# Supplementary material for: Co-option of Plasmodium falciparum PP1 for egress from host erythrocytes
Source: Nat Commun. 2020 Jul 15;11:3532. doi: 10.1038/s41467-020-17306-1 (PMC7363832; doi:10.1038/s41467-020-17306-1)
Supplement: Supplementary file 4 — Supplementary Data 1 [file 41467_2020_17306_MOESM4_ESM.xlsx]

## Sheet: Key
Column	Comment/Description
uniprot	Uniprot accession number
species	Biological source of protein
locus_tag	Locus tag from PlasmoDB (http://www.plasmodb.org version 27, 2016_02_19)
alternate_locus_tag	Alternate locus tag where the uniprot maps to two locus tags
description	Description of protein from Uniprot or Plasmodb
number_of_peptides	Number of unique peptides detected for protein
above_200	Signal intensity sum accross channels exceeds 200
Shld1_on_43hpi_noneA	1 of 2 technical replicates on Shld1 at 43 hpi
Shld1_on_43hpi_noneB	2 of 2 technical replicates on Shld1 at 43 hpi
Shld1_on_47hpi_noneA	1 of 2 technical replicates on Shld1 at 47 hpi
Shld1_on_47hpi_noneB	2 of 2 technical replicates on Shld1 at 47 hpi
Shld1_off_47hpi_noneA	1 of 2 technical replicates off Shld1 at 47 hpi
Shld1_off_47hpi_noneB	2 of 2 technical replicates off Shld1 at 47 hpi
Shld1_on_43hpi_norm_noneA	1 of 2 technical replicates on Shld1 at 43 hpi normalized to total Plasmodium protein in channel
Shld1_on_43hpi_norm_noneB	2 of 2 technical replicates on Shld1 at 43 hpi normalized to total Plasmodium protein in channel
Shld1_on_47hpi_norm_noneA	1 of 2 technical replicates on Shld1 at 47 hpi normalized to total Plasmodium protein in channel
Shld1_on_47hpi_norm_noneB	2 of 2 technical replicates on Shld1 at 47 hpi normalized to total Plasmodium protein in channel
43hpi_Shld1_on_mean	Mean of replicates for on-Shld1 parasites 43 hpi
47hpi_Shld1_on_mean	Mean of replicates for on-Shld1 parasites 47 hpi
Shld1_on_late_early_log2FC	Log2 change from 43 to 47 hpi for on-Shld1 parasites
Shld1_off_47hpi_norm_noneA	1 of 2 technical replicates off Shld1 at 47 hpi normalized to total Plasmodium protein in channel
Shld1_off_47hpi_norm_noneB	2 of 2 technical replicates off Shld1 at 47 hpi normalized to total Plasmodium protein in channel
Shld1_47hpi_off_mean	Mean of replicates for off-Shld1 parasites 47 hpi
Shld1_47hpi_off_on_loc2FC	Log2 change in off-Shld1/on-Shld1 parasites 47 hpi. Table is ordered on the basis of values of abundant Pf-proteins in this column.

## Sheet: Proteomics measurements
uniprot	species	locus_tag	alternate_locus_tag	description	number_of_peptides	above 200	Shld1_on_43hpi_noneA	Shld1_on_43hpi_noneB	Shld1_on_47hpi_noneA	Shld1_on_47hpi_noneB	Shld1_off_47hpi_noneA	Shld1_off_47hpi_noneB	Shld1_on_43hpi_norm_noneA	Shld1_on_43hpi_norm_noneB	Shld1_on_47hpi_norm_noneA	Shld1_on_47hpi_norm_noneB	Shld1_on_43hpi_mean	Shld1_on_47hpi_mean	Shld1_on_late_early_log2FC	Shld1_off_47hpi_norm_noneA	Shld1_off_47hpi_norm_noneB	Shld1_47hpi_off_mean	Shld1_47hpi_off_on_loc2FC
O96128	PLAF7	PF3D7_0202500		early transcribed membrane protein 2	4	yes	465.312	493.276	1536.36	342.794	374.078	192.089	9.17e-05	9.62e-05	0.00033996	7.2e-05	9.4e-05	0.000205997	1.13236	8.61e-05	4.57e-05	6.59e-05	-1.64509
Q8IIX3	PLAF7	PF3D7_1102800		early transcribed membrane protein 11.2	1	yes	240.409	211.925	636.658	103.74	155.734	70.2202	4.74e-05	4.13e-05	0.00014088	2.18e-05	4.44e-05	8.13e-05	0.874583	3.58e-05	1.67e-05	2.63e-05	-1.63106
C0H4E7	PLAF7	PF3D7_0518200		SWIB/MDM2 domain-containing protein	6	yes	1066.27	1267.7	3564.8	564.911	916.158	444.163	0.00021019	0.00024727	0.00078881	0.00011871	0.00022873	0.00045376	0.988284	0.00021079	0.00010557	0.00015818	-1.52036
Q7KQM5	PLAF7	PF3D7_1401400		early transcribed membrane protein 14.1	2	yes	423.29	575.747	844.111	134.835	215.883	115.92	8.34e-05	0.0001123	0.00018678	2.83e-05	9.79e-05	0.000107557	0.136149	4.97e-05	2.76e-05	3.86e-05	-1.47801
Q8IKL2	PLAF7	PF3D7_1462200		conserved Plasmodium protein, unknown function	2	yes	1323.61	1408.98	721.522	84.6413	155.948	132.263	0.00026092	0.00027482	0.00015966	1.78e-05	0.00026787	8.87e-05	-1.59415	3.59e-05	3.14e-05	3.37e-05	-1.39832
Q8IDU2	PLAF7	PF3D7_1339300		conserved Plasmodium protein, unknown function	2	yes	77.3032	98.3615	184.04	171.953	60.8884	71.0811	1.52e-05	1.92e-05	4.07e-05	3.61e-05	1.72e-05	3.84e-05	1.15876	1.4e-05	1.69e-05	1.55e-05	-1.31438
C0H5I5	PLAF7	PF3D7_1355800		splicing factor 3B subunit 5, putative	3	yes	496.572	609.853	470.706	103.408	117.313	110.465	9.79e-05	0.00011895	0.00010416	2.17e-05	0.000108419	6.29e-05	-0.784447	2.7e-05	2.63e-05	2.66e-05	-1.24139
C6KTC8	PLAF7	PF3D7_0629300		phospholipase, putative	8	yes	747.803	893.89	2240.09	2435.79	1017.9	882.333	0.00014741	0.00017435	0.00049568	0.00051184	0.00016088	0.00050376	1.64675	0.0002342	0.00020972	0.00022196	-1.18244
Q8I4R2	PLAF7	PF3D7_1252400		reticulocyte binding protein homologue 3, pseudogene	4	yes	289.575	312.773	892.354	967.486	408.909	397.608	5.71e-05	6.1e-05	0.00019746	0.0002033	5.9e-05	0.00020038	1.76286	9.41e-05	9.45e-05	9.43e-05	-1.08751
Q8I534	PLAF7	PF3D7_1238900		protein kinase 2	12	yes	710.221	647.107	1366.25	1486.63	621.546	619.814	0.00014	0.00012622	0.00030232	0.00031239	0.00013311	0.000307355	1.20729	0.00014301	0.00014732	0.000145165	-1.08221
Q8IK21	PLAF7	PF3D7_1001500		early transcribed membrane protein 10.1	2	yes	504.946	539.614	428.719	89.2141	160.975	81.2146	9.95e-05	0.00010525	9.49e-05	1.87e-05	0.000102394	5.68e-05	-0.849996	3.7e-05	1.93e-05	2.82e-05	-1.0119
Q9NDU5	PLAF7	PF3D7_0318700		conserved Plasmodium protein, unknown function	1	yes	76.6264	77.4963	221.041	211.535	100.721	103.93	1.51e-05	1.51e-05	4.89e-05	4.45e-05	1.51e-05	4.67e-05	1.62728	2.32e-05	2.47e-05	2.39e-05	-0.963503
O96125	PLAF7	PF3D7_0202100		liver stage associated protein 2	3	yes	146.332	167.237	676.983	587.717	343.34	281.465	2.88e-05	3.26e-05	0.0001498	0.0001235	3.07e-05	0.00013665	2.15262	7.9e-05	6.69e-05	7.29e-05	-0.905545
Q8IE97	PLAF7	PF3D7_1321900		conserved Plasmodium protein, unknown function	3	yes	223.71	241.959	724.212	534.966	356.439	267.689	4.41e-05	4.72e-05	0.00016025	0.00011241	4.56e-05	0.00013633	1.57851	8.2e-05	6.36e-05	7.28e-05	-0.904746
Q8IJA2	PLAF7	PF3D7_1030300		conserved Plasmodium protein, unknown function	2	yes	79.4734	84.3101	71.8273	81.5124	38.8317	37.1673	1.57e-05	1.64e-05	1.59e-05	1.71e-05	1.61e-05	1.65e-05	0.0404036	8.93e-06	8.83e-06	8.88e-06	-0.894149
Q8IBU5	PLAF7	PF3D7_0715500		ATP synthase subunit epsilon, mitochondrial, putative	3	yes	625.107	891.797	477.916	271.075	165.959	211.29	0.00012322	0.00017395	0.00010575	5.7e-05	0.000148585	8.14e-05	-0.868968	3.82e-05	5.02e-05	4.42e-05	-0.880137
Q8IBF6	PLAF7	PF3D7_0730300		AP2 domain transcription factor AP2-L, putative	9	yes	324.512	386.692	1150.16	1213.66	565.817	625.919	6.4e-05	7.54e-05	0.0002545	0.00025503	6.97e-05	0.000254765	1.87	0.00013018	0.00014877	0.000139475	-0.869161
Q8IDL0	PLAF7	PF3D7_1348900		conserved Plasmodium protein, unknown function	1	yes	106.528	126.41	144.543	51.916	54.7909	46.4224	2.1e-05	2.47e-05	3.2e-05	1.09e-05	2.28e-05	2.14e-05	-0.0900622	1.26e-05	1.1e-05	1.18e-05	-0.859512
Q8IKF9	PLAF7	PF3D7_1467800		conserved Plasmodium protein, unknown function	3	yes	757.677	1069.91	915.35	338.732	363.883	290.801	0.00014936	0.00020869	0.00020255	7.12e-05	0.000179025	0.000136865	-0.387413	8.37e-05	6.91e-05	7.64e-05	-0.840717
Q8I617	PLAF7	PF3D7_1202800		conserved Plasmodium protein, unknown function	1	yes	26.8775	32.6638	33.952	21.104	14.0607	14.6661	5.3e-06	6.37e-06	7.51e-06	4.43e-06	5.83e-06	5.97e-06	0.0339907	3.24e-06	3.49e-06	3.36e-06	-0.829961
Q8II81	PLAF7	PF3D7_1128200		multiprotein-bridging factor 1, putative	2	yes	164.054	207.888	233.826	77.1982	96.0507	70.151	3.23e-05	4.05e-05	5.17e-05	1.62e-05	3.64e-05	3.4e-05	-0.100953	2.21e-05	1.67e-05	1.94e-05	-0.809676
Q8IHT5	PLAF7	PF3D7_1143100		AP2 domain transcription factor AP2-O, putative	65	yes	2760.07	2837.34	8682.46	8175.45	4422.11	4603.74	0.00054408	0.00055343	0.0019212	0.0017179	0.000548755	0.00181955	1.72935	0.0010174	0.0010942	0.0010558	-0.785245
Q8I1X0	PLAF7	PF3D7_0405800		conserved Plasmodium protein, unknown function	2	yes	91.9829	99.9914	137.985	50.5012	66.8018	37.3357	1.81e-05	1.95e-05	3.05e-05	1.06e-05	1.88e-05	2.06e-05	0.128604	1.54e-05	8.87e-06	1.21e-05	-0.763083
Q8IEA2	PLAF7	PF3D7_1321200		conserved protein, unknown function	1	yes	45.3005	71.6789	59.6881	18.8845	21.5282	21.9534	8.93e-06	1.4e-05	1.32e-05	3.97e-06	1.15e-05	8.59e-06	-0.415609	4.95e-06	5.22e-06	5.09e-06	-0.755929
Q8IE59	PLAF7	PF3D7_1326100		WD repeat-containing protein, putative	1	yes	92.1269	142.598	93.1505	74.136	43.8091	48.7399	1.82e-05	2.78e-05	2.06e-05	1.56e-05	2.3e-05	1.81e-05	-0.345227	1.01e-05	1.16e-05	1.08e-05	-0.740225
Q8IIV3	PLAF7	PF3D7_1104900		calcium/calmodulin-dependent protein kinase, putative	8	yes	869.852	814.817	1146.47	1147.85	664.563	610.572	0.00017147	0.00015893	0.00025369	0.0002412	0.0001652	0.000247445	0.582894	0.0001529	0.00014512	0.00014901	-0.731699
Q8IFM8	PLAF7	PF3D7_0423800		cysteine-rich protective antigen	6	yes	518.921	589.02	1686.54	1300.7	879.08	791.76	0.00010229	0.00011489	0.00037319	0.00027332	0.00010859	0.000323255	1.57378	0.00020226	0.00018819	0.000195225	-0.727535
Q8IJ55	PLAF7	PF3D7_1035400		merozoite surface protein 3	21	yes	1193.89	1264.86	3229.2	3932.53	2128.79	1873.18	0.00023535	0.00024671	0.00071455	0.00082636	0.00024103	0.000770455	1.6765	0.00048979	0.00044523	0.00046751	-0.720713
Q8I616	PLAF7	PF3D7_1202900		high mobility group protein B1	13	yes	2362.89	4679.02	2992.77	678.001	1196.63	898.203	0.00046578	0.00091265	0.00066223	0.00014247	0.000689215	0.00040235	-0.776503	0.00027532	0.00021349	0.000244405	-0.719177
C0H5L2	PLAF7	PF3D7_1368000		conserved Plasmodium protein, unknown function	1	yes	95.3608	166.797	123.064	51.0952	44.3984	54.1641	1.88e-05	3.25e-05	2.72e-05	1.07e-05	2.57e-05	1.9e-05	-0.435074	1.02e-05	1.29e-05	1.15e-05	-0.717578
Q8IJE6	PLAF7	PF3D7_1025600		cytochrome c oxidase copper chaperone, putative	2	yes	486.837	660.17	1265.81	609.333	590.442	474.788	9.6e-05	0.00012877	0.00028009	0.00012804	0.000112369	0.000204065	0.860785	0.00013585	0.00011285	0.00012435	-0.714622
Q8IIA3	PLAF7	PF3D7_1126100		autophagy-related protein 7, putative	1	no	9.73575	5.14079	13.428	13.9789	8.2508	7.16942	1.9192e-06	1.0027e-06	2.9713e-06	2.9374e-06	1.46095e-06	2.95435e-06	1.01593	1.8983e-06	1.7041e-06	1.8012e-06	-0.713882
C0H5K7	PLAF7	PF3D7_1366100		DIP13 homolog, putative	3	yes	346.646	292.243	668.991	255.554	320.205	210.422	6.83e-05	5.7e-05	0.00014803	5.37e-05	6.27e-05	0.000100866	0.686643	7.37e-05	5e-05	6.18e-05	-0.705739
Q8I3L2	PLAF7	PF3D7_0525300		conserved Plasmodium protein, unknown function	9	yes	367.756	328.132	932.943	787.981	495.967	480.328	7.25e-05	6.4e-05	0.00020644	0.00016558	6.82e-05	0.00018601	1.44651	0.00011411	0.00011417	0.00011414	-0.704576
Q8IM75	PLAF7	PF3D7_1401300		epoxide hydrolase 2	1	no	10.0719	15.8874	10.8158	12.0131	6.74147	6.20833	1.9854e-06	3.0989e-06	2.3933e-06	2.5244e-06	2.54215e-06	2.45885e-06	-0.0480654	1.5511e-06	1.4756e-06	1.51335e-06	-0.700238
O97302	PLAF7	PF3D7_0323400		Rh5 interacting protein	28	yes	1409.25	2007.96	7085.99	6052.79	3904.33	3660.39	0.0002778	0.00039166	0.001568	0.0012719	0.00033473	0.00141995	2.08477	0.00089831	0.00087002	0.000884165	-0.683453
Q8IEN2	PLAF7	PF3D7_1308300		40S ribosomal protein S27	3	yes	504.947	616.351	542.554	384.302	290.609	251.004	9.95e-05	0.00012022	0.00012005	8.08e-05	0.000109879	0.000100403	-0.130114	6.69e-05	5.97e-05	6.33e-05	-0.666396
C0H5I0	PLAF7	PF3D7_1350700		N6-adenine-specific methylase, putative	1	yes	25.659	47.2816	44.0726	36.144	22.2718	24.4449	5.06e-06	9.22e-06	9.75e-06	7.6e-06	7.14e-06	8.67e-06	0.280675	5.12e-06	5.81e-06	5.47e-06	-0.665824
Q8IM53	PLAF7	PF3D7_1404100		cytochrome c, putative	5	yes	529.525	668.581	2739.89	1082.89	1446.84	824.445	0.00010438	0.00013041	0.00060627	0.00022755	0.000117395	0.00041691	1.82837	0.00033289	0.00019596	0.000264425	-0.656877
Q8IKS5	PLAF7	PF3D7_1455300		conserved Plasmodium protein, unknown function	22	yes	1293.85	1475.81	3025.34	3116.94	1880.61	1718.22	0.00025505	0.00028786	0.00066944	0.00065497	0.000271455	0.000662205	1.28656	0.00043269	0.00040839	0.00042054	-0.655035
O77394	PLAF7	PF3D7_0316000		microneme associated antigen	2	yes	199.113	206.533	346.216	275.242	196.009	170.389	3.93e-05	4.03e-05	7.66e-05	5.78e-05	3.98e-05	6.72e-05	0.757387	4.51e-05	4.05e-05	4.28e-05	-0.651416
Q8I3G2	PLAF7	PF3D7_0530600		XAP-5 DNA binding protein, putative	1	yes	24.7511	27.0831	31.8466	32.9736	17.8003	20.2797	4.88e-06	5.28e-06	7.05e-06	6.93e-06	5.08e-06	6.99e-06	0.459803	4.1e-06	4.82e-06	4.46e-06	-0.648511
Q8IB16	PLAF7	PF3D7_0818100		zinc finger protein, putative	7	yes	298.139	274.475	617.114	684.157	362.659	404.412	5.88e-05	5.35e-05	0.00013655	0.00014376	5.62e-05	0.000140155	1.31956	8.34e-05	9.61e-05	8.98e-05	-0.642533
O96227	PLAF7	PF3D7_0214700		conserved Plasmodium protein, unknown function	30	yes	2281.06	2256.37	4821.61	4985.91	2895.33	2899.39	0.00044965	0.00044011	0.0010669	0.0010477	0.00044488	0.0010573	1.2489	0.00066616	0.00068914	0.00067765	-0.641773
Q8IEP3	PLAF7	PF3D7_1307200		DnaJ protein, putative	3	yes	154.239	219.983	187.853	294.277	145.853	139.049	3.04e-05	4.29e-05	4.16e-05	6.18e-05	3.67e-05	5.17e-05	0.496199	3.36e-05	3.31e-05	3.33e-05	-0.634553
Q8IIT3	PLAF7	PF3D7_1107000		U6 snRNA-associated Sm-like protein LSm4, putative	2	yes	199.867	231.772	218.413	92.5783	104.268	83.4184	3.94e-05	4.52e-05	4.83e-05	1.95e-05	4.23e-05	3.39e-05	-0.319832	2.4e-05	1.98e-05	2.19e-05	-0.629454
Q8I619	PLAF7	PF3D7_1202600		conserved protein, unknown function	13	yes	1590.09	1527.26	1806.44	2068.97	1225.38	1085.8	0.00031345	0.0002979	0.00039972	0.00043476	0.000305675	0.00041724	0.448879	0.00028194	0.00025808	0.00027001	-0.627865
Q8IJC9	PLAF7	PF3D7_1027400		DNA-directed RNA polymerase II subunit RPB7, putative	7	yes	1610.53	1618.67	1264.71	847.073	647.708	626.639	0.00031747	0.00031572	0.00027985	0.000178	0.000316595	0.000228925	-0.467763	0.00014902	0.00014894	0.00014898	-0.619756
Q8IIH0	PLAF7	PF3D7_1119700		conserved Plasmodium protein, unknown function	7	yes	587.883	557.892	810.68	843.33	508.72	493.358	0.00011589	0.00010882	0.00017938	0.00017721	0.000112355	0.000178295	0.666202	0.00011705	0.00011726	0.000117155	-0.605848
Q8IKT4	PLAF7	PF3D7_1454500		iron sulfur cluster assembly protein, putative	1	yes	39.2298	45.1766	68.3066	56.8749	45.8402	30.4592	7.73e-06	8.81e-06	1.51e-05	1.2e-05	8.27e-06	1.35e-05	0.710086	1.05e-05	7.24e-06	8.89e-06	-0.605683
Q8I5A7	PLAF7	PF3D7_1231300		conserved Plasmodium protein, unknown function	6	yes	442.319	410.823	470.263	449.051	278.828	278.878	8.72e-05	8.01e-05	0.00010406	9.44e-05	8.37e-05	9.92e-05	0.24592	6.42e-05	6.63e-05	6.52e-05	-0.6052
Q8I2R3	PLAF7	PF3D7_0924400		conserved Plasmodium protein, unknown function	22	yes	1530.26	1557.33	2636.22	2759.79	1677.7	1596	0.00030165	0.00030376	0.00058333	0.00057992	0.000302705	0.000581625	0.942177	0.00038601	0.00037934	0.000382675	-0.60397
C6KT90	PLAF7	PF3D7_0625400		conserved Plasmodium protein, unknown function	14	yes	1020.85	1299.62	3335.33	3762.22	2187.87	2120.92	0.00020123	0.00025349	0.00073803	0.00079057	0.00022736	0.0007643	1.74916	0.00050339	0.00050411	0.00050375	-0.601431
Q8IBQ5	PLAF7	PF3D7_0719700		40S ribosomal protein S10, putative	3	yes	994.606	1370.59	713.006	268.631	300.923	302.868	0.00019606	0.00026734	0.00015777	5.64e-05	0.0002317	0.000107109	-1.11318	6.92e-05	7.2e-05	7.06e-05	-0.601105
Q8IJ54	PLAF7	PF3D7_1035500		merozoite surface protein 6	15	yes	2042.86	1528.36	2863.33	3882.45	1960.61	2123.81	0.0004027	0.00029811	0.00063359	0.00081583	0.000350405	0.00072471	1.04838	0.0004511	0.0005048	0.00047795	-0.600544
Q8I6U4	PLAF7	PF3D7_1115700		cysteine proteinase falcipain 2a	9	yes	1157.08	1157.98	2020.28	2278.66	1355.34	1259.44	0.00022809	0.00022587	0.00044704	0.00047882	0.00022698	0.00046293	1.02823	0.00031184	0.00029935	0.000305595	-0.599173
Q8IE84	PLAF7	PF3D7_1323200		V-type proton ATPase subunit G, putative	12	yes	2753.72	3656.62	3775.67	906.128	2184.05	746.343	0.00054283	0.00071323	0.00083547	0.00019041	0.00062803	0.00051294	-0.292043	0.00050251	0.00017739	0.00033995	-0.593468
Q8IL80	PLAF7	PF3D7_1438900		thioredoxin peroxidase 1	8	yes	467.102	690.581	1716.11	1478.23	987.908	981.205	9.21e-05	0.0001347	0.00037974	0.00031063	0.000113389	0.000345185	1.6061	0.0002273	0.00023322	0.00023026	-0.584106
C0H5K5	PLAF7	PF3D7_1364300		pre-mRNA-splicing factor ATP-dependent RNA helicase PRP16	2	yes	183.183	188.442	140.802	178.595	99.5798	97.4701	3.61e-05	3.68e-05	3.12e-05	3.75e-05	3.64e-05	3.43e-05	-0.0852507	2.29e-05	2.32e-05	2.3e-05	-0.575917
Q8IE35	PLAF7	PF3D7_1327300		conserved Plasmodium protein, unknown function	18	yes	799.808	770.994	1889.55	2136.42	1294.67	1203.52	0.00015766	0.00015038	0.00041811	0.00044893	0.00015402	0.00043352	1.49298	0.00029788	0.00028606	0.00029197	-0.570278
Q8I3H6	PLAF7	PF3D7_0529100		thioredoxin-like protein, putative	1	yes	80.7614	142.087	112.604	51.5272	66.6589	37.0188	1.59e-05	2.77e-05	2.49e-05	1.08e-05	2.18e-05	1.79e-05	-0.287711	1.53e-05	8.8e-06	1.21e-05	-0.566567
Q8IC08	PLAF7	PF3D7_0708100		DNA-directed RNA polymerases I, II, and III subunit RPABC5, putative	5	yes	2618.15	2581.54	2181.18	1361.57	1190.27	1040.61	0.0005161	0.00050353	0.00048264	0.00028611	0.000509815	0.000384375	-0.407459	0.00027386	0.00024734	0.0002606	-0.560677
Q8IM31	PLAF7	PF3D7_1406300		glycerophosphodiester phosphodiesterase	8	yes	270.94	269.49	384.285	468.633	284.58	249.487	5.34e-05	5.26e-05	8.5e-05	9.85e-05	5.3e-05	9.18e-05	0.79214	6.55e-05	5.93e-05	6.24e-05	-0.556522
Q8IKE9	PLAF7	PF3D7_1468800		splicing factor U2AF large subunit, putative	12	yes	1429.33	1697.41	2415.65	2339.52	1567.05	1432.68	0.00028176	0.00033108	0.00053453	0.00049161	0.00030642	0.00051307	0.743645	0.00036055	0.00034053	0.00035054	-0.549577
Q8I3N5	PLAF7	PF3D7_0522800		pre-mRNA-splicing factor BUD31, putative	6	yes	891.125	977.5	709.468	515.801	392.378	383.083	0.00017566	0.00019066	0.00015699	0.00010839	0.00018316	0.00013269	-0.465045	9.03e-05	9.11e-05	9.07e-05	-0.549434
Q8I6V0	PLAF7	PF3D7_1458000		cysteine proteinase falcipain 1	7	yes	527.031	629.395	617.803	675.823	407.702	407.745	0.00010389	0.00012276	0.00013671	0.00014201	0.000113325	0.00013936	0.29835	9.38e-05	9.69e-05	9.54e-05	-0.547368
Q8IBW5	PLAF7	PF3D7_0713100		Pfmc-2TM Maurer's cleft two transmembrane protein	2	yes	265.94	312.062	219.409	504.121	193.394	259.622	5.24e-05	6.09e-05	4.86e-05	0.00010593	5.66e-05	7.72e-05	0.447387	4.45e-05	6.17e-05	5.31e-05	-0.540582
Q8I444	PLAF7	PF3D7_0505800		small ubiquitin-related modifier	6	yes	1121.58	1433.74	783.608	765.676	507.311	478.009	0.00022109	0.00027965	0.00017339	0.00016089	0.00025037	0.00016714	-0.583005	0.00011672	0.00011362	0.00011517	-0.537292
Q8IKG6	PLAF7	PF3D7_1467100		DNA-3-methyladenine glycosylase, putative	2	yes	228.593	289.059	416.563	512.341	300.692	288.867	4.51e-05	5.64e-05	9.22e-05	0.00010766	5.07e-05	9.99e-05	0.978147	6.92e-05	6.87e-05	6.89e-05	-0.535801
Q8IBG4	PLAF7	PF3D7_0729600		conserved Plasmodium protein, unknown function	3	yes	1105.98	1168.35	796.639	493.201	486.603	343.095	0.00021802	0.00022789	0.00017628	0.00010364	0.000222955	0.00013996	-0.671738	0.00011196	8.15e-05	9.68e-05	-0.532621
Q8IAR3	PLAF7	PF3D7_0807500		proteasome subunit alpha type-6, putative	20	yes	1757.14	2778.93	4030.43	3343.45	2359.16	2399.03	0.00034638	0.00054204	0.00089184	0.00070257	0.00044421	0.000797205	0.843709	0.0005428	0.00057021	0.000556505	-0.518556
Q8ILZ3	PLAF7	PF3D7_1410200		cytidine triphosphate synthetase	1	no	10.4733	9.9833	3.53656	5.83757	0	5.92123	2.0645e-06	1.9473e-06	7.8256e-07	1.2267e-06	2.0059e-06	1.00463e-06	-0.997585	0	1.4074e-06	7.037e-07	-0.513632
C6S3J2	PLAF7	PF3D7_1450200		conserved Plasmodium protein, unknown function	1	yes	183.104	192.506	98.0281	45.8238	45.9206	48.0185	3.61e-05	3.75e-05	2.17e-05	9.63e-06	3.68e-05	1.57e-05	-1.23346	1.06e-05	1.14e-05	1.1e-05	-0.511029
Q8IE12	PLAF7	PF3D7_1331500		conserved Plasmodium protein, unknown function	2	yes	54.6835	30.8453	49.1727	54.1136	34.0047	32.9792	1.08e-05	6.02e-06	1.09e-05	1.14e-05	8.4e-06	1.11e-05	0.405869	7.82e-06	7.84e-06	7.83e-06	-0.50663
Q8IJG0	PLAF7	PF3D7_1024500		conserved Plasmodium protein, unknown function	1	yes	108.675	157.522	120.519	93.9218	68.0715	72.1974	2.14e-05	3.07e-05	2.67e-05	1.97e-05	2.61e-05	2.32e-05	-0.168363	1.57e-05	1.72e-05	1.64e-05	-0.499586
Q8ID24	PLAF7	PF3D7_1368600		mitochondrial import inner membrane translocase subunit TIM9, putative	8	yes	891.016	1007.48	971.16	328.729	526.384	336.478	0.00017564	0.00019651	0.0002149	6.91e-05	0.000186075	0.000141989	-0.39011	0.00012111	8e-05	0.000100543	-0.497961
Q8IER7	PLAF7	PF3D7_1304900		DNA-directed RNA polymerase II subunit RPB11, putative	8	yes	1253.04	1364.11	1148.62	917.72	778.281	580.904	0.000247	0.00026607	0.00025416	0.00019284	0.000256535	0.0002235	-0.198881	0.00017907	0.00013807	0.00015857	-0.495155
O97320	PLAF7	PF3D7_0320900		histone H2A.Z	48	yes	12709	14538.2	12413	5601.42	6912.53	5033.23	0.0025053	0.0028357	0.0027467	0.001177	0.0026705	0.00196185	-0.444895	0.0015904	0.0011963	0.00139335	-0.493657
Q8IL74	PLAF7	PF3D7_1439500		oocyst rupture protein 2, putative	14	yes	942.682	974.891	1443.67	1437.97	926.37	960.752	0.00018583	0.00019015	0.00031945	0.00030217	0.00018799	0.00031081	0.725377	0.00021314	0.00022836	0.00022075	-0.493619
Q8I5R8	PLAF7	PF3D7_1213700		DNA-directed RNA polymerases I, II, and III subunit RPABC3, putative	5	yes	1286.96	1260.17	1085.3	846.44	665.802	606.444	0.00025369	0.0002458	0.00024015	0.00017787	0.000249745	0.00020901	-0.256884	0.00015319	0.00014414	0.000148665	-0.491507
Q8I0U7	PLAF7	PF3D7_0931800		proteasome subunit beta type-6, putative	4	yes	415.627	545.665	907.907	698.488	544.031	513.952	8.19e-05	0.00010643	0.0002009	0.00014678	9.42e-05	0.00017384	0.884267	0.00012517	0.00012216	0.000123665	-0.491323
Q8IJA5	PLAF7	PF3D7_1030000		transcription elongation factor SPT4, putative	4	yes	1041.66	1115.05	896.509	697.371	535.696	515.149	0.00020534	0.00021749	0.00019838	0.00014654	0.000211415	0.00017246	-0.293816	0.00012325	0.00012244	0.000122845	-0.489423
Q8I2U8	PLAF7	PF3D7_0920500		ADP-ribosylation factor, putative	1	yes	36.0688	40.5924	54.7282	41.9308	38.6077	25.4409	7.11e-06	7.92e-06	1.21e-05	8.81e-06	7.51e-06	1.05e-05	0.477344	8.88e-06	6.05e-06	7.46e-06	-0.486764
O96286	PLAF7	PF3D7_0221700		Plasmodium exported protein, unknown function	6	yes	139.575	157.591	470.294	485.151	316.201	312.833	2.75e-05	3.07e-05	0.00010407	0.00010195	2.91e-05	0.00010301	1.8224	7.28e-05	7.44e-05	7.36e-05	-0.485909
Q8I4Q8	PLAF7	PF3D7_1252800		Plasmodium exported protein (PHISTb), unknown function	3	yes	135.59	126.771	166.882	150.417	117.827	92.0618	2.67e-05	2.47e-05	3.69e-05	3.16e-05	2.57e-05	3.43e-05	0.41353	2.71e-05	2.19e-05	2.45e-05	-0.484295
Q8ILT0	PLAF7	PF3D7_1416500		NADP-specific glutamate dehydrogenase	11	yes	209.903	215.899	698.954	682.912	495.55	420.433	4.14e-05	4.21e-05	0.00015466	0.0001435	4.17e-05	0.00014908	1.83643	0.00011402	9.99e-05	0.000106975	-0.478813
Q8I2V9	PLAF7	PF3D7_0919400		protein disulfide isomerase	11	yes	1528.1	1533.1	2468.16	2311.94	1825.44	1348.64	0.00030123	0.00029903	0.00054615	0.00048582	0.00030013	0.000515985	0.781742	0.00042	0.00032055	0.000370275	-0.478732
Q8I0V0	PLAF7	PF3D7_0507500		subtilisin-like protease 1	38	yes	3001.67	3242.36	8415.77	8671.8	5959.27	5360.28	0.0005917	0.00063243	0.0018622	0.0018222	0.000612065	0.0018422	1.58967	0.0013711	0.0012741	0.0013226	-0.478053
Q8I4R3	PLAF7	PF3D7_1252300		conserved Plasmodium protein, unknown function	4	yes	369.499	485.701	329.692	154.962	165.121	159.075	7.28e-05	9.47e-05	7.3e-05	3.26e-05	8.38e-05	5.28e-05	-0.667337	3.8e-05	3.78e-05	3.79e-05	-0.477173
C0H5L8	PLAF7	PF3D7_1369700		U2 small nuclear ribonucleoprotein A', putative	10	yes	614.346	889.225	1091.96	983.163	722.585	656.302	0.0001211	0.00017345	0.00024163	0.0002066	0.000147275	0.000224115	0.605727	0.00016625	0.00015599	0.00016112	-0.476104
C0H4N3	PLAF7	PF3D7_0717300		transcription initiation factor IIE subunit alpha, putative	5	yes	408.68	463.065	519.063	599.837	378.725	367.244	8.06e-05	9.03e-05	0.00011486	0.00012605	8.54e-05	0.000120455	0.495485	8.71e-05	8.73e-05	8.72e-05	-0.465887
Q8I2W1	PLAF7	PF3D7_0919200		PPPDE peptidase, putative	1	yes	57.8552	48.0728	63.0293	76.8479	43.6171	49.4838	1.14e-05	9.38e-06	1.39e-05	1.61e-05	1.04e-05	1.5e-05	0.53421	1e-05	1.18e-05	1.09e-05	-0.465394
Q8IM45	PLAF7	PF3D7_1404900		conserved Plasmodium protein, unknown function	19	yes	1686.39	1763.54	4555.06	5082.49	3459.82	2977.54	0.00033243	0.00034398	0.0010079	0.001068	0.000338205	0.00103795	1.61777	0.00079604	0.00070771	0.000751875	-0.465172
Q8IJ32	PLAF7	PF3D7_1037500		dynamin-like protein	25	yes	3545.36	3626.36	4859.68	4500.44	3136.88	3126.82	0.00069888	0.00070733	0.0010753	0.00094569	0.000703105	0.00101049	0.52325	0.00072173	0.0007432	0.000732465	-0.46423
C6KT72	PLAF7	PF3D7_0623600		transcription or splicing factor-like protein, putative	4	yes	431.586	534.73	707.697	769.232	500.612	487.556	8.51e-05	0.0001043	0.0001566	0.00016164	9.47e-05	0.00015912	0.748862	0.00011518	0.00011588	0.00011553	-0.461848
Q8III6	PLAF7	PF3D7_1118200		heat shock protein 90, putative	22	yes	3062.59	4012.86	3772.03	3795.73	2800.24	2277.69	0.00060371	0.00078272	0.00083466	0.00079761	0.000693215	0.000816135	0.235505	0.00064428	0.00054137	0.000592825	-0.461202
Q8IHQ2	PLAF7	PF3D7_1146600		oocyst rupture protein 1, putative	29	yes	1963.74	2136.48	3177.76	3320.28	2125.88	2228.97	0.0003871	0.00041672	0.00070316	0.0006977	0.00040191	0.00070043	0.801368	0.00048912	0.00052979	0.000509455	-0.459286
Q8I719	PLAF7	PF3D7_1436600		cGMP-dependent protein kinase	14	yes	847.583	784.596	1402.63	1487.71	878.36	1057.7	0.00016708	0.00015304	0.00031037	0.00031262	0.00016006	0.000311495	0.960596	0.00020209	0.0002514	0.000226745	-0.458138
C0H4Y0	PLAF7	PF3D7_0826500		ubiquitin conjugation factor E4 B, putative	6	yes	251.131	225.478	238.275	744.186	423.773	233.297	4.95e-05	4.4e-05	5.27e-05	0.00015638	4.67e-05	0.000104553	1.16144	9.75e-05	5.55e-05	7.65e-05	-0.451139
O96207	PLAF7	PF3D7_0212600		secreted protein with altered thrombospondin repeat domain	6	yes	293.99	325.651	1082.2	1014.91	757.74	662.937	5.8e-05	6.35e-05	0.00023947	0.00021327	6.07e-05	0.00022637	1.89806	0.00017434	0.00015757	0.000165955	-0.447891
Q8IJN6	PLAF7	PF3D7_1016000		conserved Plasmodium protein, unknown function	8	yes	477.041	444.709	752.735	685.342	542.736	434.202	9.4e-05	8.67e-05	0.00016656	0.00014401	9.04e-05	0.000155285	0.780707	0.00012487	0.0001032	0.000114035	-0.445442
Q8IIA8	PLAF7	PF3D7_1125500		small nuclear ribonucleoprotein Sm D1, putative	5	yes	478.681	553.45	520.541	455.021	365.311	299.015	9.44e-05	0.00010795	0.00011518	9.56e-05	0.000101155	0.000105398	0.059273	8.41e-05	7.11e-05	7.76e-05	-0.442437
Q8IKI6	PLAF7	PF3D7_1465200		conserved Plasmodium protein, unknown function	4	yes	541.377	724.414	627.007	557.067	406.8	400.016	0.00010672	0.0001413	0.00013874	0.00011706	0.00012401	0.0001279	0.0445598	9.36e-05	9.51e-05	9.43e-05	-0.439113
Q8IFM5	PLAF7	PF3D7_0424100		reticulocyte binding protein homologue 5	16	yes	813.162	846.936	2689.43	2528.79	1975.05	1588.24	0.00016029	0.0001652	0.00059511	0.00053138	0.000162745	0.000563245	1.79115	0.00045442	0.0003775	0.00041596	-0.437318
Q8IIS2	PLAF7	PF3D7_1108000		IWS1-like protein, putative	2	yes	453.429	568.623	422.219	430.638	292.293	288.678	8.94e-05	0.00011091	9.34e-05	9.05e-05	0.000100146	9.2e-05	-0.123034	6.73e-05	6.86e-05	6.79e-05	-0.436897
Q8II47	PLAF7	PF3D7_1131800		oxysterol-binding protein, putative	2	yes	34.9931	28.0594	35.3021	36.8235	26.1962	23.102	6.9e-06	5.47e-06	7.81e-06	7.74e-06	6.19e-06	7.77e-06	0.329897	6.03e-06	5.49e-06	5.76e-06	-0.432944
Q8I3B2	PLAF7	PF3D7_0903600		conserved Plasmodium protein, unknown function, unspecified product	5	yes	302.233	271.129	585.899	531.064	411.693	354.273	5.96e-05	5.29e-05	0.00012965	0.00011159	5.62e-05	0.00012062	1.10103	9.47e-05	8.42e-05	8.95e-05	-0.431098
Q8IM34	PLAF7	PF3D7_1406000		RNA-binding protein 8A, putative	4	yes	883.244	881.3	710.237	796.185	533.695	496.173	0.00017411	0.0001719	0.00015716	0.00016731	0.000173005	0.000162235	-0.0927286	0.00012279	0.00011793	0.00012036	-0.430729
C6KSX8	PLAF7	PF3D7_0613600		conserved Plasmodium protein, unknown function	14	yes	801.295	893.539	1008.95	897.411	668.018	648.948	0.00015795	0.00017429	0.00022326	0.00018858	0.00016612	0.00020592	0.309858	0.0001537	0.00015424	0.00015397	-0.419435
Q8I5G8	PLAF7	PF3D7_1224900		splicing factor 3B subunit 6, putative	3	yes	531.423	614.37	650.531	346.503	365.05	329.037	0.00010476	0.00011983	0.00014395	7.28e-05	0.000112295	0.000108381	-0.0511818	8.4e-05	7.82e-05	8.11e-05	-0.418356
Q8ID59	PLAF7	PF3D7_1364800		DNA-directed RNA polymerases I, II, and III subunit RPABC1, putative	6	yes	1207.2	1331.79	1091.21	1036.93	783.834	687.701	0.00023797	0.00025977	0.00024146	0.00021789	0.00024887	0.000229675	-0.115799	0.00018034	0.00016346	0.0001719	-0.418024
Q8I3Q7	PLAF7	PF3D7_0520300		U6 snRNA-associated Sm-like protein LSm2, putative	4	yes	1002.36	1038.12	1306.62	947.749	796.599	767.955	0.00019759	0.00020249	0.00028912	0.00019915	0.00020004	0.000244135	0.287391	0.00018328	0.00018253	0.000182905	-0.416585
O96150	PLAF7	PF3D7_0205500		DNA-directed RNA polymerase II 16 kDa subunit, putative	5	yes	829.743	845.227	696.566	749.581	473.65	526.021	0.00016356	0.00016486	0.00015413	0.00015751	0.00016421	0.00015582	-0.0756616	0.00010898	0.00012503	0.000117005	-0.41331
Q8IJN0	PLAF7	PF3D7_1016800		Plasmodium exported protein (PHISTc), unknown function	2	yes	68.9754	80.1238	268.076	264.67	190.763	180.132	1.36e-05	1.56e-05	5.93e-05	5.56e-05	1.46e-05	5.75e-05	1.97554	4.39e-05	4.28e-05	4.34e-05	-0.406614
Q8IC13	PLAF7	PF3D7_0707600		conserved Plasmodium protein, unknown function	4	yes	298.587	336.919	348.082	335.146	244.94	231.813	5.89e-05	6.57e-05	7.7e-05	7.04e-05	6.23e-05	7.37e-05	0.24318	5.64e-05	5.51e-05	5.57e-05	-0.403758
O97276	PLAF7	PF3D7_0315300		conserved Plasmodium protein, unknown function	2	yes	415.532	551.888	426.78	342.455	265.748	272.344	8.19e-05	0.00010765	9.44e-05	7.2e-05	9.48e-05	8.32e-05	-0.188032	6.11e-05	6.47e-05	6.29e-05	-0.402646
Q8IL33	PLAF7	PF3D7_1443800		pre-mRNA-splicing factor CWC24, putative	2	yes	68.983	57.1318	44.3382	48.422	38.5356	26.3271	1.36e-05	1.11e-05	9.81e-06	1.02e-05	1.24e-05	9.99e-06	-0.307972	8.87e-06	6.26e-06	7.56e-06	-0.402169
C0H4H6	PLAF7	PF3D7_0622600		cytochrome b-c1 complex subunit 9, putative	1	yes	146.867	182.076	119.367	83.3222	71.5772	70.5513	2.9e-05	3.55e-05	2.64e-05	1.75e-05	3.22e-05	2.2e-05	-0.553572	1.65e-05	1.68e-05	1.66e-05	-0.402154
Q8I5H5	PLAF7	PF3D7_1224200		BRO1 domain-containing protein, putative	1	yes	34.6794	45.5645	28.4995	22.4102	16.7238	18.8897	6.84e-06	8.89e-06	6.31e-06	4.71e-06	7.86e-06	5.51e-06	-0.51341	3.85e-06	4.49e-06	4.17e-06	-0.401818
O96236	PLAF7	PF3D7_0215700		DNA-directed RNA polymerase II subunit RPB2, putative	45	yes	5353.41	5487.45	4491.89	4445.13	3119.51	3123.57	0.0010553	0.0010703	0.00099395	0.00093407	0.0010628	0.00096401	-0.14075	0.00071774	0.00074242	0.00073008	-0.400994
Q8IM21	PLAF7	PF3D7_1407300		pre-mRNA-splicing factor 38B, putative	6	yes	311.033	324.232	341.371	410.117	240.8	282.475	6.13e-05	6.32e-05	7.55e-05	8.62e-05	6.23e-05	8.09e-05	0.3767	5.54e-05	6.71e-05	6.13e-05	-0.400183
Q8IC23	PLAF7	PF3D7_0704700		phosphopantetheine adenylyltransferase, putative	1	yes	35.34	43.0747	64.7969	54.3776	42.4877	41.027	6.97e-06	8.4e-06	1.43e-05	1.14e-05	7.68e-06	1.29e-05	0.745464	9.78e-06	9.75e-06	9.76e-06	-0.399935
Q8I241	PLAF7	PF3D7_0110400		DNA-directed RNA polymerase II subunit RPB9, putative	11	yes	2695.9	2714.03	2592.69	2359.16	1782.62	1685.36	0.00053143	0.00052938	0.0005737	0.00049574	0.000530405	0.00053472	0.0116893	0.00041015	0.00040058	0.000405365	-0.399562
C0H5E0	PLAF7	PF3D7_1326700		conserved Apicomplexan protein, unknown function	3	yes	154.741	154.771	200.295	180.651	141.481	125.642	3.05e-05	3.02e-05	4.43e-05	3.8e-05	3.03e-05	4.11e-05	0.439094	3.26e-05	2.99e-05	3.12e-05	-0.398684
O97273	PLAF7	PF3D7_0315800		zinc finger protein, putative	5	yes	410.133	538.819	553.247	515.802	391.45	357.686	8.08e-05	0.0001051	0.00012242	0.00010839	9.3e-05	0.000115405	0.311814	9.01e-05	8.5e-05	8.75e-05	-0.398683
Q8I5A6	PLAF7	PF3D7_1231400		amino acid transporter, putative	5	yes	259.958	251.195	375.255	445.488	304.91	269.088	5.12e-05	4.9e-05	8.3e-05	9.36e-05	5.01e-05	8.83e-05	0.817411	7.02e-05	6.4e-05	6.71e-05	-0.397431
Q8I5L1	PLAF7	PF3D7_1220100		pre-mRNA-processing factor 17, putative	8	yes	613.965	750.013	632.132	640.935	450.249	441.319	0.00012103	0.00014629	0.00013988	0.00013468	0.00013366	0.00013728	0.0385537	0.00010359	0.00010489	0.00010424	-0.397212
Q8ILP7	PLAF7	PF3D7_1420300		DNL-type zinc finger protein	1	yes	20.5362	28.7203	58.1369	65.3975	52.8081	33.8794	4.05e-06	5.6e-06	1.29e-05	1.37e-05	4.83e-06	1.33e-05	1.46312	1.22e-05	8.05e-06	1.01e-05	-0.397211
C0H4L4	PLAF7	PF3D7_0706300		conserved Plasmodium protein, unknown function	3	yes	154.162	169.553	271.399	271.322	178.037	201.664	3.04e-05	3.31e-05	6.01e-05	5.7e-05	3.17e-05	5.85e-05	0.883405	4.1e-05	4.79e-05	4.44e-05	-0.397173
Q8IJB5	PLAF7	PF3D7_1028900		inner membrane complex protein 1m, putative	3	yes	126.516	140.571	257.87	302.256	215.555	176.863	2.49e-05	2.74e-05	5.71e-05	6.35e-05	2.62e-05	6.03e-05	1.20345	4.96e-05	4.2e-05	4.58e-05	-0.395992
O77341	PLAF7	PF3D7_0313100		ubiquitin-protein ligase, putative	1	yes	82.8204	82.746	28.9786	30.1992	21.1759	20.2973	1.63e-05	1.61e-05	6.41e-06	6.35e-06	1.62e-05	6.38e-06	-1.3475	4.87e-06	4.82e-06	4.85e-06	-0.395874
C0H4L5	PLAF7	PF3D7_0706400		60S ribosomal protein L37	3	yes	351.128	468.589	237.782	250.18	185.311	157.425	6.92e-05	9.14e-05	5.26e-05	5.26e-05	8.03e-05	5.26e-05	-0.61065	4.26e-05	3.74e-05	4e-05	-0.393929
Q8IBF5	PLAF7	PF3D7_0730400		IMP1-like protein, putative	6	yes	660.106	588.33	1598.14	1371.44	1096.58	994.777	0.00013012	0.00011475	0.00035363	0.00028819	0.000122435	0.00032091	1.39015	0.0002523	0.00023644	0.00024437	-0.393102
Q8I2M9	PLAF7	PF3D7_0928000		cytochrome c oxidase subunit 6B, putative	3	yes	106.925	136.627	128.635	60.9792	64.6625	69.7714	2.11e-05	2.66e-05	2.85e-05	1.28e-05	2.39e-05	2.06e-05	-0.209433	1.49e-05	1.66e-05	1.57e-05	-0.391763
Q8IJ75	PLAF7	PF3D7_1033300		conserved Plasmodium protein, unknown function	2	yes	461.038	467.565	397.52	247.57	239.585	217.349	9.09e-05	9.12e-05	8.8e-05	5.2e-05	9.1e-05	7e-05	-0.379308	5.51e-05	5.17e-05	5.34e-05	-0.390577
Q8I4Z6	PLAF7	PF3D7_1243400		conserved Plasmodium protein, unknown function	5	yes	323.335	332.162	809.419	741.324	583.349	510.488	6.37e-05	6.48e-05	0.00017911	0.00015578	6.43e-05	0.000167445	1.38163	0.00013422	0.00012134	0.00012778	-0.390025
Q9TY94	PLAF7	PF3D7_0209800		ATP-dependent RNA helicase UAP56	21	yes	1824.74	2589.19	3146.85	2981.96	2336.32	1986.21	0.0003597	0.00050503	0.00069633	0.00062661	0.000432365	0.00066147	0.613426	0.00053754	0.00047209	0.000504815	-0.389921
Q8II97	PLAF7	PF3D7_1126700		autophagy-related protein 23, putative	46	yes	6566.34	6592.15	8325	9055.26	6233.5	5992.22	0.0012944	0.0012858	0.0018421	0.0019028	0.0012901	0.00187245	0.537444	0.0014342	0.0014243	0.00142925	-0.389669
Q8IK90	PLAF7	PF3D7_1474800		proteasome subunit alpha type-1, putative	13	yes	866.521	924.019	1789.81	1485.93	1262.19	1056.58	0.00017081	0.00018023	0.00039604	0.00031224	0.00017552	0.00035414	1.01268	0.0002904	0.00025113	0.000270765	-0.387279
Q8I2S6	PLAF7	PF3D7_0923000		DNA-directed RNA polymerase II subunit RPB3, putative	9	yes	2079.91	2323.74	1747.99	1873.5	1279.02	1273.77	0.00041	0.00045325	0.00038679	0.00039369	0.000431625	0.00039024	-0.145417	0.00029428	0.00030276	0.00029852	-0.386534
O77375	PLAF7	PF3D7_0318200		DNA-directed RNA polymerase II subunit RPB1	64	yes	10408.7	10780.5	9409.31	9346.58	6597.96	6652.1	0.0020518	0.0021028	0.0020821	0.001964	0.0020773	0.00202305	-0.0381776	0.0015181	0.0015811	0.0015496	-0.384636
O96265	PLAF7	PF3D7_0218500		small nuclear ribonucleoprotein Sm D2, putative	13	yes	1109.6	1503.97	1773.83	1669.5	1226.42	1210.6	0.00021873	0.00029335	0.00039251	0.00035082	0.00025604	0.000371665	0.537634	0.00028217	0.00028774	0.000284955	-0.383269
O00806	PLAF7	PF3D7_0309600		60S acidic ribosomal protein P2	17	yes	2148.97	2578.09	1937.96	2655.97	1614.28	1622.58	0.00042361	0.00050286	0.00042883	0.00055811	0.000463235	0.00049347	0.0912181	0.00037141	0.00038566	0.000378535	-0.382536
Q8IIK3	PLAF7	PF3D7_1116300		peptidyl-prolyl cis-trans isomerase	6	yes	1156.14	1200.71	1002.25	1079.17	708.548	762.503	0.0002279	0.0002342	0.00022177	0.00022677	0.00023105	0.00022427	-0.0429684	0.00016302	0.00018124	0.00017213	-0.381738
C6KSY1	PLAF7	PF3D7_0613900		myosin E, putative	77	yes	5070.37	4955.14	11963.2	15117.3	10082	9063.28	0.00099949	0.00096651	0.0026472	0.0031767	0.000983	0.00291195	1.56672	0.0023197	0.0021542	0.00223695	-0.380453
C6KT67	PLAF7	PF3D7_0623100		nuclear polyadenylated RNA-binding protein NAB2, putative	23	yes	2456.82	3035.42	3888.15	3954.42	2840.29	2718.32	0.0004843	0.00059206	0.00086036	0.00083096	0.00053818	0.00084566	0.651989	0.00065349	0.0006461	0.000649795	-0.380093
Q8III8	PLAF7	PF3D7_1118000		conserved Plasmodium protein, unknown function	1	no	13.9185	17.4574	9.66574	11.681	8.56164	6.56432	2.7437e-06	3.4051e-06	2.1388e-06	2.4546e-06	3.0744e-06	2.2967e-06	-0.420742	1.9699e-06	1.5602e-06	1.76505e-06	-0.379853
Q8I2G9	PLAF7	PF3D7_0935000		U2 small nuclear ribonucleoprotein B'', putative	3	yes	654.034	710.605	872.318	865.661	655.866	581.45	0.00012893	0.0001386	0.00019302	0.0001819	0.000133765	0.00018746	0.486882	0.0001509	0.0001382	0.00014455	-0.375014
Q8I3F3	PLAF7	PF3D7_0532100		early transcribed membrane protein 5	6	yes	893.149	1968.47	852.301	691.629	422.031	676.48	0.00017606	0.00038395	0.00018859	0.00014533	0.000280005	0.00016696	-0.74595	9.71e-05	0.00016079	0.000128946	-0.372741
O77396	PLAF7	PF3D7_0317000		proteasome subunit alpha type-3, putative	12	yes	815.609	1021.17	1787.93	1796.75	1289.18	1264.98	0.00016078	0.00019918	0.00039563	0.00037756	0.00017998	0.000386595	1.10299	0.00029661	0.00030067	0.00029864	-0.372416
Q8ILK3	PLAF7	PF3D7_1426000		60S ribosomal protein L21	7	yes	996.538	1041.63	808.614	728.451	581.21	519.913	0.00019644	0.00020317	0.00017893	0.00015307	0.000199805	0.000166	-0.267409	0.00013372	0.00012358	0.00012865	-0.367732
C6KSU8	PLAF7	PF3D7_0610100		pre-mRNA-splicing factor SLU7, putative	4	yes	655.369	618.457	562.343	549.405	427.548	368.965	0.00012919	0.00012063	0.00012443	0.00011545	0.00012491	0.00011994	-0.0585761	9.84e-05	8.77e-05	9.3e-05	-0.366491
Q8IBU0	PLAF7	PF3D7_0716000		RNA-binding protein, putative	5	yes	394.102	547.278	781.969	687.923	552.302	504.017	7.77e-05	0.00010675	0.00017303	0.00014456	9.22e-05	0.000158795	0.784037	0.00012707	0.0001198	0.000123435	-0.363414
Q8IB46	PLAF7	PF3D7_0821200		conserved Plasmodium protein, unknown function	3	yes	153.544	133.914	111.049	105.64	82.4512	73.3944	3.03e-05	2.61e-05	2.46e-05	2.22e-05	2.82e-05	2.34e-05	-0.269717	1.9e-05	1.74e-05	1.82e-05	-0.361112
Q8IDX6	PLAF7	PF3D7_1335400		reticulocyte binding protein 2 homologue a	158	yes	16331.7	17120.7	31474.2	32839.4	23053.9	23140.5	0.0032194	0.0033394	0.0069645	0.0069007	0.0032794	0.0069326	1.07996	0.0053042	0.0055001	0.00540215	-0.359863
C6KSZ4	PLAF7	PF3D7_0615300		GPI-anchored wall transfer protein 1, putative	2	yes	677.246	1073.11	558.049	308.996	314.858	313.49	0.0001335	0.00020931	0.00012348	6.49e-05	0.000171405	9.42e-05	-0.863534	7.24e-05	7.45e-05	7.35e-05	-0.358501
Q8IIU9	PLAF7	PF3D7_1105300		conserved Plasmodium protein, unknown function	15	yes	2224.23	2075.16	1494.43	1577.94	1097.2	1115.8	0.00043845	0.00040476	0.00033068	0.00033158	0.000421605	0.00033113	-0.348494	0.00025244	0.00026521	0.000258825	-0.355421
Q7KQK5	PLAF7	PF3D7_1133400		apical membrane antigen 1	69	yes	6946.01	6548.97	16317.7	15228.4	11565.5	11207.5	0.0013692	0.0012774	0.0036107	0.0032	0.0013233	0.00340535	1.36366	0.002661	0.0026638	0.0026624	-0.355076
Q8IBM0	PLAF7	PF3D7_0723300		conserved Plasmodium protein, unknown function	11	yes	594.468	624.362	1566.29	1497.18	1206.4	1015.28	0.00011718	0.00012178	0.00034658	0.00031461	0.00011948	0.000330595	1.4683	0.00027757	0.00024132	0.000259445	-0.349636
Q8IBB9	PLAF7	PF3D7_0828800		GPI-anchored micronemal antigen	14	yes	812.888	941.154	2967.7	3318.05	2379.57	2169.18	0.00016024	0.00018357	0.00065668	0.00069723	0.000171905	0.000676955	1.97745	0.00054749	0.00051558	0.000531535	-0.348895
Q8ILK4	PLAF7	PF3D7_1425900		conserved Plasmodium protein, unknown function	1	no	19.7168	22.7231	7.17356	6.96383	6.49772	3.78825	3.8867e-06	4.4322e-06	1.5873e-06	1.4633e-06	4.15945e-06	1.5253e-06	-1.4473	1.495e-06	9.0041e-07	1.1977e-06	-0.34882
Q8IIH4	PLAF7	PF3D7_1119300		splicing factor U2AF small subunit, putative	5	yes	456.027	466.368	642.94	547.52	467.573	398.033	8.99e-05	9.1e-05	0.00014227	0.00011505	9.04e-05	0.00012866	0.50869	0.00010758	9.46e-05	0.000101093	-0.34788
Q8I3Q2	PLAF7	PF3D7_0521000		conserved Plasmodium protein, unknown function	1	yes	92.9315	122.839	116.591	133.103	101.582	79.4728	1.83e-05	2.4e-05	2.58e-05	2.8e-05	2.11e-05	2.69e-05	0.346807	2.34e-05	1.89e-05	2.11e-05	-0.347421
Q8ID70	PLAF7	PF3D7_1363600		conserved Plasmodium protein, unknown function	2	yes	176.187	159.085	173.925	160.897	123.571	119.557	3.47e-05	3.1e-05	3.85e-05	3.38e-05	3.29e-05	3.61e-05	0.136684	2.84e-05	2.84e-05	2.84e-05	-0.346806
Q8IDP4	PLAF7	PF3D7_1345100		thioredoxin 2	2	yes	119.594	110.198	118.228	63.8785	80.3513	53.1878	2.36e-05	2.15e-05	2.62e-05	1.34e-05	2.25e-05	1.98e-05	-0.187218	1.85e-05	1.26e-05	1.56e-05	-0.346658
C6KSW2	PLAF7	PF3D7_0611800		conserved Plasmodium protein, unknown function	38	yes	3900.54	3974.44	2764.21	2961.85	2117.24	2036.04	0.00076889	0.00077522	0.00061166	0.00062238	0.000772055	0.00061702	-0.323386	0.00048713	0.00048394	0.000485535	-0.345742
O77361	PLAF7	PF3D7_0310400		parasite-infected erythrocyte surface protein	41	yes	4159.69	5097.94	5032.14	5275.56	4058	3437.9	0.00081998	0.00099436	0.0011135	0.0011086	0.00090717	0.00111105	0.292479	0.00093366	0.00081714	0.0008754	-0.343909
Q8IM64	PLAF7	PF3D7_1402500		ribosomal protein S27a, putative	3	yes	316.327	471.728	375.211	243.43	227.236	225.33	6.24e-05	9.2e-05	8.3e-05	5.12e-05	7.72e-05	6.71e-05	-0.202205	5.23e-05	5.36e-05	5.29e-05	-0.342288
Q8ILN5	PLAF7	PF3D7_1421500		mitochondrial import inner membrane translocase subunit TIM8, putative	10	yes	1218.64	1150.34	1683.67	793.074	1134.47	691.375	0.00024022	0.00022438	0.00037256	0.00016665	0.0002323	0.000269605	0.214858	0.00026102	0.00016433	0.000212675	-0.342197
Q8I1N6	PLAF7	PF3D7_0420300		AP2 domain transcription factor, putative	37	yes	1728.41	1580.87	4717.11	5346.81	3563.15	3746.07	0.00034071	0.00030835	0.0010438	0.0011235	0.00032453	0.00108365	1.73948	0.00081981	0.00089038	0.000855095	-0.341742
Q8I4W8	PLAF7	PF3D7_1246400		myosin A tail domain interacting protein	16	yes	1039.28	1121.85	3233.31	3633.19	2558.09	2439.77	0.00020487	0.00021882	0.00071546	0.00076346	0.000211845	0.00073946	1.80346	0.00058857	0.0005799	0.000584235	-0.339923
Q8IDW9	PLAF7	PF3D7_1336200		conserved Plasmodium protein, unknown function	1	yes	22.4019	31.1219	39.2745	39.29	30.7167	26.6426	4.42e-06	6.07e-06	8.69e-06	8.26e-06	5.24e-06	8.47e-06	0.692485	7.07e-06	6.33e-06	6.7e-06	-0.338793
Q8ILU8	PLAF7	PF3D7_1414800		small nuclear ribonucleoprotein-associated protein B, putative	13	yes	927.99	1215.76	1303.73	1113.13	864.552	901.671	0.00018293	0.00023714	0.00028849	0.00023391	0.000210035	0.0002612	0.314525	0.00019892	0.00021431	0.000206615	-0.33821
C0H484	PLAF7	PF3D7_0322100		mRNA-capping enzyme subunit beta	13	yes	1060.05	1261.63	1302.12	1236.88	923.007	931.135	0.00020896	0.00024608	0.00028813	0.00025991	0.00022752	0.00027402	0.268288	0.00021237	0.00022132	0.000216845	-0.337617
Q8II35	PLAF7	PF3D7_1132900		glycine cleavage system H protein	4	yes	161.1	194.312	648.514	604.923	514.165	403.548	3.18e-05	3.79e-05	0.0001435	0.00012711	3.48e-05	0.000135305	1.95785	0.0001183	9.59e-05	0.000107109	-0.337142
Q8I4S2	PLAF7	PF3D7_1251200		coronin	50	yes	3258.14	3022.89	10570.2	9867.45	7713.08	7233.91	0.00064226	0.00058962	0.0023389	0.0020735	0.00061594	0.0022062	1.8407	0.0017746	0.0017194	0.001747	-0.336684
Q8I5P3	PLAF7	PF3D7_1216400		conserved Plasmodium membrane protein, unknown function	1	yes	42.0788	36.0387	19.7823	20.3038	15.956	13.3647	8.29e-06	7.03e-06	4.38e-06	4.27e-06	7.66e-06	4.32e-06	-0.826057	3.67e-06	3.18e-06	3.42e-06	-0.336042
Q8I333	PLAF7	PF3D7_0911900		falstatin	11	yes	811.516	900.614	1252.78	1162.65	983.141	790.481	0.00015997	0.00017567	0.00027721	0.00024431	0.00016782	0.00026076	0.635808	0.0002262	0.00018789	0.000207045	-0.332778
C6KSP9	PLAF7	PF3D7_0605100		RNA-binding protein, putative	30	yes	5067.3	5469.49	6529.74	6133.48	4827.94	4467.47	0.00099889	0.0010668	0.0014449	0.0012889	0.00103284	0.0013669	0.404284	0.0011108	0.0010618	0.0010863	-0.331485
Q8IBJ9	PLAF7	PF3D7_0725200		mago nashi protein homologue, putative	3	yes	449.978	510.028	392.725	420.976	313.31	283.724	8.87e-05	9.95e-05	8.69e-05	8.85e-05	9.41e-05	8.77e-05	-0.101808	7.21e-05	6.74e-05	6.98e-05	-0.329833
Q8I500	PLAF7	PF3D7_1242900		mitochondrial import inner membrane translocase subunit TIM13, putative	3	yes	279.78	306.932	513.834	299.348	386.629	217.041	5.52e-05	5.99e-05	0.0001137	6.29e-05	5.75e-05	8.83e-05	0.618625	8.9e-05	5.16e-05	7.03e-05	-0.329498
Q8I1Z8	PLAF7	PF3D7_0403200		pre-mRNA splicing factor, putative	7	yes	545.402	785.545	1024.37	1027.52	781.608	725.944	0.00010751	0.00015322	0.00022667	0.00021592	0.000130365	0.000221295	0.763414	0.00017983	0.00017255	0.00017619	-0.328839
Q8ILV1	PLAF7	PF3D7_1414400		serine/threonine protein phosphatase PP1	9	yes	291.452	384.843	268.157	352.496	208.179	245.536	5.75e-05	7.51e-05	5.93e-05	7.41e-05	6.63e-05	6.67e-05	0.00967862	4.79e-05	5.84e-05	5.31e-05	-0.328274
Q8I659	PLAF7	PF3D7_0216700		autophagy-related protein 11, putative	23	yes	635.556	589.559	1989.32	2114.08	1562.63	1454.49	0.00012528	0.00011499	0.00044019	0.00044424	0.000120135	0.000442215	1.88009	0.00035953	0.00034571	0.00035262	-0.326634
Q8IDA5	PLAF7	PF3D7_1360000		conserved Plasmodium protein, unknown function	1	yes	545.51	616.122	388.936	312.949	259.148	258.873	0.00010753	0.00012018	8.61e-05	6.58e-05	0.000113855	7.59e-05	-0.584798	5.96e-05	6.15e-05	6.06e-05	-0.325546
Q8IBI3	PLAF7	PF3D7_0727400		proteasome subunit alpha type-5, putative	10	yes	600.479	805.244	1160.17	1039.77	823.447	799.106	0.00011837	0.00015706	0.00025672	0.00021849	0.000137715	0.000237605	0.786879	0.00018946	0.00018994	0.0001897	-0.324846
Q8IJN4	PLAF7	PF3D7_1016200		Rab3 GTPase-activating protein non-catalytic subunit, putative	1	yes	39.9446	44.5011	45.1075	25.0691	22.4262	29.5351	7.87e-06	8.68e-06	9.98e-06	5.27e-06	8.28e-06	7.62e-06	-0.118464	5.16e-06	7.02e-06	6.09e-06	-0.324234
Q8IDP1	PLAF7	PF3D7_1345500		ubiquitin-conjugating enzyme E2	1	yes	138.633	201.172	366.226	338.712	293.159	228.108	2.73e-05	3.92e-05	8.1e-05	7.12e-05	3.33e-05	7.61e-05	1.1932	6.75e-05	5.42e-05	6.08e-05	-0.323132
Q8IEJ6	PLAF7	PF3D7_1312600		2-oxoisovalerate dehydrogenase subunit alpha, mitochondrial, putative	10	yes	526.823	737.573	1913.75	1710.52	1417.58	1261.69	0.00010385	0.00014387	0.00042347	0.00035944	0.00012386	0.000391455	1.66014	0.00032616	0.00029988	0.00031302	-0.322592
Q8II79	PLAF7	PF3D7_1128400		geranylgeranyl pyrophosphate synthase, putative	8	yes	1998.3	1857.91	1717.95	1432.28	1164.22	1164.81	0.00039391	0.00036239	0.00038014	0.00030097	0.00037815	0.000340555	-0.151071	0.00026786	0.00027686	0.00027236	-0.322373
Q8IKM5	PLAF7	PF3D7_1460700		60S ribosomal protein L27	11	yes	1589.16	2009.31	1166.81	1253.43	948.541	836.825	0.00031326	0.00039192	0.00025819	0.00026339	0.00035259	0.00026079	-0.435103	0.00021824	0.0001989	0.00020857	-0.322357
C6KSX9	PLAF7	PF3D7_0613700		syntaxin-binding protein, putative	15	yes	1239.61	1197.72	2153.92	2581.18	1707.04	1777.08	0.00024436	0.00023362	0.00047661	0.00054239	0.00023899	0.0005095	1.09213	0.00039276	0.00042238	0.00040757	-0.322034
C6KT68	PLAF7	PF3D7_0623200		ferredoxin--NADP reductase	1	no	8.3077	13.3133	28.3989	23.9307	17.9022	20.7479	1.6377e-06	2.5968e-06	6.284e-06	5.0286e-06	2.11725e-06	5.6563e-06	1.41767	4.1189e-06	4.9315e-06	4.5252e-06	-0.321877
Q8IM55	PLAF7	PF3D7_1403900		serine/threonine protein phosphatase CPPED1, putative	3	yes	193.219	220.861	569.806	442.305	399.184	350.85	3.81e-05	4.31e-05	0.00012608	9.29e-05	4.06e-05	0.000109512	1.43212	9.18e-05	8.34e-05	8.76e-05	-0.321783
Q8IKC9	PLAF7	PF3D7_1470900		proteasome subunit beta type-2, putative	11	yes	631.121	968.499	1448.72	1109.09	905.072	988.019	0.00012441	0.00018891	0.00032057	0.00023306	0.00015666	0.000276815	0.821285	0.00020824	0.00023484	0.00022154	-0.321355
Q8IJT1	PLAF7	PF3D7_1011400		proteasome subunit beta type-5	8	yes	672.136	923.732	1549.72	1724.11	1234.13	1180.27	0.00013249	0.00018018	0.00034292	0.00036229	0.000156335	0.000352605	1.17341	0.00028395	0.00028053	0.00028224	-0.32113
O77345	PLAF7	PF3D7_0312300		26S proteasome regulatory subunit RPN12, putative	2	yes	314.233	429.255	584.019	506.251	414.885	392.094	6.19e-05	8.37e-05	0.00012923	0.00010638	7.28e-05	0.000117805	0.693697	9.55e-05	9.32e-05	9.43e-05	-0.320673
Q8I391	PLAF7	PF3D7_0905800		conserved Plasmodium protein, unknown function	17	yes	2716.56	2472.59	1685.44	1994.36	1360.05	1354.43	0.0005355	0.00048228	0.00037295	0.00041908	0.00050889	0.000396015	-0.361799	0.00031292	0.00032193	0.000317425	-0.319139
O96160	PLAF7	PF3D7_0207100		conserved Plasmodium protein, unknown function	10	yes	1114.13	963.478	971.281	964.412	746.39	686.778	0.00021962	0.00018793	0.00021492	0.00020266	0.000203775	0.00020879	0.0350755	0.00017173	0.00016324	0.000167485	-0.318021
O96164	PLAF7	PF3D7_0207700		serine repeat antigen 4	30	yes	2988.09	3411.31	3433.07	3740.49	2655.37	2649.16	0.00058903	0.00066538	0.00075966	0.000786	0.000627205	0.00077283	0.301214	0.00061095	0.00062966	0.000620305	-0.317173
C6KT98	PLAF7	PF3D7_0626200		conserved Plasmodium protein, unknown function	2	yes	33.7082	65.2159	57.5491	52.173	41.8853	39.578	6.64e-06	1.27e-05	1.27e-05	1.1e-05	9.68e-06	1.18e-05	0.291275	9.64e-06	9.41e-06	9.52e-06	-0.31536
Q8I340	PLAF7	PF3D7_0911200		conserved Plasmodium protein, unknown function	12	yes	1133.36	1331.4	961.344	827.759	658.737	670.892	0.00022341	0.00025969	0.00021272	0.00017394	0.00024155	0.00019333	-0.321256	0.00015156	0.00015946	0.00015551	-0.314058
C6KTA9	PLAF7	PF3D7_0627300		E3 ubiquitin-protein ligase RNF5, putative	2	yes	383.654	394.509	186.929	216.91	155.385	144.246	7.56e-05	7.7e-05	4.14e-05	4.56e-05	7.63e-05	4.35e-05	-0.811405	3.58e-05	3.43e-05	3.5e-05	-0.311973
Q7K6A9	PLAF7	PF3D7_0803800		proteasome subunit beta type-4	15	yes	1189.33	1424.46	2422.08	2088.83	1706.97	1652.97	0.00023445	0.00027784	0.00053595	0.00043893	0.000256145	0.00048744	0.928264	0.00039274	0.00039289	0.000392815	-0.311375
Q8IJ48	PLAF7	PF3D7_1036000		merozoite surface protein	12	yes	600.073	804.105	1656.24	2338.84	1387.13	1570.57	0.00011829	0.00015684	0.00036649	0.00049147	0.000137565	0.00042898	1.6408	0.00031915	0.0003733	0.000346225	-0.3092
O96189	PLAF7	PF3D7_0210700		syntaxin, Qa-SNARE family	5	yes	292.588	290.846	545.401	604.077	430.304	424.309	5.77e-05	5.67e-05	0.00012068	0.00012694	5.72e-05	0.00012381	1.11397	9.9e-05	0.00010085	9.99e-05	-0.309181
Q8IKP1	PLAF7	PF3D7_1459000		ATP-dependent RNA helicase DBP5	4	yes	396.191	515.289	406.477	369.896	306.236	273.216	7.81e-05	0.00010051	8.99e-05	7.77e-05	8.93e-05	8.38e-05	-0.091163	7.05e-05	6.49e-05	6.77e-05	-0.308435
Q8I1S9	PLAF7	PF3D7_0415800		RING zinc finger protein, putative	12	yes	597.668	542.266	1243.48	1291.84	982.79	907.284	0.00011782	0.00010577	0.00027515	0.00027146	0.000111795	0.000273305	1.28966	0.00022612	0.00021565	0.000220885	-0.307216
Q8IEN7	PLAF7	PF3D7_1307800		FHA domain-containing protein, putative	10	yes	1376.24	1505.31	1464.35	1539.32	1180.7	1058.85	0.00027129	0.00029361	0.00032403	0.00032346	0.00028245	0.000323745	0.196862	0.00027166	0.00025167	0.000261665	-0.307137
Q8IKN0	PLAF7	PF3D7_1460100		FYVE and coiled-coil domain-containing protein	7	yes	407.417	401.234	697.155	804.136	585.369	532.572	8.03e-05	7.83e-05	0.00015426	0.00016898	7.93e-05	0.00016162	1.02746	0.00013468	0.00012658	0.00013063	-0.307119
Q8IAN5	PLAF7	PF3D7_0803500		AAA family ATPase, putative	6	yes	204.698	214.44	267.993	298.192	218.864	203.44	4.04e-05	4.18e-05	5.93e-05	6.27e-05	4.11e-05	6.1e-05	0.569596	5.04e-05	4.84e-05	4.94e-05	-0.305137
Q8II23	PLAF7	PF3D7_1134100		protein disulfide isomerase	22	yes	3016.13	3091.92	4925.59	4566.11	4027.03	3080.86	0.00059455	0.00060309	0.0010899	0.00095949	0.00059882	0.00102469	0.775	0.00092654	0.00073227	0.000829405	-0.305046
Q8IBV2	PLAF7	PF3D7_0714500		transcription elongation factor s-II, putative	9	yes	663.538	721.661	925.239	979.579	742.004	681.478	0.0001308	0.00014076	0.00020473	0.00020584	0.00013578	0.000205285	0.596357	0.00017072	0.00016198	0.00016635	-0.303406
Q8IJD6	PLAF7	PF3D7_1026600		conserved Plasmodium protein, unknown function	8	yes	460.061	492.5	880.463	1043.71	814.453	625.485	9.07e-05	9.61e-05	0.00019483	0.00021932	9.34e-05	0.000207075	1.14903	0.00018739	0.00014867	0.00016803	-0.301435
Q8I4Z8	PLAF7	PF3D7_1243100		zinc finger protein, putative	3	yes	261.487	288.814	388.521	402.076	322.406	270.105	5.15e-05	5.63e-05	8.6e-05	8.45e-05	5.39e-05	8.52e-05	0.660014	7.42e-05	6.42e-05	6.92e-05	-0.300817
Q8IJB7	PLAF7	PF3D7_1028700		merozoite TRAP-like protein	28	yes	2089.12	2001.42	5871.87	5439.44	4701.54	3794.94	0.00041182	0.00039038	0.0012993	0.001143	0.0004011	0.00122115	1.60621	0.0010817	0.000902	0.00099185	-0.300047
Q8II36	PLAF7	PF3D7_1132800		aquaglyceroporin	7	yes	1270.14	1306.32	1553.99	1186.41	1022.38	1038.96	0.00025038	0.0002548	0.00034386	0.0002493	0.00025259	0.00029658	0.231624	0.00023523	0.00024694	0.000241085	-0.298879
Q8ILV3	PLAF7	PF3D7_1414200		conserved Plasmodium protein, unknown function	3	yes	209.442	173.888	133.286	138.982	95.5514	108.493	4.13e-05	3.39e-05	2.95e-05	2.92e-05	3.76e-05	2.93e-05	-0.357479	2.2e-05	2.58e-05	2.39e-05	-0.297176
Q8IIR7	PLAF7	PF3D7_1108600		endoplasmic reticulum-resident calcium binding protein	84	yes	4030.59	5731.2	19133.4	26362.7	19147.5	14933.8	0.00079453	0.0011179	0.0042338	0.0055397	0.000956215	0.00488675	2.35347	0.0044055	0.0035495	0.0039775	-0.297013
Q7KWI6	PLAF7	PF3D7_0220500		Plasmodium exported protein (hyp2), unknown function	8	yes	503.611	530.108	878.778	781.882	651.307	598.535	9.93e-05	0.0001034	0.00019445	0.0001643	0.000101337	0.000179375	0.823818	0.00014985	0.00014226	0.000146055	-0.296467
Q8IBM8	PLAF7	PF3D7_0722500		pre-mRNA-splicing factor CWC15, putative	7	yes	907.438	960.554	830.835	923.084	685.233	632.891	0.00017888	0.00018736	0.00018384	0.00019397	0.00018312	0.000188905	0.0448715	0.00015766	0.00015043	0.000154045	-0.294309
Q8I2B4	PLAF7	PF3D7_0102500		erythrocyte binding antigen-181	77	yes	4854.74	5246.26	12742.3	14265.6	9803.57	10468.4	0.00095699	0.0010233	0.0028196	0.0029977	0.000990145	0.00290865	1.55464	0.0022556	0.0024882	0.0023719	-0.294307
Q8IIW5	PLAF7	PF3D7_1103700		casein kinase II beta chain	10	yes	1073.99	1477.44	1222.34	999.848	851.562	825.204	0.00021171	0.00028818	0.00027048	0.0002101	0.000249945	0.00024029	-0.0568341	0.00019593	0.00019614	0.000196035	-0.293665
Q8IDG2	PLAF7	PF3D7_1353900		proteasome subunit alpha type-7, putative	17	yes	1199.59	1592.04	2456.03	2317.13	1846.1	1750.06	0.00023647	0.00031053	0.00054346	0.00048691	0.0002735	0.000515185	0.91355	0.00042475	0.00041596	0.000420355	-0.293482
Q9U0K6	PLAF7	PF3D7_0408000		conserved Plasmodium protein, unknown function	2	yes	162.714	181.16	194.869	163.581	145.181	125.528	3.21e-05	3.53e-05	4.31e-05	3.44e-05	3.37e-05	3.87e-05	0.201101	3.34e-05	2.98e-05	3.16e-05	-0.29327
Q8I3J7	PLAF7	PF3D7_0526800		conserved Plasmodium protein, unknown function	11	yes	1130.64	1201.87	1454.48	1208.2	1107.62	906.227	0.00022288	0.00023443	0.00032184	0.00025388	0.000228655	0.00028786	0.332195	0.00025484	0.0002154	0.00023512	-0.29197
Q8IIQ3	PLAF7	PF3D7_1110900		ES2 protein, putative	5	yes	621.581	688.925	474.996	452.794	350.021	349.679	0.00012253	0.00013438	0.00010511	9.51e-05	0.000128455	0.000100129	-0.35941	8.05e-05	8.31e-05	8.18e-05	-0.291274
C0H4X1	PLAF7	PF3D7_0822800		U5 small nuclear ribonucleoprotein 40 kDa protein, putative	9	yes	1145.11	1292.5	1345.85	1345.5	1030.59	999.96	0.00022573	0.0002521	0.00029781	0.00028273	0.000238915	0.00029027	0.280898	0.00023712	0.00023767	0.000237395	-0.290106
Q8IFM9	PLAF7	PF3D7_0423700		early transcribed membrane protein 4	4	yes	2552.69	2053.27	1228.2	573.974	824.836	552.417	0.0005032	0.00040049	0.00027177	0.00012061	0.000451845	0.00019619	-1.20358	0.00018978	0.0001313	0.00016054	-0.289319
Q8ILC8	PLAF7	PF3D7_1433500		DNA topoisomerase 2	63	yes	5625.91	6861.58	10603.3	10783.2	8027.46	8111.63	0.001109	0.0013384	0.0023463	0.0022659	0.0012237	0.0023061	0.914205	0.001847	0.001928	0.0018875	-0.288978
Q8I573	PLAF7	PF3D7_1234900		conserved Plasmodium protein, unknown function	6	yes	723.5	796.262	508.621	328.464	344.807	292.22	0.00014262	0.00015531	0.00011255	6.9e-05	0.000148965	9.08e-05	-0.71444	7.93e-05	6.95e-05	7.44e-05	-0.287266
Q8I5R9	PLAF7	PF3D7_1213600		dynein light chain 1, putative	7	yes	837.758	1196.81	827.617	881.148	617.569	672.995	0.00016514	0.00023344	0.00018313	0.00018516	0.00019929	0.000184145	-0.114027	0.00014209	0.00015996	0.000151025	-0.286055
Q8ILE1	PLAF7	PF3D7_1432400	PF3D7_1432200	leucine-rich repeat protein	1	yes	348.392	343.273	590.503	704.088	523.473	456.199	6.87e-05	6.7e-05	0.00013066	0.00014795	6.78e-05	0.000139305	1.03854	0.00012044	0.00010843	0.000114435	-0.283719
Q8IAU5	PLAF7	PF3D7_0811000		cullin-1, putative	3	yes	344.334	306.585	196.483	188.434	151.471	140.591	6.79e-05	5.98e-05	4.35e-05	3.96e-05	6.38e-05	4.15e-05	-0.620047	3.49e-05	3.34e-05	3.41e-05	-0.283212
Q8IE57	PLAF7	PF3D7_1326300		RNA-binding protein, putative	10	yes	555.465	606.226	886.828	960.534	728.72	672.41	0.0001095	0.00011825	0.00019623	0.00020184	0.000113875	0.000199035	0.805571	0.00016766	0.00015982	0.00016374	-0.281615
Q8IIA5	PLAF7	PF3D7_1125900		conserved Plasmodium protein, unknown function	4	yes	469.319	428.99	514.595	261.845	358.585	237.599	9.25e-05	8.37e-05	0.00011387	5.5e-05	8.81e-05	8.44e-05	-0.0610229	8.25e-05	5.65e-05	6.95e-05	-0.281255
Q8IB63	PLAF7	PF3D7_0822900		conserved Plasmodium protein, unknown function	58	yes	4263.95	4218.79	7582.59	9272.69	7018.9	5770.53	0.00084053	0.00082288	0.0016779	0.0019485	0.000831705	0.0018132	1.12439	0.0016149	0.0013716	0.00149325	-0.280082
Q9NLB6	PLAF7	PF3D7_0304900		conserved Plasmodium protein, unknown function	2	yes	408.637	472.188	309.012	290.695	226.17	230.855	8.06e-05	9.21e-05	6.84e-05	6.11e-05	8.63e-05	6.47e-05	-0.415347	5.2e-05	5.49e-05	5.35e-05	-0.276159
Q8II85	PLAF7	PF3D7_1127800		conserved Plasmodium protein, unknown function	10	yes	663.222	857.718	541.712	643.278	408.285	491.238	0.00013074	0.0001673	0.00011987	0.00013517	0.00014902	0.00012752	-0.224782	9.39e-05	0.00011676	0.000105349	-0.275547
Q8IM47	PLAF7	PF3D7_1404700		conserved Plasmodium protein, unknown function	9	yes	452.733	466.705	1603.4	1730.08	1255.28	1282.38	8.92e-05	9.1e-05	0.0003548	0.00036355	9.01e-05	0.000359175	1.99447	0.00028881	0.0003048	0.000296805	-0.275172
O97313	PLAF7	PF3D7_0322900		40S ribosomal protein S3A, putative	18	yes	4106.21	4354.24	2880.94	3063.9	2385.82	2145.98	0.00080943	0.0008493	0.00063749	0.00064383	0.000829365	0.00064066	-0.372448	0.00054893	0.00051007	0.0005295	-0.274928
Q8IKU9	PLAF7	PF3D7_1452700		U1 snRNP-associated protein, putative	4	yes	372.605	461.326	647.884	629.166	521.199	454.962	7.35e-05	9e-05	0.00014336	0.00013221	8.17e-05	0.000137785	0.75372	0.00011992	0.00010814	0.00011403	-0.273005
Q8IJC6	PLAF7	PF3D7_1027800		60S ribosomal protein L3	15	yes	3406.02	3988.55	2827.39	2758.16	2227.16	2046.05	0.00067141	0.00077797	0.00062564	0.00057958	0.00072469	0.00060261	-0.266139	0.00051243	0.00048631	0.00049937	-0.271115
Q8I1S5	PLAF7	PF3D7_0416200		conserved protein, unknown function	3	yes	159.618	181.205	210.592	233.897	179.166	160.531	3.15e-05	3.53e-05	4.66e-05	4.92e-05	3.34e-05	4.79e-05	0.519215	4.12e-05	3.82e-05	3.97e-05	-0.2705
Q8IIK4	PLAF7	PF3D7_1116200		pyridoxine biosynthesis protein PDX2	6	yes	882.174	865.333	927.749	795.676	676.974	644.771	0.0001739	0.00016878	0.00020529	0.0001672	0.00017134	0.000186245	0.12034	0.00015576	0.00015325	0.000154505	-0.269548
Q8ILD0	PLAF7	PF3D7_1433300		chromatin assembly factor 1 P55 subunit, putative	11	yes	1241.34	1398.8	2062.45	1901.14	1514.07	1523.49	0.0002447	0.00027284	0.00045637	0.00039949	0.00025877	0.00042793	0.725704	0.00034836	0.00036211	0.000355235	-0.268601
Q8IEF0	PLAF7	PF3D7_1316500		pre-mRNA-processing factor 40, putative	4	yes	366.608	506.698	556.961	636.703	464.245	448.379	7.23e-05	9.88e-05	0.00012324	0.00013379	8.55e-05	0.000128515	0.587105	0.00010681	0.00010657	0.00010669	-0.268512
C0H5C6	PLAF7	PF3D7_1320500		SNARE protein, putative	10	yes	1051.95	1428.32	753.629	469.644	535.75	409.187	0.00020737	0.0002786	0.00016676	9.87e-05	0.000242985	0.000132724	-0.872438	0.00012327	9.73e-05	0.000110264	-0.267474
Q8IE20	PLAF7	PF3D7_1330600		elongation factor Tu, putative	14	yes	1101.04	1550.65	3822.4	4036.05	3199.37	2824.79	0.00021704	0.00030246	0.00084581	0.00084811	0.00025975	0.00084696	1.70517	0.00073611	0.00067141	0.00070376	-0.26721
C0H5E6	PLAF7	PF3D7_1328400		conserved protein, unknown function	1	yes	287.28	272.093	129.511	103.63	104.082	75.6127	5.66e-05	5.31e-05	2.87e-05	2.18e-05	5.49e-05	2.52e-05	-1.12112	2.39e-05	1.8e-05	2.1e-05	-0.266792
Q8I5N4	PLAF7	PF3D7_1217400		conserved Plasmodium protein, unknown function	1	yes	37.3602	27.8172	21.3961	36.4419	22.9604	21.1874	7.36e-06	5.43e-06	4.73e-06	7.66e-06	6.4e-06	6.2e-06	-0.045629	5.28e-06	5.04e-06	5.16e-06	-0.264185
Q8I3T9	PLAF7	PF3D7_0516900		60S ribosomal protein L2	7	yes	1299.95	1570.66	1178.32	1392.7	996.608	974.036	0.00025625	0.00030636	0.00026073	0.00029265	0.000281305	0.00027669	-0.0238647	0.0002293	0.00023151	0.000230405	-0.264098
C6S3K8	PLAF7	PF3D7_1229700		conserved Plasmodium protein, unknown function	3	yes	184.089	232.993	178.519	201.732	151.188	140.642	3.63e-05	4.54e-05	3.95e-05	4.24e-05	4.09e-05	4.09e-05	0.0028038	3.48e-05	3.34e-05	3.41e-05	-0.263693
Q8IDK0	PLAF7	PF3D7_1349900		conserved Plasmodium protein, unknown function	2	yes	230.353	222.339	273.949	177.207	188.415	160.673	4.54e-05	4.34e-05	6.06e-05	3.72e-05	4.44e-05	4.89e-05	0.140491	4.34e-05	3.82e-05	4.08e-05	-0.263152
Q8IKE5	PLAF7	PF3D7_1469200		shewanella-like protein phosphatase 1, putative	3	yes	305.783	392.039	612.434	667.083	493.824	488.552	6.03e-05	7.65e-05	0.00013552	0.00014018	6.84e-05	0.00013785	1.01161	0.00011362	0.00011612	0.00011487	-0.263097
Q8I431	PLAF7	PF3D7_0507100		60S ribosomal protein L4	17	yes	2559.34	2805.68	1746.65	1758.12	1409.03	1287.4	0.00050451	0.00054725	0.00038649	0.00036944	0.00052588	0.000377965	-0.476481	0.00032419	0.00030599	0.00031509	-0.262489
C6KSR3	PLAF7	PF3D7_0606500		polypyrimidine tract-binding protein, putative	7	yes	721.116	829.628	799.448	867.202	642.98	638.19	0.00014215	0.00016182	0.0001769	0.00018223	0.000151985	0.000179565	0.240577	0.00014794	0.00015169	0.000149815	-0.261324
Q8IKE8	PLAF7	PF3D7_1468900		conserved Plasmodium protein, unknown function	27	yes	1488.5	1938.75	3284.86	3039.54	2535.38	2341.96	0.00029342	0.00037816	0.00072686	0.00063871	0.00033579	0.000682785	1.02387	0.00058334	0.00055665	0.000569995	-0.260482
Q7KWJ3	PLAF7	PF3D7_0206900		merozoite surface protein 5	14	yes	716.215	729.957	1812.39	2369.7	1637.69	1572.65	0.00014118	0.00014238	0.00040104	0.00049795	0.00014178	0.000449495	1.66465	0.0003768	0.00037379	0.000375295	-0.26028
O96191	PLAF7	PF3D7_0210900		conserved Plasmodium protein, unknown function	5	yes	885.596	1126.45	763.784	771.138	612.264	570.866	0.00017457	0.00021972	0.00016901	0.00016204	0.000197145	0.000165525	-0.252208	0.00014087	0.00013569	0.00013828	-0.259457
Q8IJQ1	PLAF7	PF3D7_1014400		MO15-related protein kinase	2	yes	329.376	368.857	349.764	430.221	302.282	297.712	6.49e-05	7.19e-05	7.74e-05	9.04e-05	6.84e-05	8.39e-05	0.293886	6.95e-05	7.08e-05	7.02e-05	-0.258106
Q8IJA0	PLAF7	PF3D7_1030500		26S proteasome regulatory subunit RPN9, putative	7	yes	1171.13	1328.06	1774.65	1464.65	1304.17	1203.95	0.00023086	0.00025904	0.00039269	0.00030777	0.00024495	0.00035023	0.515815	0.00030006	0.00028616	0.00029311	-0.25686
Q8I6S4	PLAF7	PF3D7_0804800		peptidyl-prolyl cis-trans isomerase	7	yes	950.257	1106.74	1551.15	1605.43	1262.21	1174.7	0.00018732	0.00021587	0.00034323	0.00033735	0.000201595	0.00034029	0.755305	0.00029041	0.00027921	0.00028481	-0.256765
Q8ILR6	PLAF7	PF3D7_1418000		ubiquitin fusion degradation protein 1, putative	7	yes	971.028	1015.17	1379.53	1428.44	1107.06	1061.13	0.00019141	0.00019801	0.00030526	0.00030016	0.00019471	0.00030271	0.636609	0.00025471	0.00025221	0.00025346	-0.256178
C0H5J8	PLAF7	PF3D7_1361500		conserved Plasmodium protein, unknown function	4	yes	253.549	217.85	302.584	323.137	245.872	237.204	5e-05	4.25e-05	6.7e-05	6.79e-05	4.62e-05	6.74e-05	0.544326	5.66e-05	5.64e-05	5.65e-05	-0.255746
Q8ID57	PLAF7	PF3D7_1365000		conserved Plasmodium protein, unknown function	1	yes	48.3601	48.7208	48.734	40.6719	33.7244	35.5399	9.53e-06	9.5e-06	1.08e-05	8.55e-06	9.52e-06	9.67e-06	0.022141	7.76e-06	8.45e-06	8.1e-06	-0.254297
Q8IB14	PLAF7	PF3D7_0817900		high mobility group protein B2	9	yes	1875.2	2473.94	2102.99	703.081	1276.82	927.032	0.00036965	0.00048255	0.00046534	0.00014774	0.0004261	0.00030654	-0.475117	0.00029377	0.00022034	0.000257055	-0.253998
O96161	PLAF7	PF3D7_0207200		iron-sulfur assembly protein, putative	1	yes	16.662	10.5864	36.4771	35.8967	27.1449	28.8289	3.28e-06	2.06e-06	8.07e-06	7.54e-06	2.67e-06	7.81e-06	1.54545	6.25e-06	6.85e-06	6.55e-06	-0.253582
Q8IJX4	PLAF7	PF3D7_1006700		conserved Plasmodium protein, unknown function	13	yes	1696.3	2018.69	1273.15	1177.18	972.361	926.096	0.00033438	0.00039375	0.00028172	0.00024737	0.000364065	0.000264545	-0.460683	0.00022372	0.00022012	0.00022192	-0.253473
Q8IBJ7	PLAF7	PF3D7_0725400		conserved Plasmodium protein, unknown function	5	yes	520.99	526.682	1855.39	914.632	1355.41	816.243	0.0001027	0.00010273	0.00041055	0.0001922	0.000102715	0.000301375	1.55291	0.00031185	0.00019401	0.00025293	-0.252822
Q8IKL7	PLAF7	PF3D7_1461600		splicing factor 3B subunit 2, putative	16	yes	1360.01	1517.22	1593.29	1525.2	1333.5	1088.44	0.00026809	0.00029594	0.00035256	0.0003205	0.000282015	0.00033653	0.254963	0.00030681	0.00025871	0.00028276	-0.251157
Q8II20	PLAF7	PF3D7_1134400		conserved Plasmodium protein, unknown function	1	yes	117.524	126.387	97.9566	89.0406	78.725	66.5685	2.32e-05	2.47e-05	2.17e-05	1.87e-05	2.39e-05	2.02e-05	-0.243729	1.81e-05	1.58e-05	1.7e-05	-0.251081
C6KSV4	PLAF7	PF3D7_0610900		transcription elongation factor SPT5, putative	36	yes	7620.46	7404.85	5500.84	6050.85	4354.09	4583.69	0.0015022	0.0014443	0.0012172	0.0012715	0.00147325	0.00124435	-0.24361	0.0010018	0.0010895	0.00104565	-0.250992
Q8II94	PLAF7	PF3D7_1126900		small nuclear ribonucleoprotein F, putative	7	yes	701.84	731.812	976.092	903.742	746.538	713.661	0.00013835	0.00014274	0.00021599	0.00018991	0.000140545	0.00020295	0.530092	0.00017176	0.00016963	0.000170695	-0.249704
Q8IL00	PLAF7	PF3D7_1447200		conserved Plasmodium protein, unknown function	5	yes	340.932	458.393	719.498	623.599	526.029	518.889	6.72e-05	8.94e-05	0.00015921	0.00013104	7.83e-05	0.000145125	0.890064	0.00012103	0.00012333	0.00012218	-0.248288
C6KT23	PLAF7	PF3D7_0618300		60S ribosomal protein L27a, putative	16	yes	3476.23	3782.34	2553.93	2506.91	1985.79	1945.9	0.00068525	0.00073775	0.00056513	0.00052679	0.0007115	0.00054596	-0.382069	0.00045689	0.00046251	0.0004597	-0.248103
Q8I3R7	PLAF7	PF3D7_0519200		V-type proton ATPase 16 kDa proteolipid subunit	3	yes	432.842	486.255	439.036	269.912	264.168	289.407	8.53e-05	9.48e-05	9.71e-05	5.67e-05	9.01e-05	7.69e-05	-0.227667	6.08e-05	6.88e-05	6.48e-05	-0.247974
Q8IHQ6	PLAF7	PF3D7_1146200		conserved Plasmodium protein, unknown function	4	yes	81.0925	92.6909	124.183	134.152	108.392	92.3137	1.6e-05	1.81e-05	2.75e-05	2.82e-05	1.7e-05	2.78e-05	0.708584	2.49e-05	2.19e-05	2.34e-05	-0.247871
C6KTB4	PLAF7	PF3D7_0627800		acetyl-CoA synthetase, putative	16	yes	1149.18	1463.47	1721.89	1751.3	1276.21	1419.05	0.00022653	0.00028545	0.00038101	0.00036801	0.00025599	0.00037451	0.548917	0.00029363	0.00033729	0.00031546	-0.247547
Q8I5Z6	PLAF7	PF3D7_1204900		probable protein, unknown function	2	yes	112.094	90.2933	217.559	192.064	169.683	149.736	2.21e-05	1.76e-05	4.81e-05	4.04e-05	1.99e-05	4.43e-05	1.15625	3.9e-05	3.56e-05	3.73e-05	-0.245902
Q8ILQ0	PLAF7	PF3D7_1420000		splicing factor 3B subunit 4, putative	2	yes	368.784	372.034	490.564	465.234	379.439	365.546	7.27e-05	7.26e-05	0.00010855	9.78e-05	7.26e-05	0.000103156	0.506163	8.73e-05	8.69e-05	8.71e-05	-0.244192
Q8IJ73	PLAF7	PF3D7_1033500		WD repeat-containing protein 70, putative	12	yes	719.291	808.597	797.679	768.346	589.188	630.299	0.00014179	0.00015772	0.00017651	0.00016146	0.000149755	0.000168985	0.174291	0.00013556	0.00014981	0.000142685	-0.244062
Q8IIQ0	PLAF7	PF3D7_1111200		conserved Plasmodium protein, unknown function	9	yes	636.515	637.991	713.405	700.415	553.367	548.124	0.00012547	0.00012444	0.00015786	0.00014718	0.000124955	0.00015252	0.28759	0.00012732	0.00013028	0.0001288	-0.243866
Q8IJH8	PLAF7	PF3D7_1022700		phospholipid scramblase, putative	18	yes	2720.24	2500.24	3126.51	3084.56	2515.03	2326.93	0.00053623	0.00048768	0.00069182	0.00064817	0.000511955	0.000669995	0.388133	0.00057866	0.00055308	0.00056587	-0.24368
Q8I1Y0	PLAF7	PF3D7_0404900		6-cysteine protein	31	yes	3814.12	4398.08	6804.31	6246.49	5276.27	4911.72	0.00075186	0.00085785	0.0015056	0.0013126	0.000804855	0.0014091	0.807973	0.001214	0.0011674	0.0011907	-0.242964
Q8I426	PLAF7	PF3D7_0507700		nuclear protein localization protein 4, putative	19	yes	2260	2171.3	2974.78	3087.09	2323.55	2398.18	0.0004455	0.00042352	0.00065825	0.0006487	0.00043451	0.000653475	0.588743	0.0005346	0.00057001	0.000552305	-0.242667
Q8I460	PLAF7	PF3D7_0504100		AN1-type zinc finger protein, putative	1	yes	57.1585	83.025	92.3143	128.789	79.8297	91.6032	1.13e-05	1.62e-05	2.04e-05	2.71e-05	1.37e-05	2.37e-05	0.79024	1.84e-05	2.18e-05	2.01e-05	-0.242583
Q8IHZ5	PLAF7	PF3D7_1136900		subtilisin-like protease 2	39	yes	2050.35	1969.59	4985.6	5409.03	4196.3	3904.06	0.00040417	0.00038417	0.0011032	0.0011366	0.00039417	0.0011199	1.50648	0.00096548	0.00092793	0.000946705	-0.242383
Q8IIV8	PLAF7	PF3D7_1104400		thioredoxin, putative	25	yes	3008	3482.81	6946.39	7092.63	6097.46	4866.17	0.00059295	0.00067933	0.0015371	0.0014904	0.00063614	0.00151375	1.25071	0.0014029	0.0011566	0.00127975	-0.242265
O96202	PLAF7	PF3D7_0212200		ribosomal protein L12, mitochondrial, putative	4	yes	544.875	606.219	521.792	565.767	451.854	396.416	0.00010741	0.00011824	0.00011546	0.00011889	0.000112825	0.000117175	0.054578	0.00010396	9.42e-05	9.91e-05	-0.241839
Q8IBV5	PLAF7	PF3D7_0714200		conserved Plasmodium protein, unknown function	49	yes	5890.48	5451.8	6011.12	6237.24	4608.69	4936.81	0.0011612	0.0010634	0.0013301	0.0013107	0.0011123	0.0013204	0.247429	0.0010604	0.0011734	0.0011169	-0.241475
Q8IKG2	PLAF7	PF3D7_1467500		DNA/RNA-binding protein KIN17, putative	6	yes	400.839	421.158	371.044	412.905	327.895	283.756	7.9e-05	8.21e-05	8.21e-05	8.68e-05	8.06e-05	8.44e-05	0.0673754	7.54e-05	6.74e-05	7.14e-05	-0.241031
C0H529	PLAF7	PF3D7_0909800		small nuclear ribonucleoprotein Sm D3, putative	4	yes	636.078	739.477	959.966	1034.81	772.015	783.879	0.00012539	0.00014424	0.00021242	0.00021745	0.000134815	0.000214935	0.672919	0.00017763	0.00018632	0.000181975	-0.24016
Q8ILS0	PLAF7	PF3D7_1417500		H/ACA ribonucleoprotein complex subunit 4, putative	10	yes	981.731	1236.6	1347.68	1380.55	1056.19	1073.94	0.00019352	0.0002412	0.00029821	0.0002901	0.00021736	0.000294155	0.43649	0.00024301	0.00025526	0.000249135	-0.239649
C0H5G7	PLAF7	PF3D7_1343900		U4/U6 small nuclear ribonucleoprotein PRP4, putative	17	yes	2481.83	2765.98	4157.07	3522.85	3342.56	2682.36	0.00048923	0.00053951	0.00091986	0.00074027	0.00051437	0.000830065	0.690418	0.00076906	0.00063756	0.00070331	-0.239064
Q8I660	PLAF7	PF3D7_0215100		RING zinc finger protein, putative	2	yes	76.9902	76.2964	79.2287	126.045	71.307	87.9186	1.52e-05	1.49e-05	1.75e-05	2.65e-05	1.5e-05	2.2e-05	0.550264	1.64e-05	2.09e-05	1.87e-05	-0.238769
Q8IEG8	PLAF7	PF3D7_1314700		pinin/SDK/MemA domain-containing protein, putative	18	yes	1840.62	2088.59	2301.33	2291.51	1874.34	1720.1	0.00036283	0.00040738	0.00050923	0.00048152	0.000385105	0.000495375	0.363269	0.00043125	0.00040884	0.000420045	-0.237977
Q8ID96	PLAF7	PF3D7_1361000		protein arginine N-methyltransferase 5, putative	3	yes	111.253	108.794	92.3717	100.219	76.1634	74.4123	2.19e-05	2.12e-05	2.04e-05	2.11e-05	2.16e-05	2.07e-05	-0.0563174	1.75e-05	1.77e-05	1.76e-05	-0.23705
Q8I5I8	PLAF7	PF3D7_1222700		glideosome-associated protein 45	18	yes	1325.98	1510.98	3294.48	4357.28	3047.61	2921.79	0.00026138	0.00029472	0.00072899	0.00091561	0.00027805	0.0008223	1.56432	0.00070119	0.00069446	0.000697825	-0.2368
Q8IBU4	PLAF7	PF3D7_0715600		GTP-binding translation elongation factor tu family protein, putative	8	yes	303.98	374.598	1109.66	1087.87	939.237	785.244	5.99e-05	7.31e-05	0.00024554	0.0002286	6.65e-05	0.00023707	1.83402	0.0002161	0.00018664	0.00020137	-0.235464
Q8IB55	PLAF7	PF3D7_0822100		mediator of RNA polymerase II transcription subunit 7, putative	6	yes	777.695	858.187	756.864	726.529	597.597	566.074	0.0001533	0.00016739	0.00016748	0.00015267	0.000160345	0.000160075	-0.00243136	0.0001375	0.00013455	0.000136025	-0.234876
Q8IDG5	PLAF7	PF3D7_1353500		RNA polymerase II transcription factor B subunit 4, putative	1	no	11.4029	14.4086	18.2488	22.5208	17.884	14.0883	2.2478e-06	2.8104e-06	4.038e-06	4.7324e-06	2.5291e-06	4.3852e-06	0.794019	4.1148e-06	3.3486e-06	3.7317e-06	-0.23281
Q8IKB5	PLAF7	PF3D7_1472300		conserved Plasmodium membrane protein, unknown function	6	yes	779.601	751.289	564.004	585.627	441.047	460.64	0.00015368	0.00014654	0.0001248	0.00012306	0.00015011	0.00012393	-0.276495	0.00010148	0.00010949	0.000105485	-0.232488
Q8IBY4	PLAF7	PF3D7_0710600		60S ribosomal protein L34	3	yes	1136.12	1248.15	482.616	499.453	431.288	340.809	0.00022396	0.00024345	0.00010679	0.00010495	0.000233705	0.00010587	-1.14239	9.92e-05	8.1e-05	9.01e-05	-0.232407
Q8IBN5	PLAF7	PF3D7_0721600		40S ribosomal protein S5, putative	5	yes	723.013	851.579	663.476	891.07	679.742	538.652	0.00014252	0.0001661	0.00014681	0.00018724	0.00015431	0.000167025	0.114233	0.0001564	0.00012803	0.000142215	-0.23199
Q8I356	PLAF7	PF3D7_0909600		conserved Plasmodium protein, unknown function	9	yes	884.312	1023.76	1701.92	1687.57	1445.97	1222.82	0.00017432	0.00019969	0.0003766	0.00035462	0.000187005	0.00036561	0.967229	0.00033269	0.00029065	0.00031167	-0.230286
Q8IKF8	PLAF7	PF3D7_1467900		rab GTPase activator, putative	12	yes	630.1	553.97	708.045	679.78	519.075	572.822	0.00012421	0.00010805	0.00015667	0.00014284	0.00011613	0.000149755	0.366863	0.00011943	0.00013615	0.00012779	-0.228829
C0H4D0	PLAF7	PF3D7_0507400		conserved Plasmodium protein, unknown function	4	yes	41.3605	46.2968	165.583	200.787	127.434	159.694	8.15e-06	9.03e-06	3.66e-05	4.22e-05	8.59e-06	3.94e-05	2.19776	2.93e-05	3.8e-05	3.36e-05	-0.228668
Q8I285	PLAF7	PF3D7_0105600		conserved Plasmodium protein, unknown function	7	yes	939.302	957.228	881.069	1000.96	762.511	717.644	0.00018516	0.00018671	0.00019496	0.00021034	0.000185935	0.00020265	0.124192	0.00017544	0.00017057	0.000173005	-0.228176
C0H4Y9	PLAF7	PF3D7_0829300		U6 snRNA-associated Sm-like protein LSm8, putative	2	yes	106.532	156.299	251.132	226.916	202.852	174.807	2.1e-05	3.05e-05	5.56e-05	4.77e-05	2.57e-05	5.16e-05	1.00393	4.67e-05	4.15e-05	4.41e-05	-0.22699
Q8IL79	PLAF7	PF3D7_1439000		copper transporter	8	yes	1566.77	2048.47	1622.28	1451.97	1200.16	1226.1	0.00030885	0.00039956	0.00035897	0.00030511	0.000354205	0.00033204	-0.0932275	0.00027613	0.00029142	0.000283775	-0.22661
Q8I1T1	PLAF7	PF3D7_0415600		GTP:AMP phosphotransferase	3	yes	212.149	247.295	459.781	482.213	412.974	330.549	4.18e-05	4.82e-05	0.00010174	0.00010133	4.5e-05	0.000101535	1.1731	9.5e-05	7.86e-05	8.68e-05	-0.226351
Q8I262	PLAF7	PF3D7_0107900		conserved Plasmodium protein, unknown function	1	yes	328.474	419.246	193.999	129.563	135.168	121.516	6.48e-05	8.18e-05	4.29e-05	2.72e-05	7.33e-05	3.51e-05	-1.06257	3.11e-05	2.89e-05	3e-05	-0.225999
Q8IJR3	PLAF7	PF3D7_1013200		conserved Plasmodium protein, unknown function	16	yes	691.432	898.473	1365.24	1207.53	1072.6	964.506	0.0001363	0.00017525	0.0003021	0.00025374	0.000155775	0.00027792	0.835206	0.00024678	0.00022925	0.000238015	-0.223617
Q8ID44	PLAF7	PF3D7_1366400		rhoptry protein RHOP148	8	yes	647.196	720.654	547.51	615.327	460.746	456.501	0.00012758	0.00014056	0.00012115	0.0001293	0.00013407	0.000125225	-0.0984638	0.00010601	0.0001085	0.000107255	-0.223478
Q8IEQ1	PLAF7	PF3D7_1306400		26S protease regulatory subunit 10B, putative	22	yes	1728.18	1879.2	2778.16	2441.85	2172.04	1962.02	0.00034067	0.00036654	0.00061474	0.00051311	0.000353605	0.000563925	0.673365	0.00049974	0.00046634	0.00048304	-0.223361
Q8IM06	PLAF7	PF3D7_1409000		WD repeat-containing protein, putative	1	yes	13.5257	9.33798	20.7744	22.9375	16.3955	18.088	2.67e-06	1.82e-06	4.6e-06	4.82e-06	2.24e-06	4.71e-06	1.06929	3.77e-06	4.3e-06	4.04e-06	-0.2224
Q8I294	PLAF7	PF3D7_0104500		conserved protein, unknown function	2	yes	122.13	160.14	224.516	241.079	186.119	181.772	2.41e-05	3.12e-05	4.97e-05	5.07e-05	2.77e-05	5.02e-05	0.859244	4.28e-05	4.32e-05	4.3e-05	-0.222038
Q8IK93	PLAF7	PF3D7_1474500		splicing factor 3A subunit 1, putative	21	yes	2554.31	2887.69	3331.98	3410.07	2752.05	2581.42	0.00050352	0.00056325	0.00073729	0.00071657	0.000533385	0.00072693	0.446639	0.00063319	0.00061356	0.000623375	-0.221716
C0H496	PLAF7	PF3D7_0424200		reticulocyte binding protein homologue 4	44	yes	2401.2	2180.55	6880.01	7259.09	5577.69	5599.76	0.00047334	0.00042532	0.0015224	0.0015254	0.00044933	0.0015239	1.76192	0.0012833	0.001331	0.00130715	-0.221344
Q8IEP7	PLAF7	PF3D7_1306800		RED-like protein, putative	12	yes	1354.12	1398.32	1621.89	1655.16	1407.82	1188.41	0.00026693	0.00027275	0.00035889	0.0003478	0.00026984	0.000353345	0.388973	0.00032391	0.00028247	0.00030319	-0.220855
Q8II54	PLAF7	PF3D7_1131000		RNA-binding protein s1, putative	2	yes	141.931	124.179	162.615	161.278	137.175	119.619	2.8e-05	2.42e-05	3.6e-05	3.39e-05	2.61e-05	3.49e-05	0.420713	3.16e-05	2.84e-05	3e-05	-0.219941
Q8ILE9	PLAF7	PF3D7_1431600		succinyl-CoA ligase [ADP-forming] subunit beta, putative	17	yes	857.784	1057.79	3275.59	2859.49	2670.14	2204.49	0.00016909	0.00020632	0.00072481	0.00060088	0.000187705	0.000662845	1.8202	0.00061435	0.00052397	0.00056916	-0.219837
C6KSN0	PLAF7	PF3D7_0603000		conserved Plasmodium protein, unknown function	6	yes	1068.13	1136.71	899.619	808.872	717.108	639.197	0.00021055	0.00022172	0.00019906	0.00016997	0.000216135	0.000184515	-0.228195	0.00016499	0.00015193	0.00015846	-0.219619
Q8IIA7	PLAF7	PF3D7_1125700		kelch domain-containing protein, putative	6	yes	235.667	236.36	649.879	736.873	532.494	564.702	4.65e-05	4.61e-05	0.0001438	0.00015484	4.63e-05	0.00014932	1.68998	0.00012252	0.00013422	0.00012837	-0.218099
Q8IDS8	PLAF7	PF3D7_1340800		mitochondrial pyruvate carrier protein 1, putative	1	yes	49.0181	43.5377	38.6437	28.0078	27.5231	25.5752	9.66e-06	8.49e-06	8.55e-06	5.89e-06	9.08e-06	7.22e-06	-0.33064	6.33e-06	6.08e-06	6.21e-06	-0.218057
Q8I2X4	PLAF7	PF3D7_0917900		heat shock protein 70	234	yes	25672.4	34522.9	37385.9	42593.7	32325.7	31029.7	0.0050607	0.0067338	0.0082726	0.0089504	0.00589725	0.0086115	0.546222	0.0074375	0.0073753	0.0074064	-0.217492
O77325	PLAF7	PF3D7_0308600		pre-mRNA-processing factor 19, putative	11	yes	1689.74	2007.27	2088.31	1982.53	1632.21	1599.69	0.00033309	0.00039152	0.00046209	0.0004166	0.000362305	0.000439345	0.27815	0.00037554	0.00038022	0.00037788	-0.217426
Q8ILS5	PLAF7	PF3D7_1417100		conserved Plasmodium protein, unknown function	9	yes	1112.77	1160.34	971.221	431.084	642.985	483.235	0.00021935	0.00022633	0.00021491	9.06e-05	0.00022284	0.000152748	-0.544859	0.00014794	0.00011486	0.0001314	-0.217183
Q8IJM0	PLAF7	PF3D7_1017900		26S proteasome regulatory subunit p55, putative	9	yes	1140.22	1230.35	1778.15	1663.74	1345.83	1387.04	0.00022477	0.00023998	0.00039346	0.00034961	0.000232375	0.000371535	0.677043	0.00030965	0.00032968	0.000319665	-0.216937
Q8I205	PLAF7	PF3D7_0402100		Plasmodium exported protein (PHISTb), unknown function	13	yes	1593.7	1579.22	1955.9	2427.94	1724.57	1744.84	0.00031416	0.00030803	0.0004328	0.00051019	0.000311095	0.000471495	0.599887	0.00039679	0.00041472	0.000405755	-0.216634
Q8IHU0	PLAF7	PF3D7_1142500		60S ribosomal protein L28	10	yes	1929.36	2071.59	1740.96	1036.39	1220.45	1001.96	0.00038032	0.00040407	0.00038523	0.00021778	0.000392195	0.000301505	-0.379389	0.0002808	0.00023815	0.000259475	-0.216586
Q8I2U4	PLAF7	PF3D7_0920900		U4/U6 snRNA-associated-splicing factor, putative	8	yes	388.011	479.778	810.819	658.568	588.42	581.787	7.65e-05	9.36e-05	0.00017942	0.00013839	8.5e-05	0.000158905	0.902053	0.00013538	0.00013828	0.00013683	-0.21578
Q8IHT4	PLAF7	PF3D7_1143200		DnaJ protein, putative	6	yes	1202.61	1143.4	454.638	465.407	427.216	305.562	0.00023706	0.00022302	0.0001006	9.78e-05	0.00023004	9.92e-05	-1.21349	9.83e-05	7.26e-05	8.55e-05	-0.215068
O96267	PLAF7	PF3D7_0218700		pre-mRNA-processing protein 45, putative	10	yes	1701.55	1742.05	1389.2	1379.13	1150.25	1052.02	0.00033542	0.00033979	0.0003074	0.0002898	0.000337605	0.0002986	-0.177122	0.00026465	0.00025005	0.00025735	-0.214482
Q8IIS4	PLAF7	PF3D7_1107800		AP2 domain transcription factor, putative	81	yes	7138.58	8667.53	11197.2	11334.5	8832.24	9075.46	0.0014072	0.0016906	0.0024777	0.0023818	0.0015489	0.00242975	0.649564	0.0020321	0.0021571	0.0020946	-0.214133
C6S3D5	PLAF7	PF3D7_1025800		conserved Plasmodium protein, unknown function	1	yes	69.649	80.8053	73.8965	40.6174	41.3999	50.2785	1.37e-05	1.58e-05	1.64e-05	8.54e-06	1.47e-05	1.24e-05	-0.244877	9.53e-06	1.2e-05	1.07e-05	-0.21272
Q8IHS1	PLAF7	PF3D7_1144600		transcription initiation factor IIF subunit beta, putative	5	yes	322.382	394.654	549.768	544.958	441.131	430.986	6.35e-05	7.7e-05	0.00012165	0.00011451	7.03e-05	0.00011808	0.748917	0.0001015	0.00010244	0.00010197	-0.21162
Q8IDG3	PLAF7	PF3D7_1353800		proteasome subunit alpha type-4, putative	7	yes	590.94	706.203	1069.65	1059.51	867.835	828.919	0.00011649	0.00013775	0.00023669	0.00022264	0.00012712	0.000229665	0.85334	0.00019967	0.00019702	0.000198345	-0.211519
Q8I3X8	PLAF7	PF3D7_0512900		AKAP-like protein	3	yes	278.011	379.527	524.487	491.835	427.863	383.423	5.48e-05	7.4e-05	0.00011606	0.00010335	6.44e-05	0.000109705	0.768161	9.84e-05	9.11e-05	9.48e-05	-0.210845
Q8I0U8	PLAF7	PF3D7_0930300		merozoite surface protein 1	416	yes	52808.9	58131.5	69257.3	86256.3	63009.6	60732	0.01041	0.011339	0.015325	0.018125	0.0108745	0.016725	0.621057	0.014497	0.014435	0.014466	-0.20934
C0H4U9	PLAF7	PF3D7_0816400		EF-hand calcium-binding domain-containing protein, putative	8	yes	311.04	414.984	1245.9	1472.73	1174.4	992.882	6.13e-05	8.09e-05	0.00027569	0.00030947	7.11e-05	0.00029258	2.04033	0.00027021	0.00023599	0.0002531	-0.209124
Q8ILV2	PLAF7	PF3D7_1414300		60S ribosomal protein L10, putative	9	yes	1496.12	1903.75	1295.46	1493.27	1114.5	1107.16	0.00029492	0.00037133	0.00028666	0.00031379	0.000333125	0.000300225	-0.15002	0.00025642	0.00026315	0.000259785	-0.208726
Q8I5C2	PLAF7	PF3D7_1229800		myosin J, putative	25	yes	2155.85	2045.82	3078.45	3748.04	2749.09	2687.48	0.00042497	0.00039904	0.00068119	0.00078759	0.000412005	0.00073439	0.833885	0.00063251	0.00063877	0.00063564	-0.208337
Q8IIV2	PLAF7	PF3D7_1105000		histone H4	63	yes	12939	15316.7	11657.1	10047	8818.57	8552.52	0.0025506	0.0029876	0.0025794	0.0021112	0.0027691	0.0023453	-0.239645	0.002029	0.0020328	0.0020309	-0.207653
Q8I253	PLAF7	PF3D7_0109000		photosensitized INA-labeled protein PHIL1, putative	27	yes	1159.12	1366.6	2665.27	3090.04	2255.33	2332.21	0.00022849	0.00026656	0.00058976	0.00064932	0.000247525	0.00061954	1.32362	0.00051891	0.00055433	0.00053662	-0.207297
C6KT19	PLAF7	PF3D7_0617900		histone H3 variant	10	yes	2774.47	3113.39	2691.83	2792.08	2356.8	2027.66	0.00054692	0.00060727	0.00059564	0.00058671	0.000577095	0.000591175	0.0347764	0.00054225	0.00048194	0.000512095	-0.207174
Q8ILL1	PLAF7	PF3D7_1425200		enoyl-CoA hydratase, putative	1	yes	50.0344	50.9033	101.894	117.655	102.695	72.8866	9.86e-06	9.93e-06	2.25e-05	2.47e-05	9.9e-06	2.36e-05	1.25602	2.36e-05	1.73e-05	2.05e-05	-0.206991
Q8IAX6	PLAF7	PF3D7_0814000		60S ribosomal protein L13-2, putative	14	yes	2145.91	2440.27	1496.95	1597.57	1337.52	1136.42	0.00042301	0.00047598	0.00033124	0.0003357	0.000449495	0.00033347	-0.430748	0.00030774	0.00027011	0.000288925	-0.206862
Q8IDX8	PLAF7	PF3D7_1335100		merozoite surface protein 7	105	yes	14607	16963.1	16493.1	20679.5	15452.8	14194.4	0.0028794	0.0033087	0.0036495	0.0043455	0.00309405	0.0039975	0.369602	0.0035554	0.0033738	0.0034646	-0.206409
O77381	PLAF7	PF3D7_0317600		40S ribosomal protein S11, putative	9	yes	2281.7	2214.08	1823.35	1524.44	1402.79	1282.8	0.00044978	0.00043186	0.00040347	0.00032034	0.00044082	0.000361905	-0.284579	0.00032275	0.0003049	0.000313825	-0.205651
C6KT39	PLAF7	PF3D7_0619900		splicing factor 3A subunit 2, putative	2	yes	209.857	205.937	238.363	210.017	195.646	164.079	4.14e-05	4.02e-05	5.27e-05	4.41e-05	4.08e-05	4.84e-05	0.248702	4.5e-05	3.9e-05	4.2e-05	-0.205527
Q8IDZ6	PLAF7	PF3D7_1333200		ubiquitin-activating enzyme	3	yes	254.764	352.569	187.084	352.046	209.676	218.025	5.02e-05	6.88e-05	4.14e-05	7.4e-05	5.95e-05	5.77e-05	-0.0445101	4.82e-05	5.18e-05	5e-05	-0.20541
Q8IJV7	PLAF7	PF3D7_1008800		nucleolar protein 5, putative	9	yes	1269.78	1596.72	1163.08	1195.85	999.814	888.621	0.0002503	0.00031144	0.00025736	0.00025129	0.00028087	0.000254325	-0.143229	0.00023004	0.00021121	0.000220625	-0.205077
Q8IB57	PLAF7	PF3D7_0822300		small nuclear ribonucleoprotein G, putative	8	yes	1053.39	1038.37	1421.88	1299.88	1113.23	1067.75	0.00020765	0.00020254	0.00031463	0.00027315	0.000205095	0.00029389	0.518984	0.00025613	0.00025379	0.00025496	-0.205005
Q8I720	PLAF7	PF3D7_1414600		mRNA-capping enzyme subunit alpha	9	yes	489.882	502.11	543.143	625.741	464.101	469.375	9.66e-05	9.79e-05	0.00012018	0.00013149	9.73e-05	0.000125835	0.371719	0.00010678	0.00011156	0.00010917	-0.204957
Q8I341	PLAF7	PF3D7_0911100		conserved Plasmodium protein, unknown function	20	yes	846.442	856.022	2436.23	2996.88	2298.21	2042.31	0.00016685	0.00016697	0.00053908	0.00062975	0.00016691	0.000584415	1.80792	0.00052877	0.00048543	0.0005071	-0.204723
C0H583	PLAF7	PF3D7_0932000		conserved Plasmodium protein, unknown function	1	yes	182.658	185.133	272.713	381.846	261.597	260.095	3.6e-05	3.61e-05	6.03e-05	8.02e-05	3.61e-05	7.03e-05	0.963021	6.02e-05	6.18e-05	6.1e-05	-0.204445
C6S3D1	PLAF7	PF3D7_1018500		pre-mRNA-splicing factor RDS3, putative	2	yes	170.187	185.166	213.794	155.315	166.427	130.895	3.35e-05	3.61e-05	4.73e-05	3.26e-05	3.48e-05	4e-05	0.198574	3.83e-05	3.11e-05	3.47e-05	-0.203989
Q8I463	PLAF7	PF3D7_0503800		60S ribosomal protein L31	5	yes	1005.85	1001.63	727.729	1030.83	736.854	666.045	0.00019828	0.00019537	0.00016103	0.00021661	0.000196825	0.00018882	-0.0599019	0.00016954	0.00015831	0.000163925	-0.203976
C0H5G3	PLAF7	PF3D7_1341300		60S ribosomal protein L18-2, putative	6	yes	1074.2	1209.65	430.594	483.527	390.672	341.399	0.00021175	0.00023594	9.53e-05	0.00010161	0.000223845	9.84e-05	-1.1851	8.99e-05	8.11e-05	8.55e-05	-0.203139
Q8I3X2	PLAF7	PF3D7_0513500		mitochondrial import inner membrane translocase subunit TIM16, putative	2	yes	523.335	533.651	395.086	387.62	342.98	285.263	0.00010316	0.00010409	8.74e-05	8.15e-05	0.000103625	8.44e-05	-0.295416	7.89e-05	6.78e-05	7.34e-05	-0.20293
Q8IDS4	PLAF7	PF3D7_1341500		inner membrane complex suture component, putative	24	yes	1964.73	2093.59	2353.05	2582.83	1982.15	1970.58	0.0003873	0.00040836	0.00052068	0.00054274	0.00039783	0.00053171	0.418488	0.00045605	0.00046838	0.000462215	-0.202076
C6S3F0	PLAF7	PF3D7_1111500		acylphosphatase, putative	4	yes	108.361	119.709	325.461	215.284	251.612	185.287	2.14e-05	2.33e-05	7.2e-05	4.52e-05	2.24e-05	5.86e-05	1.39098	5.79e-05	4.4e-05	5.1e-05	-0.202057
Q8I1T2	PLAF7	PF3D7_0415500		nuclear cap-binding protein subunit 2, putative	7	yes	663.958	819.465	1205.84	1000.27	974.944	801.698	0.00013088	0.00015984	0.00026682	0.00021019	0.00014536	0.000238505	0.714389	0.00022432	0.00019055	0.000207435	-0.20136
Q8IDC6	PLAF7	PF3D7_1357900		pyrroline-5-carboxylate reductase, putative	6	yes	412.858	466.317	575.506	553.87	441.519	466.041	8.14e-05	9.1e-05	0.00012735	0.00011639	8.62e-05	0.00012187	0.500085	0.00010158	0.00011077	0.000106175	-0.198899
O96177	PLAF7	PF3D7_0209200		3'exoribonuclease, putative	4	yes	342.393	355.62	407.776	434.272	358.113	318.663	6.75e-05	6.94e-05	9.02e-05	9.13e-05	6.84e-05	9.07e-05	0.407178	8.24e-05	7.57e-05	7.91e-05	-0.198692
Q8IJV1	PLAF7	PF3D7_1009400		zinc finger protein, putative	6	yes	1140.93	1271.73	1654.3	1027.76	1223.96	949.278	0.00022491	0.00024805	0.00036606	0.00021597	0.00023648	0.000291015	0.299375	0.00028161	0.00022563	0.00025362	-0.198425
Q8ILP8	PLAF7	PF3D7_1420200		myosin-specific chaperone UNC, putative	4	yes	165.045	127.878	136.715	127.773	111.144	101.797	3.25e-05	2.49e-05	3.03e-05	2.68e-05	2.87e-05	2.86e-05	-0.00946875	2.56e-05	2.42e-05	2.49e-05	-0.198298
Q8I0X1	PLAF7	PF3D7_0504600		2-oxoisovalerate dehydrogenase subunit beta, mitochondrial, putative	4	yes	241.359	291.637	898.485	767.658	724.05	619.698	4.76e-05	5.69e-05	0.00019881	0.00016131	5.22e-05	0.00018006	1.7855	0.00016659	0.00014729	0.00015694	-0.198265
O97232	PLAF7	PF3D7_0304500		1-cys-glutaredoxin-like protein-1	2	yes	81.0971	71.8575	169.299	126.992	157.662	82.7034	1.6e-05	1.4e-05	3.75e-05	2.67e-05	1.5e-05	3.21e-05	1.09632	3.63e-05	1.97e-05	2.8e-05	-0.197708
Q8I5S3	PLAF7	PF3D7_1213200		conserved Plasmodium protein, unknown function	6	yes	708.386	736.363	663.19	683.377	541.958	540.879	0.00013964	0.00014363	0.00014675	0.0001436	0.000141635	0.000145175	0.0356152	0.00012469	0.00012856	0.000126625	-0.197231
C0H5H0	PLAF7	PF3D7_1344200		heat shock protein 110, putative	82	yes	7033.32	8397.22	18698.9	20747.5	17525.7	14221	0.0013864	0.0016379	0.0041376	0.0043597	0.00151215	0.00424865	1.4904	0.0040323	0.0033801	0.0037062	-0.197064
Q8IAS0	PLAF7	PF3D7_0808200		plasmepsin X	18	yes	883.083	1141.34	4096.92	4190.56	3683.03	2995.89	0.00017408	0.00022262	0.00090655	0.00088058	0.00019835	0.000893565	2.17152	0.00084739	0.00071208	0.000779735	-0.196589
Q8IJW0	PLAF7	PF3D7_1008400		26S protease regulatory subunit 4, putative	19	yes	2130.34	2277.17	3113.39	3038.16	2561.31	2395.61	0.00041994	0.00044417	0.00068892	0.00063842	0.000432055	0.00066367	0.619251	0.00058931	0.0005694	0.000579355	-0.196018
Q8IIJ9	PLAF7	PF3D7_1116700		dipeptidyl aminopeptidase 1	19	yes	1449.98	1576.88	3050.16	2915.13	2728.44	2088.4	0.00028583	0.00030757	0.00067493	0.00061257	0.0002967	0.00064375	1.1175	0.00062776	0.00049638	0.00056207	-0.195751
Q8IE17	PLAF7	PF3D7_1331000		protein kinase, putative	1	yes	24.7505	20.8796	37.0673	38.1211	28.3228	32.1566	4.88e-06	4.07e-06	8.2e-06	8.01e-06	4.48e-06	8.11e-06	0.856914	6.52e-06	7.64e-06	7.08e-06	-0.195335
O96184	PLAF7	PF3D7_0210100		60S ribosomal protein L37ae, putative	5	yes	526.888	530.357	444.631	496.019	402.914	354.887	0.00010386	0.00010345	9.84e-05	0.00010423	0.000103655	0.000101309	-0.0330345	9.27e-05	8.44e-05	8.85e-05	-0.194574
C0H4A6	PLAF7	PF3D7_0415900		60S ribosomal protein L15, putative	8	yes	1974.68	2034.71	828.249	791.084	697.764	609.551	0.00038926	0.00039687	0.00018327	0.00016623	0.000393065	0.00017475	-1.16948	0.00016054	0.00014488	0.00015271	-0.194498
Q8I592	PLAF7	PF3D7_1233000		elongation factor G	8	yes	657.024	756.044	1518.11	1541.38	1286.75	1183.15	0.00012952	0.00014747	0.00033592	0.0003239	0.000138495	0.00032991	1.25224	0.00029606	0.00028122	0.00028864	-0.192801
Q8IL02	PLAF7	PF3D7_1447000		40S ribosomal protein S5	17	yes	4821.03	5256.27	3509.88	3112.73	2676.12	2676.46	0.00095034	0.0010252	0.00077666	0.00065409	0.00098777	0.000715375	-0.465475	0.00061572	0.00063615	0.000625935	-0.192687
Q8II45	PLAF7	PF3D7_1132000		ubiquitin-like protein, putative	18	yes	1265.47	1414.59	2053.7	2095.98	1681.44	1667.64	0.00024946	0.00027592	0.00045444	0.00044044	0.00026269	0.00044744	0.768333	0.00038687	0.00039637	0.00039162	-0.19224
Q8ILV5	PLAF7	PF3D7_1414000		26S proteasome regulatory subunit RPN13, putative	7	yes	1140.84	1353.81	2013.08	2052.5	1575.94	1706.74	0.00022489	0.00026406	0.00044545	0.0004313	0.000244475	0.000438375	0.842479	0.00036259	0.00040567	0.00038413	-0.190571
Q8IIR6	PLAF7	PF3D7_1108700		heat shock protein J2	31	yes	5633.64	6592.24	5884.73	6258.01	4971.41	4837.59	0.0011105	0.0012858	0.0013022	0.001315	0.00119815	0.0013086	0.127216	0.0011438	0.0011498	0.0011468	-0.19041
C6KT88	PLAF7	PF3D7_0625200		conserved Plasmodium protein, unknown function	1	yes	91.6137	122.139	122.379	124.532	97.6974	101.761	1.81e-05	2.38e-05	2.71e-05	2.62e-05	2.09e-05	2.66e-05	0.346397	2.25e-05	2.42e-05	2.33e-05	-0.190386
Q8ID61	PLAF7	PF3D7_1364600		aldehyde reductase, putative	2	yes	116.707	177.243	165.646	179.222	144.656	133.987	2.3e-05	3.46e-05	3.67e-05	3.77e-05	2.88e-05	3.72e-05	0.368136	3.33e-05	3.18e-05	3.26e-05	-0.190353
C0H551	PLAF7	PF3D7_0922600		glutamine synthetase, putative	20	yes	1089.23	1260.96	1973.81	1742.12	1606.48	1406.64	0.00021471	0.00024595	0.00043676	0.00036608	0.00023033	0.00040142	0.80141	0.00036962	0.00033434	0.00035198	-0.189619
Q8IM38	PLAF7	PF3D7_1405600		ribonucleoside-diphosphate reductase small chain, putative	1	yes	136.633	148.416	211.551	213.633	181.383	162.81	2.69e-05	2.89e-05	4.68e-05	4.49e-05	2.79e-05	4.59e-05	0.714544	4.17e-05	3.87e-05	4.02e-05	-0.189219
Q8ILJ5	PLAF7	PF3D7_1426900		cytochrome b-c1 complex subunit 6, putative	2	yes	330.141	364.763	293.99	185.369	200.682	189.834	6.51e-05	7.11e-05	6.51e-05	3.9e-05	6.81e-05	5.2e-05	-0.38936	4.62e-05	4.51e-05	4.56e-05	-0.188061
C6KSQ9	PLAF7	PF3D7_0606100		RNA-binding protein, putative	7	yes	482.96	491.12	367.8	366.637	302.567	292.422	9.52e-05	9.58e-05	8.14e-05	7.7e-05	9.55e-05	7.92e-05	-0.269714	6.96e-05	6.95e-05	6.96e-05	-0.187517
Q8IDV5	PLAF7	PF3D7_1337800		calcium-dependent protein kinase 5	3	yes	103.693	86.5273	225.315	242.005	191.816	186.644	2.04e-05	1.69e-05	4.99e-05	5.09e-05	1.87e-05	5.04e-05	1.4323	4.41e-05	4.44e-05	4.42e-05	-0.186539
O77315	PLAF7	PF3D7_0303300		DNA-directed RNA polymerases I, II, and III subunit RPABC2, putative	4	yes	635.088	717.625	521.271	607.232	434.804	477.585	0.00012519	0.00013997	0.00011535	0.0001276	0.00013258	0.000121475	-0.126204	0.00010004	0.00011351	0.000106775	-0.186086
Q8IL32	PLAF7	PF3D7_1443900		heat shock protein 90, putative	45	yes	6676.77	8941.18	7482.6	7428.73	6099.21	5994.73	0.0013162	0.001744	0.0016557	0.001561	0.0015301	0.00160835	0.0719554	0.0014033	0.0014249	0.0014141	-0.185697
Q8ILL2	PLAF7	PF3D7_1424400		60S ribosomal protein L7-3, putative	12	yes	3161.35	3607.44	1268.87	1493.67	1147.6	1090.41	0.00062318	0.00070364	0.00028077	0.00031387	0.00066341	0.00029732	-1.15788	0.00026404	0.00025917	0.000261605	-0.184626
Q8I3N0	PLAF7	PF3D7_0523400		DnaJ protein, putative	17	yes	2420.82	2316.42	2204.49	2352.35	1802.86	1892.39	0.0004772	0.00045182	0.0004878	0.00049431	0.00046451	0.000491055	0.080175	0.0004148	0.00044979	0.000432295	-0.183868
Q8IKX5	PLAF7	PF3D7_1450000		serine/threonine protein kinase, putative	4	yes	130.865	100.201	233.166	301.911	250.385	183.871	2.58e-05	1.95e-05	5.16e-05	6.34e-05	2.27e-05	5.75e-05	1.3432	5.76e-05	4.37e-05	5.07e-05	-0.18328
Q8IDA1	PLAF7	PF3D7_1360400		conserved Plasmodium protein, unknown function	4	yes	301.726	382.281	496.682	443.426	398.409	366.923	5.95e-05	7.46e-05	0.0001099	9.32e-05	6.7e-05	0.00010154	0.599345	9.17e-05	8.72e-05	8.94e-05	-0.183065
Q8IJB6	PLAF7	PF3D7_1028800		conserved Plasmodium protein, unknown function	1	yes	36.6378	55.2808	42.3695	37.2694	35.5821	29.3342	7.22e-06	1.08e-05	9.38e-06	7.83e-06	9e-06	8.6e-06	-0.065418	8.19e-06	6.97e-06	7.58e-06	-0.182821
Q8II24	PLAF7	PF3D7_1134000		heat shock protein 70	56	yes	4264.83	4760.38	10153.8	10383	9451.75	7270.65	0.0008407	0.00092852	0.0022468	0.0021818	0.00088461	0.0022143	1.32374	0.0021747	0.0017281	0.0019514	-0.182341
Q8ID90	PLAF7	PF3D7_1361600		Fe-S assembly protein IscX, putative	2	yes	26.3004	32.6556	132.637	94.5283	102.852	82.941	5.18e-06	6.37e-06	2.94e-05	1.99e-05	5.78e-06	2.46e-05	2.09068	2.37e-05	1.97e-05	2.17e-05	-0.182105
Q8IEQ3	PLAF7	PF3D7_1306200		conserved Plasmodium protein, unknown function	12	yes	2612.74	3021.19	1669.04	1666.24	1476.48	1239.06	0.00051504	0.00058929	0.00036932	0.00035013	0.000552165	0.000359725	-0.618205	0.00033971	0.00029451	0.00031711	-0.181911
Q8I5W2	PLAF7	PF3D7_1208600		mitochondrial import inner membrane translocase subunit TIM10, putative	4	yes	641.09	641.311	694.308	500.722	568.608	409.736	0.00012637	0.00012509	0.00015363	0.00010522	0.00012573	0.000129425	0.0417874	0.00013083	9.74e-05	0.000114109	-0.181704
Q8IDV1	PLAF7	PF3D7_1338200		60S ribosomal protein L6-2, putative	13	yes	4328.41	4808.01	2995.8	2820.76	2509.04	2235.45	0.00085324	0.00093781	0.0006629	0.00059274	0.000895525	0.00062782	-0.512383	0.00057728	0.00053133	0.000554305	-0.179671
Q8I261	PLAF7	PF3D7_0108000		proteasome subunit beta type-3, putative	4	yes	438.106	556.202	943.938	877.062	741.859	742.377	8.64e-05	0.00010849	0.00020887	0.0001843	9.74e-05	0.000196585	1.01278	0.00017069	0.00017645	0.00017357	-0.179636
Q8IDC4	PLAF7	PF3D7_1358100		Sas10 domain-containing protein, putative	4	yes	233.318	250.971	116.871	134.085	104.587	99.7106	4.6e-05	4.9e-05	2.59e-05	2.82e-05	4.75e-05	2.7e-05	-0.813144	2.41e-05	2.37e-05	2.39e-05	-0.178054
Q8IIR8	PLAF7	PF3D7_1108500		succinyl-CoA synthetase alpha subunit, putative	9	yes	763.988	917.917	3240.01	2984.5	2792.11	2302.05	0.0001506	0.00017904	0.00071694	0.00062714	0.00016482	0.00067204	2.02766	0.00064241	0.00054716	0.000594785	-0.176179
O97282	PLAF7	PF3D7_0320300		T-complex protein 1 subunit epsilon	13	yes	1788.89	2374.41	1986.44	1874.56	1525.4	1627.87	0.00035263	0.00046313	0.00043955	0.00039391	0.00040788	0.00041673	0.0309682	0.00035096	0.00038692	0.00036894	-0.175727
Q8IAR6	PLAF7	PF3D7_0807800		26S proteasome regulatory subunit RPN10, putative	14	yes	1193.72	1567.55	2735.5	2654.54	2315.87	2091.43	0.00023531	0.00030575	0.0006053	0.00055781	0.00027053	0.000581555	1.10413	0.00053284	0.0004971	0.00051497	-0.175427
Q8ID23	PLAF7	PF3D7_1368700		mitochondrial carrier protein, putative	1	yes	349.09	324.255	162.699	154.444	153.439	106.542	6.88e-05	6.32e-05	3.6e-05	3.25e-05	6.6e-05	3.42e-05	-0.947956	3.53e-05	2.53e-05	3.03e-05	-0.17524
O77321	PLAF7	PF3D7_0308000		DNA polymerase delta small subunit, putative	3	yes	301.734	355.658	388.761	333.462	310.132	281.528	5.95e-05	6.94e-05	8.6e-05	7.01e-05	6.44e-05	7.8e-05	0.27673	7.14e-05	6.69e-05	6.91e-05	-0.174945
Q8IB60	PLAF7	PF3D7_0822600		protein transport protein SEC23	12	yes	1242.03	1273.65	1211.18	1123.02	949.963	958.895	0.00024483	0.00024843	0.00026801	0.00023598	0.00024663	0.000251995	0.0310468	0.00021857	0.00022791	0.00022324	-0.1748
Q9U0M8	PLAF7	PF3D7_0113300		Plasmodium exported protein (hyp1), unknown function	2	yes	199.704	179.338	181.358	170.522	157.885	130.299	3.94e-05	3.5e-05	4.01e-05	3.58e-05	3.72e-05	3.8e-05	0.0310034	3.63e-05	3.1e-05	3.36e-05	-0.174757
Q8IL11	PLAF7	PF3D7_1446200		M17 leucyl aminopeptidase	21	yes	997.881	1091.7	2327.5	2345.05	2030.62	1792.59	0.00019671	0.00021294	0.00051502	0.00049277	0.000204825	0.000503895	1.29873	0.00046721	0.00042607	0.00044664	-0.174011
Q8IM42	PLAF7	PF3D7_1405200		trafficking protein particle complex subunit 1, putative	3	yes	143.176	143.438	101.677	137.137	94.7251	99.6922	2.82e-05	2.8e-05	2.25e-05	2.88e-05	2.81e-05	2.57e-05	-0.131213	2.18e-05	2.37e-05	2.27e-05	-0.173891
Q8I472	PLAF7	PF3D7_0502900		Tim10/DDP family zinc finger protein, putative	5	yes	301.875	301.394	508.012	471.276	455.3	347.979	5.95e-05	5.88e-05	0.00011241	9.9e-05	5.91e-05	0.000105721	0.837878	0.00010476	8.27e-05	9.37e-05	-0.173603
C0H575	PLAF7	PF3D7_0930100		conserved Plasmodium protein, unknown function	1	yes	27.4665	30.2512	14.9429	21.2247	14.7931	14.652	5.41e-06	5.9e-06	3.31e-06	4.46e-06	5.66e-06	3.88e-06	-0.542887	3.4e-06	3.48e-06	3.44e-06	-0.173557
Q8I574	PLAF7	PF3D7_1234800		splicing factor 3B subunit 3, putative	37	yes	5828.52	6664.88	6011.51	5777.69	4712.22	4931.36	0.0011489	0.0013	0.0013302	0.0012141	0.00122445	0.00127215	0.0551349	0.0010842	0.0011721	0.00112815	-0.17331
Q8I3J3	PLAF7	PF3D7_0527200		ubiquitin carboxyl-terminal hydrolase 14	4	yes	161.67	194.32	364.991	380.019	347.444	263.065	3.19e-05	3.79e-05	8.08e-05	7.99e-05	3.49e-05	8.03e-05	1.20294	7.99e-05	6.25e-05	7.12e-05	-0.173025
Q8IIB4	PLAF7	PF3D7_1124900		60S ribosomal protein L35, putative	2	yes	293.753	287.11	239.94	123.498	172.94	127.626	5.79e-05	5.6e-05	5.31e-05	2.6e-05	5.7e-05	3.95e-05	-0.527129	3.98e-05	3.03e-05	3.51e-05	-0.172727
Q8I512	PLAF7	PF3D7_1241700		replication factor C subunit 4, putative	18	yes	2089	2889.29	2412.56	2380.26	1931.79	1989.67	0.00041179	0.00056356	0.00053384	0.00050017	0.000487675	0.000517005	0.0842582	0.00044447	0.00047291	0.00045869	-0.172659
Q8IEK9	PLAF7	PF3D7_1310700		RNA-binding protein, putative	21	yes	1988.34	2022.41	3788.31	3845.83	3212.76	3035.91	0.00039195	0.00039448	0.00083827	0.00080814	0.000393215	0.000823205	1.06593	0.00073919	0.00072159	0.00073039	-0.172585
Q9U0J2	PLAF7	PF3D7_0409400		chaperone protein DnaJ	5	yes	1190.77	1219.67	595.205	601.036	488.894	490.034	0.00023473	0.0002379	0.00013171	0.0001263	0.000236315	0.000129005	-0.873284	0.00011248	0.00011647	0.000114475	-0.172394
Q8ID21	PLAF7	PF3D7_1368900		conserved Plasmodium protein, unknown function	8	yes	722.279	636.214	544.564	590.152	450.72	476.631	0.00014238	0.00012409	0.0001205	0.00012401	0.000133235	0.000122255	-0.12408	0.0001037	0.00011329	0.000108495	-0.172265
Q8IIJ6	PLAF7	PF3D7_1117100		deubiquinating/deneddylating enzyme	9	yes	587.567	629.944	1172.8	1092.95	980.239	877.687	0.00011582	0.00012287	0.00025951	0.00022967	0.000119345	0.00024459	1.03523	0.00022553	0.00020861	0.00021707	-0.172205
Q8I5S8	PLAF7	PF3D7_1212400		tetratricopeptide repeat protein, putative	8	yes	1194.14	1369.4	621.278	592.231	496.318	497.695	0.00023539	0.0002671	0.00013747	0.00012445	0.000251245	0.00013096	-0.939969	0.00011419	0.00011829	0.00011624	-0.17202
C6KTE0	PLAF7	PF3D7_0630500		ribosome biogenesis protein YTM1, putative	3	yes	480.623	478.653	244.099	227.365	193.428	193.007	9.47e-05	9.34e-05	5.4e-05	4.78e-05	9.41e-05	5.09e-05	-0.885942	4.45e-05	4.59e-05	4.52e-05	-0.171536
Q8I5M9	PLAF7	PF3D7_1217900		PPPDE peptidase domain-containing protein, putative	4	yes	513.783	705.81	499.831	473.842	379.104	418.446	0.00010128	0.00013767	0.0001106	9.96e-05	0.000119475	0.000105085	-0.185152	8.72e-05	9.95e-05	9.33e-05	-0.170974
Q8I298	PLAF7	PF3D7_0104200		StAR-related lipid transfer protein	39	yes	3452.17	3321.15	6438.3	6400.61	5340.91	5183.05	0.00068051	0.0006478	0.0014246	0.001345	0.000664155	0.0013848	1.06009	0.0012288	0.0012319	0.00123035	-0.170609
Q8IDI2	PLAF7	PF3D7_1351800		conserved Plasmodium protein, unknown function	5	yes	353.8	455.058	1018.45	986.035	903.661	742.39	6.97e-05	8.88e-05	0.00022536	0.0002072	7.93e-05	0.00021628	1.44839	0.00020791	0.00017645	0.00019218	-0.170442
O77324	PLAF7	PF3D7_0308300		conserved Plasmodium protein, unknown function	24	yes	1044.44	941.448	2988.3	3434.37	2749.95	2508.27	0.00020588	0.00018363	0.00066124	0.00072168	0.000194755	0.00069146	1.82799	0.00063271	0.00059618	0.000614445	-0.170362
Q8I2R8	PLAF7	PF3D7_0923900		RNA-binding protein, putative	22	yes	1860.11	1985.77	2805.81	2956.74	2498.44	2226.07	0.00036667	0.00038733	0.00062086	0.00062131	0.000377	0.000621085	0.720226	0.00057484	0.0005291	0.00055197	-0.170201
Q8IK03	PLAF7	PF3D7_1003400		conserved Plasmodium protein, unknown function	2	yes	243.817	249.268	292.805	249.424	239.846	206.087	4.81e-05	4.86e-05	6.48e-05	5.24e-05	4.83e-05	5.86e-05	0.27769	5.52e-05	4.9e-05	5.21e-05	-0.170097
Q8I0V4	PLAF7	PF3D7_1222300		endoplasmin, putative	142	yes	14095.4	16180.8	27922.6	29551.5	26514	20658.7	0.0027785	0.0031561	0.0061786	0.0062098	0.0029673	0.0061942	1.06177	0.0061003	0.0049103	0.0055053	-0.170097
Q8ILL3	PLAF7	PF3D7_1424100		60S ribosomal protein L5, putative	21	yes	5757.85	5549.5	3927.37	3761.9	3481.46	2839.81	0.001135	0.0010824	0.00086904	0.0007905	0.0011087	0.00082977	-0.418086	0.00080101	0.00067498	0.000737995	-0.1691
Q8I4U5	PLAF7	PF3D7_1248900		26S protease regulatory subunit 8, putative	26	yes	1976.93	2272.56	3366.14	3274.91	2742.17	2710.06	0.0003897	0.00044327	0.00074485	0.00068817	0.000416485	0.00071651	0.782722	0.00063092	0.00064414	0.00063753	-0.168494
C6KT34	PLAF7	PF3D7_0619400		cell division cycle protein 48 homologue, putative	83	yes	8532.8	9759.51	10654.4	10852.9	8669.63	8976.86	0.001682	0.0019036	0.0023576	0.0022806	0.0017928	0.0023191	0.37135	0.0019947	0.0021337	0.0020642	-0.167982
C0H4E8	PLAF7	PF3D7_0518300		proteasome subunit beta type-1, putative	15	yes	1376.45	1534.58	2570.95	2950.65	2392.28	2136.64	0.00027133	0.00029932	0.00056889	0.00062003	0.000285325	0.00059446	1.05897	0.00055042	0.00050785	0.000529135	-0.167944
Q8IM32	PLAF7	PF3D7_1406200		conserved Plasmodium protein, unknown function	69	yes	10837.6	10552.2	8685.1	9568.11	7353.64	7617.19	0.0021364	0.0020582	0.0019218	0.0020106	0.0020973	0.0019662	-0.0931232	0.0016919	0.0018105	0.0017512	-0.167066
Q8I4V2	PLAF7	PF3D7_1248200		pre-mRNA-splicing factor RBM22, putative	3	yes	475.167	430.354	357.874	341.934	309.512	266.703	9.37e-05	8.39e-05	7.92e-05	7.19e-05	8.88e-05	7.55e-05	-0.233756	7.12e-05	6.34e-05	6.73e-05	-0.166219
Q8IDR3	PLAF7	PF3D7_1342600		myosin A	79	yes	4807.48	4610.71	16505.7	16770.9	13535.2	13815.4	0.00094767	0.00089933	0.0036523	0.0035241	0.0009235	0.0035882	1.95808	0.0031142	0.0032837	0.00319895	-0.165662
Q8IK13	PLAF7	PF3D7_1002300		conserved Plasmodium protein, unknown function	1	yes	126.225	151.233	129.796	101.552	99.4846	91.5991	2.49e-05	2.95e-05	2.87e-05	2.13e-05	2.72e-05	2.5e-05	-0.119418	2.29e-05	2.18e-05	2.23e-05	-0.164643
Q8IJQ4	PLAF7	PF3D7_1014100		merozoite surface protein MSA180, putative	74	yes	5000.63	4431.05	11256.2	12269	10398	8970.88	0.00098575	0.00086428	0.0024907	0.0025781	0.000925015	0.0025344	1.4541	0.0023924	0.0021322	0.0022623	-0.163854
Q8IDJ7	PLAF7	PF3D7_1350200		small nuclear ribonucleoprotein E, putative	2	yes	251.913	267.651	331.674	286.133	262.712	247.161	4.97e-05	5.22e-05	7.34e-05	6.01e-05	5.09e-05	6.68e-05	0.39039	6.04e-05	5.87e-05	5.96e-05	-0.163759
C0H4Y6	PLAF7	PF3D7_0827900		protein disulfide isomerase	71	yes	8129.64	9279.74	12439.4	14792	12023.6	10385.2	0.0016026	0.00181	0.0027526	0.0031083	0.0017063	0.00293045	0.780251	0.0027664	0.0024684	0.0026174	-0.162988
Q8IBX6	PLAF7	PF3D7_0711400		histone deacetylase complex subunit SAP18, putative	3	yes	105.69	109.017	141.412	122.163	118.394	99.5782	2.08e-05	2.13e-05	3.13e-05	2.57e-05	2.1e-05	2.85e-05	0.436248	2.72e-05	2.37e-05	2.55e-05	-0.162107
Q8I700	PLAF7	PF3D7_1309500		H/ACA ribonucleoprotein complex subunit 1, putative	2	yes	508.207	631.935	503.205	641.988	463.294	477.586	0.00010018	0.00012326	0.00011135	0.0001349	0.00011172	0.000123125	0.140236	0.00010659	0.00011351	0.00011005	-0.161965
Q8ILQ4	PLAF7	PF3D7_1419600		conserved Plasmodium protein, unknown function	18	yes	1912.76	2153.32	2129.23	2603.32	1889.34	2000.22	0.00037705	0.00042001	0.00047115	0.00054705	0.00039853	0.0005091	0.353261	0.0004347	0.00047542	0.00045506	-0.161892
Q8I544	PLAF7	PF3D7_1237900		conserved Plasmodium protein, unknown function	36	yes	3521.62	3474.99	4131.36	4037.94	3445.62	3295.71	0.0006942	0.0006778	0.00091417	0.00084851	0.000686	0.00088134	0.36149	0.00079277	0.00078334	0.000788055	-0.161402
Q8I4U9	PLAF7	PF3D7_1248500		bax inhibitor 1, putative	5	yes	317.944	262.174	281.742	283.529	235.897	230.356	6.27e-05	5.11e-05	6.23e-05	5.96e-05	5.69e-05	6.1e-05	0.0992931	5.43e-05	5.48e-05	5.45e-05	-0.161273
Q8IHT9	PLAF7	PF3D7_1142600		60S ribosomal protein L35ae, putative	8	yes	1716.42	1848.89	1124.46	1252.64	1022.9	936.416	0.00033835	0.00036063	0.00024882	0.00026322	0.00034949	0.00025602	-0.448995	0.00023535	0.00022257	0.00022896	-0.161161
Q8I6Z9	PLAF7	PF3D7_1312000		malonyl CoA-acyl carrier protein transacylase	1	no	8.54061	16.7927	21.8469	22.8941	20.4871	16.46	1.6836e-06	3.2754e-06	4.8342e-06	4.8108e-06	2.4795e-06	4.8225e-06	0.959732	4.7137e-06	3.9123e-06	4.313e-06	-0.16109
O77318	PLAF7	PF3D7_0307800		conserved Plasmodium protein, unknown function	2	yes	41.7259	56.6603	59.103	59.9571	53.0605	45.3564	8.23e-06	1.11e-05	1.31e-05	1.26e-05	9.64e-06	1.28e-05	0.413581	1.22e-05	1.08e-05	1.15e-05	-0.159533
Q8II73	PLAF7	PF3D7_1129000		spermidine synthase	21	yes	3731.12	3967.89	2989.83	2992.25	2665.51	2280.77	0.0007355	0.00077394	0.00066158	0.00062877	0.00075472	0.000645175	-0.226251	0.00061328	0.0005421	0.00057769	-0.159395
Q8IIF6	PLAF7	PF3D7_1121100		conserved Plasmodium protein, unknown function	100	yes	13267.6	13456.1	12652.5	13323.4	10385.4	11041.6	0.0026154	0.0026246	0.0027997	0.0027997	0.00262	0.0027997	0.0957054	0.0023895	0.0026244	0.00250695	-0.159339
Q8IE99	PLAF7	PF3D7_1321700		splicing factor 1	17	yes	1948.95	2124.65	2641.78	2612.51	2294.52	2050.65	0.00038419	0.00041442	0.00058456	0.00054898	0.000399305	0.00056677	0.505272	0.00052792	0.00048741	0.000507665	-0.158887
Q8ILA9	PLAF7	PF3D7_1435500		clathrin light chain, putative	13	yes	1845.82	2051.45	1442.4	1328.51	1173.48	1119.4	0.00036386	0.00040014	0.00031917	0.00027916	0.000382	0.000299165	-0.352631	0.00026999	0.00026606	0.000268025	-0.158574
Q8I377	PLAF7	PF3D7_0907400		ATP-dependent protease ATPase subunit ClpY	26	yes	4132.92	4413.85	7123.97	6982.17	6575.71	5107.87	0.0008147	0.00086093	0.0015764	0.0014672	0.000837815	0.0015218	0.861075	0.0015129	0.0012141	0.0013635	-0.158464
C6KT50	PLAF7	PF3D7_0621200		pyridoxine biosynthesis protein PDX1	16	yes	2469.15	2599.84	2688.55	2621.76	2232.43	2158.55	0.00048673	0.0005071	0.00059491	0.00055092	0.000496915	0.000572915	0.205322	0.00051364	0.00051305	0.000513345	-0.158392
Q8IDU6	PLAF7	PF3D7_1338700		conserved Plasmodium protein, unknown function	4	yes	455.11	431.808	150.15	113.497	111.054	107.735	8.97e-05	8.42e-05	3.32e-05	2.39e-05	8.7e-05	2.85e-05	-1.60764	2.56e-05	2.56e-05	2.56e-05	-0.157899
Q8IIB7	PLAF7	PF3D7_1124600		ethanolamine kinase	2	yes	250.277	335.705	266.403	167.622	199.037	162.498	4.93e-05	6.55e-05	5.89e-05	3.52e-05	5.74e-05	4.71e-05	-0.285954	4.58e-05	3.86e-05	4.22e-05	-0.157765
Q8IDV2	PLAF7	PF3D7_1338100		26S proteasome regulatory subunit RPN3, putative	15	yes	2109.82	2215.51	2426.24	2476.87	2088.95	1967.05	0.0004159	0.00043214	0.00053687	0.00052047	0.00042402	0.00052867	0.318235	0.00048063	0.00046754	0.000474085	-0.157222
Q8IBZ4	PLAF7	PF3D7_0709500		conserved Plasmodium protein, unknown function	5	yes	419.187	442.14	315.863	296.628	239.651	267.06	8.26e-05	8.62e-05	6.99e-05	6.23e-05	8.44e-05	6.61e-05	-0.352935	5.51e-05	6.35e-05	5.93e-05	-0.156709
C6KT18	PLAF7	PF3D7_0617800		histone H2A	11	yes	4332.56	6530.52	2181.63	796.799	1103.26	1386.09	0.00085405	0.0012738	0.00048274	0.00016743	0.00106393	0.000325085	-1.71051	0.00025384	0.00032945	0.000291645	-0.156604
Q8IHS7	PLAF7	PF3D7_1143800		oocyst capsule protein Cap93, putative	3	yes	278.658	266.22	243.381	201.739	175.077	193.952	5.49e-05	5.19e-05	5.39e-05	4.24e-05	5.34e-05	4.81e-05	-0.150868	4.03e-05	4.61e-05	4.32e-05	-0.156028
C6KST3	PLAF7	PF3D7_0608500		proteasome subunit alpha type-2, putative	17	yes	1141.62	1229.66	2365.3	2505.33	2157.45	1877.87	0.00022504	0.00023985	0.00052339	0.00052645	0.000232445	0.00052492	1.17521	0.00049639	0.00044634	0.000471365	-0.155253
Q8IIU3	PLAF7	PF3D7_1106000		RuvB-like helicase 2	21	yes	2958.15	3282.61	2300.86	2010.56	1773.56	1803	0.00058312	0.00064028	0.00050913	0.00042249	0.0006117	0.00046581	-0.393083	0.00040806	0.00042855	0.000418305	-0.155186
Q8IJS7	PLAF7	PF3D7_1011800		PRE-binding protein	62	yes	9243.32	8907.12	10131.4	8934.42	8649.28	7194.69	0.0018221	0.0017374	0.0022418	0.0018774	0.00177975	0.0020596	0.21069	0.00199	0.0017101	0.00185005	-0.1548
Q8IES1	PLAF7	PF3D7_1304400		conserved Plasmodium protein, unknown function	3	yes	129.993	168.586	189.395	182.311	167.005	141.53	2.56e-05	3.29e-05	4.19e-05	3.83e-05	2.93e-05	4.01e-05	0.45531	3.84e-05	3.36e-05	3.6e-05	-0.154665
Q8IJ39	PLAF7	PF3D7_1036900		conserved Plasmodium protein, unknown function	43	yes	8083.06	7520.97	3728.99	3638.85	3081.38	3026.2	0.0015934	0.001467	0.00082514	0.00076465	0.0015302	0.000794895	-0.944884	0.00070896	0.00071928	0.00071412	-0.154598
Q8I6T0	PLAF7	PF3D7_1365500		aminomethyltransferase, mitochondrial, putative	5	yes	254.206	278.488	981.157	1045.6	903.222	777.808	5.01e-05	5.43e-05	0.00021711	0.00021972	5.22e-05	0.000218415	2.06454	0.00020781	0.00018487	0.00019634	-0.153718
Q8IJM4	PLAF7	PF3D7_1017500		essential light chain ELC	15	yes	569.754	617.54	2220.16	2758.23	1944.86	2167.52	0.00011231	0.00012045	0.00049127	0.0005796	0.00011638	0.000535435	2.20187	0.00044747	0.00051519	0.00048133	-0.153685
Q8I0W1	PLAF7	PF3D7_0933000		CSTF domain-containing protein, putative	11	yes	1255.6	1247.29	1260.9	1388.45	1134.4	1060.76	0.00024751	0.00024329	0.00027901	0.00029176	0.0002454	0.000285385	0.217774	0.000261	0.00025213	0.000256565	-0.153585
Q8IJ72	PLAF7	PF3D7_1033700		bromodomain protein 1	33	yes	4776.13	5341.87	3455.19	3887.78	3016.28	3062.31	0.00094149	0.0010419	0.00076455	0.00081695	0.000991695	0.00079075	-0.326675	0.00069399	0.00072786	0.000710925	-0.153524
Q7KQL1	PLAF7	PF3D7_1033600		pre-mRNA-splicing factor CEF1, putative	23	yes	3406.31	3425.16	3848.53	3637.14	3269.58	2948.07	0.00067147	0.00066808	0.00085159	0.00076429	0.000669775	0.00080794	0.270572	0.00075227	0.00070071	0.00072649	-0.153305
O77326	PLAF7	PF3D7_0308700		conserved Plasmodium protein, unknown function	30	yes	3647.38	3907.66	4595.67	4757.58	3785.52	3964.75	0.00071899	0.0007622	0.0010169	0.00099973	0.000740595	0.00100832	0.44519	0.00087097	0.00094236	0.000906665	-0.153305
Q8IKF5	PLAF7	PF3D7_1468200		conserved protein, unknown function	1	yes	34.8457	32.3058	31.7052	21.5727	25.8855	18.6368	6.87e-06	6.3e-06	7.02e-06	4.53e-06	6.59e-06	5.77e-06	-0.189534	5.96e-06	4.43e-06	5.19e-06	-0.153186
C0H5L6	PLAF7	PF3D7_1369400		conserved Plasmodium protein, unknown function	2	yes	103.368	99.6444	152.226	131.363	125.676	110.227	2.04e-05	1.94e-05	3.37e-05	2.76e-05	1.99e-05	3.06e-05	0.622401	2.89e-05	2.62e-05	2.76e-05	-0.15316
Q8I4T9	PLAF7	PF3D7_1249500		protein CutA, putative	1	yes	58.633	53.7736	70.5989	81.2798	71.6948	54.3317	1.16e-05	1.05e-05	1.56e-05	1.71e-05	1.1e-05	1.64e-05	0.568797	1.65e-05	1.29e-05	1.47e-05	-0.153072
C0H4S5	PLAF7	PF3D7_0807000		YEATS domain-containing protein, putative	5	yes	1321.84	1483.86	1088.34	1021.82	868.477	883.296	0.00026057	0.00028943	0.00024082	0.00021472	0.000275	0.00022777	-0.271854	0.00019982	0.00020995	0.000204885	-0.152763
Q8IM66	PLAF7	PF3D7_1402300		26S proteasome regulatory subunit RPN6	16	yes	2072.87	2261.58	3195.42	3208.82	2560.97	2749.19	0.00040861	0.00044113	0.00070707	0.00067428	0.00042487	0.000690675	0.700986	0.00058923	0.00065344	0.000621335	-0.152636
Q8IEA9	PLAF7	PF3D7_1320400		type I signal peptidase	1	yes	198.673	202.89	96.5451	114.097	96.6894	78.0469	3.92e-05	3.96e-05	2.14e-05	2.4e-05	3.94e-05	2.27e-05	-0.796289	2.22e-05	1.86e-05	2.04e-05	-0.15229
Q8I374	PLAF7	PF3D7_0907700		proteasome activator 28 subunit beta, putative	11	yes	1178.7	1539.08	2153.45	2142.82	1844.65	1723.06	0.00023235	0.0003002	0.00047651	0.00045028	0.000266275	0.000463395	0.799325	0.00042442	0.00040954	0.00041698	-0.152264
Q8IC33	PLAF7	PF3D7_0703700		conserved Plasmodium protein, unknown function	1	yes	84.6363	84.296	116.574	89.2901	83.1794	88.1972	1.67e-05	1.64e-05	2.58e-05	1.88e-05	1.66e-05	2.23e-05	0.42772	1.91e-05	2.1e-05	2.01e-05	-0.152046
Q8I5C4	PLAF7	PF3D7_1229500		T-complex protein 1 subunit gamma	12	yes	1368.85	1904.46	1651.01	1425.53	1312.37	1249.73	0.00026983	0.00037147	0.00036533	0.00029955	0.00032065	0.00033244	0.0520946	0.00030195	0.00029704	0.000299495	-0.150562
Q8I3Y8	PLAF7	PF3D7_0511800		inositol-3-phosphate synthase	24	yes	1266.31	1476.78	2371.53	2521.69	2165.63	1901.7	0.00024962	0.00028805	0.00052476	0.00052989	0.000268835	0.000527325	0.971971	0.00049827	0.000452	0.000475135	-0.150355
Q8IKM6	PLAF7	PF3D7_1460600		inner membrane complex sub-compartment protein 3	10	yes	691.098	685.99	1533.45	1738.75	1360.26	1355.56	0.00013623	0.0001338	0.00033932	0.00036537	0.000135015	0.000352345	1.38387	0.00031297	0.0003222	0.000317585	-0.149846
C0H521	PLAF7	PF3D7_0906700		leucine-rich repeat protein	2	yes	57.7567	57.4256	49.9721	47.7839	47.8816	33.6647	1.14e-05	1.12e-05	1.11e-05	1e-05	1.13e-05	1.05e-05	-0.0982542	1.1e-05	8e-06	9.51e-06	-0.149764
Q8IJG3	PLAF7	PF3D7_1024200		RNA-binding protein, putative	2	yes	66.9097	77.5407	57.0987	32.8373	47.1411	28.4555	1.32e-05	1.51e-05	1.26e-05	6.9e-06	1.42e-05	9.77e-06	-0.53544	1.08e-05	6.76e-06	8.8e-06	-0.14973
Q8IDM2	PLAF7	PF3D7_1347700		ethanolamine-phosphate cytidylyltransferase	2	yes	111.056	141.835	123.312	97.6209	98.5708	85.9805	2.19e-05	2.77e-05	2.73e-05	2.05e-05	2.48e-05	2.39e-05	-0.0521084	2.27e-05	2.04e-05	2.16e-05	-0.148791
Q8IBQ8	PLAF7	PF3D7_0719400		conserved Plasmodium protein, unknown function	9	yes	1685.26	1613.36	779.224	669.338	604.325	603.509	0.00033221	0.00031469	0.00017242	0.00014065	0.00032345	0.000156535	-1.04706	0.00013904	0.00014344	0.00014124	-0.148337
Q8IAX5	PLAF7	PF3D7_0813900		40S ribosomal protein S16, putative	10	yes	2941.23	3022.13	1947.27	1604.09	1583.51	1382.52	0.00057979	0.00058947	0.00043089	0.00033707	0.00058463	0.00038398	-0.606493	0.00036433	0.0003286	0.000346465	-0.148322
Q8ILM9	PLAF7	PF3D7_1422400		conserved Plasmodium protein, unknown function	1	yes	96.2442	89.8056	73.6891	89.6617	62.5739	72.8737	1.9e-05	1.75e-05	1.63e-05	1.88e-05	1.82e-05	1.76e-05	-0.0540601	1.44e-05	1.73e-05	1.59e-05	-0.1481
Q8I1Y9	PLAF7	PF3D7_0404000		conserved Plasmodium protein, unknown function	2	yes	238.483	268.056	333.152	335.197	281.602	274.825	4.7e-05	5.23e-05	7.37e-05	7.04e-05	4.96e-05	7.21e-05	0.537813	6.48e-05	6.53e-05	6.51e-05	-0.147856
Q8IBV7	PLAF7	PF3D7_0714000		histone H2B variant	26	yes	6160.08	7072.31	4998.63	3791.78	4145.09	3213.83	0.0012143	0.0013795	0.0011061	0.00079678	0.0012969	0.00095144	-0.446883	0.0009537	0.00076388	0.00085879	-0.147807
O97229	PLAF7	PF3D7_0304100		inner membrane complex protein 1e, putative	24	yes	2205.93	2916.85	3625.19	2992.18	2735.65	2786.64	0.00043484	0.00056894	0.00080217	0.00062876	0.00050189	0.000715465	0.51151	0.00062942	0.00066234	0.00064588	-0.147615
Q8I2H7	PLAF7	PF3D7_0934100		TFIIH basal transcription factor complex helicase XPD subunit	5	yes	353.114	370.696	438.99	463.083	372.516	378.311	6.96e-05	7.23e-05	9.71e-05	9.73e-05	7.1e-05	9.72e-05	0.45438	8.57e-05	8.99e-05	8.78e-05	-0.146862
Q8IJK2	PLAF7	PF3D7_1019900		autophagy-related protein 8	2	yes	138.485	120.731	163.866	212.902	169.707	143.632	2.73e-05	2.35e-05	3.63e-05	4.47e-05	2.54e-05	4.05e-05	0.671695	3.9e-05	3.41e-05	3.66e-05	-0.146338
C6KT36	PLAF7	PF3D7_0619600		conserved Plasmodium protein, unknown function	2	yes	183.004	173.749	155.403	151.518	118.199	137.367	3.61e-05	3.39e-05	3.44e-05	3.18e-05	3.5e-05	3.31e-05	-0.0792357	2.72e-05	3.27e-05	2.99e-05	-0.146167
Q8IC12	PLAF7	PF3D7_0707700		E3 ubiquitin-protein ligase, putative	20	yes	2294.56	2022.62	1966.61	1992.59	1665.16	1634.5	0.00045231	0.00039452	0.00043517	0.00041871	0.000423415	0.00042694	0.011961	0.00038312	0.0003885	0.00038581	-0.146143
Q8IAZ8	PLAF7	PF3D7_0816100		phosphopantothenoylcysteine decarboxylase, putative	2	yes	98.7424	95.6956	301.347	339.125	282.527	251.076	1.95e-05	1.87e-05	6.67e-05	7.13e-05	1.91e-05	6.9e-05	1.85504	6.5e-05	5.97e-05	6.23e-05	-0.145831
Q8I2S2	PLAF7	PF3D7_0923400		conserved Plasmodium protein, unknown function	20	yes	1365.45	1516.44	1777.84	1953.51	1586.04	1521.8	0.00026916	0.00029578	0.00039339	0.0004105	0.00028247	0.000401945	0.5089	0.00036492	0.00036171	0.000363315	-0.145777
Q8I2W6	PLAF7	PF3D7_0918700		conserved Plasmodium protein, unknown function	19	yes	681.419	670.392	1985.63	2020.78	1635.12	1703.22	0.00013432	0.00013076	0.00043937	0.00042463	0.00013254	0.000432	1.7046	0.00037621	0.00040483	0.00039052	-0.145635
Q7K734	PLAF7	PF3D7_0408500		flap endonuclease 1	7	yes	341.183	439.529	427.554	438.514	377.052	345.316	6.73e-05	8.57e-05	9.46e-05	9.21e-05	7.65e-05	9.34e-05	0.287738	8.68e-05	8.21e-05	8.44e-05	-0.145593
C0H5A4	PLAF7	PF3D7_1306900		U1 small nuclear ribonucleoprotein A, putative	12	yes	1693.79	2029.67	2820.21	3154.6	2534.64	2443.75	0.00033389	0.00039589	0.00062405	0.00066289	0.00036489	0.00064347	0.818411	0.00058317	0.00058084	0.000582005	-0.144841
C0H5H1	PLAF7	PF3D7_1344300		zinc finger protein, putative	16	yes	1697.94	1767.49	2045.44	1968.2	1727.67	1624.03	0.00033471	0.00034475	0.00045261	0.00041359	0.00033973	0.0004331	0.350312	0.0003975	0.00038601	0.000391755	-0.144748
C6KT78	PLAF7	PF3D7_0624200		conserved Plasmodium protein, unknown function	3	yes	274.07	327.398	410.04	384.839	338.301	325.785	5.4e-05	6.39e-05	9.07e-05	8.09e-05	5.89e-05	8.58e-05	0.541657	7.78e-05	7.74e-05	7.76e-05	-0.14427
Q8IB24	PLAF7	PF3D7_0818900		heat shock protein 70	205	yes	30381.6	36408.5	25772	27808.3	21319.7	23345.7	0.005989	0.0071015	0.0057027	0.0058435	0.00654525	0.0057731	-0.181102	0.0049052	0.0055489	0.00522705	-0.143349
Q8ILI4	PLAF7	PF3D7_1428100		WW domain-binding protein 11, putative	5	yes	380.036	428.295	412.207	403.396	346.692	334.98	7.49e-05	8.35e-05	9.12e-05	8.48e-05	7.92e-05	8.8e-05	0.151339	7.98e-05	7.96e-05	7.97e-05	-0.142869
Q8IJZ9	PLAF7	PF3D7_1003800		U5 small nuclear ribonucleoprotein component, putative	38	yes	4797.21	5083.72	5742.5	5676.9	4904.83	4641.19	0.00094565	0.00099159	0.0012707	0.0011929	0.00096862	0.0012318	0.346765	0.0011285	0.0011031	0.0011158	-0.14269
Q8IK37	PLAF7	PF3D7_1000100		erythrocyte membrane protein 1, PfEMP1	5	yes	683.92	502.345	559.177	543.738	450.331	471.118	0.00013482	9.8e-05	0.00012373	0.00011426	0.000116402	0.000118995	0.0317913	0.00010361	0.00011198	0.000107795	-0.142611
O77323	PLAF7	PF3D7_0308200		T-complex protein 1 subunit eta	5	yes	694.088	806.922	709.705	631.497	533.887	587.541	0.00013682	0.00015739	0.00015704	0.0001327	0.000147105	0.00014487	-0.0220874	0.00012284	0.00013965	0.000131245	-0.142496
O97227	PLAF7	PF3D7_0303700		lipoamide acyltransferase component of branched-chain alpha-keto acid dehydrogenase complex	13	yes	719.107	723.237	2034.44	1927.94	1914.41	1407.16	0.00014175	0.00014107	0.00045017	0.00040513	0.00014141	0.00042765	1.59655	0.00044047	0.00033446	0.000387465	-0.142365
Q8IHZ1	PLAF7	PF3D7_1137400		UVB-resistance protein UVR8 homologue	12	yes	490.56	533.379	1591.99	1682.83	1481.12	1257.98	9.67e-05	0.00010404	0.00035227	0.00035362	0.000100371	0.000352945	1.81411	0.00034078	0.000299	0.00031989	-0.141867
O77389	PLAF7	PF3D7_0316600		formate-nitrite transporter	13	yes	2499.69	2251.82	1985.48	1704.03	1532.88	1557.07	0.00049275	0.00043922	0.00043934	0.00035807	0.000465985	0.000398705	-0.224962	0.00035269	0.00037009	0.00036139	-0.141765
Q8I5Q6	PLAF7	PF3D7_1215000		thioredoxin peroxidase 2	8	yes	291.727	317.15	1202.49	1186.57	1114.73	888.953	5.75e-05	6.19e-05	0.00026608	0.00024934	5.97e-05	0.00025771	2.11033	0.00025648	0.00021129	0.000233885	-0.139949
Q8IHW9	PLAF7	PF3D7_1139700		adrenodoxin reductase, putative	8	yes	279.726	359.288	1215.64	1292.96	1092.48	1007.86	5.51e-05	7.01e-05	0.00026899	0.00027169	6.26e-05	0.00027034	2.1103	0.00025136	0.00023955	0.000245455	-0.139316
Q8I237	PLAF7	PF3D7_0110800		transcription initiation factor TFIIB, putative	8	yes	727.403	798.424	1058.64	1104.28	914.295	896.794	0.00014339	0.00015573	0.00023425	0.00023205	0.00014956	0.00023315	0.640534	0.00021036	0.00021315	0.000211755	-0.138862
O96188	PLAF7	PF3D7_0210600		conserved Plasmodium protein, unknown function	10	yes	870.466	866.609	1319.08	1583.4	1300.06	1129.56	0.00017159	0.00016903	0.00029188	0.00033273	0.00017031	0.000312305	0.874793	0.00029912	0.00026848	0.0002838	-0.138081
C0H4E6	PLAF7	PF3D7_0518000		NOSIP domain-containing protein, putative	1	yes	94.22	93.4727	85.5603	93.7972	77.7675	72.4608	1.86e-05	1.82e-05	1.89e-05	1.97e-05	1.84e-05	1.93e-05	0.0703053	1.79e-05	1.72e-05	1.76e-05	-0.138079
C6KTA3	PLAF7	PF3D7_0626700		conserved protein, unknown function	2	yes	29.1602	22.1223	41.2197	33.6692	37.4484	25.7298	5.75e-06	4.32e-06	9.12e-06	7.08e-06	5.03e-06	8.1e-06	0.686548	8.62e-06	6.12e-06	7.37e-06	-0.136714
C6KT76	PLAF7	PF3D7_0624000		hexokinase	8	yes	600.173	640.976	935.762	923.612	870.148	692.886	0.00011831	0.00012502	0.00020706	0.00019408	0.000121665	0.00020057	0.721192	0.0002002	0.00016469	0.000182445	-0.136644
Q8I564	PLAF7	PF3D7_1235900		pre-mRNA-splicing factor SYF1, putative	8	yes	1079.96	1091.31	940.617	859.77	770.698	742.764	0.00021289	0.00021286	0.00020814	0.00018067	0.000212875	0.000194405	-0.130941	0.00017732	0.00017654	0.00017693	-0.135887
Q8ID37	PLAF7	PF3D7_1367100		U1 small nuclear ribonucleoprotein 70 kDa homolog, putative	4	yes	748.521	851.823	992.045	891.538	867.857	717.863	0.00014755	0.00016615	0.00021952	0.00018734	0.00015685	0.00020343	0.375147	0.00019968	0.00017062	0.00018515	-0.135838
Q8I0X0	PLAF7	PF3D7_0509000		alpha-soluble NSF attachment protein, putative	10	yes	1222.85	1214.5	964.817	829.374	755.417	753.597	0.00024105	0.00023689	0.00021349	0.00017428	0.00023897	0.000193885	-0.301628	0.00017381	0.00017912	0.000176465	-0.135819
O97253	PLAF7	PF3D7_0307500		conserved protein, unknown function	10	yes	1475.37	1377.83	1015.27	1018.75	840.773	868.108	0.00029083	0.00026875	0.00022466	0.00021407	0.00027979	0.000219365	-0.351011	0.00019345	0.00020634	0.000199895	-0.134091
Q8I448	PLAF7	PF3D7_0505400		conserved Plasmodium protein, unknown function	6	yes	775.934	854.366	505.399	481.977	443.395	388.382	0.00015296	0.00016665	0.00011183	0.00010128	0.000159805	0.000106555	-0.584714	0.00010202	9.23e-05	9.72e-05	-0.133075
Q8IAU4	PLAF7	PF3D7_0810900		conserved Plasmodium protein, unknown function	1	yes	65.2568	52.7643	59.8633	65.2737	52.2624	52.8861	1.29e-05	1.03e-05	1.32e-05	1.37e-05	1.16e-05	1.35e-05	0.219541	1.2e-05	1.26e-05	1.23e-05	-0.132562
Q8I543	PLAF7	PF3D7_1238000		COPI associated protein, putative	1	yes	169.878	130.317	49.156	44.661	52.8814	26.5781	3.35e-05	2.54e-05	1.09e-05	9.38e-06	2.95e-05	1.01e-05	-1.53965	1.22e-05	6.32e-06	9.24e-06	-0.13247
Q8IEM3	PLAF7	PF3D7_1309100		60S ribosomal protein L24, putative	5	yes	1329.82	1350.6	737.894	704.314	653.926	561.755	0.00026214	0.00026344	0.00016328	0.000148	0.00026279	0.00015564	-0.755697	0.00015046	0.00013352	0.00014199	-0.132424
O96149	PLAF7	PF3D7_0205400		PCI domain-containing protein, putative	5	yes	261.421	265.027	205.281	205.417	158.162	186.93	5.15e-05	5.17e-05	4.54e-05	4.32e-05	5.16e-05	4.43e-05	-0.220607	3.64e-05	4.44e-05	4.04e-05	-0.132415
O96258	PLAF7	PF3D7_0217800		40S ribosomal protein S26	4	yes	817.027	737.916	578.975	569.828	525.967	442.344	0.00016106	0.00014393	0.00012811	0.00011974	0.000152495	0.000123925	-0.299295	0.00012101	0.00010514	0.000113075	-0.132187
O97334	PLAF7	PF3D7_0302000		pre-mRNA-splicing factor PRP46, putative	14	yes	1513.72	1849.66	1738.3	1856.87	1534.68	1489.03	0.00029839	0.00036078	0.00038465	0.00039019	0.000329585	0.00038742	0.233248	0.0003531	0.00035392	0.00035351	-0.132147
C6KSX0	PLAF7	PF3D7_0612700		6-cysteine protein	21	yes	2394.15	2520.41	3397.16	3587.59	3006.07	2871.38	0.00047195	0.00049161	0.00075171	0.00075387	0.00048178	0.00075279	0.643873	0.00069164	0.00068248	0.00068706	-0.131811
Q8IIG9	PLAF7	PF3D7_1119800		alternative splicing factor ASF-1, putative	4	yes	285.258	300.496	384.204	350.214	339.321	281.079	5.62e-05	5.86e-05	8.5e-05	7.36e-05	5.74e-05	7.93e-05	0.465794	7.81e-05	6.68e-05	7.24e-05	-0.130608
C6KSY5	PLAF7	PF3D7_0614400		pre-mRNA-splicing factor CWF7, putative	13	yes	1922.33	2041.49	2247.04	2399.56	2040.75	1873.42	0.00037894	0.0003982	0.00049722	0.00050423	0.00038857	0.000500725	0.365844	0.00046954	0.00044528	0.00045741	-0.130531
Q8IHX9	PLAF7	PF3D7_1138600		beta-catenin-like protein 1, putative	7	yes	605.22	623.895	879.527	831.479	747.62	696.154	0.0001193	0.00012169	0.00019462	0.00017472	0.000120495	0.00018467	0.615976	0.00017201	0.00016546	0.000168735	-0.13019
Q8I402	PLAF7	PF3D7_0510200		peptidyl-prolyl cis-trans isomerase	3	yes	345.209	366	333.81	418.144	303.105	328.661	6.8e-05	7.14e-05	7.39e-05	8.79e-05	6.97e-05	8.09e-05	0.213964	6.97e-05	7.81e-05	7.39e-05	-0.129395
Q8IDL3	PLAF7	PF3D7_1348600		conserved Plasmodium protein, unknown function	17	yes	2318.68	2116.02	2331.33	2129.57	1922.72	1844.68	0.00045707	0.00041273	0.00051587	0.00044749	0.0004349	0.00048168	0.147391	0.00044238	0.00043845	0.000440415	-0.129211
Q8I2M0	PLAF7	PF3D7_0929000		transcription initiation factor TFIID subunit 7, putative	1	yes	240.337	271.931	201.948	171.399	159.455	156.161	4.74e-05	5.3e-05	4.47e-05	3.6e-05	5.02e-05	4.04e-05	-0.315309	3.67e-05	3.71e-05	3.69e-05	-0.128923
O96129	PLAF7	PF3D7_0202600		nucleic acid binding protein, putative	7	yes	859.072	821.497	641.598	716.565	563.023	581.275	0.00016934	0.00016023	0.00014197	0.00015057	0.000164785	0.00014627	-0.171951	0.00012954	0.00013816	0.00013385	-0.128017
Q8I5G1	PLAF7	PF3D7_1225600		conserved Plasmodium protein, unknown function	16	yes	2979.98	3068.09	2366.78	2292.4	2036.27	1902.21	0.00058743	0.00059844	0.00052371	0.00048171	0.000592935	0.00050271	-0.238148	0.00046851	0.00045213	0.00046032	-0.127089
O77363	PLAF7	PF3D7_0313000		conserved Plasmodium protein, unknown function	8	yes	1274.31	1371.75	1303.72	1986.62	1380.9	1383.25	0.0002512	0.00026756	0.00028848	0.00041746	0.00025938	0.00035297	0.444478	0.00031772	0.00032878	0.00032325	-0.126895
Q8IFN9	PLAF7	PF3D7_0422700		eukaryotic initiation factor 4A-III, putative	18	yes	1890.88	2410.04	1748.04	1977.08	1510.53	1628.91	0.00037274	0.00047008	0.0003868	0.00041545	0.00042141	0.000401125	-0.0711727	0.00034754	0.00038717	0.000367355	-0.126877
O97235	PLAF7	PF3D7_0305000		elongation factor Ts	3	yes	240.423	297.349	546.696	604.743	511.616	460.654	4.74e-05	5.8e-05	0.00012097	0.00012708	5.27e-05	0.000124025	1.23487	0.00011771	0.00010949	0.0001136	-0.126668
Q8I3R2	PLAF7	PF3D7_0519800		EELM2 domain-containing protein, putative	8	yes	822.758	971.212	672.748	632.711	564.596	539.579	0.00016219	0.00018944	0.00014886	0.00013295	0.000175815	0.000140905	-0.319335	0.0001299	0.00012825	0.000129075	-0.126513
Q8IL17	PLAF7	PF3D7_1445600		RNA-binding protein, putative	9	yes	706.973	752.392	697.297	663.834	604.177	547.537	0.00013936	0.00014676	0.0001543	0.00013949	0.00014306	0.000146895	0.0381649	0.00013901	0.00013014	0.000134575	-0.126375
Q8IJZ2	PLAF7	PF3D7_1004500		conserved Plasmodium protein, unknown function	21	yes	3943.46	4215.81	2857.44	2737.96	2364.03	2366.47	0.00077735	0.0008223	0.00063229	0.00057534	0.000799825	0.000603815	-0.405578	0.00054392	0.00056247	0.000553195	-0.126318
C6KSY9	PLAF7	PF3D7_0614800		endonuclease III homologue, putative	7	yes	1525.29	1637.73	1394.69	1184.97	1162.53	1024.87	0.00030067	0.00031944	0.00030861	0.000249	0.000310055	0.000278805	-0.153268	0.00026747	0.0002436	0.000255535	-0.125736
Q8IJP6	PLAF7	PF3D7_1014900		conserved Plasmodium protein, unknown function	106	yes	14363.1	14545.5	10275.5	11479.8	9286.19	9081.42	0.0028313	0.0028371	0.0022737	0.0024123	0.0028342	0.002343	-0.274585	0.0021366	0.0021585	0.00214755	-0.125665
Q8I364	PLAF7	PF3D7_0908800		mitochondrial carrier protein, putative	1	yes	59.1953	64.685	41.4314	63.8387	49.4694	39.2268	1.17e-05	1.26e-05	9.17e-06	1.34e-05	1.21e-05	1.13e-05	-0.104901	1.14e-05	9.32e-06	1.04e-05	-0.125203
Q8I376	PLAF7	PF3D7_0907500		conserved Plasmodium protein, unknown function	6	yes	683.184	704.599	598.499	537.336	503.765	459.084	0.00013467	0.00013743	0.00013243	0.00011291	0.00013605	0.00012267	-0.149354	0.00011591	0.00010912	0.000112515	-0.124665
Q7K6A1	PLAF7	PF3D7_0925700		histone deacetylase 1	9	yes	780.937	940.858	778.086	724.519	612.892	659.08	0.00015394	0.00018352	0.00017217	0.00015225	0.00016873	0.00016221	-0.0568537	0.00014101	0.00015665	0.00014883	-0.124197
O97278	PLAF7	PF3D7_0319700		ABC transporter I family member 1, putative	5	yes	291.459	239.604	205.651	213.106	203.61	151.486	5.75e-05	4.67e-05	4.55e-05	4.48e-05	5.21e-05	4.51e-05	-0.206613	4.68e-05	3.6e-05	4.14e-05	-0.123964
Q8IKN9	PLAF7	PF3D7_1459200		WD repeat-containing protein, putative	1	yes	97.4067	100.789	59.945	63.0376	54.5888	49.5114	1.92e-05	1.97e-05	1.33e-05	1.32e-05	1.94e-05	1.33e-05	-0.551749	1.26e-05	1.18e-05	1.22e-05	-0.123919
Q8IJI6	PLAF7	PF3D7_1021700		conserved Plasmodium membrane protein, unknown function	12	yes	422.367	432.332	442.34	478.884	434.09	346.337	8.33e-05	8.43e-05	9.79e-05	0.00010063	8.38e-05	9.93e-05	0.24431	9.99e-05	8.23e-05	9.11e-05	-0.123736
Q8I4T2	PLAF7	PF3D7_1250200		CSC1-like protein, putative	4	yes	577.789	586.54	450.07	576.691	452.112	414.864	0.0001139	0.00011441	9.96e-05	0.00012118	0.000114155	0.000110385	-0.0484499	0.00010402	9.86e-05	0.000101314	-0.123718
Q8I3I6	PLAF7	PF3D7_0528100		AP-1 complex subunit beta, putative	29	yes	3379.92	3498.07	2882.38	3234.18	2454.75	2711.15	0.00066627	0.00068231	0.0006378	0.00067961	0.00067429	0.000658705	-0.0337367	0.00056479	0.0006444	0.000604595	-0.123663
C0H4N9	PLAF7	PF3D7_0720500		conserved Plasmodium protein, unknown function	1	yes	327.126	311.711	266.254	233.23	216.79	206.965	6.45e-05	6.08e-05	5.89e-05	4.9e-05	6.26e-05	5.4e-05	-0.215185	4.99e-05	4.92e-05	4.95e-05	-0.123494
O96133	PLAF7	PF3D7_0203000		repetitive organellar protein, putative	54	yes	5813.61	5598.17	5826.01	6323.57	4986.27	5286.41	0.001146	0.0010919	0.0012892	0.0013288	0.00111895	0.001309	0.22632	0.0011472	0.0012565	0.00120185	-0.123208
Q8I2R0	PLAF7	PF3D7_0924700		splicing factor 3A subunit 3, putative	13	yes	1622.19	1757.61	1965.82	2376.72	1874.98	1794.59	0.00031977	0.00034283	0.00043499	0.00049943	0.0003313	0.00046721	0.495933	0.0004314	0.00042655	0.000428975	-0.123178
Q8IAW6	PLAF7	PF3D7_0813100		conserved Plasmodium protein, unknown function	37	yes	5211.76	5191.17	4484.5	4788.65	3851.26	3992.6	0.0010274	0.0010125	0.00099232	0.0010063	0.00101995	0.00099931	-0.0294942	0.0008861	0.00094898	0.00091754	-0.123161
Q8IK54	PLAF7	PF3D7_1478100		Plasmodium exported protein (hyp13), unknown function	1	yes	132.004	96.9356	62.94	58.5458	56.0785	47.0355	2.6e-05	1.89e-05	1.39e-05	1.23e-05	2.25e-05	1.31e-05	-0.776452	1.29e-05	1.12e-05	1.2e-05	-0.123148
Q8IHW3	PLAF7	PF3D7_1140200		conserved Plasmodium protein, unknown function	12	yes	1238.94	1656.96	1153.63	1136.5	995.823	944.801	0.00024423	0.00032319	0.00025527	0.00023882	0.00028371	0.000247045	-0.199643	0.00022912	0.00022456	0.00022684	-0.123099
Q8IJK8	PLAF7	PF3D7_1019400		60S ribosomal protein L30e, putative	12	yes	2098.52	2376.6	1784.07	1653.24	1470.24	1444.66	0.00041367	0.00046356	0.00039477	0.0003474	0.000438615	0.000371085	-0.241205	0.00033827	0.00034337	0.00034082	-0.12274
Q8I5B2	PLAF7	PF3D7_1230800		pre-mRNA-splicing regulator, putative	27	yes	3334.45	4087.01	3539.73	3864.03	3104.51	3159.72	0.0006573	0.00079718	0.00078326	0.00081196	0.00072724	0.00079761	0.133252	0.00071429	0.00075102	0.000732655	-0.122549
Q8IJS1	PLAF7	PF3D7_1012400		hypoxanthine-guanine phosphoribosyltransferase	11	yes	1382.49	1506.07	1215.34	1367.46	1022.33	1160.39	0.00027252	0.00029376	0.00026893	0.00028735	0.00028314	0.00027814	-0.0257043	0.00023522	0.00027581	0.000255515	-0.122403
C0H536	PLAF7	PF3D7_0914100		conserved Plasmodium protein, unknown function	12	yes	622.156	693.041	1185.05	1244.13	1136.12	924.215	0.00012264	0.00013518	0.00026222	0.00026143	0.00012891	0.000261825	1.02224	0.0002614	0.00021967	0.000240535	-0.122356
C0H541	PLAF7	PF3D7_0916800		conserved Plasmodium protein, unknown function	3	yes	549.062	450.246	348.071	307.478	288.973	267.705	0.00010823	8.78e-05	7.7e-05	6.46e-05	9.8e-05	7.08e-05	-0.469092	6.65e-05	6.36e-05	6.51e-05	-0.122339
Q8ILM6	PLAF7	PF3D7_1422700		conserved Plasmodium protein, unknown function	8	yes	683.275	751.884	839.396	905.478	803.962	675.177	0.00013469	0.00014666	0.00018574	0.00019027	0.000140675	0.000188005	0.418405	0.00018498	0.00016048	0.00017273	-0.122252
Q8IKC6	PLAF7	PF3D7_1471300		conserved Plasmodium protein, unknown function	1	yes	29.0436	31.8177	22.1265	29.2969	24.0435	19.4646	5.73e-06	6.21e-06	4.9e-06	6.16e-06	5.97e-06	5.53e-06	-0.110392	5.53e-06	4.63e-06	5.08e-06	-0.121701
Q8I5Y1	PLAF7	PF3D7_1206400		rhodanese like protein, putative	2	yes	58.2486	71.6607	149.417	204.312	157.226	141.697	1.15e-05	1.4e-05	3.31e-05	4.29e-05	1.27e-05	3.8e-05	1.57769	3.62e-05	3.37e-05	3.49e-05	-0.121581
C0H4R3	PLAF7	PF3D7_0804600		tRNA pseudouridine synthase, putative	3	yes	183.173	165.364	283.411	341.203	307.483	222.153	3.61e-05	3.23e-05	6.27e-05	7.17e-05	3.42e-05	6.72e-05	0.975353	7.07e-05	5.28e-05	6.18e-05	-0.121569
Q8IIK7	PLAF7	PF3D7_1115800		conserved Plasmodium protein, unknown function	6	yes	515.606	420.093	989.599	696.708	820.248	619.141	0.00010164	8.19e-05	0.00021898	0.0001464	9.18e-05	0.00018269	0.992989	0.00018872	0.00014716	0.00016794	-0.121452
Q8IDT4	PLAF7	PF3D7_1340100		exosome complex component RRP42, putative	1	yes	51.8233	52.7877	70.4297	67.2456	66.8485	50.314	1.02e-05	1.03e-05	1.56e-05	1.41e-05	1.03e-05	1.49e-05	0.534723	1.54e-05	1.2e-05	1.37e-05	-0.120178
Q8IKZ5	PLAF7	PF3D7_1448000		U3 small nucleolar RNA-associated protein 12, putative	11	yes	1102.5	1210.92	1539.36	1426.21	1276.91	1244.46	0.00021733	0.00023619	0.00034062	0.00029969	0.00022676	0.000320155	0.497604	0.00029379	0.00029579	0.00029479	-0.119083
P50498	PLAF7	PF3D7_0206800		merozoite surface protein 2	5	yes	795.599	865.291	1105.01	1258.06	931.648	1069.87	0.00015683	0.00016878	0.00024451	0.00026436	0.000162805	0.000254435	0.644152	0.00021435	0.00025429	0.00023432	-0.118817
Q8IJ65	PLAF7	PF3D7_1034500		conserved Plasmodium protein, unknown function	1	yes	33.9836	32.1313	33.5828	39.9887	29.3585	32.9405	6.7e-06	6.27e-06	7.43e-06	8.4e-06	6.48e-06	7.92e-06	0.288268	6.75e-06	7.83e-06	7.29e-06	-0.118629
Q7KWJ5	PLAF7	PF3D7_0204700		hexose transporter	12	yes	2323.19	2540.76	1911.88	2191.62	1849.61	1633.7	0.00045796	0.00049558	0.00042305	0.00046053	0.00047677	0.00044179	-0.109933	0.00042556	0.00038831	0.000406935	-0.118562
Q8IE02	PLAF7	PF3D7_1332600		apurinic/apyrimidinic endonuclease Apn1, putative	19	yes	2983.84	3533.93	2959.91	2742.58	2612	2244.1	0.00058819	0.0006893	0.00065496	0.00057631	0.000638745	0.000615635	-0.0531648	0.00060097	0.00053339	0.00056718	-0.118269
C0H4M6	PLAF7	PF3D7_0711500		regulator of chromosome condensation, putative	38	yes	6443.82	6894.7	6018.51	5942.28	5125.89	5042.69	0.0012702	0.0013448	0.0013318	0.0012487	0.0013075	0.00129025	-0.0191603	0.0011794	0.0011986	0.001189	-0.117902
Q9U0H9	PLAF7	PF3D7_0410900		conserved Plasmodium protein, unknown function	20	yes	3619.47	3691.97	2697.28	2621.56	2326.34	2199.72	0.00071349	0.00072013	0.00059685	0.00055088	0.00071681	0.000573865	-0.320879	0.00053524	0.00052284	0.00052904	-0.117335
Q8ID28	PLAF7	PF3D7_1368100		26S proteasome regulatory subunit RPN11, putative	16	yes	2552.33	2619.83	3298.23	3209.53	2814.4	2722.25	0.00050313	0.000511	0.00072982	0.00067443	0.000507065	0.000702125	0.469557	0.00064754	0.00064704	0.00064729	-0.117316
O96274	PLAF7	PF3D7_0219900		Plasmodium exported protein, unknown function	2	yes	129.243	131.43	268.249	264.74	232.31	221.177	2.55e-05	2.56e-05	5.94e-05	5.56e-05	2.56e-05	5.75e-05	1.16972	5.35e-05	5.26e-05	5.3e-05	-0.117147
C6S3A8	PLAF7	PF3D7_0203200		conserved Plasmodium protein, unknown function	2	yes	243.012	281.24	209.344	252.704	200.855	191.267	4.79e-05	5.49e-05	4.63e-05	5.31e-05	5.14e-05	4.97e-05	-0.0475982	4.62e-05	4.55e-05	4.58e-05	-0.117096
Q8IL07	PLAF7	PF3D7_1446600		centrin-2	22	yes	1892.47	2098.14	1958.2	2014.93	1754.44	1626.59	0.00037305	0.00040925	0.0004333	0.0004234	0.00039115	0.00042835	0.131068	0.00040366	0.00038662	0.00039514	-0.116426
Q8I4R8	PLAF7	PF3D7_1251600		conserved Plasmodium protein, unknown function	1	yes	221.616	163.083	110.886	100.946	117.778	63.6114	4.37e-05	3.18e-05	2.45e-05	2.12e-05	3.77e-05	2.29e-05	-0.72266	2.71e-05	1.51e-05	2.11e-05	-0.115916
Q8IEE3	PLAF7	PF3D7_1317300		conserved Plasmodium protein, unknown function	3	yes	395.506	460.185	432.028	552.637	498.275	340.006	7.8e-05	8.98e-05	9.56e-05	0.00011613	8.39e-05	0.000105864	0.336123	0.00011464	8.08e-05	9.77e-05	-0.115383
Q8IHM7	PLAF7	PF3D7_1149600		DnaJ protein, putative	5	yes	449.997	473.043	544.466	695.314	560.639	492.72	8.87e-05	9.23e-05	0.00012048	0.00014611	9.05e-05	0.000133295	0.558848	0.00012899	0.00011711	0.00012305	-0.115378
Q8IEK3	PLAF7	PF3D7_1311500		26S protease regulatory subunit 7, putative	25	yes	1914.39	1971.01	2935.69	3023.43	2577.12	2496.09	0.00037737	0.00038445	0.0006496	0.00063532	0.00038091	0.00064246	0.754156	0.00059294	0.00059328	0.00059311	-0.115307
Q8I2S9	PLAF7	PF3D7_0922700		pre-mRNA-splicing factor 18, putative	8	yes	718.572	859.985	764.659	829.157	714.388	642.881	0.00014165	0.00016774	0.0001692	0.00017423	0.000154695	0.000171715	0.15059	0.00016437	0.0001528	0.000158585	-0.11476
Q8IJ93	PLAF7	PF3D7_1031200		MORN repeat-containing protein 1	27	yes	2192.52	2422.71	2367.15	2502.14	2000.36	2141.98	0.0004322	0.00047255	0.0005238	0.00052578	0.000452375	0.00052479	0.214221	0.00046024	0.00050912	0.00048468	-0.114708
Q7KQL5	PLAF7	PF3D7_1008700		tubulin beta chain	15	yes	2113.52	1330.03	1392.91	1604.36	1238.67	1309.37	0.00041663	0.00025942	0.00030822	0.00033713	0.000338025	0.000322675	-0.0670481	0.00028499	0.00031122	0.000298105	-0.114261
C0H4F8	PLAF7	PF3D7_0522400		conserved Plasmodium protein, unknown function	11	yes	1021.3	1043.73	705.93	727.086	705.227	518.401	0.00020132	0.00020358	0.00015621	0.00015279	0.00020245	0.0001545	-0.389959	0.00016226	0.00012322	0.00014274	-0.114217
Q8IEC3	PLAF7	PF3D7_1319300		tRNA (guanine(26)-N(2))-dimethyltransferase, putative	7	yes	165.872	184.043	306.146	353.545	280.948	280.241	3.27e-05	3.59e-05	6.77e-05	7.43e-05	3.43e-05	7.1e-05	1.05007	6.46e-05	6.66e-05	6.56e-05	-0.113929
Q8II60	PLAF7	PF3D7_1130400		26S protease regulatory subunit 6A, putative	26	yes	3081.49	2935.89	4533.18	3977.11	3931.19	3346.03	0.00060744	0.00057265	0.0010031	0.00083572	0.000590045	0.00091941	0.639883	0.00090449	0.0007953	0.000849895	-0.113424
Q8IBD0	PLAF7	PF3D7_0830400		CRA domain-containing protein, putative	2	yes	215.863	202.625	129.103	98.7991	109.594	85.7741	4.26e-05	3.95e-05	2.86e-05	2.08e-05	4.1e-05	2.47e-05	-0.734489	2.52e-05	2.04e-05	2.28e-05	-0.113339
Q7KQL3	PLAF7	PF3D7_1020900		ADP-ribosylation factor	10	yes	1465.17	1540.87	1385.81	1291.34	1142.43	1142.75	0.00028882	0.00030055	0.00030665	0.00027135	0.000294685	0.000289	-0.0281041	0.00026285	0.00027161	0.00026723	-0.112988
C6S3G2	PLAF7	PF3D7_1143000		alpha/beta hydrolase, putative	1	yes	58.605	64.1345	195.86	206.578	198.328	145.552	1.16e-05	1.25e-05	4.33e-05	4.34e-05	1.2e-05	4.34e-05	1.85007	4.56e-05	3.46e-05	4.01e-05	-0.112761
C0H5C2	PLAF7	PF3D7_1317800		40S ribosomal protein S19	4	yes	756.659	725.327	517.3	442.63	418.476	402.261	0.00014916	0.00014148	0.00011447	9.3e-05	0.00014532	0.000103741	-0.486254	9.63e-05	9.56e-05	9.59e-05	-0.11267
Q8IL58	PLAF7	PF3D7_1441200		60S ribosomal protein L1, putative	25	yes	6071.38	5864.34	4581.44	4654.86	4182.34	3705.54	0.0011968	0.0011439	0.0010138	0.00097814	0.00117035	0.00099597	-0.232766	0.00096227	0.00088075	0.00092151	-0.112102
Q8I481	PLAF7	PF3D7_0501900		conserved protein, unknown function	1	yes	227.947	157.022	141.904	105.796	110.927	101.408	4.49e-05	3.06e-05	3.14e-05	2.22e-05	3.78e-05	2.68e-05	-0.494575	2.55e-05	2.41e-05	2.48e-05	-0.112
Q8IHS2	PLAF7	PF3D7_1144500		SUMO-activating enzyme subunit 1	5	yes	384.655	646.226	523.166	452.406	442.748	392.227	7.58e-05	0.00012605	0.00011576	9.51e-05	0.000100938	0.000105413	0.0625905	0.00010187	9.32e-05	9.75e-05	-0.111869
C0H473	PLAF7	PF3D7_0314000		co-chaperone p23	17	yes	1177.88	1281.11	2939.81	2883.02	2871.75	2111.69	0.00023219	0.00024988	0.00065051	0.00060582	0.000241035	0.000628165	1.3819	0.00066073	0.00050192	0.000581325	-0.111799
Q8I308	PLAF7	PF3D7_0914400		conserved Plasmodium protein, unknown function	35	yes	4574.69	4953.29	4505.85	4476.85	3895.77	3773.75	0.00090178	0.00096615	0.00099704	0.00094074	0.000933965	0.00096889	0.0529644	0.00089634	0.00089696	0.00089665	-0.111788
Q6LFN2	PLAF7	PF3D7_0603400		trophozoite exported protein 1	30	yes	2851.74	3218.88	3472.88	3468.71	3026.3	2900.67	0.00056215	0.00062785	0.00076847	0.00072889	0.000595	0.00074868	0.33146	0.00069629	0.00068944	0.000692865	-0.111775
C0H4R4	PLAF7	PF3D7_0805000		alpha/beta hydrolase, putative	1	yes	75.4726	85.5313	73.1511	106.131	74.2744	78.0628	1.49e-05	1.67e-05	1.62e-05	2.23e-05	1.58e-05	1.92e-05	0.286303	1.71e-05	1.86e-05	1.78e-05	-0.110827
Q8IDR6	PLAF7	PF3D7_1342300		tetratricopeptide repeat protein, putative	2	yes	228.203	221.506	116.805	142.174	108.524	112.072	4.5e-05	4.32e-05	2.58e-05	2.99e-05	4.41e-05	2.79e-05	-0.662352	2.5e-05	2.66e-05	2.58e-05	-0.11068
Q8IKX8	PLAF7	PF3D7_1449700		exosome complex exonuclease RRP6	4	yes	106.351	144.109	200.587	202.939	176.213	168.557	2.1e-05	2.81e-05	4.44e-05	4.26e-05	2.45e-05	4.35e-05	0.826567	4.05e-05	4.01e-05	4.03e-05	-0.110609
Q8IDC8	PLAF7	PF3D7_1357700		U3 small nucleolar RNA-associated protein 21, putative	12	yes	763.635	808.477	977.481	935.449	840.374	795.515	0.00015053	0.0001577	0.00021629	0.00019657	0.000154115	0.00020643	0.421645	0.00019335	0.00018908	0.000191215	-0.110457
O97304	PLAF7	PF3D7_0323500		survival motor neuron-like protein	6	yes	339.316	389.658	450.929	382.034	384.136	329.933	6.69e-05	7.6e-05	9.98e-05	8.03e-05	7.14e-05	9e-05	0.333537	8.84e-05	7.84e-05	8.34e-05	-0.110325
Q8IM37	PLAF7	PF3D7_1405700		RING zinc finger protein, putative	4	yes	302.051	255.489	400.154	439.13	386.69	330.71	5.95e-05	4.98e-05	8.85e-05	9.23e-05	5.47e-05	9.04e-05	0.725266	8.9e-05	7.86e-05	8.38e-05	-0.109755
Q8IDL8	PLAF7	PF3D7_1348100		GTPase, putative	1	yes	30.5691	38.227	33.6892	29.9472	28.7732	25.7726	6.03e-06	7.46e-06	7.45e-06	6.29e-06	6.74e-06	6.87e-06	0.0281134	6.62e-06	6.13e-06	6.37e-06	-0.109147
Q8I3I0	PLAF7	PF3D7_0528700		peptidyl-prolyl cis-trans isomerase	2	yes	200.034	214.778	206.796	206.703	161.04	192.051	3.94e-05	4.19e-05	4.58e-05	4.34e-05	4.07e-05	4.46e-05	0.133248	3.71e-05	4.56e-05	4.14e-05	-0.109059
Q8I399	PLAF7	PF3D7_0905000		conserved Plasmodium protein, unknown function	9	yes	1139.3	1245.73	1037.83	1193.84	950.787	954.319	0.00022458	0.00024298	0.00022965	0.00025087	0.00023378	0.00024026	0.039445	0.00021876	0.00022683	0.000222795	-0.10888
Q8ILL0	PLAF7	PF3D7_1425300		conserved Plasmodium protein, unknown function	3	yes	232.308	280.341	283.953	308.291	256.629	249.487	4.58e-05	5.47e-05	6.28e-05	6.48e-05	5.02e-05	6.38e-05	0.34495	5.9e-05	5.93e-05	5.92e-05	-0.1088
Q8IE72	PLAF7	PF3D7_1324500		DEAD box helicase, putative	4	yes	229.951	212.171	227.852	201.567	179.507	188.281	4.53e-05	4.14e-05	5.04e-05	4.24e-05	4.34e-05	4.64e-05	0.0974722	4.13e-05	4.48e-05	4.3e-05	-0.108512
Q8I4W6	PLAF7	PF3D7_1246600		pre-mRNA-splicing factor CWC26, putative	7	yes	424.693	439.238	453.053	459.866	421.015	361.235	8.37e-05	8.57e-05	0.00010025	9.66e-05	8.47e-05	9.84e-05	0.216981	9.69e-05	8.59e-05	9.14e-05	-0.107649
C0H4E0	PLAF7	PF3D7_0515400		conserved Plasmodium protein, unknown function	26	yes	2892.93	2474.98	2305.74	2346.32	2010.11	1971.79	0.00057027	0.00048275	0.00051021	0.00049304	0.00052651	0.000501625	-0.0698517	0.00046249	0.00046866	0.000465575	-0.107596
Q8IC05	PLAF7	PF3D7_0708400		heat shock protein 90	46	yes	7956.89	8375.55	5084.35	4951.31	4343.36	4251.5	0.0015685	0.0016337	0.001125	0.0010404	0.0016011	0.0010827	-0.56443	0.00099932	0.0010105	0.00100491	-0.107567
Q8ILW9	PLAF7	PF3D7_1412500		actin II	10	yes	2526.06	2870.8	2310.72	2144.32	1944.56	1874.08	0.00049795	0.00055996	0.00051131	0.00045059	0.000528955	0.00048095	-0.137258	0.0004474	0.00044544	0.00044642	-0.107485
P86148	PLAF7	PF3D7_0402300		reticulocyte binding protein homologue 1	108	yes	6711.45	6338.31	20191.9	20938.9	17832.8	17381.8	0.001323	0.0012363	0.004468	0.0044	0.00127965	0.004434	1.79286	0.004103	0.0041314	0.0041172	-0.106945
Q8IEK1	PLAF7	PF3D7_1311800		M1-family alanyl aminopeptidase	46	yes	3611.09	3398.33	8541.58	8422.88	8037.56	6520.49	0.00071183	0.00066285	0.0018901	0.0017699	0.00068734	0.00183	1.41275	0.0018493	0.0015498	0.00169955	-0.106691
Q8IEU1	PLAF7	PF3D7_1302200		early transcribed membrane protein 13	1	yes	20.9108	19.188	29.009	37.4319	25.1614	31.4622	4.12e-06	3.74e-06	6.42e-06	7.87e-06	3.93e-06	7.14e-06	0.861007	5.79e-06	7.48e-06	6.63e-06	-0.106607
Q8I4X4	PLAF7	PF3D7_1245800		epsin-like protein, putative	7	yes	481.004	460.557	496.92	537.259	461.588	424.188	9.48e-05	8.98e-05	0.00010996	0.0001129	9.23e-05	0.00011143	0.271337	0.0001062	0.00010082	0.00010351	-0.106368
C0H5L7	PLAF7	PF3D7_1369500		conserved Plasmodium protein, unknown function	16	yes	1270.11	1388.01	2278.85	2233.83	2048.55	1823.1	0.00025037	0.00027073	0.00050426	0.0004694	0.00026055	0.00048683	0.901858	0.00047133	0.00043332	0.000452325	-0.106058
Q8IIC5	PLAF7	PF3D7_1123800		structural maintenance of chromosomes protein 5, putative	6	yes	478.454	469.228	555.121	619.693	538.5	468.008	9.43e-05	9.15e-05	0.00012284	0.00013022	9.29e-05	0.00012653	0.445426	0.0001239	0.00011124	0.00011757	-0.10596
Q8IJ38	PLAF7	PF3D7_1037000		DNA polymerase zeta catalytic subunit, putative	1	no	10.2333	10.7886	9.83941	15.3207	12.8858	8.62484	2.0172e-06	2.1043e-06	2.1772e-06	3.2194e-06	2.06075e-06	2.6983e-06	0.388881	2.9648e-06	2.05e-06	2.5074e-06	-0.105859
C0H4F1	PLAF7	PF3D7_0519700		FoP domain-containing protein, putative	10	yes	1694.27	2165.64	1936.06	2311.65	1884.12	1750.39	0.00033398	0.00042241	0.00042841	0.00048576	0.000378195	0.000457085	0.273332	0.0004335	0.00041604	0.00042477	-0.105781
Q8I2U5	PLAF7	PF3D7_0920800		inosine-5'-monophosphate dehydrogenase	3	yes	413.405	444.828	257.406	253.697	238.289	200.464	8.15e-05	8.68e-05	5.7e-05	5.33e-05	8.41e-05	5.51e-05	-0.609652	5.48e-05	4.76e-05	5.12e-05	-0.10577
Q8II19	PLAF7	PF3D7_1134500		alpha/beta hydrolase, putative	3	yes	154.181	156.38	94.9053	91.0596	79.6744	79.8202	3.04e-05	3.05e-05	2.1e-05	1.91e-05	3.04e-05	2.01e-05	-0.601463	1.83e-05	1.9e-05	1.87e-05	-0.105569
Q8I3B0	PLAF7	PF3D7_0903900		60S ribosomal protein L32	5	yes	1627.23	1894.81	1176.81	1190.69	1011.17	1018.24	0.00032077	0.00036959	0.0002604	0.0002502	0.00034518	0.0002553	-0.435155	0.00023265	0.00024202	0.000237335	-0.105269
O96271	PLAF7	PF3D7_0219600		replication factor C subunit 1, putative	29	yes	4060.07	4623.69	4932.74	4739.07	4325.51	3977.07	0.00080034	0.00090186	0.0010915	0.00099584	0.0008511	0.00104367	0.294265	0.00099521	0.00094529	0.00097025	-0.105237
Q8ILY3	PLAF7	PF3D7_1411200		rhomboid protease ROM8	3	yes	138.247	127.98	104.278	122.214	109.445	84.7598	2.73e-05	2.5e-05	2.31e-05	2.57e-05	2.61e-05	2.44e-05	-0.0989141	2.52e-05	2.01e-05	2.27e-05	-0.10518
Q8I3I8	PLAF7	PF3D7_0527900		ATP-dependent RNA helicase DDX41, putative	12	yes	1844.44	2006.84	1795.13	2115.76	1703.89	1643.48	0.00036358	0.00039144	0.00039722	0.00044459	0.00037751	0.000420905	0.15698	0.00039203	0.00039063	0.00039133	-0.105109
Q9U0G8	PLAF7	PF3D7_0412200		conserved Plasmodium protein, unknown function	3	yes	112.157	132.321	140.293	154	135.463	116.971	2.21e-05	2.58e-05	3.1e-05	3.24e-05	2.4e-05	3.17e-05	0.404029	3.12e-05	2.78e-05	2.95e-05	-0.10464
O96217	PLAF7	PF3D7_0213700		conserved protein, unknown function	8	yes	1598.46	1897.2	1833.14	1764.8	1611.16	1478.94	0.0003151	0.00037005	0.00040563	0.00037084	0.000342575	0.000388235	0.18051	0.0003707	0.00035152	0.00036111	-0.104492
Q8I3U6	PLAF7	PF3D7_0516200		40S ribosomal protein S11	8	yes	1130.19	1129.14	663.141	541.965	519.355	517.249	0.00022279	0.00022024	0.00014674	0.00011389	0.000221515	0.000130315	-0.765401	0.00011949	0.00012294	0.000121215	-0.104435
C6KTB9	PLAF7	PF3D7_0628300		choline/ethanolaminephosphotransferase, putative	7	yes	1041.77	1131.01	1470.38	1220.09	1214.52	1101.17	0.00020536	0.00022061	0.00032536	0.00025638	0.000212985	0.00029087	0.449623	0.00027944	0.00026173	0.000270585	-0.104293
O96197	PLAF7	PF3D7_0211700		tyrosine kinase-like protein, putative	1	yes	312.723	338.716	163.614	193.065	145.776	159.375	6.16e-05	6.61e-05	3.62e-05	4.06e-05	6.39e-05	3.84e-05	-0.734223	3.35e-05	3.79e-05	3.57e-05	-0.104251
O96268	PLAF7	PF3D7_0219100		conserved protein, unknown function	1	no	10.1441	6.57764	7.88822	11.6774	9.52395	7.2227	1.9997e-06	1.283e-06	1.7455e-06	2.4538e-06	1.64135e-06	2.09965e-06	0.355266	2.1913e-06	1.7167e-06	1.954e-06	-0.103718
Q8ID26	PLAF7	PF3D7_1368400		conserved Plasmodium protein, unknown function	4	yes	265.661	300.278	168.535	157.35	143.675	136.515	5.24e-05	5.86e-05	3.73e-05	3.31e-05	5.55e-05	3.52e-05	-0.656967	3.31e-05	3.24e-05	3.28e-05	-0.103131
Q8I5A0	PLAF7	PF3D7_1232200		dihydrolipoyl dehydrogenase, mitochondrial	13	yes	693.506	700.485	2549.06	2529.1	2493.32	1878.24	0.00013671	0.00013663	0.00056405	0.00053145	0.00013667	0.00054775	2.00282	0.00057366	0.00044643	0.000510045	-0.102893
Q8I6T3	PLAF7	PF3D7_1328100		proteasome subunit beta type-7, putative	9	yes	468.687	630.07	819.126	843.613	677.773	748.62	9.24e-05	0.0001229	0.00018125	0.00017727	0.000107645	0.00017926	0.735772	0.00015594	0.00017794	0.00016694	-0.102724
Q8IDV9	PLAF7	PF3D7_1337300		exoribonuclease, putative	3	yes	223.519	238.954	260.154	279.575	228.85	234.229	4.41e-05	4.66e-05	5.76e-05	5.87e-05	4.53e-05	5.82e-05	0.359343	5.27e-05	5.57e-05	5.42e-05	-0.102632
C6KSU9	PLAF7	PF3D7_0610200		RNA-binding protein 25, putative	13	yes	1091.19	1289.77	1676.28	1632.47	1496.45	1349.32	0.0002151	0.00025157	0.00037092	0.00034304	0.000233335	0.00035698	0.613441	0.0003443	0.00032071	0.000332505	-0.102467
Q8IHV7	PLAF7	PF3D7_1140800		conserved Plasmodium protein, unknown function	17	yes	2558.71	2557.86	1740.57	1845.7	1592.25	1488.1	0.00050438	0.00049892	0.00038515	0.00038784	0.00050165	0.000386495	-0.376231	0.00036634	0.0003537	0.00036002	-0.102373
Q8I1Q4	PLAF7	PF3D7_0418300		conserved Plasmodium protein, unknown function	4	yes	721.785	656.572	418.095	482.792	415.674	357.865	0.00014228	0.00012807	9.25e-05	0.00010145	0.000135175	9.7e-05	-0.479032	9.56e-05	8.51e-05	9.03e-05	-0.102224
Q8I318	PLAF7	PF3D7_0913400		conserved Plasmodium protein, unknown function	2	yes	99.7013	95.3568	212.701	242.086	213.665	177.273	1.97e-05	1.86e-05	4.71e-05	5.09e-05	1.91e-05	4.9e-05	1.35623	4.92e-05	4.21e-05	4.56e-05	-0.101303
Q8IDR8	PLAF7	PF3D7_1342100		aconitate hydratase	32	yes	1741.27	1968.24	6622.85	6869.07	6287.04	5323.49	0.00034325	0.00038391	0.0014655	0.0014434	0.00036358	0.00145445	2.00013	0.0014465	0.0012653	0.0013559	-0.101223
O96259	PLAF7	PF3D7_0217900		conserved Plasmodium protein, unknown function	10	yes	712.084	753.938	2101.78	2227.72	2038.74	1687.07	0.00014037	0.00014706	0.00046508	0.00046812	0.000143715	0.0004666	1.69898	0.00046907	0.00040099	0.00043503	-0.101071
Q8ILH6	PLAF7	PF3D7_1428800		transcription initiation TFIID-like, putative	8	yes	383.309	470.959	523.408	506.703	443.539	442.669	7.56e-05	9.19e-05	0.00011582	0.00010648	8.37e-05	0.00011115	0.409027	0.00010205	0.00010522	0.000103635	-0.100997
Q8III7	PLAF7	PF3D7_1118100		AP-1 complex subunit sigma, putative	4	yes	603.035	422.972	399.415	503.062	409.8	364.949	0.00011887	8.25e-05	8.84e-05	0.00010571	0.000100686	9.7e-05	-0.0531299	9.43e-05	8.67e-05	9.05e-05	-0.100504
Q8I2H5	PLAF7	PF3D7_0934300		conserved Plasmodium protein, unknown function	2	yes	471.311	457.218	629.881	651.548	559.273	542.881	9.29e-05	8.92e-05	0.00013938	0.00013691	9.1e-05	0.000138145	0.601547	0.00012868	0.00012903	0.000128855	-0.100435
Q8I2R7	PLAF7	PF3D7_0924000		patatin-like phospholipase, putative	4	yes	245.79	268.889	319.306	339.992	293.008	274.154	4.85e-05	5.24e-05	7.07e-05	7.14e-05	5.04e-05	7.1e-05	0.493999	6.74e-05	6.52e-05	6.63e-05	-0.100066
Q8I0V5	PLAF7	PF3D7_1208300		mitochondrial ACP precursor, putative	7	yes	325.244	391.224	1262.04	1342.14	1303.68	941.343	6.41e-05	7.63e-05	0.00027926	0.00028203	7.02e-05	0.000280645	1.99897	0.00029995	0.00022374	0.000261845	-0.100033
Q8IM23	PLAF7	PF3D7_1407100		rRNA 2'-O-methyltransferase fibrillarin, putative	13	yes	1867.93	2327.02	2148.21	2217.52	1885.43	1870.3	0.00036821	0.00045389	0.00047535	0.00046598	0.00041105	0.000470665	0.195387	0.0004338	0.00044454	0.00043917	-0.0999211
Q8IC04	PLAF7	PF3D7_0708500		heat shock protein 86 family protein	12	yes	1609.55	1782.71	1753.18	1640.97	1522.31	1403.18	0.00031728	0.00034772	0.00038794	0.00034482	0.0003325	0.00036638	0.139986	0.00035025	0.00033351	0.00034188	-0.0998507
Q9U0I6	PLAF7	PF3D7_0410000		erythrocyte vesicle protein 1	3	yes	221.805	184.88	308.715	373.428	298.324	287.559	4.37e-05	3.61e-05	6.83e-05	7.85e-05	3.99e-05	7.34e-05	0.879494	6.86e-05	6.83e-05	6.85e-05	-0.0996368
Q9TY99	PLAF7	PF3D7_0202000		knob-associated histidine-rich protein	64	yes	14068.9	16763.3	7554.22	9610.03	7834.99	6908.62	0.0027733	0.0032697	0.0016716	0.0020194	0.0030215	0.0018455	-0.711253	0.0018027	0.0016421	0.0017224	-0.0995915
Q8IHX4	PLAF7	PF3D7_1139100		RNA-binding protein, putative	1	yes	88.7427	69.1772	22.0804	24.861	23.8949	16.5756	1.75e-05	1.35e-05	4.89e-06	5.22e-06	1.55e-05	5.06e-06	-1.61583	5.5e-06	3.94e-06	4.72e-06	-0.0993064
Q8I2U6	PLAF7	PF3D7_0920700		CRAL/TRIO domain-containing protein, putative	17	yes	796.487	658.448	1841.43	1784.59	1651.9	1474.05	0.00015701	0.00012843	0.00040747	0.000375	0.00014272	0.000391235	1.45485	0.00038007	0.00035036	0.000365215	-0.0992894
Q8I4U3	PLAF7	PF3D7_1249100		conserved Plasmodium protein, unknown function	8	yes	386.95	446.064	618.452	605.73	569.84	485.778	7.63e-05	8.7e-05	0.00013685	0.00012728	8.16e-05	0.000132065	0.693874	0.00013111	0.00011546	0.000123285	-0.0992509
Q8ILN6	PLAF7	PF3D7_1421400		DNA-directed RNA polymerase III subunit RPC6, putative	3	yes	137.481	156.003	146.538	128.872	114.874	122.512	2.71e-05	3.04e-05	3.24e-05	2.71e-05	2.88e-05	2.98e-05	0.0486964	2.64e-05	2.91e-05	2.78e-05	-0.09925
Q8IDS6	PLAF7	PF3D7_1341200		60S ribosomal protein L18, putative	6	yes	1286.58	1168.1	859.313	727.531	739.989	630.983	0.00025362	0.00022784	0.00019015	0.00015288	0.00024073	0.000171515	-0.489081	0.00017026	0.00014997	0.000160115	-0.0992263
Q8I2Q2	PLAF7	PF3D7_0925600		zinc binding protein (Yippee), putative	1	yes	243.546	241.848	246.975	225.071	204.717	202.459	4.8e-05	4.72e-05	5.47e-05	4.73e-05	4.76e-05	5.1e-05	0.0990303	4.71e-05	4.81e-05	4.76e-05	-0.0984242
Q8I450	PLAF7	PF3D7_0505200		actin-like protein, putative	16	yes	2253.93	2391.83	1963.79	1972.09	1671.82	1717.88	0.0004443	0.00046653	0.00043454	0.0004144	0.000455415	0.00042447	-0.101519	0.00038465	0.00040831	0.00039648	-0.0984145
Q8IE39	PLAF7	PF3D7_1327700		regulator of nonsense transcripts 3B, putative	2	yes	54.883	36.414	22.4429	18.6388	16.034	19.3915	1.08e-05	7.1e-06	4.97e-06	3.92e-06	8.96e-06	4.44e-06	-1.01263	3.69e-06	4.61e-06	4.15e-06	-0.0981998
O77355	PLAF7	PF3D7_0311100		pre-mRNA splicing factor, putative	2	yes	205.509	175.938	142.953	138.125	136.679	106.101	4.05e-05	3.43e-05	3.16e-05	2.9e-05	3.74e-05	3.03e-05	-0.302904	3.14e-05	2.52e-05	2.83e-05	-0.0981908
Q8IBF4	PLAF7	PF3D7_0730500		conserved Plasmodium protein, unknown function	19	yes	1526.31	1736.99	1588.26	1727.33	1403.04	1450.24	0.00030087	0.0003388	0.00035145	0.00036297	0.000319835	0.00035721	0.159445	0.00032281	0.0003447	0.000333755	-0.097983
Q8IJV6	PLAF7	PF3D7_1008900		adenylate kinase	24	yes	3624.85	3500.75	7613.77	4284.72	6357.2	4010.52	0.00071455	0.00068283	0.0016848	0.00090036	0.00069869	0.00129258	0.887529	0.0014627	0.00095324	0.00120797	-0.0976689
C0H5C7	PLAF7	PF3D7_1320900		RNA-binding protein, putative	2	yes	357.49	360.571	475.927	514.112	440.322	412.637	7.05e-05	7.03e-05	0.00010531	0.00010803	7.04e-05	0.00010667	0.599507	0.00010131	9.81e-05	9.97e-05	-0.0975831
Q8IKW3	PLAF7	PF3D7_1451300		E3 SUMO-protein ligase NSE2, putative	4	yes	560.706	621.29	724.685	587.07	559.866	573.774	0.00011053	0.00012118	0.00016036	0.00012336	0.000115855	0.00014186	0.292148	0.00012881	0.00013638	0.000132595	-0.0974415
C0H556	PLAF7	PF3D7_0924300		thiamine pyrophosphokinase	5	yes	156.542	155.287	446.146	390.692	411.272	313.343	3.09e-05	3.03e-05	9.87e-05	8.21e-05	3.06e-05	9.04e-05	1.5642	9.46e-05	7.45e-05	8.46e-05	-0.0966605
Q8IM65	PLAF7	PF3D7_1402400		zinc finger protein, putative	4	yes	381.912	473.092	477.748	545.869	428.757	452.499	7.53e-05	9.23e-05	0.00010571	0.00011471	8.38e-05	0.00011021	0.39556	9.86e-05	0.00010755	0.000103099	-0.0962248
Q8I527	PLAF7	PF3D7_1239600		hydroxyethylthiazole kinase	7	yes	401.393	387.977	1157.37	1126.15	1105.48	869.641	7.91e-05	7.57e-05	0.0002561	0.00023664	7.74e-05	0.00024637	1.67042	0.00025435	0.0002067	0.000230525	-0.0959034
C6KSN1	PLAF7	PF3D7_0603100		RNA-binding protein, putative	9	yes	669.979	650.15	719.727	724.412	659.441	587.86	0.00013207	0.00012681	0.00015926	0.00015222	0.00012944	0.00015574	0.266856	0.00015172	0.00013973	0.000145725	-0.0958911
Q8I319	PLAF7	PF3D7_0913300		conserved Plasmodium protein, unknown function	3	yes	94.5642	94.9319	152.715	150.242	149.063	113.051	1.86e-05	1.85e-05	3.38e-05	3.16e-05	1.86e-05	3.27e-05	0.814801	3.43e-05	2.69e-05	3.06e-05	-0.0957443
Q8IEC9	PLAF7	PF3D7_1318700		conserved Plasmodium protein, unknown function	24	yes	2135.4	2147.41	2051.42	2104.42	1871.23	1719.47	0.00042094	0.00041886	0.00045393	0.00044221	0.0004199	0.00044807	0.0936783	0.00043053	0.00040869	0.00041961	-0.0946751
Q8I3R0	PLAF7	PF3D7_0520000		40S ribosomal protein S9, putative	12	yes	2582.4	2750	1307.9	1253.78	1187.82	1029.04	0.00050905	0.00053639	0.00028941	0.00026346	0.00052272	0.000276435	-0.919098	0.00027329	0.00024459	0.00025894	-0.0943224
Q8IKH3	PLAF7	PF3D7_1466300		26S proteasome regulatory subunit RPN2, putative	34	yes	3381.35	3641.7	5473.16	5413.71	4700.86	4706.89	0.00066655	0.00071032	0.0012111	0.0011376	0.000688435	0.00117435	0.77047	0.0010816	0.0011188	0.0011002	-0.0940966
Q8I5E7	PLAF7	PF3D7_1227100		DNA helicase 60	12	yes	580.463	628.627	762.01	805.786	729.435	626.083	0.00011442	0.00012261	0.00016862	0.00016932	0.000118515	0.00016897	0.511697	0.00016783	0.00014881	0.00015832	-0.0939236
Q8IIK8	PLAF7	PF3D7_1115600		peptidyl-prolyl cis-trans isomerase	28	yes	1576.85	1854.43	6647.99	7521.28	6702.84	5542.98	0.00031084	0.00036171	0.001471	0.0015805	0.000336275	0.00152575	2.18181	0.0015422	0.0013175	0.00142985	-0.0936548
Q8IDK4	PLAF7	PF3D7_1349500		conserved Plasmodium protein, unknown function	18	yes	1829.23	1699.92	1435.16	1620.05	1293.44	1343.07	0.00036059	0.00033157	0.00031757	0.00034043	0.00034608	0.000329	-0.073018	0.00029759	0.00031923	0.00030841	-0.093238
Q8IC20	PLAF7	PF3D7_0705000		mRNA cap guanine-N7 methyltransferase, putative	6	yes	483.08	614.85	465.693	699.315	445.173	555.138	9.52e-05	0.00011993	0.00010305	0.00014695	0.000107579	0.000125	0.216538	0.00010243	0.00013195	0.00011719	-0.0930786
O77335	PLAF7	PF3D7_0309800		YTH domain-containing protein, putative	2	yes	238.268	257.865	222.512	207.123	170.473	200.916	4.7e-05	5.03e-05	4.92e-05	4.35e-05	4.86e-05	4.64e-05	-0.0684024	3.92e-05	4.78e-05	4.35e-05	-0.0928844
Q8IAN8	PLAF7	PF3D7_0804000		cactin homolog, putative	3	yes	199.233	177.685	177.554	222.114	180.566	164.332	3.93e-05	3.47e-05	3.93e-05	4.67e-05	3.7e-05	4.3e-05	0.217517	4.15e-05	3.91e-05	4.03e-05	-0.0928644
Q8IJH5	PLAF7	PF3D7_1023000		conserved Plasmodium membrane protein, unknown function	7	yes	687.625	608.13	840.466	934.502	793.601	740.181	0.00013555	0.00011862	0.00018598	0.00019637	0.000127085	0.000191175	0.5891	0.00018259	0.00017593	0.00017926	-0.0928403
Q8IFP1	PLAF7	PF3D7_0422500		pre-mRNA-splicing helicase BRR2, putative	56	yes	6118.84	6274.86	7212.23	7578.17	6333.49	6450.85	0.0012062	0.0012239	0.0015959	0.0015924	0.00121505	0.00159415	0.391772	0.0014572	0.0015333	0.00149525	-0.0924007
Q8IJI0	PLAF7	PF3D7_1022400		serine/arginine-rich splicing factor 4	17	yes	2500.21	2940.7	2510.52	2936.14	2305.4	2395.3	0.00049285	0.00057359	0.00055552	0.00061698	0.00053322	0.00058625	0.136785	0.00053043	0.00056933	0.00054988	-0.0923992
Q8II62	PLAF7	PF3D7_1130100		60S ribosomal protein L38	6	yes	2553.42	2608.96	1434.92	754.003	1068.83	843.719	0.00050334	0.00050888	0.00031751	0.00015844	0.00050611	0.000237975	-1.08864	0.00024592	0.00020054	0.00022323	-0.0922791
Q8IK89	PLAF7	PF3D7_1474900		trailer hitch homolog, putative	18	yes	2066.35	1870.66	1699.01	1748.58	1471.72	1510.78	0.00040733	0.00036488	0.00037595	0.00036744	0.000386105	0.000371695	-0.054874	0.00033861	0.00035909	0.00034885	-0.0915124
Q8I236	PLAF7	PF3D7_0110900		adenylate kinase-like protein 1	1	yes	334.298	438.255	217.589	205.872	188.124	178.897	6.59e-05	8.55e-05	4.81e-05	4.33e-05	7.57e-05	4.57e-05	-0.727782	4.33e-05	4.25e-05	4.29e-05	-0.0912587
Q8I355	PLAF7	PF3D7_0909700		FHA domain protein, putative	7	yes	460.473	444.796	603.734	663.23	517.764	576.815	9.08e-05	8.68e-05	0.00013359	0.00013937	8.88e-05	0.00013648	0.620635	0.00011913	0.0001371	0.000128115	-0.0912502
Q8IKQ0	PLAF7	PF3D7_1458100		protein PET117, putative	3	yes	309.399	342.847	246.898	192.662	198.163	183.863	6.1e-05	6.69e-05	5.46e-05	4.05e-05	6.39e-05	4.76e-05	-0.426809	4.56e-05	4.37e-05	4.46e-05	-0.0911551
Q8I5A5	PLAF7	PF3D7_1231500		mitosis protein dim1, putative	3	yes	353.892	380.946	493.375	451.311	444.868	375.223	6.98e-05	7.43e-05	0.00010917	9.48e-05	7.2e-05	0.000102003	0.501892	0.00010236	8.92e-05	9.58e-05	-0.0909282
Q8IBX8	PLAF7	PF3D7_0711200		conserved Plasmodium protein, unknown function	1	yes	198.706	174.436	124.472	120.249	114.145	98.1516	3.92e-05	3.4e-05	2.75e-05	2.53e-05	3.66e-05	2.64e-05	-0.470887	2.63e-05	2.33e-05	2.48e-05	-0.0907601
Q8IKS3	PLAF7	PF3D7_1455500		AP-1 complex subunit gamma, putative	23	yes	3007.22	2404.79	1942.47	2300.54	1865.16	1802.74	0.0005928	0.00046906	0.00042982	0.00048342	0.00053093	0.00045662	-0.217528	0.00042914	0.00042848	0.00042881	-0.0906555
Q8IDE5	PLAF7	PF3D7_1355700		NLI interacting factor-like phosphatase, putative	22	yes	2685.21	2891.52	3276.55	3462.16	3026.85	2810.51	0.00052932	0.000564	0.00072502	0.00072752	0.00054666	0.00072627	0.409862	0.00069642	0.00066801	0.000682215	-0.0902795
Q8IJA4	PLAF7	PF3D7_1030100		pre-mRNA-splicing factor ATP-dependent RNA helicase PRP22, putative	21	yes	2507.97	2470.35	2183.22	2463.43	2081.51	1941.02	0.00049438	0.00048185	0.0004831	0.00051765	0.000488115	0.000500375	0.0357886	0.00047891	0.00046135	0.00047013	-0.08995
Q8IDW7	PLAF7	PF3D7_1336400		RanBPM and CLTH-like protein, putative	4	yes	228.893	296.126	309.326	315.072	269.835	271.143	4.51e-05	5.78e-05	6.84e-05	6.62e-05	5.14e-05	6.73e-05	0.388295	6.21e-05	6.44e-05	6.33e-05	-0.0897776
Q8IKD2	PLAF7	PF3D7_1470600		RAP protein, putative	8	yes	1613.94	1724.36	879.607	979.966	842.306	768.377	0.00031815	0.00033634	0.00019464	0.00020592	0.000327245	0.00020028	-0.708353	0.0001938	0.00018263	0.000188215	-0.0896368
Q8I446	PLAF7	PF3D7_0505600		conserved Plasmodium protein, unknown function	5	yes	535.124	509.84	432.13	343.108	370.201	304.823	0.00010549	9.94e-05	9.56e-05	7.21e-05	0.000102468	8.39e-05	-0.28912	8.52e-05	7.25e-05	7.88e-05	-0.0895223
Q8I2H9	PLAF7	PF3D7_0933900		conserved Plasmodium protein, unknown function	8	yes	1000.29	1129.71	1213.98	1266.12	1140.54	1010.96	0.00019718	0.00022035	0.00026863	0.00026605	0.000208765	0.00026734	0.356796	0.00026242	0.00024029	0.000251355	-0.0889493
Q8I3H4	PLAF7	PF3D7_0529300		apicoplast TIC22 protein	3	yes	521.443	533.269	598.752	560.391	516.564	489.952	0.00010279	0.00010402	0.00013249	0.00011776	0.000103405	0.000125125	0.275064	0.00011885	0.00011645	0.00011765	-0.0888687
Q8IAY6	PLAF7	PF3D7_0814900		superoxide dismutase [Fe]	6	yes	416.31	430.327	1631.31	1885.03	1743.17	1307.63	8.21e-05	8.39e-05	0.00036097	0.00039611	8.3e-05	0.00037854	2.18925	0.00040107	0.0003108	0.000355935	-0.088832
Q8ILY8	PLAF7	PF3D7_1410700		conserved Plasmodium protein, unknown function	17	yes	2828.96	3163.85	2606.84	2455.27	2279.56	2116.65	0.00055766	0.00061712	0.00057683	0.00051593	0.00058739	0.00054638	-0.104414	0.00052448	0.00050309	0.000513785	-0.0887399
C6KTC1	PLAF7	PF3D7_0628600		DNA methyltransferase 1-associated protein 1, putative	8	yes	1567.48	1588.38	990.076	867.893	835.946	779.155	0.00030899	0.00030982	0.00021908	0.00018237	0.000309405	0.000200725	-0.624276	0.00019233	0.00018519	0.00018876	-0.0886672
Q8IE69	PLAF7	PF3D7_1324800		dihydrofolate synthase/folylpolyglutamate synthase	18	yes	1831.82	2009.19	2763.97	2765.94	2349.54	2446.03	0.0003611	0.0003919	0.0006116	0.00058122	0.0003765	0.00059641	0.663655	0.00054058	0.00058138	0.00056098	-0.0883551
C0H5A9	PLAF7	PF3D7_1310200		conserved Plasmodium protein, unknown function	1	yes	356.691	297.942	140.131	138.411	127.738	114.161	7.03e-05	5.81e-05	3.1e-05	2.91e-05	6.42e-05	3e-05	-1.09568	2.94e-05	2.71e-05	2.83e-05	-0.0883334
Q8IDU4	PLAF7	PF3D7_1338900		serine/threonine protein kinase, putative	4	yes	234.088	275.768	323.946	336.896	301.464	272.13	4.61e-05	5.38e-05	7.17e-05	7.08e-05	5e-05	7.12e-05	0.511676	6.94e-05	6.47e-05	6.7e-05	-0.0880237
Q8II87	PLAF7	PF3D7_1127600		CRAL/TRIO domain-containing protein, putative	7	yes	779.021	1054.74	1096.29	1056.75	966.798	903.396	0.00015356	0.00020573	0.00024258	0.00022206	0.000179645	0.00023232	0.370965	0.00022244	0.00021472	0.00021858	-0.087952
Q8I4Y8	PLAF7	PF3D7_1244200		RNA polymerase II transcription factor B subunit 2, putative	7	yes	702.207	732.351	756.265	802.375	662.628	688.83	0.00013842	0.00014285	0.00016734	0.00016861	0.000140635	0.000167975	0.256291	0.00015246	0.00016372	0.00015809	-0.0875004
Q8IIB6	PLAF7	PF3D7_1124700		GrpE protein homolog, mitochondrial, putative	18	yes	1206.98	1339.57	3859.18	3891.13	3818.63	2922.72	0.00023793	0.00026129	0.00085395	0.00081766	0.00024961	0.000835805	1.74349	0.00087859	0.00069469	0.00078664	-0.0874628
Q8IBB6	PLAF7	PF3D7_0828500		translation initiation factor eIF-2B subunit alpha, putative	6	yes	972.398	827.254	758	793.128	653.684	691.922	0.00019168	0.00016136	0.00016773	0.00016666	0.00017652	0.000167195	-0.0782999	0.0001504	0.00016446	0.00015743	-0.0868212
Q8IEE9	PLAF7	PF3D7_1316600		choline-phosphate cytidylyltransferase	24	yes	2452.33	2807.44	3252.39	3174.81	2797.82	2788.12	0.00048341	0.0005476	0.00071968	0.00066713	0.000515505	0.000693405	0.427712	0.00064372	0.00066269	0.000653205	-0.0861624
Q8IL89	PLAF7	PF3D7_1437700		succinyl-CoA ligase, putative	30	yes	2208.35	2327.42	7258.07	7146.06	6904.97	5633.39	0.00043532	0.00045397	0.001606	0.0015016	0.000444645	0.0015538	1.80507	0.0015887	0.001339	0.00146385	-0.0860331
Q8IKB2	PLAF7	PF3D7_1472600		protein disulfide-isomerase	27	yes	2981.47	3045.7	4338.51	4657.08	3927.16	3883.01	0.00058772	0.00059407	0.00096001	0.00097861	0.000590895	0.00096931	0.714056	0.00090356	0.00092293	0.000913245	-0.0859562
C0H4A5	PLAF7	PF3D7_0414900		armadillo-domain containing rhoptry protein	13	yes	832.943	753.354	2720.94	2493.65	2421.08	2121.43	0.00016419	0.00014694	0.00060208	0.000524	0.000155565	0.00056304	1.85572	0.00055704	0.00050423	0.000530635	-0.0855176
Q8I2H3	PLAF7	PF3D7_0934500		V-type proton ATPase subunit E, putative	15	yes	1574.68	2013.02	2405.45	2215.39	2203.61	1824.34	0.00031041	0.00039264	0.00053227	0.00046553	0.000351525	0.0004989	0.505123	0.00050701	0.00043362	0.000470315	-0.0851233
Q8ILE8	PLAF7	PF3D7_1431700		60S ribosomal protein L14, putative	4	yes	899.419	947.32	392.696	371.614	347.555	318.023	0.0001773	0.00018478	8.69e-05	7.81e-05	0.00018104	8.25e-05	-1.13398	8e-05	7.56e-05	7.78e-05	-0.0849106
Q8ID85	PLAF7	PF3D7_1362200		RuvB-like helicase 3	26	yes	3655.08	4084.47	3114.62	3072.56	2653.14	2728.14	0.00072051	0.00079668	0.00068919	0.00064565	0.000758595	0.00066742	-0.184735	0.00061043	0.00064844	0.000629435	-0.0845375
O97305	PLAF7	PF3D7_0323600		conserved Plasmodium protein, unknown function	16	yes	1446.1	1488.79	1698.36	1726.22	1508.91	1470.71	0.00028506	0.00029039	0.00037581	0.00036274	0.000287725	0.000369275	0.360005	0.00034717	0.00034956	0.000348365	-0.0840959
Q8I235	PLAF7	PF3D7_0111000		kinesin-8, putative	2	yes	188.398	166.402	154.314	153.366	137.621	130.285	3.71e-05	3.25e-05	3.41e-05	3.22e-05	3.48e-05	3.32e-05	-0.0683872	3.17e-05	3.1e-05	3.13e-05	-0.0837196
Q8I5V5	PLAF7	PF3D7_1209400		cytosolic iron-sulfur protein assembly protein 1, putative	4	yes	546.166	505.613	743.274	752.117	667.359	634.424	0.00010766	9.86e-05	0.00016447	0.00015805	0.000103141	0.00016126	0.644778	0.00015355	0.00015079	0.00015217	-0.0837047
Q8IJI5	PLAF7	PF3D7_1021800		schizont egress antigen-1	55	yes	8250.7	8456.04	5102.01	5712.91	4598.46	4797.53	0.0016264	0.0016494	0.001129	0.0012005	0.0016379	0.00116475	-0.491827	0.001058	0.0011403	0.00109915	-0.083632
O96220	PLAF7	PF3D7_0214000		T-complex protein 1 subunit theta	7	yes	702.903	876.257	841.406	829.055	686.239	766.709	0.00013856	0.00017092	0.00018618	0.00017421	0.00015474	0.000180195	0.219713	0.00015789	0.00018223	0.00017006	-0.0835151
Q8IDM6	PLAF7	PF3D7_1347200		nucleoside transporter 1	19	yes	3292.81	3330.2	2357.21	2210.22	1834.16	2140.04	0.00064909	0.00064956	0.0005216	0.00046444	0.000649325	0.00049302	-0.397295	0.000422	0.00050865	0.000465325	-0.0834075
O96153	PLAF7	PF3D7_0205900		26S proteasome regulatory subunit RPN1, putative	31	yes	3115.72	3199.14	4968.91	4515.31	4254.97	4015.82	0.00061418	0.000624	0.0010995	0.00094882	0.00061909	0.00102416	0.72622	0.00097898	0.0009545	0.00096674	-0.0832413
Q8ID32	PLAF7	PF3D7_1367600		ribosome biogenesis protein MRT4, putative	7	yes	1228.44	1307.2	699.615	682.136	643.177	561.59	0.00024216	0.00025497	0.00015481	0.00014334	0.000248565	0.000149075	-0.737585	0.00014798	0.00013348	0.00014073	-0.0831084
Q8IAV5	PLAF7	PF3D7_0812000		conserved Plasmodium protein, unknown function	1	yes	164.634	202.279	112.791	144.386	109.104	114.019	3.25e-05	3.95e-05	2.5e-05	3.03e-05	3.6e-05	2.76e-05	-0.378925	2.51e-05	2.71e-05	2.61e-05	-0.0830669
Q8IL23	PLAF7	PF3D7_1445000		conserved Plasmodium protein, unknown function	8	yes	1566.4	1544.04	697.079	682.14	569.143	631.101	0.00030878	0.00030117	0.00015425	0.00014334	0.000304975	0.000148795	-1.03536	0.00013095	0.00015	0.000140475	-0.0830126
Q8I1Y6	PLAF7	PF3D7_0404300		conserved Plasmodium protein, unknown function	10	yes	1126.89	1209.59	1496.47	1368.88	1282.18	1216.78	0.00022214	0.00023593	0.00033113	0.00028765	0.000229035	0.00030939	0.433858	0.000295	0.00028921	0.000292105	-0.0829395
Q8I5F3	PLAF7	PF3D7_1226400		conserved Plasmodium protein, unknown function	8	yes	1258.67	1340.32	1152.73	1331.37	1014.43	1142.63	0.00024811	0.00026143	0.00025507	0.00027977	0.00025477	0.00026742	0.069912	0.0002334	0.00027159	0.000252495	-0.0828525
C0H4V4	PLAF7	PF3D7_0817700		rhoptry neck protein 5	38	yes	4855.81	5186.44	3462.12	3282.7	2983.99	2896.28	0.0009572	0.0010116	0.00076609	0.00068981	0.0009844	0.00072795	-0.435405	0.00068656	0.0006884	0.00068748	-0.0825216
Q8IKE0	PLAF7	PF3D7_1469700		mediator of RNA polymerase II transcription subunit 6, putative	2	yes	151.384	232.694	143.056	196.961	131.984	162.479	2.98e-05	4.54e-05	3.17e-05	4.14e-05	3.76e-05	3.65e-05	-0.0425237	3.04e-05	3.86e-05	3.45e-05	-0.0824424
Q8I6S5	PLAF7	PF3D7_0820700		2-oxoglutarate dehydrogenase E1 component	20	yes	1573.85	1713.71	2836.32	2723.24	2548.14	2304.58	0.00031024	0.00033426	0.00062761	0.00057224	0.00032225	0.000599925	0.896602	0.00058628	0.00054776	0.00056702	-0.0813825
Q8I295	PLAF7	PF3D7_0104400		4-hydroxy-3-methylbut-2-enyl diphosphate reductase	8	yes	727.949	860.751	1822.53	1799.3	1714.86	1449.66	0.0001435	0.00016789	0.00040328	0.00037809	0.000155695	0.000390685	1.32728	0.00039456	0.00034456	0.00036956	-0.0801973
Q8IKC8	PLAF7	PF3D7_1471100		exported protein 2	47	yes	8403.34	8396.21	6459.06	6961.53	6137.46	5569.86	0.0016565	0.0016377	0.0014292	0.0014629	0.0016471	0.00144605	-0.187811	0.0014121	0.0013239	0.001368	-0.0800492
Q8IKU7	PLAF7	PF3D7_1452900	PF3D7_1453000	conserved Plasmodium protein, unknown function	11	yes	1353.5	1201.56	1177.23	1094.92	1085.82	901.761	0.00026681	0.00023437	0.00026049	0.00023008	0.00025059	0.000245285	-0.0308698	0.00024983	0.00021433	0.00023208	-0.0798368
Q8IL83	PLAF7	PF3D7_1438500		cleavage and polyadenylation specificity factor subunit 3, putative	8	yes	1251.02	1267.72	1476.01	1328.6	1297.64	1155.79	0.00024661	0.00024727	0.00032661	0.00027918	0.00024694	0.000302895	0.294657	0.00029856	0.00027471	0.000286635	-0.079603
C6KSV0	PLAF7	PF3D7_0610400		histone H3	37	yes	6925.61	7783.79	6318.1	5897.36	5679.44	5002.58	0.0013652	0.0015182	0.001398	0.0012392	0.0014417	0.0013186	-0.128764	0.0013067	0.001189	0.00124785	-0.0795625
Q8IAW1	PLAF7	PF3D7_0812500		RNA-binding protein, putative	27	yes	4048.45	4572.05	4762.89	5017.12	4456.92	4084.1	0.00079805	0.00089179	0.0010539	0.0010543	0.00084492	0.0010541	0.319125	0.0010254	0.00097073	0.000998065	-0.0788061
Q8I206	PLAF7	PF3D7_0402000		Plasmodium exported protein (PHISTa), unknown function	35	yes	4518.04	5830.89	3246.16	3579.68	3007.49	2949.65	0.00089062	0.0011373	0.0007183	0.00075221	0.00101396	0.000735255	-0.463684	0.00069196	0.00070109	0.000696525	-0.0780696
Q8IIP1	PLAF7	PF3D7_1112200		ubiquinone biosynthesis protein COQ4, putative	1	yes	120.775	107.555	96.2206	116.867	97.4378	88.4249	2.38e-05	2.1e-05	2.13e-05	2.46e-05	2.24e-05	2.29e-05	0.0338102	2.24e-05	2.1e-05	2.17e-05	-0.0780322
Q8I470	PLAF7	PF3D7_0503100		4-diphosphocytidyl-2-C-methyl-D-erythritol kinase, putative	6	yes	317.437	440.396	748.665	668.664	678.338	563.822	6.26e-05	8.59e-05	0.00016566	0.00014051	7.42e-05	0.000153085	1.04411	0.00015607	0.00013401	0.00014504	-0.0778821
Q8IBK0	PLAF7	PF3D7_0725100		conserved Plasmodium membrane protein, unknown function	2	yes	122.461	156.238	134.333	180.082	145.181	128.811	2.41e-05	3.05e-05	2.97e-05	3.78e-05	2.73e-05	3.38e-05	0.307	3.34e-05	3.06e-05	3.2e-05	-0.0777973
C6S3H2	PLAF7	PF3D7_1403100		condensin complex subunit 1, putative	20	yes	2812.75	2567.82	1937.15	1765.44	1623.69	1616.09	0.00055446	0.00050086	0.00042865	0.00037098	0.00052766	0.000399815	-0.400276	0.00037358	0.00038412	0.00037885	-0.0777059
Q8IIU8	PLAF7	PF3D7_1105400		40S ribosomal protein S4, putative	20	yes	6040.47	5618.78	3615.34	3676.53	3199.42	3173.03	0.0011907	0.001096	0.00079999	0.00077256	0.00114335	0.000786275	-0.540161	0.00073612	0.00075418	0.00074515	-0.0775031
Q8IE82	PLAF7	PF3D7_1323400		60S ribosomal protein L23	2	yes	181.849	272.217	140.295	241.818	152.647	178.637	3.58e-05	5.31e-05	3.1e-05	5.08e-05	4.45e-05	4.09e-05	-0.119758	3.51e-05	4.25e-05	3.88e-05	-0.0774386
Q8IM58	PLAF7	PF3D7_1403600		selenoprotein	1	yes	50.6656	44.6774	36.7148	45.1402	35.0227	36.3539	9.99e-06	8.71e-06	8.12e-06	9.49e-06	9.35e-06	8.8e-06	-0.086815	8.06e-06	8.64e-06	8.35e-06	-0.0766177
Q8IES0	PLAF7	PF3D7_1304500		small heat shock protein, putative	25	yes	1829.4	2015.33	2491.43	2169.45	2179.36	1908.76	0.00036062	0.00039309	0.0005513	0.00045587	0.000376855	0.000503585	0.418226	0.00050143	0.00045368	0.000477555	-0.0765684
Q8IDZ8	PLAF7	PF3D7_1333000		20 kDa chaperonin	19	yes	1257.14	1859.39	2864.44	3123.38	2613.87	2617.45	0.00024781	0.00036268	0.00063383	0.00065633	0.000305245	0.00064508	1.07951	0.0006014	0.00062213	0.000611765	-0.0765005
Q8IL40	PLAF7	PF3D7_1443100		conserved Plasmodium protein, unknown function	29	yes	4921.56	5209.99	3973.01	4172.64	3596.05	3528.66	0.00097016	0.0010162	0.00087914	0.00087681	0.00099318	0.000877975	-0.177875	0.00082738	0.00083871	0.000833045	-0.0757854
O77327	PLAF7	PF3D7_0308900		splicing factor 3B subunit 1, putative	20	yes	1884.91	2130.82	2547.17	2657.72	2267.48	2285.7	0.00037156	0.00041562	0.00056363	0.00055848	0.00039359	0.000561055	0.511449	0.0005217	0.00054328	0.00053249	-0.0753878
O97250	PLAF7	PF3D7_0307200		60S ribosomal protein L7, putative	6	yes	1606.04	1516.94	817.267	813.683	761.749	667.615	0.00031659	0.00029588	0.00018084	0.00017098	0.000306235	0.00017591	-0.799802	0.00017526	0.00015868	0.00016697	-0.0752486
Q8I408	PLAF7	PF3D7_0509600		asparagine--tRNA ligase	5	yes	342.947	424.777	702.909	704.836	635.526	597.422	6.76e-05	8.29e-05	0.00015554	0.00014811	7.52e-05	0.000151825	1.01306	0.00014622	0.000142	0.00014411	-0.0752389
C6KT71	PLAF7	PF3D7_0623500		superoxide dismutase [Fe]	8	yes	824.817	1187.57	1564.26	1968.1	1438.93	1641.25	0.00016259	0.00023164	0.00034613	0.00041356	0.000197115	0.000379845	0.946373	0.00033107	0.0003901	0.000360585	-0.0750714
Q8I4X6	PLAF7	PF3D7_1245500		conserved Plasmodium protein, unknown function	4	yes	325.451	304.431	251.736	266.983	233.472	220.546	6.42e-05	5.94e-05	5.57e-05	5.61e-05	6.18e-05	5.59e-05	-0.143923	5.37e-05	5.24e-05	5.31e-05	-0.075057
Q8IJB9	PLAF7	PF3D7_1028500		partial CSTF domain-containing protein, putative	13	yes	1569.14	1662.27	1714.99	1672.42	1570.06	1400.16	0.00030932	0.00032423	0.00037949	0.00035143	0.000316775	0.00036546	0.206255	0.00036124	0.0003328	0.00034702	-0.0746947
Q8IIV1	PLAF7	PF3D7_1105100		histone H2B	75	yes	17755	17903	15968.4	11369.8	13324.3	10764.2	0.0034999	0.003492	0.0035334	0.0023892	0.00349595	0.0029613	-0.239454	0.0030657	0.0025585	0.0028121	-0.0745828
Q8IIX0	PLAF7	PF3D7_1103100		60S acidic ribosomal protein P1, putative	9	yes	596.695	651.592	531.36	565.55	498.906	461.744	0.00011762	0.00012709	0.00011758	0.00011884	0.000122355	0.00011821	-0.049721	0.00011479	0.00010975	0.00011227	-0.0743796
Q8IIF0	PLAF7	PF3D7_1121600		exported protein 1	40	yes	8151.3	10121.1	5989.7	8928.76	6332.08	6663.8	0.0016068	0.0019741	0.0013254	0.0018762	0.00179045	0.0016008	-0.161529	0.0014569	0.0015839	0.0015204	-0.0743421
Q8IJ76	PLAF7	PF3D7_1033200		early transcribed membrane protein 10.2	62	yes	8216.62	10346.7	7000.86	8434.19	6723.79	6769.34	0.0016197	0.0020181	0.0015491	0.0017723	0.0018189	0.0016607	-0.131275	0.001547	0.001609	0.001578	-0.0736943
Q8I291	PLAF7	PF3D7_0104800	PF3D7_0109000	novel putative transporter 1, putative	8	yes	1635.27	1358.02	1348.09	1271.8	1181.09	1117.8	0.00032235	0.00026488	0.0002983	0.00026725	0.000293615	0.000282775	-0.0542711	0.00027175	0.00026568	0.000268715	-0.0735777
Q8ID65	PLAF7	PF3D7_1364200		conserved Plasmodium protein, unknown function	24	yes	2900.2	2771.7	1963.74	1924.71	1695.65	1713.56	0.0005717	0.00054063	0.00043453	0.00040445	0.000556165	0.00041949	-0.406877	0.00039014	0.00040729	0.000398715	-0.0732785
Q8I518	PLAF7	PF3D7_1241100		polyadenylation factor subunit 2, putative	2	yes	278.157	275.013	359.113	356.552	310.026	317.451	5.48e-05	5.36e-05	7.95e-05	7.49e-05	5.42e-05	7.72e-05	0.509202	7.13e-05	7.55e-05	7.34e-05	-0.0728566
C0H4K1	PLAF7	PF3D7_0702900		centrin, putative	4	yes	270.25	269.41	280.515	429.034	300.92	317.65	5.33e-05	5.25e-05	6.21e-05	9.02e-05	5.29e-05	7.61e-05	0.524575	6.92e-05	7.55e-05	7.24e-05	-0.072791
Q8I5B3	PLAF7	PF3D7_1230700		protein transport protein SEC13	15	yes	1900.57	1895.94	2179.85	2030.33	1766.74	1926.21	0.00037465	0.00036981	0.00048235	0.00042664	0.00037223	0.000454495	0.28807	0.00040649	0.00045783	0.00043216	-0.0726989
Q8IJV0	PLAF7	PF3D7_1009500		metalloprotease, putative	1	yes	26.2852	30.7317	37.6807	34.852	33.5571	30.1716	5.18e-06	5.99e-06	8.34e-06	7.32e-06	5.59e-06	7.83e-06	0.486844	7.72e-06	7.17e-06	7.45e-06	-0.0726752
Q8IHW7	PLAF7	PF3D7_1139900		conserved protein, unknown function	7	yes	2048.76	2659	2033.13	1777.8	1720.96	1629.23	0.00040386	0.00051864	0.00044988	0.00037358	0.00046125	0.00041173	-0.16385	0.00039596	0.00038724	0.0003916	-0.0723178
O97255	PLAF7	PF3D7_0307700		conserved Plasmodium protein, unknown function	82	yes	12259.1	12778.1	8062.79	8527.68	7218.59	7322.14	0.0024166	0.0024924	0.0017841	0.001792	0.0024545	0.00178805	-0.457042	0.0016609	0.0017404	0.00170065	-0.0723008
C6KST5	PLAF7	PF3D7_0608700		T-complex protein 1 subunit zeta	13	yes	1684.4	1941.16	1584.96	1361.08	1289.57	1300.07	0.00033204	0.00037863	0.00035072	0.00028601	0.000355335	0.000318365	-0.158498	0.0002967	0.00030901	0.000302855	-0.0720545
Q8IKB8	PLAF7	PF3D7_1472000		pre-mRNA-splicing factor ISY1, putative	5	yes	519.854	599.609	635.217	490.171	520.761	470.701	0.00010248	0.00011695	0.00014056	0.000103	0.000109715	0.00012178	0.150516	0.00011982	0.00011188	0.00011585	-0.0720192
Q8IAX8	PLAF7	PF3D7_0814200		DNA/RNA-binding protein Alba 1	31	yes	2960.59	2818.47	3759.91	2529.03	3042.73	2512.76	0.0005836	0.00054975	0.00083198	0.00053143	0.000566675	0.000681705	0.266626	0.00070007	0.00059724	0.000648655	-0.0716962
Q8IHQ8	PLAF7	PF3D7_1146000		ribosome assembly protein 4, putative	1	yes	42.3371	66.9691	27.0483	24.8973	21.9827	23.6284	8.35e-06	1.31e-05	5.99e-06	5.23e-06	1.07e-05	5.61e-06	-0.932443	5.06e-06	5.62e-06	5.34e-06	-0.0715995
Q8IB66	PLAF7	PF3D7_0823200		RNA-binding protein, putative	14	yes	1281.28	1336.63	1818.75	1454.82	1517.44	1366.81	0.00025257	0.00026071	0.00040245	0.00030571	0.00025664	0.00035408	0.464329	0.00034913	0.00032487	0.000337	-0.0713268
Q8IIQ7	PLAF7	PF3D7_1110400		RNA-binding protein, putative	78	yes	9801.37	8245.33	8513.87	9444.1	8116	7634.22	0.0019321	0.0016083	0.0018839	0.0019845	0.0017702	0.0019342	0.127825	0.0018673	0.0018145	0.0018409	-0.0713257
Q8IJT5	PLAF7	PF3D7_1011000		inner membrane complex sub-compartment protein 1	2	yes	190.252	189.82	297.164	318.569	279.194	261.138	3.75e-05	3.7e-05	6.58e-05	6.69e-05	3.73e-05	6.63e-05	0.832292	6.42e-05	6.21e-05	6.32e-05	-0.0712349
Q8IE81	PLAF7	PF3D7_1323600		conserved Plasmodium protein, unknown function	10	yes	1340.88	1699.07	2220.17	2306.62	2029.44	1944.55	0.00026432	0.00033141	0.00049127	0.0004847	0.000297865	0.000487985	0.712178	0.00046693	0.00046219	0.00046456	-0.0709719
Q8IID3	PLAF7	PF3D7_1123000		conserved Plasmodium protein, unknown function	2	yes	72.5691	67.6964	36.082	48.8882	39.5706	34.8225	1.43e-05	1.32e-05	7.98e-06	1.03e-05	1.38e-05	9.13e-06	-0.591446	9.1e-06	8.28e-06	8.69e-06	-0.0709299
Q8I415	PLAF7	PF3D7_0508800		single-stranded DNA-binding protein	11	yes	1835.63	2058.48	2023.32	2085.22	1737.91	1866.57	0.00036185	0.00040151	0.00044771	0.00043817	0.00038168	0.00044294	0.214748	0.00039986	0.00044365	0.000421755	-0.0707061
Q8I1V1	PLAF7	PF3D7_0413600		26S protease regulatory subunit 6B, putative	17	yes	1128.52	1286.19	1775.83	2184.12	1706.06	1761.79	0.00022246	0.00025087	0.00039295	0.00045896	0.000236665	0.000425955	0.847855	0.00039253	0.00041875	0.00040564	-0.0705011
Q6ZLZ9	PLAF7	PF3D7_0903700		alpha tubulin 1	15	yes	1921.01	1897.67	1911.91	1749.6	1620.36	1599.67	0.00037868	0.00037014	0.00042306	0.00036765	0.00037441	0.000395355	0.0785297	0.00037281	0.00038022	0.000376515	-0.0704413
Q8IIC4	PLAF7	PF3D7_1123900		13 kDa ribonucleoprotein-associated protein, putative	7	yes	1035.68	1198.38	1336.94	1428.42	1256.2	1172.01	0.00020416	0.00023375	0.00029583	0.00030016	0.000218955	0.000297995	0.444654	0.00028903	0.00027857	0.0002838	-0.0704135
Q8I4X0	PLAF7	PF3D7_1246200		actin I	66	yes	6724.42	7543.4	6553.27	7580.31	6206.99	6189.1	0.0013255	0.0014714	0.0014501	0.0015929	0.00139845	0.0015215	0.121666	0.0014281	0.0014711	0.0014496	-0.0698395
Q8I529	PLAF7	PF3D7_1239400		conserved Plasmodium protein, unknown function	2	yes	39.9884	37.1593	59.1836	54.3914	54.0761	45.9636	7.88e-06	7.25e-06	1.31e-05	1.14e-05	7.57e-06	1.23e-05	0.696774	1.24e-05	1.09e-05	1.17e-05	-0.0697806
Q8I2W3	PLAF7	PF3D7_0919000		nucleosome assembly protein	24	yes	4027	4948.46	3789.43	3847.6	3462.68	3250.97	0.00079382	0.00096521	0.00083851	0.00080851	0.000879515	0.00082351	-0.094922	0.00079669	0.00077271	0.0007847	-0.069645
Q8IBI2	PLAF7	PF3D7_0727500		mTERF domain-containing protein, putative	1	yes	44.5655	53.1966	36.5468	49.2031	35.0103	39.9865	8.79e-06	1.04e-05	8.09e-06	1.03e-05	9.58e-06	9.21e-06	-0.0564299	8.06e-06	9.5e-06	8.78e-06	-0.0694994
C0H5I1	PLAF7	PF3D7_1351900		conserved Plasmodium protein, unknown function	4	yes	434.561	458.925	361.245	315.73	317.515	279.166	8.57e-05	8.95e-05	7.99e-05	6.63e-05	8.76e-05	7.31e-05	-0.260071	7.31e-05	6.64e-05	6.97e-05	-0.0694394
Q8IIL1	PLAF7	PF3D7_1115200		histone-lysine N-methyltransferase SET7	23	yes	2647.9	2761.78	2009.36	1970.69	1681.58	1815.84	0.00052197	0.00053869	0.00044462	0.00041411	0.00053033	0.000429365	-0.304686	0.0003869	0.0004316	0.00040925	-0.0692222
B9ZSJ6	PLAF7	PF3D7_0419900		phosphatidylinositol 4-kinase, putative	8	yes	407.364	374.155	339.211	342.575	336.394	264.085	8.03e-05	7.3e-05	7.51e-05	7.2e-05	7.66e-05	7.35e-05	-0.0599015	7.74e-05	6.28e-05	7.01e-05	-0.0691306
Q8I2B3	PLAF7	PF3D7_0102700		merozoite-associated tryptophan-rich antigen	1	yes	88.2014	112.771	135.866	153.584	127.854	126.286	1.74e-05	2.2e-05	3.01e-05	3.23e-05	1.97e-05	3.12e-05	0.662516	2.94e-05	3e-05	2.97e-05	-0.0688245
O97275	PLAF7	PF3D7_0314200	PF3D7_0314300	conserved Plasmodium protein, unknown function	2	yes	357.516	355.689	267.386	236.147	223.826	219.727	7.05e-05	6.94e-05	5.92e-05	4.96e-05	6.99e-05	5.44e-05	-0.362392	5.15e-05	5.22e-05	5.19e-05	-0.0687697
Q8II02	PLAF7	PF3D7_1136200		conserved Plasmodium protein, unknown function	11	yes	756.576	803.621	911.982	885.22	829.261	753.471	0.00014914	0.00015675	0.0002018	0.00018601	0.000152945	0.000193905	0.342337	0.0001908	0.00017909	0.000184945	-0.0682537
Q8I246	PLAF7	PF3D7_0109800		phenylalanine--tRNA ligase alpha subunit	1	no	14.3375	16.5888	8.85395	17.7378	11.7578	11.4518	2.8263e-06	3.2357e-06	1.9592e-06	3.7273e-06	3.031e-06	2.84325e-06	-0.0922529	2.7052e-06	2.7219e-06	2.71355e-06	-0.0673595
Q8IBQ0	PLAF7	PF3D7_0720200		conserved Plasmodium protein, unknown function	1	yes	45.2717	42.5246	25.8976	10.1564	22.3048	9.98835	8.92e-06	8.29e-06	5.73e-06	2.13e-06	8.61e-06	3.93e-06	-1.13051	5.13e-06	2.37e-06	3.75e-06	-0.0673474
Q8IJD0	PLAF7	PF3D7_1027300		peroxiredoxin	50	yes	7326.02	7690.42	5563.62	5612.51	5051.61	4791.75	0.0014441	0.0015	0.0012311	0.0011794	0.00147205	0.00120525	-0.288494	0.0011623	0.0011389	0.0011506	-0.0669461
Q8IKH2	PLAF7	PF3D7_1466400		AP2 domain transcription factor AP2-SP	17	yes	1448.98	1575.23	1353.06	1350.76	1133.87	1245.04	0.00028563	0.00030725	0.0002994	0.00028384	0.00029644	0.00029162	-0.0236505	0.00026088	0.00029593	0.000278405	-0.0669045
Q8I5Y7	PLAF7	PF3D7_1205800		high mobility group protein B3, putative	18	yes	2707.65	2725.04	1729.04	1804.93	1601.86	1509.57	0.00053374	0.00053152	0.0003826	0.00037928	0.00053263	0.00038094	-0.48357	0.00036856	0.0003588	0.00036368	-0.0668942
Q8IEP4	PLAF7	PF3D7_1307100		U3 small nucleolar RNA-associated protein 6, putative	1	yes	111.54	90.2724	95.0818	80.2195	81.1818	73.6737	2.2e-05	1.76e-05	2.1e-05	1.69e-05	1.98e-05	1.89e-05	-0.0632727	1.87e-05	1.75e-05	1.81e-05	-0.0664943
Q8I717	PLAF7	PF3D7_1471000		RNA 3'-terminal phosphate cyclase-like protein, putative	5	yes	259.849	266.935	204.267	243.631	179.858	213.184	5.12e-05	5.21e-05	4.52e-05	5.12e-05	5.16e-05	4.82e-05	-0.0996564	4.14e-05	5.07e-05	4.6e-05	-0.0664936
Q8IIU7	PLAF7	PF3D7_1105600		translocon component PTEX88	47	yes	5127.11	4872.34	5792.3	5845.7	5091.4	5157.96	0.0010107	0.00095036	0.0012817	0.0012284	0.00098053	0.00125505	0.356111	0.0011714	0.001226	0.0011987	-0.0662742
Q8I5J7	PLAF7	PF3D7_1221600		protein TSSC1, putative	4	yes	526.389	440.839	250.387	188.759	204.211	184.438	0.00010376	8.6e-05	5.54e-05	3.97e-05	9.49e-05	4.75e-05	-0.997015	4.7e-05	4.38e-05	4.54e-05	-0.0659325
Q8IL06	PLAF7	PF3D7_1446700		conserved Plasmodium protein, unknown function	21	yes	3679.75	3343.37	2497.5	2320.62	2224.21	2028.14	0.00072537	0.00065213	0.00055264	0.00048764	0.00068875	0.00052014	-0.40508	0.00051175	0.00048206	0.000496905	-0.0659299
C0H5F4	PLAF7	PF3D7_1335300		reticulocyte binding protein 2 homologue b	2	yes	213.355	180.718	359.85	393.693	325.874	337.195	4.21e-05	3.52e-05	7.96e-05	8.27e-05	3.87e-05	8.12e-05	1.07047	7.5e-05	8.01e-05	7.76e-05	-0.0657303
Q8IBQ1	PLAF7	PF3D7_0720100		small subunit rRNA processing protein, putative	2	yes	137.065	150.948	112.828	116.065	107.469	94.376	2.7e-05	2.94e-05	2.5e-05	2.44e-05	2.82e-05	2.47e-05	-0.194084	2.47e-05	2.24e-05	2.36e-05	-0.0656937
Q8IFQ7	PLAF7	PF3D7_0420400		ribosome-recycling factor	2	yes	64.6345	69.3165	191.945	166.797	205.045	113.175	1.27e-05	1.35e-05	4.25e-05	3.51e-05	1.31e-05	3.88e-05	1.5617	4.72e-05	2.69e-05	3.7e-05	-0.0655987
Q8I5Y8	PLAF7	PF3D7_1205700		targeted glyoxalase II	7	yes	447.448	477.195	667.249	690.031	631.013	565.978	8.82e-05	9.31e-05	0.00014765	0.000145	9.06e-05	0.000146325	0.690949	0.00014518	0.00013452	0.00013985	-0.065296
Q8IBJ0	PLAF7	PF3D7_0726600		conserved Plasmodium protein, unknown function	1	no	24.0837	15.7634	10.4891	13.1531	10.4402	10.3483	4.7475e-06	3.0747e-06	2.321e-06	2.7639e-06	3.9111e-06	2.54245e-06	-0.621355	2.4021e-06	2.4596e-06	2.43085e-06	-0.0647585
Q8IJ52	PLAF7	PF3D7_1035700		duffy binding-like merozoite surface protein	27	yes	2356.68	1972.32	3401.57	3852.06	3195.01	3191.27	0.00046456	0.0003847	0.00075269	0.00080945	0.00042463	0.00078107	0.879246	0.00073511	0.00075852	0.000746815	-0.0647009
O97285	PLAF7	PF3D7_0320800		ATP-dependent RNA helicase DDX6	5	yes	712.78	580.718	435.464	511.967	410.048	423.486	0.00014051	0.00011327	9.64e-05	0.00010758	0.00012689	0.000101969	-0.315448	9.43e-05	0.00010066	9.75e-05	-0.0646269
Q8IBL4	PLAF7	PF3D7_0723900		RNA-binding protein, putative	19	yes	1519.97	1795.55	2449.91	2382.73	2258.42	2009.44	0.00029962	0.00035023	0.00054211	0.00050069	0.000324925	0.0005214	0.682284	0.00051962	0.00047761	0.000498615	-0.0644643
Q8ILU2	PLAF7	PF3D7_1415400		conserved Plasmodium protein, unknown function	40	yes	5306.26	4856.3	3598.99	3788.86	3325.22	3189.25	0.001046	0.00094723	0.00079637	0.00079617	0.000996615	0.00079627	-0.323779	0.00076507	0.00075804	0.000761555	-0.0643095
Q8I6U7	PLAF7	PF3D7_1022500		citrate synthase, mitochondrial, putative	13	yes	747.13	827.62	2063.66	2219.68	1908.83	1867.22	0.00014728	0.00016143	0.00045664	0.00046643	0.000154355	0.000461535	1.58019	0.00043918	0.00044381	0.000441495	-0.064043
Q8IJJ5	PLAF7	PF3D7_1020700		histone acetyltransferase, putative	3	yes	528.218	464.145	277.874	221.032	222.003	219.495	0.00010412	9.05e-05	6.15e-05	4.64e-05	9.73e-05	5.4e-05	-0.850761	5.11e-05	5.22e-05	5.16e-05	-0.0640082
Q8ILF7	PLAF7	PF3D7_1430700		NADP-specific glutamate dehydrogenase	13	yes	1250.07	1465.55	3051.54	2926.5	2725.67	2554.28	0.00024642	0.00028586	0.00067524	0.00061496	0.00026614	0.0006451	1.27734	0.00062712	0.00060711	0.000617115	-0.0639835
Q8IHU7	PLAF7	PF3D7_1141800		EELM2 domain-containing protein, putative	17	yes	2516.15	2810.4	2796.96	2878.19	2494.68	2511.37	0.00049599	0.00054817	0.0006189	0.0006048	0.00052208	0.00061185	0.228907	0.00057398	0.00059691	0.000585445	-0.0636444
Q8I3Q6	PLAF7	PF3D7_0520400		single-stranded DNA-binding protein, putative	13	yes	2842.61	2904.73	1795.27	1837.35	1604.19	1600.75	0.00056035	0.00056657	0.00039725	0.00038609	0.00056346	0.00039167	-0.524675	0.00036909	0.00038047	0.00037478	-0.0635947
Q9Y013	PLAF7	PF3D7_0301300		epoxide hydrolase 1	2	yes	237.284	219.596	259.067	221.372	237.126	188.562	4.68e-05	4.28e-05	5.73e-05	4.65e-05	4.48e-05	5.19e-05	0.212735	5.46e-05	4.48e-05	4.97e-05	-0.0634485
Q8IIC0	PLAF7	PF3D7_1124300		conserved Plasmodium protein, unknown function	31	yes	3335.95	4164.6	2533.04	2755	2322.95	2339.05	0.0006576	0.00081231	0.0005605	0.00057892	0.000734955	0.00056971	-0.367428	0.00053446	0.00055596	0.00054521	-0.0634157
C0H4X5	PLAF7	PF3D7_0824600		Fe-S cluster assembly protein DRE2, putative	2	yes	87.5148	89.3619	81.7958	87.5174	74.7663	74.5768	1.73e-05	1.74e-05	1.81e-05	1.84e-05	1.73e-05	1.82e-05	0.0733557	1.72e-05	1.77e-05	1.75e-05	-0.0631171
O96120	PLAF7	PF3D7_0201500		Plasmodium exported protein (hyp9), unknown function	3	yes	290.833	286.645	212.045	196.116	183.842	176.983	5.73e-05	5.59e-05	4.69e-05	4.12e-05	5.66e-05	4.41e-05	-0.361659	4.23e-05	4.21e-05	4.22e-05	-0.0630384
Q8I2N6	PLAF7	PF3D7_0927300		fumarate hydratase, putative	35	yes	2256.85	2399.45	6447.75	6877.51	6326.07	5442.82	0.00044488	0.00046802	0.0014267	0.0014452	0.00045645	0.00143595	1.65348	0.0014555	0.0012937	0.0013746	-0.0629937
Q8IKL8	PLAF7	PF3D7_1461400		conserved Plasmodium protein, unknown function	32	yes	2954.6	2967.31	4631.35	4900.27	4410	4005.56	0.00058242	0.00057878	0.0010248	0.0010297	0.0005806	0.00102725	0.823171	0.0010147	0.00095206	0.00098338	-0.0629664
Q8IEQ6	PLAF7	PF3D7_1305900		conserved Plasmodium protein, unknown function	10	yes	1366.27	1521.14	1634.63	2337.92	1688.5	1801.62	0.00026933	0.0002967	0.00036171	0.00049128	0.000283015	0.000426495	0.59165	0.00038849	0.00042822	0.000408355	-0.0627049
C0H4P9	PLAF7	PF3D7_0728900		RNA-binding protein, putative	13	yes	1163.06	1586.51	2051.12	2251.54	1910.2	1885.92	0.00022927	0.00030945	0.00045387	0.00047312	0.00026936	0.000463495	0.783018	0.0004395	0.00044825	0.000443875	-0.0624003
Q8IAM3	PLAF7	PF3D7_0802300		periodic tryptophan protein 2, putative	6	yes	410.106	479.141	584.726	561.645	484.978	527.774	8.08e-05	9.35e-05	0.00012939	0.00011802	8.71e-05	0.000123705	0.50534	0.00011158	0.00012544	0.00011851	-0.061895
Q8IKJ1	PLAF7	PF3D7_1464600		serine/threonine protein phosphatase UIS2, putative	69	yes	8088.35	7588.71	7418.87	8553.34	6952.26	7134.02	0.0015944	0.0014802	0.0016416	0.0017973	0.0015373	0.00171945	0.161548	0.0015996	0.0016956	0.0016476	-0.0615811
Q8I6T2	PLAF7	PF3D7_1345700		isocitrate dehydrogenase [NADP], mitochondrial	28	yes	1935.86	2125.31	6375.63	6675.34	6152.3	5387.8	0.00038161	0.00041455	0.0014108	0.0014027	0.00039808	0.00140675	1.82124	0.0014155	0.0012806	0.00134805	-0.061492
Q8IE71	PLAF7	PF3D7_1324600		conserved Plasmodium protein, unknown function	1	yes	152.489	151.316	93.1849	104.003	84.8915	89.0976	3.01e-05	2.95e-05	2.06e-05	2.19e-05	2.98e-05	2.12e-05	-0.488045	1.95e-05	2.12e-05	2.04e-05	-0.0612662
C0H4V6	PLAF7	PF3D7_0818200		14-3-3 protein	47	yes	6111.19	6923	6080.96	5921.6	5320.72	5294.96	0.0012047	0.0013503	0.0013456	0.0012443	0.0012775	0.00129495	0.0195731	0.0012242	0.0012585	0.00124135	-0.0609865
Q8IHX8	PLAF7	PF3D7_1138700		conserved Plasmodium protein, unknown function	15	yes	1350.18	1352.34	1529.1	1664.87	1440.45	1381.41	0.00026615	0.00026378	0.00033835	0.00034985	0.000264965	0.0003441	0.377026	0.00033142	0.00032834	0.00032988	-0.0608866
Q8IKH0	PLAF7	PF3D7_1466700		60S ribosome subunit biogenesis protein NIP7, putative	4	yes	436.442	471.571	441.231	358.762	363.22	346.325	8.6e-05	9.2e-05	9.76e-05	7.54e-05	8.9e-05	8.65e-05	-0.0410352	8.36e-05	8.23e-05	8.29e-05	-0.0607634
C0H5H4	PLAF7	PF3D7_1345400		conserved Plasmodium protein, unknown function	17	yes	1083.03	1163.52	881.809	879.642	831.925	727.586	0.00021349	0.00022695	0.00019512	0.00018484	0.00022022	0.00018998	-0.213098	0.00019141	0.00017294	0.000182175	-0.0605226
Q8IEG9	PLAF7	PF3D7_1314600		lipoate-protein ligase 1	4	yes	157.106	145.499	445.96	486.373	443.371	381.315	3.1e-05	2.84e-05	9.87e-05	0.0001022	2.97e-05	0.000100441	1.75905	0.00010201	9.06e-05	9.63e-05	-0.0604114
Q8I3H9	PLAF7	PF3D7_0528800		nucleolar preribosomal GTPase, putative	1	yes	86.9084	89.4732	26.257	30.4978	27.0424	23.1253	1.71e-05	1.75e-05	5.81e-06	6.41e-06	1.73e-05	6.11e-06	-1.50101	6.22e-06	5.5e-06	5.86e-06	-0.0603152
Q8IM54	PLAF7	PF3D7_1404000		DNA-directed RNA polymerase II subunit RPB4, putative	2	yes	138.473	162.119	185.454	179.871	172.141	151.475	2.73e-05	3.16e-05	4.1e-05	3.78e-05	2.95e-05	3.94e-05	0.42011	3.96e-05	3.6e-05	3.78e-05	-0.06026
C0H4T6	PLAF7	PF3D7_0810300		protein phosphatase PPM5, putative	11	yes	1088.45	1106.54	1296.17	1579.97	1259.75	1277.61	0.00021456	0.00021583	0.00028681	0.000332	0.000215195	0.000309405	0.523852	0.00028984	0.00030367	0.000296755	-0.0602242
Q8ILN8	PLAF7	PF3D7_1421200		40S ribosomal protein S25	9	yes	2411.49	2281.33	1434.09	772.067	1042.95	926.184	0.00047536	0.00044498	0.00031733	0.00016224	0.00046017	0.000239785	-0.940426	0.00023996	0.00022014	0.00023005	-0.059794
Q8I3T8	PLAF7	PF3D7_0517000		60S ribosomal protein L12, putative	20	yes	4068.31	3976.98	3060.19	2540.22	2540.68	2428.52	0.00080196	0.00077572	0.00067715	0.00053379	0.00078884	0.00060547	-0.381677	0.00058456	0.00057722	0.00058089	-0.0597905
Q8IIH7	PLAF7	PF3D7_1119000		acyl-CoA-binding protein, putative	16	yes	2421.71	2727.45	1664.88	1598.5	1482.04	1408.29	0.00047738	0.00053199	0.0003684	0.0003359	0.000504685	0.00035215	-0.519193	0.00034099	0.00033473	0.00033786	-0.0597645
Q8I2T7	PLAF7	PF3D7_0921600		tetratricopeptide repeat protein, putative	6	yes	1282.06	1238.91	912.254	819.771	784.383	750.937	0.00025273	0.00024165	0.00020186	0.00017226	0.00024719	0.00018706	-0.402119	0.00018047	0.00017849	0.00017948	-0.059678
Q8IIL0	PLAF7	PF3D7_1115400		cysteine proteinase falcipain 3	13	yes	1861.15	1978.02	1346.47	1291.98	1197.28	1139.79	0.00036688	0.00038582	0.00029794	0.00027149	0.00037635	0.000284715	-0.402556	0.00027547	0.00027091	0.00027319	-0.0596138
O96145	PLAF7	PF3D7_0204900		2-methoxy-6-polyprenyl-1,4-benzoquinol methylase, mitochondrial, putative	4	yes	595.321	636.092	366.291	431.078	308.624	394.415	0.00011735	0.00012407	8.11e-05	9.06e-05	0.00012071	8.58e-05	-0.492193	7.1e-05	9.37e-05	8.24e-05	-0.0590387
Q8I3M0	PLAF7	PF3D7_0524500		conserved Plasmodium protein, unknown function	6	yes	954.828	983.033	682.331	729.138	637.833	611.249	0.00018822	0.00019174	0.00015098	0.00015322	0.00018998	0.0001521	-0.320827	0.00014675	0.00014528	0.000146015	-0.0589036
Q8IKJ7	PLAF7	PF3D7_1464000		YL1 nuclear protein, putative	22	yes	3146.17	3311.67	2537.37	2489.04	2181.41	2269.26	0.00062019	0.00064595	0.00056146	0.00052303	0.00063307	0.000542245	-0.22342	0.0005019	0.00053937	0.000520635	-0.0586725
Q8I2I2	PLAF7	PF3D7_0933600		mitochondrial-processing peptidase subunit beta, putative	25	yes	4729.98	5015.12	4640.37	4035.14	4053.94	3651.62	0.0009324	0.00097821	0.0010268	0.00084792	0.000955305	0.00093736	-0.0273582	0.00093273	0.00086793	0.00090033	-0.0581493
C0H4C5	PLAF7	PF3D7_0504900		conserved protein, unknown function	2	yes	296.464	231.648	178.257	176.289	176.861	137.978	5.84e-05	4.52e-05	3.94e-05	3.7e-05	5.18e-05	3.82e-05	-0.438039	4.07e-05	3.28e-05	3.67e-05	-0.0577444
Q8I3X5	PLAF7	PF3D7_0513200		conserved Plasmodium protein, unknown function	24	yes	2017.44	2031	1776.32	1648.47	1576.62	1463.22	0.00039769	0.00039615	0.00039306	0.0003464	0.00039692	0.00036973	-0.102376	0.00036275	0.00034778	0.000355265	-0.0575765
Q8I1X5	PLAF7	PF3D7_0405400		pre-mRNA-processing-splicing factor 8, putative	31	yes	3261.55	3401.9	2959.24	2958.39	2600.68	2643.11	0.00064293	0.00066355	0.00065481	0.00062166	0.00065324	0.000638235	-0.0335254	0.00059836	0.00062823	0.000613295	-0.0575065
C0H4V8	PLAF7	PF3D7_0818700		DNA helicase, putative	6	yes	599.553	733.178	601.367	602.306	596.132	472.621	0.00011819	0.00014301	0.00013307	0.00012656	0.0001306	0.000129815	-0.0086978	0.00013716	0.00011233	0.000124745	-0.0574751
Q8I5M6	PLAF7	PF3D7_1218200		conserved Plasmodium protein, unknown function	19	yes	1519.51	1508.39	1589.22	1597.76	1460.79	1366.04	0.00029953	0.00029421	0.00035166	0.00033574	0.00029687	0.0003437	0.211319	0.0003361	0.00032469	0.000330395	-0.056958
Q8I2N3	PLAF7	PF3D7_0927600		RNA-binding protein, putative	14	yes	976.786	1033.5	1297.52	1303	1190.4	1116.53	0.00019255	0.00020159	0.00028711	0.0002738	0.00019707	0.000280455	0.509061	0.00027389	0.00026538	0.000269635	-0.0567615
O97240	PLAF7	PF3D7_0305600		AP endonuclease (DNA-[apurinic or apyrimidinic site] lyase), putative	10	yes	1393.53	1613.96	1325.95	1239.81	1168.74	1109.69	0.0002747	0.00031481	0.0002934	0.00026053	0.000294755	0.000276965	-0.0898126	0.0002689	0.00026376	0.00026633	-0.0564887
Q8IBZ7	PLAF7	PF3D7_0709200		glutaredoxin-like protein	2	yes	166.876	167.208	282.794	373.563	329.97	251.361	3.29e-05	3.26e-05	6.26e-05	7.85e-05	3.28e-05	7.05e-05	1.10669	7.59e-05	5.97e-05	6.78e-05	-0.0564036
Q8I3U1	PLAF7	PF3D7_0516700		ubiquitin carboxyl-terminal hydrolase 2, putative	11	yes	1292.67	1304.47	1138.73	1149.14	1003.61	1025.64	0.00025482	0.00025444	0.00025197	0.00024147	0.00025463	0.00024672	-0.0455277	0.00023091	0.00024378	0.000237345	-0.055889
Q8I562	PLAF7	PF3D7_1236100		clustered-asparagine-rich protein	16	yes	2099.2	1898.38	2089.72	2108.66	1959.38	1768.73	0.0004138	0.00037028	0.00046241	0.0004431	0.00039204	0.000452755	0.20773	0.00045081	0.0004204	0.000435605	-0.0557101
Q8I1Z2	PLAF7	PF3D7_0403700		pre-mRNA-splicing factor CLF1, putative	19	yes	3170.44	3017.5	3076.33	2916.32	2669.73	2653	0.00062497	0.00058857	0.00068072	0.00061282	0.00060677	0.00064677	0.092103	0.00061425	0.00063058	0.000622415	-0.0553759
O97231	PLAF7	PF3D7_0304400		60S ribosomal protein L44	3	yes	482.545	477.087	228.779	226.687	208.631	195.889	9.51e-05	9.31e-05	5.06e-05	4.76e-05	9.41e-05	4.91e-05	-0.937437	4.8e-05	4.66e-05	4.73e-05	-0.055329
Q8I0V3	PLAF7	PF3D7_1232100		60 kDa chaperonin	79	yes	9487.31	11642.2	10609.4	10433.3	9295	9385.22	0.0018702	0.0022708	0.0023476	0.0021924	0.0020705	0.00227	0.132713	0.0021386	0.0022307	0.00218465	-0.0552901
O96213	PLAF7	PF3D7_0213200		conserved Plasmodium protein, unknown function	1	yes	66.4295	74.6789	49.3322	37.2866	38.9481	38.2238	1.31e-05	1.46e-05	1.09e-05	7.84e-06	1.38e-05	9.38e-06	-0.56087	8.96e-06	9.09e-06	9.02e-06	-0.0552719
Q8II70	PLAF7	PF3D7_1129300		conserved Plasmodium protein, unknown function	4	yes	943.946	885.307	1007.83	1120.96	1021.57	868.177	0.00018607	0.00017268	0.00022301	0.00023555	0.000179375	0.00022928	0.354132	0.00023504	0.00020635	0.000220695	-0.0550566
C6KSZ0	PLAF7	PF3D7_0614900		conserved Plasmodium membrane protein, unknown function	1	yes	227.044	237.064	105.087	119.751	113.965	85.7876	4.48e-05	4.62e-05	2.33e-05	2.52e-05	4.55e-05	2.42e-05	-0.910289	2.62e-05	2.04e-05	2.33e-05	-0.0548432
Q8I5M8	PLAF7	PF3D7_1218000		thrombospondin-related apical membrane protein	10	yes	796.175	716.994	1794.05	1853	1695.79	1544.51	0.00015695	0.00013985	0.00039698	0.00038938	0.0001484	0.00039318	1.4057	0.00039017	0.00036711	0.00037864	-0.0543631
Q8I1P3	PLAF7	PF3D7_0419400		conserved Plasmodium protein, unknown function	41	yes	5721.97	5682.32	4469.84	4016.09	3845.4	3704.37	0.0011279	0.0011083	0.00098907	0.00084392	0.0011181	0.000916495	-0.28685	0.00088475	0.00088047	0.00088261	-0.0543509
Q7KWJ1	PLAF7	PF3D7_0208500		acyl carrier protein	8	yes	717.027	1149.3	2155.69	2900.88	2245.11	2229.81	0.00014134	0.00022417	0.000477	0.00060957	0.000182755	0.000543285	1.5718	0.00051655	0.00052999	0.00052327	-0.0541537
C0H598	PLAF7	PF3D7_1304000		condensin complex subunit 2, putative	22	yes	4172.37	4147.23	2950.59	2693.21	2566.42	2455.96	0.00082248	0.00080893	0.0006529	0.00056593	0.000815705	0.000609415	-0.420622	0.00059048	0.00058374	0.00058711	-0.0537942
C6KT09	PLAF7	PF3D7_0616800		malate:quinone oxidoreductase, putative	19	yes	1549.58	1608.76	2252.78	2390.56	2218.72	1909.38	0.00030546	0.00031379	0.00049849	0.00050234	0.000309625	0.000500415	0.692603	0.00051048	0.00045383	0.000482155	-0.053628
Q8IBT6	PLAF7	PF3D7_0716400		transcription initiation factor IIA subunit 1, putative	3	yes	265.443	308.267	359.221	398.002	329.168	342.681	5.23e-05	6.01e-05	7.95e-05	8.36e-05	5.62e-05	8.16e-05	0.53662	7.57e-05	8.15e-05	7.86e-05	-0.053479
Q8IIH3	PLAF7	PF3D7_1119400		ubiquitin-protein ligase, putative	4	yes	116.297	118.941	164.459	187.788	156.24	156.336	2.29e-05	2.32e-05	3.64e-05	3.95e-05	2.31e-05	3.79e-05	0.717638	3.59e-05	3.72e-05	3.66e-05	-0.0531777
Q8I3F7	PLAF7	PF3D7_0531100		conserved Plasmodium protein, unknown function	3	yes	79.2325	87.723	64.0031	64.4651	58.4256	55.7995	1.56e-05	1.71e-05	1.42e-05	1.35e-05	1.64e-05	1.39e-05	-0.240311	1.34e-05	1.33e-05	1.34e-05	-0.0531387
Q8I3N3	PLAF7	PF3D7_0523100		mitochondrial-processing peptidase subunit alpha, putative	22	yes	3313.1	3461.48	3253.82	3106.3	3045.52	2619.16	0.00065309	0.00067517	0.00072	0.00065274	0.00066413	0.00068637	0.0475208	0.00070071	0.00062253	0.00066162	-0.0529837
Q8I3K7	PLAF7	PF3D7_0525800		inner membrane complex protein 1g, putative	75	yes	5179.99	5744.61	11912.8	13703.3	11654.6	11089.6	0.0010211	0.0011205	0.002636	0.0028795	0.0010708	0.00275775	1.3648	0.0026815	0.0026358	0.00265865	-0.0527978
Q8IKK4	PLAF7	PF3D7_1463200		replication factor C subunit 3, putative	9	yes	878.484	1005.9	877.2	871.86	751.497	803.065	0.00017317	0.0001962	0.0001941	0.00018321	0.000184685	0.000188655	0.0306836	0.0001729	0.00019088	0.00018189	-0.0526841
Q8IJA3	PLAF7	PF3D7_1030200		claudin-like apicomplexan microneme protein, putative	4	yes	522.143	465.481	801.979	919.205	816.388	713.354	0.00010293	9.08e-05	0.00017746	0.00019316	9.69e-05	0.00018531	0.935945	0.00018783	0.00016955	0.00017869	-0.0524818
Q8I5J5	PLAF7	PF3D7_1221800		conserved Plasmodium protein, unknown function	2	yes	81.5467	101.049	65.5684	96.1557	63.7467	79.1509	1.61e-05	1.97e-05	1.45e-05	2.02e-05	1.79e-05	1.74e-05	-0.0437958	1.47e-05	1.88e-05	1.67e-05	-0.0522596
Q8I1R5	PLAF7	PF3D7_0417300		LETM1-like protein, putative	9	yes	1588.08	1697.17	1117.06	1100.28	1085.32	890.569	0.00031305	0.00033104	0.00024718	0.00023121	0.000322045	0.000239195	-0.429075	0.00024971	0.00021167	0.00023069	-0.0522318
Q8I3F5	PLAF7	PF3D7_0531300		conserved Plasmodium protein, unknown function	5	yes	181.97	193.089	135.954	131.365	118.187	119.702	3.59e-05	3.77e-05	3.01e-05	2.76e-05	3.68e-05	2.88e-05	-0.350146	2.72e-05	2.85e-05	2.78e-05	-0.052046
Q8ILW0	PLAF7	PF3D7_1413500		FeS assembly ATPase SufC	10	yes	1390.53	1775.37	2072.05	1973.53	1819.21	1783.88	0.00027411	0.00034629	0.0004585	0.00041471	0.0003102	0.000436605	0.49313	0.00041856	0.000424	0.00042128	-0.0515492
Q8I288	PLAF7	PF3D7_0105300		cyclase-associated protein	1	yes	27.7546	28.9402	65.7547	72.587	62.603	60.3896	5.47e-06	5.64e-06	1.46e-05	1.53e-05	5.56e-06	1.49e-05	1.42283	1.44e-05	1.44e-05	1.44e-05	-0.0514942
C6KSY6	PLAF7	PF3D7_0614500		60S ribosomal protein L19	4	yes	328.352	445.131	178.052	214.814	174.496	174.315	6.47e-05	8.68e-05	3.94e-05	4.51e-05	7.58e-05	4.23e-05	-0.842105	4.01e-05	4.14e-05	4.08e-05	-0.0514015
Q8IK02	PLAF7	PF3D7_1003500		40S ribosomal protein S20e, putative	5	yes	316.78	353.712	238.127	314.194	229.7	259.692	6.24e-05	6.9e-05	5.27e-05	6.6e-05	6.57e-05	5.94e-05	-0.146869	5.28e-05	6.17e-05	5.73e-05	-0.0512225
Q8IJG2	PLAF7	PF3D7_1024300		conserved Plasmodium protein, unknown function	4	yes	661.359	671.375	527.042	611.982	483.425	527.795	0.00013037	0.00013095	0.00011662	0.0001286	0.00013066	0.00012261	-0.0917409	0.00011123	0.00012545	0.00011834	-0.0511388
Q8I582	PLAF7	PF3D7_1234000		conserved Plasmodium protein, unknown function	1	yes	43.9298	44.0816	24.566	19.8572	23.2747	16.5037	8.66e-06	8.6e-06	5.44e-06	4.17e-06	8.63e-06	4.8e-06	-0.84485	5.36e-06	3.92e-06	4.64e-06	-0.050559
Q76NM1	PLAF7	PF3D7_1353600		ER lumen protein retaining receptor	3	yes	212.446	241.24	189.225	159.685	137.777	173.05	4.19e-05	4.71e-05	4.19e-05	3.36e-05	4.45e-05	3.77e-05	-0.237641	3.17e-05	4.11e-05	3.64e-05	-0.0505093
C0H4A7	PLAF7	PF3D7_0416400		histone acetyltransferase, putative	31	yes	2284.29	2658.48	3117.31	3074.26	2830.5	2687.22	0.00045029	0.00051854	0.00068979	0.00064601	0.000484415	0.0006679	0.463389	0.00065124	0.00063871	0.000644975	-0.0503889
C6S3J0	PLAF7	PF3D7_1448900		conserved Plasmodium protein, unknown function	2	yes	400.098	404.43	313.383	295.438	291.992	251.327	7.89e-05	7.89e-05	6.93e-05	6.21e-05	7.89e-05	6.57e-05	-0.263437	6.72e-05	5.97e-05	6.35e-05	-0.0503317
Q8IAW0	PLAF7	PF3D7_0812400		karyopherin alpha	24	yes	1720.98	2433.74	1909.2	1896.44	1609.05	1778.85	0.00033925	0.00047471	0.00042246	0.00039851	0.00040698	0.000410485	0.0123716	0.00037021	0.0004228	0.000396505	-0.0499904
Q8ILI5	PLAF7	PF3D7_1428000		conserved Plasmodium membrane protein, unknown function	1	yes	74.8347	86.6396	75.2081	71.5945	62.3881	68.3789	1.48e-05	1.69e-05	1.66e-05	1.5e-05	1.58e-05	1.58e-05	0.00159447	1.44e-05	1.63e-05	1.53e-05	-0.0499839
C0H4S8	PLAF7	PF3D7_0807600		conserved Plasmodium protein, unknown function	34	yes	3776.6	4018.89	5313.42	5548.65	5215.95	4469.71	0.00074446	0.00078389	0.0011757	0.001166	0.000764175	0.00117085	0.615581	0.0012001	0.0010624	0.00113125	-0.0496385
Q8IJ37	PLAF7	PF3D7_1037100		pyruvate kinase 2	43	yes	3989.11	4898.89	6479.84	6568.71	5732.29	5890.86	0.00078635	0.00095554	0.0014338	0.0013803	0.000870945	0.00140705	0.69202	0.0013189	0.0014002	0.00135955	-0.0495444
Q8IKX6	PLAF7	PF3D7_1449900		conserved Plasmodium protein, unknown function	6	yes	1554.42	1498.96	1295.36	1392.25	1178.99	1213.39	0.00030641	0.00029238	0.00028663	0.00029256	0.000299395	0.000289595	-0.0480134	0.00027126	0.0002884	0.00027983	-0.0494861
Q8IK82	PLAF7	PF3D7_1475600		bromodomain protein, putative	15	yes	2029.84	2061.44	1378.12	1632.9	1244.24	1430.42	0.00040013	0.00040209	0.00030495	0.00034313	0.00040111	0.00032404	-0.307826	0.00028627	0.00033999	0.00031313	-0.0494102
Q8IIS9	PLAF7	PF3D7_1107300		polyadenylate-binding protein-interacting protein 1, putative	75	yes	9124.43	7491.64	7583.15	8310.77	7131.55	7022.39	0.0017986	0.0014613	0.001678	0.0017464	0.00162995	0.0017122	0.0710235	0.0016408	0.0016691	0.00165495	-0.0490636
O96121	PLAF7	PF3D7_0201600		PHISTb domain-containing RESA-like protein 1	7	yes	937.889	983.34	861.112	1019.7	832.237	840.688	0.00018488	0.0001918	0.00019054	0.00021427	0.00018834	0.000202405	0.103905	0.00019148	0.00019982	0.00019565	-0.0489698
Q8ILI9	PLAF7	PF3D7_1427500		DNA mismatch repair protein MSH2, putative	11	yes	1038.7	1092.35	943.607	934.263	937.856	739.828	0.00020475	0.00021306	0.0002088	0.00019632	0.000208905	0.00020256	-0.0444977	0.00021578	0.00017585	0.000195815	-0.048858
C0H4M1	PLAF7	PF3D7_0707400		AAA family ATPase, putative	23	yes	2303.44	2569.65	1377.63	1537.32	1237.34	1356.13	0.00045406	0.00050122	0.00030484	0.00032304	0.00047764	0.00031394	-0.605435	0.00028469	0.00032233	0.00030351	-0.0487448
Q8IM44	PLAF7	PF3D7_1405000		conserved Plasmodium protein, unknown function	4	yes	402.553	396.215	376.452	406.453	353.299	344.366	7.94e-05	7.73e-05	8.33e-05	8.54e-05	7.83e-05	8.44e-05	0.107121	8.13e-05	8.19e-05	8.16e-05	-0.0484529
O97243	PLAF7	PF3D7_0306100		conserved Plasmodium protein, unknown function	21	yes	2954.5	3231.75	2410.58	2625.62	2206.31	2279.68	0.0005824	0.00063036	0.00053341	0.00055173	0.00060638	0.00054257	-0.160413	0.00050763	0.00054184	0.000524735	-0.0482203
Q8I2Z5	PLAF7	PF3D7_0915700		conserved Plasmodium protein, unknown function	3	yes	650.332	689.325	469.96	440.503	409.315	403.651	0.0001282	0.00013445	0.00010399	9.26e-05	0.000131325	9.83e-05	-0.418209	9.42e-05	9.59e-05	9.51e-05	-0.0480455
Q8IL92	PLAF7	PF3D7_1437400		pantothenate kinase 2, putative	3	yes	54.646	67.2982	127.237	163.167	127.11	131.065	1.08e-05	1.31e-05	2.82e-05	3.43e-05	1.19e-05	3.12e-05	1.38557	2.92e-05	3.12e-05	3.02e-05	-0.0480399
O97327	PLAF7	PF3D7_0300700		rifin	1	yes	24.6935	18.4387	20.8939	19.8713	19.9345	16.5222	4.87e-06	3.6e-06	4.62e-06	4.18e-06	4.23e-06	4.4e-06	0.0559495	4.59e-06	3.93e-06	4.26e-06	-0.0475539
Q8I5R0	PLAF7	PF3D7_1214600		adrenodoxin-type ferredoxin, putative	2	yes	122.72	146.908	414.427	501.007	458.81	357.835	2.42e-05	2.87e-05	9.17e-05	0.00010528	2.64e-05	9.85e-05	1.8982	0.00010556	8.51e-05	9.53e-05	-0.0474322
O96252	PLAF7	PF3D7_0217100		ATP synthase F1, alpha subunit	22	yes	2949.9	2980.53	3960.5	3866.06	3650.33	3342.98	0.0005815	0.00058136	0.00087637	0.00081239	0.00058143	0.00084438	0.538287	0.00083987	0.00079457	0.00081722	-0.0471679
Q8I5P7	PLAF7	PF3D7_1216000		serine--tRNA ligase, putative	3	yes	266.387	303.164	267.694	243.183	242.877	214.248	5.25e-05	5.91e-05	5.92e-05	5.11e-05	5.58e-05	5.52e-05	-0.0170152	5.59e-05	5.09e-05	5.34e-05	-0.0469248
Q8I3Q8	PLAF7	PF3D7_0520200		conserved Plasmodium protein, unknown function	13	yes	1135.45	1257.33	1310.91	1404.79	1237.84	1185.94	0.00022383	0.00024524	0.00029007	0.00029519	0.000234535	0.00029263	0.319274	0.0002848	0.00028188	0.00028334	-0.0465434
Q8IFM1	PLAF7	PF3D7_0424500		serine/threonine protein kinase, FIKK family	10	yes	950.534	1078.91	668.002	970.861	716.014	740.271	0.00018737	0.00021044	0.00014781	0.00020401	0.000198905	0.00017591	-0.177242	0.00016474	0.00017595	0.000170345	-0.0463779
Q8I623	PLAF7	PF3D7_1202200		mitochondrial phosphate carrier protein	7	yes	1249.57	1288.55	809.653	774.085	737.644	678.857	0.00024632	0.00025133	0.00017916	0.00016266	0.000248825	0.00017091	-0.541895	0.00016972	0.00016135	0.000165535	-0.0461005
Q8IDF0	PLAF7	PF3D7_1355100		DNA replication licensing factor MCM6	24	yes	5261.06	5457.11	1884.45	1797.96	1785.92	1510.24	0.0010371	0.0010644	0.00041699	0.00037781	0.00105075	0.0003974	-1.40276	0.0004109	0.00035896	0.00038493	-0.0459958
Q8IE85	PLAF7	PF3D7_1323100		60S ribosomal protein L6, putative	12	yes	2598.84	2278.71	1645.83	1967.23	1668.36	1553.84	0.0005123	0.00044447	0.00036418	0.00041338	0.000478385	0.00038878	-0.299218	0.00038386	0.00036932	0.00037659	-0.0459593
Q8IIJ8	PLAF7	PF3D7_1116800		heat shock protein 101	109	yes	15100.9	14011.6	14716.1	14478.1	13051.1	13041.5	0.0029768	0.002733	0.0032563	0.0030423	0.0028549	0.0031493	0.141591	0.0030028	0.0030998	0.0030513	-0.0456072
Q8ID51	PLAF7	PF3D7_1365800		conserved Plasmodium protein, unknown function	9	yes	1419.71	1393.91	1019.01	1144.09	938.903	990.376	0.00027986	0.00027188	0.00022548	0.00024041	0.00027587	0.000232945	-0.243999	0.00021602	0.0002354	0.00022571	-0.045519
Q8I346	PLAF7	PF3D7_0910600		SNARE protein	1	yes	85.2407	121.16	149.969	138.952	129.46	128.998	1.68e-05	2.36e-05	3.32e-05	2.92e-05	2.02e-05	3.12e-05	0.625548	2.98e-05	3.07e-05	3.02e-05	-0.0454822
Q8IKD6	PLAF7	PF3D7_1470200		conserved Plasmodium protein, unknown function	2	yes	111.733	157.405	146.91	144.634	129.147	131.474	2.2e-05	3.07e-05	3.25e-05	3.04e-05	2.64e-05	3.15e-05	0.254518	2.97e-05	3.12e-05	3.05e-05	-0.0451261
Q8IDP3	PLAF7	PF3D7_1345200		rhomboid protease ROM6, putative	2	yes	539.414	546.037	337.566	388.772	347.023	302.022	0.00010633	0.00010651	7.47e-05	8.17e-05	0.00010642	7.82e-05	-0.444621	7.98e-05	7.18e-05	7.58e-05	-0.0446026
Q8I6Z2	PLAF7	PF3D7_0729500		mRNA (N6-adenosine)-methyltransferase, putative	5	yes	810.384	801.669	751.537	731.467	659.267	667.229	0.00015975	0.00015637	0.0001663	0.00015371	0.00015806	0.000160005	0.0176447	0.00015168	0.00015859	0.000155135	-0.0445928
Q8ID46	PLAF7	PF3D7_1366300		conserved Plasmodium protein, unknown function	48	yes	6067.22	6364.89	5857.29	6647.1	5597.39	5567.12	0.001196	0.0012415	0.0012961	0.0013968	0.00121875	0.00134645	0.143758	0.0012878	0.0013232	0.0013055	-0.0445582
Q8I4R5	PLAF7	PF3D7_1252100		rhoptry neck protein 3	142	yes	23210.3	21857.1	18856.8	17628.9	16279	16374.5	0.0045753	0.0042633	0.0041726	0.0037044	0.0044193	0.0039385	-0.166172	0.0037455	0.003892	0.00381875	-0.0445458
Q9U0H7	PLAF7	PF3D7_0411100		conserved Plasmodium protein, unknown function	3	yes	150.77	134.539	133.203	145.056	129.784	118.989	2.97e-05	2.62e-05	2.95e-05	3.05e-05	2.8e-05	3e-05	0.0994566	2.99e-05	2.83e-05	2.91e-05	-0.0442986
Q8IBN7	PLAF7	PF3D7_0721400		conserved Plasmodium protein, unknown function	2	yes	136.801	165.243	58.399	51.4412	45.016	53.2581	2.7e-05	3.22e-05	1.29e-05	1.08e-05	2.96e-05	1.19e-05	-1.31871	1.04e-05	1.27e-05	1.15e-05	-0.0441966
Q8IL18	PLAF7	PF3D7_1445500		conserved Plasmodium protein, unknown function	1	yes	67.6666	75.249	99.2367	114.556	94.7436	96.1448	1.33e-05	1.47e-05	2.2e-05	2.41e-05	1.4e-05	2.3e-05	0.716355	2.18e-05	2.29e-05	2.23e-05	-0.0439133
Q8IKD9	PLAF7	PF3D7_1469800		conserved Plasmodium protein, unknown function	8	yes	878.686	833.425	814.167	821.679	763.495	700.911	0.00017321	0.00016256	0.00018016	0.00017266	0.000167885	0.00017641	0.071459	0.00017566	0.0001666	0.00017113	-0.0438397
Q8I540	PLAF7	PF3D7_1238300		pre-mRNA-splicing factor CWC22, putative	7	yes	632.577	566.204	589.374	576.779	528.408	515.404	0.0001247	0.00011044	0.00013041	0.0001212	0.00011757	0.000125805	0.0976693	0.00012158	0.0001225	0.00012204	-0.0438352
O96154	PLAF7	PF3D7_0206000		DNA repair protein RAD2, putative	4	yes	213.435	221.985	247.969	248.381	228.955	215.368	4.21e-05	4.33e-05	5.49e-05	5.22e-05	4.27e-05	5.35e-05	0.326625	5.27e-05	5.12e-05	5.19e-05	-0.0437087
Q25820	PLAF7	PF3D7_API02900		elongation factor Tu	11	yes	878.684	1082.91	1940.74	1799.45	1732.6	1620.3	0.00017321	0.00021122	0.00042944	0.00037813	0.000192215	0.000403785	1.07087	0.00039864	0.00038512	0.00039188	-0.0431754
Q8IK86	PLAF7	PF3D7_1475200		conserved protein, unknown function	6	yes	612.69	696.509	710.312	687.047	631.362	620.357	0.00012078	0.00013586	0.00015718	0.00014437	0.00012832	0.000150775	0.232651	0.00014526	0.00014745	0.000146355	-0.0429252
Q8IKQ4	PLAF7	PF3D7_1457600		conserved Plasmodium protein, unknown function	5	yes	652.932	660.352	443.008	420.102	407.635	366.278	0.00012871	0.0001288	9.8e-05	8.83e-05	0.000128755	9.32e-05	-0.466962	9.38e-05	8.71e-05	9.04e-05	-0.0428888
C6KT04	PLAF7	PF3D7_0616300		conserved Plasmodium protein, unknown function	8	yes	1001.23	1102.79	1055.02	1111.75	1007.4	932.376	0.00019737	0.0002151	0.00023345	0.00023362	0.000206235	0.000233535	0.17935	0.00023178	0.00022161	0.000226695	-0.0428862
Q8I289	PLAF7	PF3D7_0105200		RAP protein, putative	6	yes	693.859	688.741	879.156	829.132	879.566	654.638	0.00013678	0.00013434	0.00019454	0.00017423	0.00013556	0.000184385	0.44379	0.00020237	0.0001556	0.000178985	-0.0428826
Q8ILA1	PLAF7	PF3D7_1436300		translocon component PTEX150	104	yes	13029.6	12960.7	13029.3	14035.9	12276.1	11938.1	0.0025685	0.002528	0.0028831	0.0029494	0.00254825	0.00291625	0.194608	0.0028245	0.0028375	0.002831	-0.0428027
C0H5B1	PLAF7	PF3D7_1312900		eukaryotic translation initation factor 4 gamma	43	yes	5258.74	4504.37	3965.07	4383.54	3808.77	3659.9	0.0010366	0.00087859	0.00087738	0.00092113	0.000957595	0.000899255	-0.0906853	0.00087632	0.0008699	0.00087311	-0.0425669
Q8IE75	PLAF7	PF3D7_1324200		micro-fibrillar-associated protein, putative	6	yes	477.882	526.326	522.735	553.587	497.555	466.295	9.42e-05	0.00010266	0.00011567	0.00011633	9.84e-05	0.000116	0.23694	0.00011448	0.00011083	0.000112655	-0.0422135
Q8I4Z3	PLAF7	PF3D7_1243700		ubiquitin-conjugating enzyme E2, putative	3	yes	163.688	151.922	197.015	196.451	154.589	197.161	3.23e-05	2.96e-05	4.36e-05	4.13e-05	3.1e-05	4.24e-05	0.455417	3.56e-05	4.69e-05	4.12e-05	-0.0421872
Q8IDM9	PLAF7	PF3D7_1346900		conserved Plasmodium protein, unknown function	2	yes	480.5	299.816	65.8699	84.3723	66.5169	67.6312	9.47e-05	5.85e-05	1.46e-05	1.77e-05	7.66e-05	1.62e-05	-2.24561	1.53e-05	1.61e-05	1.57e-05	-0.0419134
Q8I5Z3	PLAF7	PF3D7_1205200		HAD domain ookinete protein, putative	7	yes	933.878	837.072	586.083	733.462	567.012	611.115	0.00018409	0.00016327	0.00012969	0.00015413	0.00017368	0.00014191	-0.291455	0.00013046	0.00014525	0.000137855	-0.0418247
Q8I626	PLAF7	PF3D7_1201900		conserved protein, unknown function	5	yes	355.978	506.071	341.5	342.518	309.919	303.343	7.02e-05	9.87e-05	7.56e-05	7.2e-05	8.44e-05	7.38e-05	-0.1949	7.13e-05	7.21e-05	7.17e-05	-0.0410105
Q8IEM1	PLAF7	PF3D7_1309300		U4/U6 small nuclear ribonucleoprotein PRP3, putative	12	yes	1700.38	1950.05	2111.17	2088.61	2135.85	1638.03	0.00033519	0.00038036	0.00046715	0.00043889	0.000357775	0.00045302	0.340522	0.00049142	0.00038933	0.000440375	-0.0408422
Q8IE09	PLAF7	PF3D7_1331800		60S ribosomal protein L23, putative	12	yes	1637.8	1612.43	1350.33	1335.25	1177.23	1230.06	0.00032285	0.00031451	0.0002988	0.00028058	0.00031868	0.00028969	-0.137599	0.00027086	0.00029237	0.000281615	-0.0407857
C0H570	PLAF7	PF3D7_0929200		RNA-binding protein, putative	20	yes	1992.76	2205.99	3571.89	3234.71	3340.07	2780.28	0.00039282	0.00043028	0.00079038	0.00067972	0.00041155	0.00073505	0.836775	0.00076848	0.00066083	0.000714655	-0.0405954
Q8ID62	PLAF7	PF3D7_1364500		exosome complex component RRP45, putative	6	yes	236.112	245.613	334.262	351.979	296.692	318.144	4.65e-05	4.79e-05	7.4e-05	7.4e-05	4.72e-05	7.4e-05	0.647263	6.83e-05	7.56e-05	7.19e-05	-0.0400093
Q8IK19	PLAF7	PF3D7_1001700		Plasmodium exported protein (PHISTc), unknown function	6	yes	1421.02	1387.75	968.625	878.098	848.166	811.147	0.00028012	0.00027068	0.00021433	0.00018452	0.0002754	0.000199425	-0.465682	0.00019515	0.0001928	0.000193975	-0.0399756
Q8ILR0	PLAF7	PF3D7_1419000		conserved Plasmodium protein, unknown function	27	yes	4891.75	5154.92	2849.4	2469.86	2462.14	2321.36	0.00096428	0.0010055	0.00063051	0.000519	0.00098489	0.000574755	-0.777015	0.00056649	0.00055175	0.00055912	-0.0397892
Q8ILC0	PLAF7	PF3D7_1434400		conserved Plasmodium membrane protein, unknown function	8	yes	1041.13	951.63	1419.03	1343.3	1370.46	1114	0.00020523	0.00018562	0.000314	0.00028227	0.000195425	0.000298135	0.609351	0.00031532	0.00026478	0.00029005	-0.0396641
Q8IE96	PLAF7	PF3D7_1322000		nucleoside-diphosphatase, putative	15	yes	670.179	709.738	2160.64	2452.78	2279.33	1860.47	0.00013211	0.00013844	0.0004781	0.00051541	0.000135275	0.000496755	1.87664	0.00052443	0.0004422	0.000483315	-0.0395707
Q8IE15	PLAF7	PF3D7_1331200		conserved Plasmodium protein, unknown function	8	yes	1682.28	1668.77	1482.32	1585.46	1373.08	1377.35	0.00033162	0.0003255	0.000328	0.00033316	0.00032856	0.00033058	0.00884259	0.00031592	0.00032737	0.000321645	-0.0395302
Q8IBI5	PLAF7	PF3D7_0727200		cysteine desulfurase, putative	4	yes	382.969	391.636	756.005	767.985	749.183	620.547	7.55e-05	7.64e-05	0.00016729	0.00016138	7.59e-05	0.000164335	1.11369	0.00017237	0.00014749	0.00015993	-0.0391992
Q8IHZ7	PLAF7	PF3D7_1136700		conserved Plasmodium protein, unknown function	11	yes	1073.36	1025.05	1242.94	1305.4	1136.86	1148.82	0.00021159	0.00019994	0.00027503	0.00027431	0.000205765	0.00027467	0.416702	0.00026157	0.00027306	0.000267315	-0.0391586
Q8IE18	PLAF7	PF3D7_1330800		RNA-binding protein, putative	8	yes	2352.47	2248.39	678.328	732.886	656.614	609.622	0.00046373	0.00043855	0.0001501	0.000154	0.00045114	0.00015205	-1.56903	0.00015107	0.0001449	0.000147985	-0.0390949
Q8IKV4	PLAF7	PF3D7_1452200		aminomethyltransferase, putative	7	yes	181.76	205.257	526.399	667.77	577.016	493.358	3.58e-05	4e-05	0.00011648	0.00014032	3.79e-05	0.0001284	1.75914	0.00013276	0.00011726	0.00012501	-0.0386017
Q7KQK6	PLAF7	PF3D7_1117700		GTP-binding nuclear protein RAN/TC4	45	yes	8755.79	9809.36	6171.24	6586.85	5585.32	5857.84	0.001726	0.0019133	0.0013656	0.0013841	0.00181965	0.00137485	-0.404387	0.0012851	0.0013923	0.0013387	-0.0384415
Q8I416	PLAF7	PF3D7_0508700		pre-mRNA-processing ATP-dependent RNA helicase PRP5, putative	25	yes	1539.52	1644.02	2287.35	2364.7	2211.9	1968.33	0.00030348	0.00032067	0.00050614	0.0004969	0.000312075	0.00050152	0.684414	0.00050891	0.00046784	0.000488375	-0.0383179
Q76NL8	PLAF7	PF3D7_1360800		falcilysin	42	yes	4094.12	4289.91	7946.42	8166.72	7816.53	6670.49	0.00080705	0.00083676	0.0017584	0.0017161	0.000821905	0.00173725	1.07976	0.0017984	0.0015855	0.00169195	-0.0381184
Q8IE67	PLAF7	PF3D7_1325100		phosphoribosylpyrophosphate synthetase	47	yes	5535.03	6094.36	5646.56	6409.8	5451.63	5362.34	0.0010911	0.0011887	0.0012495	0.0013469	0.0011399	0.0012982	0.187605	0.0012543	0.0012745	0.0012644	-0.0380597
Q8IEF9	PLAF7	PF3D7_1315500		conserved Plasmodium protein, unknown function	9	yes	1297.15	1266.7	1152.19	1353.81	1094.91	1150.77	0.0002557	0.00024707	0.00025495	0.00028448	0.000251385	0.000269715	0.101537	0.00025192	0.00027352	0.00026272	-0.0379097
C0H5C1	PLAF7	PF3D7_1317600		conserved Plasmodium protein, unknown function	23	yes	4097.07	3933.13	3406.91	3140.48	3053.83	2839.46	0.00080763	0.00076716	0.00075387	0.00065992	0.000787395	0.000706895	-0.155592	0.00070263	0.0006749	0.000688765	-0.0374841
Q8I2A8	PLAF7	PF3D7_0103200		nucleoside transporter 4	7	yes	1015.7	1435.44	909.001	806.096	763.504	780.965	0.00020022	0.00027999	0.00020114	0.00016939	0.000240105	0.000185265	-0.374075	0.00017567	0.00018562	0.000180645	-0.036433
Q8IJR8	PLAF7	PF3D7_1012700		NLI interacting factor-like phosphatase, putative	27	yes	2051.19	2532.74	4323.94	4578.23	4198.97	3807.58	0.00040434	0.00049402	0.00095679	0.00096204	0.00044918	0.000959415	1.09486	0.0009661	0.000905	0.00093555	-0.0363402
Q8IC35	PLAF7	PF3D7_0703500		erythrocyte membrane-associated antigen	61	yes	8842.4	7020	4811.84	5022.6	4296.58	4540.5	0.0017431	0.0013693	0.0010647	0.0010554	0.0015562	0.00106005	-0.553895	0.00098856	0.0010792	0.00103388	-0.0360636
Q8IFN3	PLAF7	PF3D7_0423300		conserved Plasmodium protein, unknown function	4	yes	381.401	327.559	396.308	453.448	391.233	372.149	7.52e-05	6.39e-05	8.77e-05	9.53e-05	6.95e-05	9.15e-05	0.395825	9e-05	8.85e-05	8.92e-05	-0.0360046
Q8I569	PLAF7	PF3D7_1235300		CCR4-NOT transcription complex subunit 4, putative	11	yes	1244.55	1152.59	771.305	743.699	706.636	657.925	0.00024533	0.00022481	0.00017067	0.00015628	0.00023507	0.000163475	-0.52402	0.00016258	0.00015638	0.00015948	-0.0356945
Q8IJ56	PLAF7	PF3D7_1035300		glutamate-rich protein GLURP	128	yes	13055	14315.8	21436.2	22763.5	20583	19183.6	0.0025735	0.0027923	0.0047433	0.0047834	0.0026829	0.00476335	0.828183	0.0047357	0.0045596	0.00464765	-0.0354751
Q8IKY2	PLAF7	PF3D7_1449300		transcription factor IIIb subunit, putative	1	yes	22.0917	31.1568	18.9569	11.8622	14.9308	13.0015	4.35e-06	6.08e-06	4.19e-06	2.49e-06	5.22e-06	3.34e-06	-0.64152	3.44e-06	3.09e-06	3.26e-06	-0.0353133
Q8I2X7	PLAF7	PF3D7_0917600		pre-mRNA-splicing factor ATP-dependent RNA helicase PRP43, putative	12	yes	851.782	1004.68	1071.61	1083.97	978.581	961.395	0.00016791	0.00019596	0.00023712	0.00022778	0.000181935	0.00023245	0.353497	0.00022515	0.00022851	0.00022683	-0.035309
Q76NM3	PLAF7	PF3D7_1324900		L-lactate dehydrogenase	6	yes	574.448	499.058	521.406	536.88	540.424	413.851	0.00011324	9.73e-05	0.00011538	0.00011282	0.000105291	0.0001141	0.115917	0.00012434	9.84e-05	0.000111353	-0.0351584
Q8IIN8	PLAF7	PF3D7_1112500		conserved protein, unknown function	9	yes	1088.58	1088.93	1227.8	1157.61	1099.75	1049.76	0.00021459	0.0002124	0.00027168	0.00024325	0.000213495	0.000257465	0.270174	0.00025303	0.00024951	0.00025127	-0.0351379
Q8IIC9	PLAF7	PF3D7_1123400		translation elongation factor EF-1, subunit alpha, putative	3	yes	195.414	217.01	168.275	146.709	141.017	143.003	3.85e-05	4.23e-05	3.72e-05	3.08e-05	4.04e-05	3.4e-05	-0.248338	3.24e-05	3.4e-05	3.32e-05	-0.0349484
C6S3D0	PLAF7	PF3D7_1018300		conserved Plasmodium protein, unknown function	15	yes	1507.31	1402.67	1268.76	1293.68	1200.36	1107.46	0.00029713	0.00027359	0.00028075	0.00027185	0.00028536	0.0002763	-0.0465476	0.00027618	0.00026323	0.000269705	-0.0348533
Q8I713	PLAF7	PF3D7_1109900		60S ribosomal protein L36	4	yes	612.106	641.843	429.307	479.553	439.52	378.644	0.00012066	0.00012519	9.5e-05	0.00010077	0.000122925	9.79e-05	-0.328648	0.00010112	9e-05	9.56e-05	-0.0346666
Q8IBP0	PLAF7	PF3D7_0721100		conserved Plasmodium protein, unknown function	40	yes	8354.27	9813.49	3465.32	3008.77	3056.55	2788.07	0.0016468	0.0019141	0.0007668	0.00063224	0.00178045	0.00069952	-1.3478	0.00070325	0.00066268	0.000682965	-0.0345537
O77376	PLAF7	PF3D7_0318100		stomatin-like protein	12	yes	3977.34	3805.59	2454.1	2264.91	2146.28	2108.55	0.00078403	0.00074229	0.00054304	0.00047593	0.00076316	0.000509485	-0.582946	0.00049382	0.00050117	0.000497495	-0.0343576
Q9U0J0	PLAF7	PF3D7_0409600		replication protein A1, large subunit	25	yes	2927.67	2958.9	2405.64	2488.6	2133.51	2270.02	0.00057712	0.00057714	0.00053231	0.00052294	0.00057713	0.000527625	-0.129383	0.00049088	0.00053955	0.000515215	-0.0343383
Q8IBP1	PLAF7	PF3D7_0721000		conserved Plasmodium membrane protein, unknown function	5	yes	300.534	278.75	168.31	193.894	164.478	161.248	5.92e-05	5.44e-05	3.72e-05	4.07e-05	5.68e-05	3.9e-05	-0.542835	3.78e-05	3.83e-05	3.81e-05	-0.0340297
Q8I1Q9	PLAF7	PF3D7_0417800		cdc2-related protein kinase 1	5	yes	218.355	286.129	274.91	344.287	280.728	275.51	4.3e-05	5.58e-05	6.08e-05	7.23e-05	4.94e-05	6.66e-05	0.429988	6.46e-05	6.55e-05	6.5e-05	-0.0340123
C0H561	PLAF7	PF3D7_0925500		thioredoxin-like protein 2	2	yes	116.049	121.98	301.067	291.792	321.57	214.507	2.29e-05	2.38e-05	6.66e-05	6.13e-05	2.33e-05	6.4e-05	1.45489	7.4e-05	5.1e-05	6.25e-05	-0.0337948
Q8I1P0	PLAF7	PF3D7_0419800		60S ribosomal protein L7ae/L30e, putative	4	yes	342.597	387.763	391.456	480.448	387.261	396.083	6.75e-05	7.56e-05	8.66e-05	0.00010096	7.16e-05	9.38e-05	0.389797	8.91e-05	9.41e-05	9.16e-05	-0.0337401
Q8IAW3	PLAF7	PF3D7_0812700		U1 small nuclear ribonucleoprotein C, putative	7	yes	634.671	854.634	1021.85	1020.16	938.609	901.822	0.00012511	0.0001667	0.00022611	0.00021437	0.000145905	0.00022024	0.594047	0.00021596	0.00021435	0.000215155	-0.0337001
C0H4U7	PLAF7	PF3D7_0815700		ubiquitin	1	yes	55.1605	56.3322	35.2983	33.045	36.1443	25.6604	1.09e-05	1.1e-05	7.81e-06	6.94e-06	1.09e-05	7.38e-06	-0.567195	8.32e-06	6.1e-06	7.21e-06	-0.033574
Q8I3G9	PLAF7	PF3D7_0529900		RING zinc finger protein, putative	1	yes	110.53	90.6671	50.387	49.708	50.9383	39.4536	2.18e-05	1.77e-05	1.11e-05	1.04e-05	1.97e-05	1.08e-05	-0.870236	1.17e-05	9.38e-06	1.05e-05	-0.0335585
C6KT03	PLAF7	PF3D7_0616200		kinetochore protein NDC80, putative	34	yes	4987	4503.91	3238.79	3171.66	2929.73	2850.35	0.00098306	0.0008785	0.00071667	0.00066647	0.00093078	0.00069157	-0.428565	0.00067407	0.00067748	0.000675775	-0.0333323
C0H5C0	PLAF7	PF3D7_1316900		conserved Plasmodium protein, unknown function	4	yes	1247.73	1200.85	771.704	686.613	622.346	692.774	0.00024596	0.00023423	0.00017076	0.00014428	0.000240095	0.00015752	-0.60807	0.00014319	0.00016466	0.000153925	-0.0333074
Q8IKS6	PLAF7	PF3D7_1455200		methyltransferase, putative, unspecified product	8	yes	544.059	688.413	449.05	493.477	370.321	476.386	0.00010725	0.00013428	9.94e-05	0.0001037	0.000120765	0.000101532	-0.250268	8.52e-05	0.00011323	9.92e-05	-0.0332825
Q76NM8	PLAF7	PF3D7_1304700		cyclin	3	yes	288.913	314.303	352.553	377.297	321.329	335.701	5.7e-05	6.13e-05	7.8e-05	7.93e-05	5.91e-05	7.86e-05	0.411547	7.39e-05	7.98e-05	7.69e-05	-0.0331492
Q8IK33	PLAF7	PF3D7_1000500		rifin	5	yes	589.531	700.35	433.159	442.746	404.304	385.503	0.00011621	0.0001366	9.58e-05	9.3e-05	0.000126405	9.44e-05	-0.420553	9.3e-05	9.16e-05	9.23e-05	-0.0327072
C6S3J6	PLAF7	PF3D7_1460300		60S ribosomal protein L29, putative	1	yes	212.521	229.244	133.823	105.099	104.374	111.605	4.19e-05	4.47e-05	2.96e-05	2.21e-05	4.33e-05	2.58e-05	-0.744403	2.4e-05	2.65e-05	2.53e-05	-0.0326264
Q8IIA9	PLAF7	PF3D7_1125400		mitochondrial import inner membrane translocase subunit TIM44, putative	10	yes	1655.74	1604.44	1296.04	1389.23	1259.74	1160.97	0.00032639	0.00031295	0.00028678	0.00029192	0.00031967	0.00028935	-0.143768	0.00028984	0.00027594	0.00028289	-0.0325745
Q8IIJ0	PLAF7	PF3D7_1117800		DNA mismatch repair protein MLH	1	yes	33.3821	39.1521	32.9102	34.73	30.4409	30.5077	6.58e-06	7.64e-06	7.28e-06	7.3e-06	7.11e-06	7.29e-06	0.0363833	7e-06	7.25e-06	7.13e-06	-0.0325425
Q8I323	PLAF7	PF3D7_0912900		26S proteasome regulatory subunit RPN8, putative	2	yes	206.567	170.452	259.278	232.693	275.253	170.693	4.07e-05	3.32e-05	5.74e-05	4.89e-05	3.7e-05	5.31e-05	0.522787	6.33e-05	4.06e-05	5.2e-05	-0.0325113
O77347	PLAF7	PF3D7_0312100		E3 ubiquitin-protein ligase	2	yes	22.1312	30.6178	20.9527	24.8603	20.8621	20.3688	4.36e-06	5.97e-06	4.64e-06	5.22e-06	5.17e-06	4.93e-06	-0.0677931	4.8e-06	4.84e-06	4.82e-06	-0.0324039
Q8IDI3	PLAF7	PF3D7_1351700		inner membrane complex protein 1f, putative	109	yes	10931.5	11004.7	13833.3	15562.6	12943.7	13516.1	0.0021549	0.0021465	0.003061	0.0032702	0.0021507	0.0031656	0.557673	0.0029781	0.0032126	0.00309535	-0.0323764
Q8II72	PLAF7	PF3D7_1129100		parasitophorous vacuolar protein 1	31	yes	3944.92	3820.18	3439.42	4155.74	3363.53	3467.83	0.00077764	0.00074513	0.00076106	0.00087326	0.000761385	0.00081716	0.101992	0.00077388	0.00082425	0.000799065	-0.0323057
Q8I4S6	PLAF7	PF3D7_1250800		DNA repair protein rhp16, putative	2	yes	117.586	106.066	100.197	122.615	99.6253	100.825	2.32e-05	2.07e-05	2.22e-05	2.58e-05	2.19e-05	2.4e-05	0.128004	2.29e-05	2.4e-05	2.34e-05	-0.0319517
Q8I5V6	PLAF7	PF3D7_1209200		U6 snRNA-associated Sm-like protein LSm7, putative	4	yes	251.582	205.799	328.946	306.201	338.576	236.582	4.96e-05	4.01e-05	7.28e-05	6.43e-05	4.49e-05	6.86e-05	0.611828	7.79e-05	5.62e-05	6.71e-05	-0.0319013
Q8I398	PLAF7	PF3D7_0905100		nucleoporin NUP100/NSP100, putative	27	yes	3413.29	3178.14	2095.27	2168.21	1810.08	2030.79	0.00067284	0.0006199	0.00046363	0.00045561	0.00064637	0.00045962	-0.491919	0.00041646	0.00048269	0.000449575	-0.0318798
Q8IAN0	PLAF7	PF3D7_0803000		peptidyl-prolyl cis-trans isomerase	1	yes	179.912	181.257	114.375	130.096	116.694	103.737	3.55e-05	3.54e-05	2.53e-05	2.73e-05	3.54e-05	2.63e-05	-0.427806	2.68e-05	2.47e-05	2.58e-05	-0.0316108
C0H4L6	PLAF7	PF3D7_0706500		conserved Plasmodium protein, unknown function	41	yes	3887.71	3922.94	4836.63	4560.41	4404.42	4086.78	0.00076636	0.00076518	0.0010702	0.0009583	0.00076577	0.00101425	0.40543	0.0010134	0.00097136	0.00099238	-0.0314487
C6KT35	PLAF7	PF3D7_0619500		acyl-CoA synthetase	4	yes	103.211	100.654	132.134	151.974	132.503	123.709	2.03e-05	1.96e-05	2.92e-05	3.19e-05	2e-05	3.06e-05	0.613689	3.05e-05	2.94e-05	2.99e-05	-0.0305799
Q8IK12	PLAF7	PF3D7_1002400		transformer-2 protein homolog beta, putative	36	yes	3037.65	3604.64	4059.14	4152.8	3917.5	3502.2	0.0005988	0.00070309	0.00089819	0.00087264	0.000650945	0.000885415	0.443818	0.00090134	0.00083242	0.00086688	-0.0305215
Q8IIL5	PLAF7	PF3D7_1114700		serine/threonine protein kinase, putative	4	yes	156.673	160.264	228.725	261.515	229.147	213.031	3.09e-05	3.13e-05	5.06e-05	5.5e-05	3.11e-05	5.28e-05	0.764445	5.27e-05	5.06e-05	5.17e-05	-0.0305094
C0H5G6	PLAF7	PF3D7_1343800		conserved Plasmodium protein, unknown function	13	yes	1447.25	1377.71	975.58	1108.97	1009.9	871.677	0.00028529	0.00026873	0.00021587	0.00023303	0.00027701	0.00022445	-0.303544	0.00023236	0.00020718	0.00021977	-0.0303996
Q8IKF3	PLAF7	PF3D7_1468400		zinc finger protein, putative	15	yes	1246.62	878.307	1716.79	1640.69	1453.79	1578.52	0.00024574	0.00017132	0.00037989	0.00034476	0.00020853	0.000362325	0.797029	0.00033449	0.00037519	0.00035484	-0.0301157
Q8IC42	PLAF7	PF3D7_0702500		Plasmodium exported protein, unknown function	10	yes	1867.95	2175.59	1109.08	1166.53	1023.43	1030.52	0.00036822	0.00042435	0.00024541	0.00024513	0.000396285	0.00024527	-0.692168	0.00023547	0.00024494	0.000240205	-0.0301046
Q76NM4	PLAF7	PF3D7_1320600		ras-related protein Rab-11A	24	yes	3733.43	3245.78	3604.8	3409.85	3378.74	2969.05	0.00073595	0.0006331	0.00079766	0.00071652	0.000684525	0.00075709	0.145362	0.00077738	0.0007057	0.00074154	-0.0299403
Q8I1U8	PLAF7	PF3D7_0413900		ubiquitin carboxyl-terminal hydrolase 13, putative	6	yes	476.755	538.62	525.13	517.243	493.151	449.442	9.4e-05	0.00010506	0.0001162	0.00010869	9.95e-05	0.000112445	0.176161	0.00011346	0.00010683	0.000110145	-0.0298155
Q8I5U2	PLAF7	PF3D7_1210700		conserved Plasmodium protein, unknown function	1	no	18.5696	19.3899	13.5817	12.0181	12.6343	10.5639	3.6605e-06	3.782e-06	3.0053e-06	2.5254e-06	3.72125e-06	2.76535e-06	-0.428325	2.9069e-06	2.5109e-06	2.7089e-06	-0.029755
Q8I457	PLAF7	PF3D7_0504400		ATP-dependent helicase, putative	14	yes	2219.91	2310.3	1862.13	1865.12	1681.13	1686.7	0.0004376	0.00045063	0.00041205	0.00039192	0.000444115	0.000401985	-0.143792	0.00038679	0.0004009	0.000393845	-0.0295137
Q8IIB3	PLAF7	PF3D7_1125000		conserved Plasmodium protein, unknown function	1	yes	46.2447	36.3176	32.5682	29.4493	28.4991	27.6288	9.12e-06	7.08e-06	7.21e-06	6.19e-06	8.1e-06	6.7e-06	-0.274292	6.56e-06	6.57e-06	6.56e-06	-0.0294763
C0H5N1	PLAF7	PF3D7_1372500		stevor, pseudogene	9	yes	2198.58	2401.62	1805.01	1139.17	1575.51	1108.32	0.00043339	0.00046844	0.00039941	0.00023938	0.000450915	0.000319395	-0.497514	0.00036249	0.00026343	0.00031296	-0.0293635
Q8IIB9	PLAF7	PF3D7_1124400		U6 snRNA-associated Sm-like protein LSm1, putative	6	yes	532.066	436.93	340.125	333.049	309.243	299.486	0.00010488	8.52e-05	7.53e-05	7e-05	9.51e-05	7.26e-05	-0.388281	7.12e-05	7.12e-05	7.12e-05	-0.029228
Q8IL87	PLAF7	PF3D7_1438000		eukaryotic translation initiation factor eIF2A, putative	16	yes	1710.95	1553.93	1722.62	1627.73	1562.63	1470.03	0.00033727	0.0003031	0.00038118	0.00034204	0.000320185	0.00036161	0.175529	0.00035953	0.0003494	0.000354465	-0.0287914
Q8IKP4	PLAF7	PF3D7_1458700		exonuclease V, mitochondrial, putative	4	yes	210.005	213.824	144.78	143.418	123.419	136.985	4.14e-05	4.17e-05	3.2e-05	3.01e-05	4.16e-05	3.11e-05	-0.41863	2.84e-05	3.26e-05	3.05e-05	-0.0285436
Q8IFP0	PLAF7	PF3D7_0422600		conserved Plasmodium protein, unknown function	6	yes	727.643	907.666	556.492	438.71	431.05	471.145	0.00014344	0.00017704	0.00012314	9.22e-05	0.00016024	0.000107664	-0.573698	9.92e-05	0.00011198	0.000105578	-0.0282267
Q8IE06	PLAF7	PF3D7_1332200		conserved Plasmodium protein, unknown function	53	yes	5219.3	5331.74	7015.09	7327.54	6158.85	6798.58	0.0010289	0.00104	0.0015523	0.0015398	0.00103445	0.00154605	0.579723	0.001417	0.0016159	0.00151645	-0.027889
Q8I1T0	PLAF7	PF3D7_0415700		conserved Plasmodium protein, unknown function	4	yes	444.726	429.896	314.115	313.334	301.029	267.161	8.77e-05	8.39e-05	6.95e-05	6.58e-05	8.58e-05	6.77e-05	-0.341686	6.93e-05	6.35e-05	6.64e-05	-0.0278422
C6KST2	PLAF7	PF3D7_0608400		conserved Plasmodium protein, unknown function	1	yes	107.948	109.152	68.045	54.8267	62.601	49.0889	2.13e-05	2.13e-05	1.51e-05	1.15e-05	2.13e-05	1.33e-05	-0.679571	1.44e-05	1.17e-05	1.3e-05	-0.0277866
Q8IIJ2	PLAF7	PF3D7_1117500		tyrosine--tRNA ligase	6	yes	463.303	568.181	646.284	669.853	594.655	595.675	9.13e-05	0.00011082	0.00014301	0.00014076	0.000101074	0.000141885	0.48931	0.00013682	0.00014158	0.0001392	-0.0275629
C6KT20	PLAF7	PF3D7_0618000		conserved Plasmodium membrane protein, unknown function	35	yes	4547.38	4232.48	4393.08	4762.51	4715.25	3578.94	0.0008964	0.00082555	0.00097209	0.0010008	0.000860975	0.000986445	0.196267	0.0010849	0.00085066	0.00096778	-0.0275595
Q8I2Q0	PLAF7	PF3D7_0925900		conserved Plasmodium protein, unknown function	21	yes	2311.6	2974.91	3553.45	4089.5	3652.01	3258.81	0.00045567	0.00058026	0.0007863	0.00085934	0.000517965	0.00082282	0.667722	0.00084025	0.00077457	0.00080741	-0.0272754
Q8IAM8	PLAF7	PF3D7_0802800		serine/threonine protein phosphatase 2B catalytic subunit A	5	yes	638.583	560.954	621.633	599.737	604.955	502.695	0.00012588	0.00010942	0.00013755	0.00012602	0.00011765	0.000131785	0.163685	0.00013919	0.00011948	0.000129335	-0.0270734
Q8IDB6	PLAF7	PF3D7_1359300		exosome complex exonuclease RRP44	7	yes	657.5	690.637	880.789	917.071	859.687	768.286	0.00012961	0.00013471	0.0001949	0.00019271	0.00013216	0.000193805	0.55232	0.0001978	0.00018261	0.000190205	-0.0270506
Q8I3Z9	PLAF7	PF3D7_0510500		topoisomerase I	10	yes	1724.28	1874.4	1234.37	1152.85	1146.01	1019.15	0.0003399	0.00036561	0.00027314	0.00024225	0.000352755	0.000257695	-0.453002	0.00026367	0.00024224	0.000252955	-0.0267838
Q8I5L6	PLAF7	PF3D7_1219100		clathrin heavy chain, putative	103	yes	18817.2	15314.6	12655.7	12574.2	11429.2	11418.8	0.0037093	0.0029871	0.0028004	0.0026423	0.0033482	0.00272135	-0.299063	0.0026296	0.0027141	0.00267185	-0.0264835
Q8IL19	PLAF7	PF3D7_1445400		protein serine/threonine kinase-1	8	yes	534.753	535.862	322.423	384.433	334.902	304.578	0.00010541	0.00010452	7.13e-05	8.08e-05	0.000104965	7.61e-05	-0.464632	7.71e-05	7.24e-05	7.47e-05	-0.0256423
Q8I3U5	PLAF7	PF3D7_0516300		tRNA pseudouridine synthase, putative	1	yes	20.7498	21.2889	25.4103	39.2046	29.1959	29.0307	4.09e-06	4.15e-06	5.62e-06	8.24e-06	4.12e-06	6.93e-06	0.749832	6.72e-06	6.9e-06	6.81e-06	-0.0255591
Q8I5T3	PLAF7	PF3D7_1211900		non-SERCA-type Ca2+ -transporting P-ATPase	84	yes	10863.3	9457.1	8698.14	8754.62	8125.85	7696.08	0.0021414	0.0018446	0.0019247	0.0018396	0.001993	0.00188215	-0.0825601	0.0018696	0.0018292	0.0018494	-0.0253243
Q8IES4	PLAF7	PF3D7_1304100		DNA ligase I	14	yes	461.933	680.774	753.479	790.791	697.275	701.266	9.11e-05	0.00013279	0.00016673	0.00016617	0.000111924	0.00016645	0.572569	0.00016043	0.00016668	0.000163555	-0.025313
O97303	PLAF7	PF3D7_0323700		U4/U6.U5 tri-snRNP-associated protein 1, putative	9	yes	1195.51	1450.22	1672.55	1754.37	1627.11	1479.19	0.00023566	0.00028287	0.0003701	0.00036865	0.000259265	0.000369375	0.510659	0.00037437	0.00035158	0.000362975	-0.025216
Q8I1Y1	PLAF7	PF3D7_0404800		conserved Plasmodium protein, unknown function	2	yes	189.411	187.571	149.868	169.694	153.283	136.328	3.73e-05	3.66e-05	3.32e-05	3.57e-05	3.7e-05	3.44e-05	-0.103215	3.53e-05	3.24e-05	3.38e-05	-0.0243115
Q8I586	PLAF7	PF3D7_1233600		asparagine and aspartate rich protein 1	35	yes	2256.83	2463.4	2915.43	2995.03	2624.53	2733.21	0.00044488	0.00048049	0.00064512	0.00062936	0.000462685	0.00063724	0.461807	0.00060385	0.00064964	0.000626745	-0.0239582
Q76NM7	PLAF7	PF3D7_1310600		ras-related protein Rab-5B	10	yes	691.115	685.991	834.566	824.439	783.879	722.315	0.00013624	0.0001338	0.00018467	0.00017324	0.00013502	0.000178955	0.406424	0.00018035	0.00017168	0.000176015	-0.0238985
Q8ILG2	PLAF7	PF3D7_1430200		plasmepsin IX	14	yes	2726.37	2649.44	2498.34	2233.08	2204.39	2095.86	0.00053743	0.00051678	0.00055282	0.00046925	0.000527105	0.000511035	-0.0446683	0.00050719	0.00049815	0.00050267	-0.0238105
Q8I5B6	PLAF7	PF3D7_1230400		ATP-dependent protease subunit ClpQ	14	yes	797.899	876.755	1172.74	1297.68	1155.95	1083.55	0.00015729	0.00017101	0.0002595	0.00027269	0.00016415	0.000266095	0.696927	0.00026596	0.00025754	0.00026175	-0.0237519
Q8IAU0	PLAF7	PF3D7_0810500		protein phosphatase PPM7, putative	7	yes	627.165	665.549	980.677	899.664	932.363	778.087	0.00012363	0.00012982	0.000217	0.00018905	0.000126725	0.000203025	0.679956	0.00021452	0.00018494	0.00019973	-0.0236063
Q8IKI9	PLAF7	PF3D7_1464900		ATP-dependent zinc metalloprotease FTSH, putative	30	yes	6154.16	6026.62	4985.22	4649.59	4420.07	4330.94	0.0012131	0.0011755	0.0011031	0.00097704	0.0011943	0.00104007	-0.199485	0.001017	0.0010294	0.0010232	-0.0235925
Q8IBL9	PLAF7	PF3D7_0723400		conserved Plasmodium protein, unknown function	23	yes	2131.64	2294.16	2353.2	2534.3	2276.14	2156.49	0.0004202	0.00044748	0.00052071	0.00053254	0.00043384	0.000526625	0.279613	0.00052369	0.00051256	0.000518125	-0.0234758
Q8IBS5	PLAF7	PF3D7_0717500		calcium-dependent protein kinase 4	5	yes	347.094	372.966	229.756	235.53	194.905	226.661	6.84e-05	7.27e-05	5.08e-05	4.95e-05	7.06e-05	5.02e-05	-0.492627	4.48e-05	5.39e-05	4.94e-05	-0.0234111
Q8IJZ7	PLAF7	PF3D7_1004000		60S ribosomal protein L13, putative	8	yes	1580.05	1507.43	1020.57	1144.22	1016.09	947.308	0.00031147	0.00029403	0.00022583	0.00024044	0.00030275	0.000233135	-0.376961	0.00023378	0.00022516	0.00022947	-0.0228601
C0H546	PLAF7	PF3D7_0920100		chaperone, putative	3	yes	164.734	177.013	563.331	528.664	566.199	428.427	3.25e-05	3.45e-05	0.00012465	0.00011109	3.35e-05	0.00011787	1.81496	0.00013027	0.00010183	0.00011605	-0.0224501
Q8IIR0	PLAF7	PF3D7_1110200		pre-mRNA-processing factor 6, putative	28	yes	2810.22	3161.7	3690.71	4179.24	3622.25	3518.06	0.00055396	0.0006167	0.00081667	0.0008782	0.00058533	0.000847435	0.533852	0.00083341	0.00083619	0.0008348	-0.0216721
Q8IJI7	PLAF7	PF3D7_1021600		deoxyribose-phosphate aldolase, putative	6	yes	317.87	412.252	410.223	425.977	418.569	342.129	6.27e-05	8.04e-05	9.08e-05	8.95e-05	7.15e-05	9.01e-05	0.333548	9.63e-05	8.13e-05	8.88e-05	-0.021461
Q8I3T5	PLAF7	PF3D7_0517300		serine/arginine-rich splicing factor 1	31	yes	3979.36	5494.35	3545.87	4297.72	3367.33	3737.06	0.00078443	0.0010717	0.00078462	0.0009031	0.000928065	0.00084386	-0.137222	0.00077476	0.00088824	0.0008315	-0.0212874
Q8IDG6	PLAF7	PF3D7_1353400		Ran-binding protein, putative	16	yes	1166.54	1225.02	1427.67	1568.16	1408.21	1312.57	0.00022995	0.00023894	0.00031591	0.00032952	0.000234445	0.000322715	0.461011	0.000324	0.00031198	0.00031799	-0.0212792
Q8IL15	PLAF7	PF3D7_1445800		conserved Plasmodium membrane protein, unknown function	1	yes	53.7842	43.458	44.3595	34.4764	37.7469	34.198	1.06e-05	8.48e-06	9.82e-06	7.24e-06	9.54e-06	8.53e-06	-0.161304	8.68e-06	8.13e-06	8.41e-06	-0.0210657
Q8I5B5	PLAF7	PF3D7_1230500		WD repeat-containing protein, putative	2	yes	157.234	129.31	142.336	142.02	140.692	118.164	3.1e-05	2.52e-05	3.15e-05	2.98e-05	2.81e-05	3.07e-05	0.125798	3.24e-05	2.81e-05	3.02e-05	-0.0209191
Q8IJF4	PLAF7	PF3D7_1025000		EF-hand calcium-binding domain-containing protein, putative	33	yes	6765.69	6354.65	5810.16	5868.87	5339.59	5278.21	0.0013337	0.0012395	0.0012857	0.0012332	0.0012866	0.00125945	-0.0307697	0.0012285	0.0012545	0.0012415	-0.0207096
Q8IKW1	PLAF7	PF3D7_1451500		pre-mRNA-splicing factor CWF18, putative	5	yes	1050.85	1087.58	1138.35	1216.7	1161.8	982.243	0.00020715	0.00021213	0.00025189	0.00025567	0.00020964	0.00025378	0.275664	0.00026731	0.00023346	0.000250385	-0.0194302
Q8IEA6	PLAF7	PF3D7_1320800		dihydrolipoyllysine-residue succinyltransferase component of 2-oxoglutarate dehydrogenase complex	14	yes	1064.54	1266.11	1905.74	1953.71	1794.13	1718.14	0.00020985	0.00024696	0.0004217	0.00041054	0.000228405	0.00041612	0.865405	0.00041279	0.00040838	0.000410585	-0.0193187
Q8IIJ4	PLAF7	PF3D7_1117300		conserved Plasmodium protein, unknown function	7	yes	1294.32	1122.68	842.413	692	751.484	650.133	0.00025514	0.00021898	0.00018641	0.00014541	0.00023706	0.00016591	-0.514851	0.0001729	0.00015453	0.000163715	-0.0192143
C0H4Y4	PLAF7	PF3D7_0801700		sentrin-specific protease 2, putative	9	yes	878.806	853.105	1168.62	1093.43	991.904	1067.31	0.00017323	0.0001664	0.00025859	0.00022977	0.000169815	0.00024418	0.523981	0.00022822	0.00025368	0.00024095	-0.0192112
Q8IAZ7	PLAF7	PF3D7_0816000		ribosome assembly protein RRB1, putative	8	yes	1835.44	1865.64	1601.97	1592.79	1491.55	1419.02	0.00036181	0.0003639	0.00035448	0.0003347	0.000362855	0.00034459	-0.0745123	0.00034318	0.00033728	0.00034023	-0.0183705
O77340	PLAF7	PF3D7_0313200		conserved Plasmodium protein, unknown function	2	yes	120.01	114.601	96.3035	84.6758	81.7237	83.3308	2.37e-05	2.24e-05	2.13e-05	1.78e-05	2.3e-05	1.96e-05	-0.234668	1.88e-05	1.98e-05	1.93e-05	-0.0183421
Q8III5	PLAF7	PF3D7_1118300		insulinase, putative	18	yes	1818.2	1873.71	2267.58	2115.05	2088.62	1909.53	0.00035841	0.00036547	0.00050176	0.00044444	0.00036194	0.0004731	0.386395	0.00048055	0.00045387	0.00046721	-0.018074
Q8IEG6	PLAF7	PF3D7_1314900		general transcription factor IIH subunit 2	2	yes	133.264	143.627	140.591	153.217	137.519	129.913	2.63e-05	2.8e-05	3.11e-05	3.22e-05	2.71e-05	3.17e-05	0.221789	3.16e-05	3.09e-05	3.13e-05	-0.0180706
C0H5K1	PLAF7	PF3D7_1362400		calpain	4	yes	117.556	126.17	107.429	107.94	93.224	102.83	2.32e-05	2.46e-05	2.38e-05	2.27e-05	2.39e-05	2.32e-05	-0.0406946	2.14e-05	2.44e-05	2.29e-05	-0.017623
Q8ILM8	PLAF7	PF3D7_1422500		ERAD-associated E3 ubiquitin-protein ligase HRD1	1	yes	55.7311	57.9088	33.066	50.4125	37.8886	37.8022	1.1e-05	1.13e-05	7.32e-06	1.06e-05	1.11e-05	8.95e-06	-0.315073	8.72e-06	8.99e-06	8.85e-06	-0.0167962
Q8I4R0	PLAF7	PF3D7_1252600		esterase, putative	7	yes	807.73	750.311	563.295	586.009	548.926	499.079	0.00015922	0.00014635	0.00012464	0.00012314	0.000152785	0.00012389	-0.302443	0.0001263	0.00011862	0.00012246	-0.0167492
Q8ILZ1	PLAF7	PF3D7_1410400		rhoptry-associated protein 1	232	yes	23527	24664.9	24621.8	26925.7	22861.4	24058.1	0.0046377	0.0048109	0.0054482	0.005658	0.0047243	0.0055531	0.233193	0.00526	0.0057182	0.0054891	-0.0167238
Q8IDW0	PLAF7	PF3D7_1337200		1-deoxy-D-xylulose 5-phosphate synthase	10	yes	850.459	950.99	962.736	1074.56	895.621	958.155	0.00016765	0.00018549	0.00021303	0.0002258	0.00017657	0.000219415	0.313422	0.00020606	0.00022774	0.0002169	-0.0166321
Q8IM10	PLAF7	PF3D7_1408600		40S ribosomal protein S8e, putative	15	yes	3234.73	3393.83	1978.76	2146.47	1937.97	1821.2	0.00063764	0.00066197	0.00043785	0.00045105	0.000649805	0.00044445	-0.547986	0.00044589	0.00043287	0.00043938	-0.0165519
Q8IBP8	PLAF7	PF3D7_0720400		ferrodoxin reductase-like protein	17	yes	1235.2	1293.12	2845.45	3166.66	2920.08	2560.3	0.00024349	0.00025223	0.00062963	0.00066542	0.00024786	0.000647525	1.38541	0.00067185	0.00060854	0.000640195	-0.0164245
Q8IIT1	PLAF7	PF3D7_1107200		conserved Plasmodium protein, unknown function	12	yes	1794.99	1848.04	1593.41	1600	1474.77	1437.66	0.00035384	0.00036046	0.00035258	0.00033621	0.00035715	0.000344395	-0.0524659	0.00033932	0.00034171	0.000340515	-0.0163458
Q8IE00	PLAF7	PF3D7_1332800		eukaryotic translation initiation factor 6, putative	1	yes	96.1767	139.41	58.7676	57.6196	55.532	50.7166	1.9e-05	2.72e-05	1.3e-05	1.21e-05	2.31e-05	1.26e-05	-0.877985	1.28e-05	1.21e-05	1.24e-05	-0.0161765
Q8I5F1	PLAF7	PF3D7_1226700		U3 small nucleolar RNA-interacting protein 2, putative	3	yes	161.03	151.964	89.8982	96.2177	84.6983	84.9031	3.17e-05	2.96e-05	1.99e-05	2.02e-05	3.07e-05	2.01e-05	-0.613865	1.95e-05	2.02e-05	1.98e-05	-0.0160586
Q8IDT0	PLAF7	PF3D7_1340600		RNA lariat debranching enzyme, putative	13	yes	793.808	943.492	895.881	973.993	867.428	836.941	0.00015648	0.00018403	0.00019824	0.00020467	0.000170255	0.000201455	0.24276	0.00019958	0.00019893	0.000199255	-0.0158417
Q8IBR1	PLAF7	PF3D7_0719000		conserved Plasmodium protein, unknown function	5	yes	466.193	490.116	380.748	428.124	404.298	333.826	9.19e-05	9.56e-05	8.43e-05	9e-05	9.37e-05	8.71e-05	-0.105999	9.3e-05	7.93e-05	8.62e-05	-0.0153853
Q8IJR4	PLAF7	PF3D7_1013100		U3 small nucleolar RNA-associated protein 13, putative	5	yes	377.272	409.151	445.093	481.843	418.432	426.465	7.44e-05	7.98e-05	9.85e-05	0.00010125	7.71e-05	9.99e-05	0.373538	9.63e-05	0.00010136	9.88e-05	-0.0152922
Q8IJR6	PLAF7	PF3D7_1012900		autophagy-related protein 18, putative	7	yes	1137.12	1388.35	1027.37	1078.66	998.12	923.803	0.00022415	0.0002708	0.00022733	0.00022666	0.000247475	0.000226995	-0.124622	0.00022965	0.00021957	0.00022461	-0.0152384
C6KSM4	PLAF7	PF3D7_0602400		elongation factor G	11	yes	922.672	1153.36	1967.22	1957.84	1847.93	1736.86	0.00018188	0.00022497	0.0004353	0.00041141	0.000203425	0.000423355	1.05737	0.00042517	0.00041282	0.000418995	-0.0149349
Q8ILQ8	PLAF7	PF3D7_1419200		thioredoxin-like protein, putative	18	yes	3064.16	3576.95	2335.23	2362.32	2234.22	2056.18	0.00060402	0.00069769	0.00051673	0.0004964	0.000650855	0.000506565	-0.361589	0.00051405	0.00048872	0.000501385	-0.0148286
Q8IAZ5	PLAF7	PF3D7_0815800		vacuolar protein sorting-associated protein 9, putative	41	yes	5765.4	5615.87	4105.84	4463.17	3951.48	3865.6	0.0011365	0.0010954	0.00090853	0.00093786	0.00111595	0.000923195	-0.273565	0.00090916	0.00091879	0.000913975	-0.0144807
Q8I2R6	PLAF7	PF3D7_0924100		conserved Plasmodium protein, unknown function	14	yes	1963.22	1949.76	1713.06	1733.92	1635.97	1513.04	0.000387	0.0003803	0.00037906	0.00036436	0.00038365	0.00037171	-0.0456133	0.0003764	0.00035963	0.000368015	-0.0144129
Q8IDQ4	PLAF7	PF3D7_1343500		conserved Plasmodium protein, unknown function	2	yes	219.839	249.077	194.947	128.726	157.291	140.266	4.33e-05	4.86e-05	4.31e-05	2.71e-05	4.6e-05	3.51e-05	-0.389159	3.62e-05	3.33e-05	3.48e-05	-0.013589
Q8II93	PLAF7	PF3D7_1127000		protein phosphatase, putative	17	yes	1821.33	1965.99	1545.31	1525.3	1456.04	1352.37	0.00035903	0.00038347	0.00034194	0.00032052	0.00037125	0.00033123	-0.164558	0.00033501	0.00032144	0.000328225	-0.0131482
C6KT80	PLAF7	PF3D7_0624400		conserved Plasmodium protein, unknown function	10	yes	1214.38	1345.47	873.926	878.469	841.035	761.796	0.00023938	0.00026244	0.00019338	0.0001846	0.00025091	0.00018899	-0.40886	0.00019351	0.00018107	0.00018729	-0.013036
Q8IC43	PLAF7	PF3D7_0702400		small exported membrane protein 1	20	yes	3614.41	3537.69	1769.66	1614.54	1774.37	1329.88	0.00071249	0.00069003	0.00039158	0.00033927	0.00070126	0.000365425	-0.940374	0.00040825	0.00031609	0.00036217	-0.0129083
Q8IDH2	PLAF7	PF3D7_1352800		vacuolar fusion protein MON1, putative	12	yes	931.932	925.156	830.638	874.512	740.896	815.433	0.00018371	0.00018045	0.0001838	0.00018376	0.00018208	0.00018378	0.0134073	0.00017047	0.00019382	0.000182145	-0.0128924
Q8IDX1	PLAF7	PF3D7_1336000		conserved Plasmodium protein, unknown function	11	yes	989.075	835.835	651.439	621.318	570.905	592.903	0.00019497	0.00016303	0.00014415	0.00013056	0.000179	0.000137355	-0.38205	0.00013135	0.00014092	0.000136135	-0.0128714
Q8II71	PLAF7	PF3D7_1129200		26S proteasome regulatory subunit RPN7, putative	12	yes	1619.24	1713.26	2185.24	2486.66	2139.74	2124.4	0.00031919	0.00033417	0.00048354	0.00052253	0.00032668	0.000503035	0.622781	0.00049231	0.00050494	0.000498625	-0.0127036
O97247	PLAF7	PF3D7_0306800		T-complex protein 1 subunit beta	12	yes	1332.38	1696.91	1474.9	1444.62	1242.01	1424.95	0.00026264	0.00033099	0.00032636	0.00030356	0.000296815	0.00031496	0.0856046	0.00028576	0.00033869	0.000312225	-0.0125826
Q8I5Y5	PLAF7	PF3D7_1206000		shewanella-like protein phosphatase 2	5	yes	321.098	268.679	337.43	306.721	294.848	294.805	6.33e-05	5.24e-05	7.47e-05	6.45e-05	5.79e-05	6.96e-05	0.265885	6.78e-05	7.01e-05	6.9e-05	-0.0125717
Q8IKP3	PLAF7	PF3D7_1458800		DNA-directed RNA polymerase III subunit RPC5, putative	2	yes	208.87	235.99	284.845	266.13	251.78	252.415	4.12e-05	4.6e-05	6.3e-05	5.59e-05	4.36e-05	5.95e-05	0.447942	5.79e-05	6e-05	5.9e-05	-0.0125221
Q8I287	PLAF7	PF3D7_0105400		conserved Plasmodium protein, unknown function	4	yes	1089.79	1104.39	506.665	619.484	526.033	501.408	0.00021482	0.00021541	0.00011211	0.00013017	0.000215115	0.00012114	-0.828433	0.00012103	0.00011918	0.000120105	-0.0123791
Q8I5V4	PLAF7	PF3D7_1209500		cGMP-specific phosphodiesterase	1	yes	68.6337	69.2183	57.7512	76.0835	60.9583	60.9972	1.35e-05	1.35e-05	1.28e-05	1.6e-05	1.35e-05	1.44e-05	0.0898533	1.4e-05	1.45e-05	1.43e-05	-0.012289
Q76NM6	PLAF7	PF3D7_1311900		V-type proton ATPase catalytic subunit A	46	yes	4665.17	5922.4	6584.5	6676.83	6373.76	5761.97	0.00091962	0.0011552	0.001457	0.001403	0.00103741	0.00143	0.463029	0.0014665	0.0013695	0.001418	-0.0121576
Q8ILK9	PLAF7	PF3D7_1425400		DEAD/DEAH box helicase, putative	7	yes	512.399	454.084	549.134	648.09	547.535	545.157	0.00010101	8.86e-05	0.00012151	0.00013619	9.48e-05	0.00012885	0.442886	0.00012598	0.00012958	0.00012778	-0.0120305
Q8I490	PLAF7	PF3D7_0501000		Plasmodium exported protein, unknown function	17	yes	4873.6	4613.71	2447.02	2432.06	2411.35	2058.28	0.00096071	0.00089991	0.00054147	0.00051106	0.00093031	0.000526265	-0.821922	0.0005548	0.00048922	0.00052201	-0.011712
Q8IE30	PLAF7	PF3D7_1329600		conserved Plasmodium protein, unknown function	8	yes	544.276	526.531	392.794	417.479	362.953	377.513	0.00010729	0.0001027	8.69e-05	8.77e-05	0.000104995	8.73e-05	-0.26592	8.35e-05	8.97e-05	8.66e-05	-0.0116535
Q8IJT8	PLAF7	PF3D7_1010700		dolichyl-phosphate-mannose--protein mannosyltransferase, putative	20	yes	2679.97	2793.44	2695.65	2735.96	2487.63	2482.85	0.00052829	0.00054487	0.00059649	0.00057492	0.00053658	0.000585705	0.126381	0.00057235	0.00059013	0.00058124	-0.0110402
C0H4T0	PLAF7	PF3D7_0808100		AP-3 complex subunit delta, putative	8	yes	806.249	599.694	498.73	738.019	582.77	544.267	0.00015893	0.00011697	0.00011036	0.00015508	0.00013795	0.00013272	-0.0557597	0.00013408	0.00012936	0.00013172	-0.0109114
O77372	PLAF7	PF3D7_0318500		conserved Plasmodium protein, unknown function	19	yes	1619.79	1271.49	1577.63	1597.24	1521.75	1386.11	0.0003193	0.00024801	0.00034909	0.00033563	0.000283655	0.00034236	0.271377	0.00035012	0.00032946	0.00033979	-0.0108708
O77392	PLAF7	PF3D7_0316300		inorganic pyrophosphatase, inorganic pyrophosphatase, putative	13	yes	1163.15	1275.7	1723.08	1685.67	1593.42	1528.97	0.00022929	0.00024883	0.00038128	0.00035422	0.00023906	0.00036775	0.621353	0.00036661	0.00036341	0.00036501	-0.0107894
Q8I3Q3	PLAF7	PF3D7_0520800		conserved Plasmodium protein, unknown function	18	yes	2135.59	2458.77	1356.29	1361.05	1213.06	1273.47	0.00042098	0.00047959	0.00030012	0.000286	0.000450285	0.00029306	-0.619642	0.0002791	0.00030268	0.00029089	-0.0107224
Q8IL37	PLAF7	PF3D7_1443400		WD repeat-containing protein	10	yes	1733.69	1615.6	1151.96	998.671	1029.72	944.059	0.00034175	0.00031513	0.0002549	0.00020985	0.00032844	0.000232375	-0.499175	0.00023692	0.00022439	0.000230655	-0.0107183
Q8I413	PLAF7	PF3D7_0509100		structural maintenance of chromosomes protein 4, putative	49	yes	8390.52	8219.24	5722.27	5713.68	5346.23	5128.09	0.001654	0.0016032	0.0012662	0.0012006	0.0016286	0.0012334	-0.400992	0.0012301	0.0012189	0.0012245	-0.010448
C6KT45	PLAF7	PF3D7_0620500		cleavage stimulation factor subunit 1, putative	15	yes	1217.45	1363.74	1437.88	1403.78	1267.73	1334.1	0.00023999	0.000266	0.00031817	0.00029498	0.000252995	0.000306575	0.277131	0.00029168	0.00031709	0.000304385	-0.0103428
Q8IKF6	PLAF7	PF3D7_1468100		conserved Plasmodium protein, unknown function	101	yes	10893.2	12258.5	10153.8	10413.3	9393.99	9433.24	0.0021473	0.002391	0.0022468	0.0021882	0.00226915	0.0022175	-0.0332179	0.0021614	0.0022421	0.00220175	-0.0102834
Q8IKW9	PLAF7	PF3D7_1450700		conserved Plasmodium protein, unknown function	7	yes	992.026	977.704	793.315	736.267	745.912	657.648	0.00019555	0.0001907	0.00017554	0.00015471	0.000193125	0.000165125	-0.225976	0.00017162	0.00015631	0.000163965	-0.0101707
Q8I207	PLAF7	PF3D7_0401800		Plasmodium exported protein (PHISTb), unknown function	39	yes	5748.46	5561.58	3775.68	3940.93	3682.88	3385.81	0.0011332	0.0010848	0.00083547	0.00082812	0.001109	0.000831795	-0.414959	0.00084736	0.00080475	0.000826055	-0.00999017
Q8I491	PLAF7	PF3D7_0500900		serine/threonine protein kinase, FIKK family	3	yes	1321.62	1174.07	757.854	779.5	769.764	640.249	0.00026052	0.000229	0.0001677	0.0001638	0.00024476	0.00016575	-0.562359	0.00017711	0.00015218	0.000164645	-0.00965017
Q8I226	PLAF7	PF3D7_0112000		TatD-like deoxyribonuclease	2	yes	97.1615	136.529	266.595	270.689	271.815	221.173	1.92e-05	2.66e-05	5.9e-05	5.69e-05	2.29e-05	5.79e-05	1.33965	6.25e-05	5.26e-05	5.76e-05	-0.00954388
Q8I098	PLAF7	PF3D7_0425800		erythrocyte membrane protein 1, PfEMP1	1	yes	155.37	177.552	112.678	144.826	114.05	121.014	3.06e-05	3.46e-05	2.49e-05	3.04e-05	3.26e-05	2.77e-05	-0.237177	2.62e-05	2.88e-05	2.75e-05	-0.00946376
Q8IL51	PLAF7	PF3D7_1441900		RNA polymerase II transcription factor B subunit 5, putative	1	yes	472.191	387.718	501.514	482.26	519.548	384.479	9.31e-05	7.56e-05	0.00011097	0.00010134	8.44e-05	0.000106155	0.33167	0.00011954	9.14e-05	0.000105463	-0.00944222
Q8IAT7	PLAF7	PF3D7_0810200		ABC1 family, putative	10	yes	1271.32	1240.42	1220.15	1318.82	1213.25	1113.1	0.00025061	0.00024195	0.00026999	0.00027713	0.00024628	0.00027356	0.151558	0.00027914	0.00026457	0.000271855	-0.00901993
Q8IJZ4	PLAF7	PF3D7_1004300		E3 ubiquitin-protein ligase, putative	19	yes	1009.03	1145.71	1079.05	1123.16	970.658	1045.85	0.0001989	0.00022347	0.00023877	0.00023601	0.000211185	0.00023739	0.168752	0.00022333	0.00024858	0.000235955	-0.00874742
Q8IK18	PLAF7	PF3D7_1001800		Plasmodium exported protein (PHISTc), unknown function	2	yes	193.434	228.018	195.266	179.064	170.052	173.502	3.81e-05	4.45e-05	4.32e-05	3.76e-05	4.13e-05	4.04e-05	-0.0312665	3.91e-05	4.12e-05	4.02e-05	-0.00841276
O97318	PLAF7	PF3D7_0319500		RNA-binding protein, putative	2	yes	110.136	99.4465	116.225	110.342	105.482	102.493	2.17e-05	1.94e-05	2.57e-05	2.32e-05	2.06e-05	2.45e-05	0.250563	2.43e-05	2.44e-05	2.43e-05	-0.00813538
Q8IB11	PLAF7	PF3D7_0817600		conserved Plasmodium protein, unknown function	31	yes	4163.83	4257.32	4712.41	4642.19	4340.27	4245.46	0.00082079	0.0008304	0.0010427	0.00097548	0.000825595	0.00100909	0.289549	0.00099861	0.0010091	0.00100385	-0.00750396
Q8IM22	PLAF7	PF3D7_1407200		conserved Plasmodium protein, unknown function	9	yes	668.805	537.05	671.464	687.934	679.179	569.524	0.00013184	0.00010475	0.00014858	0.00014456	0.000118295	0.00014657	0.309201	0.00015627	0.00013537	0.00014582	-0.00740124
Q5MYR6	PLAF7	PF3D7_0729200		1-cys peroxiredoxin	11	yes	561.987	739.505	1221.6	1206.39	1157.29	1072.48	0.00011078	0.00014424	0.00027031	0.0002535	0.00012751	0.000261905	1.03843	0.00026627	0.00025491	0.00026059	-0.00726188
Q8I5P5	PLAF7	PF3D7_1216200		glycerol-3-phosphate dehydrogenase [NAD(+)], putative	6	yes	359.466	298.6	342.333	362.428	351.677	295.489	7.09e-05	5.82e-05	7.58e-05	7.62e-05	6.46e-05	7.6e-05	0.234675	8.09e-05	7.02e-05	7.56e-05	-0.00724551
C0H5H5	PLAF7	PF3D7_1345900		kinetochore protein SPC25, putative	17	yes	2904.16	2942.85	1869.56	1935.1	1778.76	1713.19	0.00057248	0.00057401	0.00041369	0.00040663	0.000573245	0.00041016	-0.482965	0.00040926	0.0004072	0.00040823	-0.0068046
O96136	PLAF7	PF3D7_0203300		ERCC1 nucleotide excision repair protein, putative	2	yes	59.1612	60.3092	51.1706	58.0137	48.593	51.461	1.17e-05	1.18e-05	1.13e-05	1.22e-05	1.17e-05	1.18e-05	0.00547093	1.12e-05	1.22e-05	1.17e-05	-0.00633342
Q8II69	PLAF7	PF3D7_1129400		rRNA (cytosine-C(5))-methyltransferase, putative	4	yes	834.474	919.774	557.332	581.371	627.737	420.662	0.0001645	0.0001794	0.00012332	0.00012217	0.00017195	0.000122745	-0.486325	0.00014443	0.0001	0.000122208	-0.00633143
Q8I2W7	PLAF7	PF3D7_0918600		ATP-dependent DNA helicase Q1	4	yes	178.951	189.708	156.69	166.811	159.907	137.295	3.53e-05	3.7e-05	3.47e-05	3.51e-05	3.61e-05	3.49e-05	-0.0519005	3.68e-05	3.26e-05	3.47e-05	-0.00624154
Q8IJK5	PLAF7	PF3D7_1019700		conserved Plasmodium protein, unknown function	37	yes	5248.95	5394.77	4021.79	3673.59	3704.75	3375.87	0.0010347	0.0010523	0.00088993	0.00077195	0.0010435	0.00083094	-0.328614	0.00085239	0.00080239	0.00082739	-0.00617679
Q8IEB3	PLAF7	PF3D7_1320000		golgi protein 1	58	yes	8953.42	9629.08	7131.81	6550.25	6188.87	6387.61	0.0017649	0.0018782	0.0015781	0.0013764	0.00182155	0.00147725	-0.302253	0.0014239	0.0015182	0.00147105	-0.00606771
Q8IL63	PLAF7	PF3D7_1440700		adaptor complexes medium subunit family	7	yes	1266.48	1189.42	1081.24	1231.16	1013.14	1105.9	0.00024965	0.000232	0.00023925	0.00025871	0.000240825	0.00024898	0.0480447	0.0002331	0.00026286	0.00024798	-0.00580609
C0H4G7	PLAF7	PF3D7_0529400		conserved Plasmodium protein, unknown function	96	yes	15648	16388.8	10025.2	10215.9	9064.26	9520.75	0.0030846	0.0031967	0.0022183	0.0021467	0.00314065	0.0021825	-0.525082	0.0020855	0.0022629	0.0021742	-0.005497
Q8I3N1	PLAF7	PF3D7_0523300		conserved Plasmodium protein, unknown function	3	yes	424.583	398.576	372.014	373.93	353.021	332.693	8.37e-05	7.77e-05	8.23e-05	7.86e-05	8.07e-05	8.04e-05	-0.00488758	8.12e-05	7.91e-05	8.01e-05	-0.00533613
Q8I3L4	PLAF7	PF3D7_0525100		acyl-CoA synthetase	8	yes	861.023	1049.89	748.266	825.329	696.148	747.138	0.00016973	0.00020478	0.00016557	0.00017343	0.000187255	0.0001695	-0.143719	0.00016017	0.00017758	0.000168875	-0.0053295
Q8I5G5	PLAF7	PF3D7_1225200		conserved Plasmodium protein, unknown function	27	yes	3377.3	3548.61	2747.18	2750.09	2518.47	2532.87	0.00066575	0.00069216	0.00060789	0.00057789	0.000678955	0.00059289	-0.195551	0.00057945	0.00060202	0.000590735	-0.00525337
O96163	PLAF7	PF3D7_0207400		serine repeat antigen 7	9	yes	541.95	526.033	422.272	421.176	408.939	367.056	0.00010683	0.0001026	9.34e-05	8.85e-05	0.000104715	9.1e-05	-0.202989	9.41e-05	8.72e-05	9.07e-05	-0.00483712
O96246	PLAF7	PF3D7_0216800		TMEM121 domain-containing protein, putative	1	yes	46.5955	41.5321	29.6839	31.6656	30.8316	25.6049	9.19e-06	8.1e-06	6.57e-06	6.65e-06	8.64e-06	6.61e-06	-0.38662	7.09e-06	6.09e-06	6.59e-06	-0.00467748
Q8I5T2	PLAF7	PF3D7_1212000		glutathione peroxidase-like thioredoxin peroxidase	14	yes	2069.65	2316.47	1681.59	1733.4	1543.89	1594.23	0.00040798	0.00045183	0.0003721	0.00036425	0.000429905	0.000368175	-0.223626	0.00035522	0.00037892	0.00036707	-0.00433646
Q8I447	PLAF7	PF3D7_0505500		DNA mismatch repair protein MSH6, putative	21	yes	2515.44	2960.91	2407.28	2392.29	2449.08	1972.67	0.00049585	0.00057753	0.00053268	0.0005027	0.00053669	0.00051769	-0.0520006	0.00056348	0.00046887	0.000516175	-0.00422818
C6KT38	PLAF7	PF3D7_0619800		conserved Plasmodium membrane protein, unknown function	2	yes	226.022	176.34	130.484	131.29	108.87	131.465	4.46e-05	3.44e-05	2.89e-05	2.76e-05	3.95e-05	2.82e-05	-0.483666	2.5e-05	3.12e-05	2.81e-05	-0.00422226
Q8IDK3	PLAF7	PF3D7_1349600		conserved Plasmodium protein, unknown function	15	yes	2910.13	2922.88	1941.83	2096.9	1847.43	1862.61	0.00057366	0.00057011	0.00042968	0.00044063	0.000571885	0.000435155	-0.394196	0.00042506	0.00044271	0.000433885	-0.00421666
Q8I441	PLAF7	PF3D7_0506100		60S ribosomal subunit protein L24, putative	2	yes	472.41	482.67	191.98	227.48	189.901	194.958	9.31e-05	9.41e-05	4.25e-05	4.78e-05	9.36e-05	4.51e-05	-1.05261	4.37e-05	4.63e-05	4.5e-05	-0.00403256
Q8IK17	PLAF7	PF3D7_1001900		Plasmodium exported protein (hyp16), unknown function	14	yes	2189.07	2200.34	1314.96	1124.01	1310.16	943.516	0.00043152	0.00042918	0.00029097	0.00023619	0.00043035	0.00026358	-0.70727	0.00030144	0.00022426	0.00026285	-0.00400117
Q8IC01	PLAF7	PF3D7_0708800		heat shock protein 110	30	yes	1941.62	2319.24	2891.39	2694.6	2646.8	2497.98	0.00038274	0.00045237	0.0006398	0.00056623	0.000417555	0.000603015	0.530228	0.00060898	0.00059373	0.000601355	-0.00397698
Q8IIQ1	PLAF7	PF3D7_1111100		replication factor C subunit 5, putative	7	yes	1116.81	1137.78	1054.19	1242.41	1026.6	1080.32	0.00022015	0.00022193	0.00023327	0.00026107	0.00022104	0.00024717	0.161196	0.0002362	0.00025678	0.00024649	-0.00397453
Q8ILD7	PLAF7	PF3D7_1432500		RNA methyltransferase, putative	5	yes	414.467	461.096	384.875	494.231	393.727	412.011	8.17e-05	8.99e-05	8.52e-05	0.00010385	8.58e-05	9.45e-05	0.139107	9.06e-05	9.79e-05	9.43e-05	-0.00379082
Q8IBN3	PLAF7	PF3D7_0721800		conserved Plasmodium protein, unknown function	5	yes	834.498	984.222	1119.63	1219.29	1148.54	1003.23	0.0001645	0.00019197	0.00024775	0.00025621	0.000178235	0.00025198	0.499529	0.00026426	0.00023845	0.000251355	-0.00358284
Q8IKV8	PLAF7	PF3D7_1451800		sortilin	30	yes	4675.15	4852.12	3207.41	3729.04	3179.62	3192.04	0.00092159	0.00094642	0.00070973	0.0007836	0.000934005	0.000746665	-0.322969	0.00073157	0.0007587	0.000745135	-0.00295928
Q8IEI4	PLAF7	PF3D7_1313000		ubiquitin-like protein nedd8 homologue, putative	4	yes	456.676	552.027	432.54	461.313	425.118	397.428	9e-05	0.00010767	9.57e-05	9.69e-05	9.88e-05	9.63e-05	-0.0372873	9.78e-05	9.45e-05	9.61e-05	-0.00281102
Q8I2T4	PLAF7	PF3D7_0921900		conserved Plasmodium protein, unknown function	1	yes	156.204	189.213	119.065	78.0886	104.231	78.6405	3.08e-05	3.69e-05	2.63e-05	1.64e-05	3.38e-05	2.14e-05	-0.66302	2.4e-05	1.87e-05	2.13e-05	-0.00276961
Q8IEM2	PLAF7	PF3D7_1309200		protein phosphatase PPM6, putative	5	yes	496.746	506.135	356.051	380.83	345.015	332.948	9.79e-05	9.87e-05	7.88e-05	8e-05	9.83e-05	7.94e-05	-0.308275	7.94e-05	7.91e-05	7.93e-05	-0.00266417
Q8I3B3	PLAF7	PF3D7_0903500		conserved Plasmodium protein, unknown function	56	yes	6644.55	6871.91	4822.34	5071.06	4400.8	4697.59	0.0013098	0.0013404	0.0010671	0.0010656	0.0013251	0.00106635	-0.31342	0.0010125	0.0011165	0.0010645	-0.00250509
Q8IFN0	PLAF7	PF3D7_0423600		conserved Plasmodium protein, unknown function	16	yes	3008.1	3285.81	2473.99	2627.53	2331.74	2361.08	0.00059297	0.0006409	0.00054744	0.00055213	0.000616935	0.000549785	-0.166251	0.00053649	0.00056119	0.00054884	-0.00248191
Q8I423	PLAF7	PF3D7_0508000		6-cysteine protein	25	yes	3379.3	3546.81	3244.92	3608.58	3245.29	3060.01	0.00066614	0.00069181	0.00071803	0.00075828	0.000678975	0.000738155	0.120565	0.00074668	0.00072732	0.000737	-0.00225917
Q8IL98	PLAF7	PF3D7_1436800		ATP-dependent Clp protease proteolytic subunit	2	yes	134.979	144.463	243.139	267.283	231.974	237.39	2.66e-05	2.82e-05	5.38e-05	5.62e-05	2.74e-05	5.5e-05	1.00518	5.34e-05	5.64e-05	5.49e-05	-0.00221889
Q8IDD4	PLAF7	PF3D7_1356800		serine/threonine protein kinase, putative	40	yes	2674	2545.51	2801.62	2833.69	2699.23	2494.55	0.00052711	0.00049651	0.00061993	0.00059545	0.00051181	0.00060769	0.247727	0.00062104	0.00059292	0.00060698	-0.00168657
Q8IBZ6	PLAF7	PF3D7_0709300		Cg2 protein	14	yes	1741.88	1692.23	1828.05	1876.97	1681.29	1729.94	0.00034337	0.00033007	0.00040451	0.00039441	0.00033672	0.00039946	0.246502	0.00038683	0.00041118	0.000399005	-0.00164422
O96233	PLAF7	PF3D7_0215400		conserved Plasmodium protein, unknown function	14	yes	2004.01	1792.7	1653.23	1623.03	1530.61	1489.3	0.00039504	0.00034967	0.00036582	0.00034105	0.000372355	0.000353435	-0.0752338	0.00035216	0.00035398	0.00035307	-0.00149067
C0H539	PLAF7	PF3D7_0916400		conserved Plasmodium protein, unknown function	5	yes	612.31	591.5	563.794	652.311	556.227	562.014	0.0001207	0.00011537	0.00012475	0.00013707	0.000118035	0.00013091	0.149361	0.00012798	0.00013358	0.00013078	-0.00143338
Q8IHY0	PLAF7	PF3D7_1138500		protein phosphatase PPM2	30	yes	2198.72	2579.81	3251.04	3323.16	3081.33	2976.18	0.00043342	0.0005032	0.00071938	0.00069831	0.00046831	0.000708845	0.598006	0.00070895	0.00070739	0.00070817	-0.00137447
C6KSM1	PLAF7	PF3D7_0602100		ATP-dependent RNA helicase, putative	11	yes	886.869	972.537	876.963	916.419	835.159	816.658	0.00017482	0.0001897	0.00019405	0.00019257	0.00018226	0.00019331	0.0849183	0.00019215	0.00019411	0.00019313	-0.00134399
O97248	PLAF7	PF3D7_0306900		40S ribosomal protein S23, putative	1	yes	161.183	151.958	86.2041	77.5431	75.7415	75.3665	3.18e-05	2.96e-05	1.91e-05	1.63e-05	3.07e-05	1.77e-05	-0.796059	1.74e-05	1.79e-05	1.77e-05	-0.00118339
Q7KQL4	PLAF7	PF3D7_1017000		DNA polymerase delta catalytic subunit	17	yes	1649.22	1769.55	1876.86	1960.6	1762.98	1771.32	0.0003251	0.00034515	0.00041531	0.00041199	0.000335125	0.00041365	0.303711	0.00040563	0.00042102	0.000413325	-0.00113395
Q8IIA6	PLAF7	PF3D7_1125800		kelch domain-containing protein, putative	21	yes	836.008	715.723	2613.37	2894	2528.23	2541.04	0.0001648	0.0001396	0.00057828	0.00060813	0.0001522	0.000593205	1.96256	0.0005817	0.00060397	0.000592835	-0.000900134
Q8IKX4	PLAF7	PF3D7_1450100		signal recognition particle subunit SRP54	12	yes	2574.72	2487.02	1801.17	1650.75	1487.66	1694.32	0.00050754	0.0004851	0.00039856	0.00034688	0.00049632	0.00037272	-0.413178	0.00034228	0.00040271	0.000372495	-0.000871175
Q8I3L1	PLAF7	PF3D7_0525400		G-protein coupled receptor, putative	1	yes	68.5484	62.7165	48.6537	50.0266	44.2533	46.6385	1.35e-05	1.22e-05	1.08e-05	1.05e-05	1.29e-05	1.06e-05	-0.274986	1.02e-05	1.11e-05	1.06e-05	-0.000746017
Q8I3Q4	PLAF7	PF3D7_0520700		CDC73 domain-containing protein, putative	13	yes	1366.62	1434.17	1056.65	1171.52	1045.17	1007.12	0.00026939	0.00027974	0.00023381	0.00024618	0.000274565	0.000239995	-0.194143	0.00024047	0.00023938	0.000239925	-0.000420856
Q9U0H5	PLAF7	PF3D7_0411300		conserved Plasmodium protein, unknown function	2	yes	597.379	480.564	455.597	395.254	435.67	351.639	0.00011776	9.37e-05	0.00010081	8.31e-05	0.000105748	9.19e-05	-0.201969	0.00010024	8.36e-05	9.19e-05	-0.00036883
Q8I5E1	PLAF7	PF3D7_1227700		conserved Plasmodium protein, unknown function	51	yes	7147.17	7299.46	6586.4	7005.25	6284.96	6238.18	0.0014089	0.0014238	0.0014574	0.001472	0.00141635	0.0014647	0.0484274	0.001446	0.0014827	0.00146435	-0.000344783
Q8I3B8	PLAF7	PF3D7_0903000		conserved protein, unknown function	2	yes	149.293	151.451	115.337	112.841	104.938	105.515	2.94e-05	2.95e-05	2.55e-05	2.37e-05	2.95e-05	2.46e-05	-0.260356	2.41e-05	2.51e-05	2.46e-05	-0.000293064
C6KSN2	PLAF7	PF3D7_0603200		mitochondrial chaperone BCS1, putative	4	yes	359.256	456.922	334.083	270.116	273.133	285.322	7.08e-05	8.91e-05	7.39e-05	5.68e-05	8e-05	6.53e-05	-0.291455	6.28e-05	6.78e-05	6.53e-05	-0.000287055
Q8ILZ7	PLAF7	PF3D7_1409800		CUGBP Elav-like family member 2, putative	35	yes	2410.73	2210.22	3358.31	3433.42	3104.82	3155.72	0.00047521	0.00043111	0.00074312	0.00072148	0.00045316	0.0007323	0.692414	0.00071436	0.00075007	0.000732215	-0.000167467
Q8I5R6	PLAF7	PF3D7_1213900		conserved Plasmodium protein, unknown function	5	yes	724.026	586.53	512.402	572.87	483.089	515.797	0.00014272	0.0001144	0.00011338	0.00012038	0.00012856	0.00011688	-0.137414	0.00011115	0.0001226	0.000116875	-6.17e-05
C0H5I7	PLAF7	PF3D7_1357800		T-complex protein 1 subunit delta	9	yes	591.097	782.49	649.528	565.126	578.374	544.481	0.00011652	0.00015263	0.00014373	0.00011875	0.000134575	0.00013124	-0.0362029	0.00013307	0.00012941	0.00013124	0
Q8IHT3	PLAF7	PF3D7_1143300		DNA-directed RNA polymerases I and III subunit RPAC1, putative	6	yes	332.037	454.05	383.8	394.682	335.992	381.05	6.55e-05	8.86e-05	8.49e-05	8.29e-05	7.7e-05	8.39e-05	0.124195	7.73e-05	9.06e-05	8.39e-05	0.000111725
Q8IB51	PLAF7	PF3D7_0821700		60S ribosomal protein L22, putative	2	yes	330.548	369.968	154.723	159.641	152.971	137.152	6.52e-05	7.22e-05	3.42e-05	3.35e-05	6.87e-05	3.39e-05	-1.01857	3.52e-05	3.26e-05	3.39e-05	0.000255386
Q8I372	PLAF7	PF3D7_0907900		peptide deformylase	4	yes	245.617	215.465	416.051	315.379	374.386	303.903	4.84e-05	4.2e-05	9.21e-05	6.63e-05	4.52e-05	7.92e-05	0.807874	8.61e-05	7.22e-05	7.92e-05	0.000346204
Q8IBN1	PLAF7	PF3D7_0722200		rhoptry-associated leucine zipper-like protein 1	83	yes	13864.3	16184	16155.7	15195.4	13778.6	15145.5	0.002733	0.0031567	0.0035749	0.0031931	0.00294485	0.003384	0.200535	0.0031702	0.0035998	0.003385	0.000426265
Q8IED2	PLAF7	PF3D7_1318400		structural maintenance of chromosomes protein 2, putative	47	yes	7974.23	7980.39	6132.37	6201.35	5767.17	5613.39	0.0015719	0.0015566	0.001357	0.0013031	0.00156425	0.00133005	-0.233991	0.0013269	0.0013342	0.00133055	0.000542244
Q8ILB6	PLAF7	PF3D7_1434800		mitochondrial acidic protein MAM33, putative	33	yes	3299.89	3679.22	4355.36	4569.47	4255.08	3978.69	0.00065049	0.00071764	0.00096374	0.0009602	0.000684065	0.00096197	0.491858	0.00097901	0.00094567	0.00096234	0.000554793
Q8IEK4	PLAF7	PF3D7_1311400		AP-1 complex subunit mu-1	7	yes	882.881	732.634	585.127	622.995	537.844	575.429	0.00017404	0.0001429	0.00012948	0.00013091	0.00015847	0.000130195	-0.283536	0.00012375	0.00013677	0.00013026	0.000720087
C6KT54	PLAF7	PF3D7_0621700		conserved Plasmodium protein, unknown function	1	yes	159.266	125.549	117.68	137.906	122.934	112.688	3.14e-05	2.45e-05	2.6e-05	2.9e-05	2.79e-05	2.75e-05	-0.0225054	2.83e-05	2.68e-05	2.75e-05	0.00131049
Q8IDS7	PLAF7	PF3D7_1340900		sodium-dependent phosphate transporter	13	yes	2656.26	2823.88	1854.28	2206.59	1873.26	1868.1	0.00052361	0.0005508	0.00041031	0.00046368	0.000537205	0.000436995	-0.297856	0.000431	0.00044402	0.00043751	0.00169922
Q8IDA4	PLAF7	PF3D7_1360100		RNA-binding protein, putative	4	yes	498.52	574.48	675.136	499.936	610.759	480.572	9.83e-05	0.00011205	0.00014939	0.00010505	0.000105161	0.00012722	0.274733	0.00014052	0.00011422	0.00012737	0.00170002
C6KTC7	PLAF7	PF3D7_0629200		DnaJ protein, putative	27	yes	4483.58	4725.48	4309.89	4366.12	4162.61	3852.42	0.00088382	0.00092171	0.00095368	0.00091747	0.000902765	0.000935575	0.0515028	0.00095773	0.00091566	0.000936695	0.00172605
Q8II43	PLAF7	PF3D7_1132200		T-complex protein 1 subunit alpha	17	yes	1716.99	2186.38	1969.02	2073.96	1746.68	1981.23	0.00033846	0.00042646	0.0004357	0.00043581	0.00038246	0.000435755	0.188208	0.00040188	0.00047091	0.000436395	0.00211735
C0H579	PLAF7	PF3D7_0931400		PUB domain-containing protein, putative	2	yes	225.236	253.735	172.791	183.424	173.643	155.45	4.44e-05	4.95e-05	3.82e-05	3.85e-05	4.69e-05	3.84e-05	-0.29029	4e-05	3.69e-05	3.85e-05	0.00227183
Q8IL43	PLAF7	PF3D7_1442800		conserved Plasmodium protein, unknown function	1	yes	70.8377	69.0975	179.154	217.291	202.982	162.988	1.4e-05	1.35e-05	3.96e-05	4.57e-05	1.37e-05	4.27e-05	1.63621	4.67e-05	3.87e-05	4.27e-05	0.00234894
Q8IBY9	PLAF7	PF3D7_0710100		conserved Plasmodium protein, unknown function	5	yes	445.015	418.697	292.303	311.842	294.345	263.793	8.77e-05	8.17e-05	6.47e-05	6.55e-05	8.47e-05	6.51e-05	-0.379528	6.77e-05	6.27e-05	6.52e-05	0.00235808
Q8I484	PLAF7	PF3D7_0501600		rhoptry-associated protein 2	52	yes	6045.81	6509.25	7305.09	9163.78	7427.51	7736.64	0.0011918	0.0012696	0.0016164	0.0019256	0.0012307	0.001771	0.525085	0.0017089	0.0018389	0.0017739	0.00236047
Q8I5H1	PLAF7	PF3D7_1224600		cytochrome c heme lyase, putative	2	yes	142.913	125.196	82.3135	108.477	95.7594	80.1758	2.82e-05	2.44e-05	1.82e-05	2.28e-05	2.63e-05	2.05e-05	-0.358903	2.2e-05	1.91e-05	2.05e-05	0.00281166
Q8IIP5	PLAF7	PF3D7_1111800		peptidyl-prolyl cis-trans isomerase, putative	3	yes	389.295	346.074	221.654	186.42	211.626	167.043	7.67e-05	6.75e-05	4.9e-05	3.92e-05	7.21e-05	4.41e-05	-0.709314	4.87e-05	3.97e-05	4.42e-05	0.00285901
Q8IB78	PLAF7	PF3D7_0824400		nucleoside transporter 2	8	yes	2119.22	1734.64	811.478	863.426	825.956	723.047	0.00041775	0.00033834	0.00017956	0.00018143	0.000378045	0.000180495	-1.0666	0.00019004	0.00017186	0.00018095	0.00363224
Q76NN7	PLAF7	PF3D7_0322000		peptidyl-prolyl cis-trans isomerase	8	yes	496.12	528.447	1025.94	913.902	993.389	805.998	9.78e-05	0.00010307	0.00022702	0.00019204	0.000100434	0.00020953	1.06092	0.00022856	0.00019157	0.000210065	0.00367899
C0H4V5	PLAF7	PF3D7_0818000		U4/U6.U5 small nuclear ribonucleoprotein, putative	9	yes	1596.14	1868.43	2275.56	2517.87	2318.53	2111.6	0.00031464	0.00036444	0.00050353	0.00052909	0.00033954	0.00051631	0.604656	0.00053345	0.00050189	0.00051767	0.00379517
C6S3F2	PLAF7	PF3D7_1116100		serine esterase, putative	25	yes	2162.49	2221.08	1744.27	2110.08	1822.17	1736.02	0.00042628	0.00043323	0.00038597	0.0004434	0.000429755	0.000414685	-0.0514986	0.00041924	0.00041262	0.00041593	0.00432488
Q8IDR9	PLAF7	PF3D7_1342000		40S ribosomal protein S6	8	yes	3071.58	3194.13	1380.06	1437.34	1365.05	1242.02	0.00060548	0.00062302	0.00030538	0.00030203	0.00061425	0.000303705	-1.01616	0.00031407	0.00029521	0.00030464	0.00443472
C6KT92	PLAF7	PF3D7_0625600		poly(A) polymerase PAP, putative	8	yes	769.507	827.599	811.826	860.384	816.028	731.245	0.00015169	0.00016142	0.00017964	0.0001808	0.000156555	0.00018022	0.20309	0.00018775	0.00017381	0.00018078	0.00447596
Q8I5Q3	PLAF7	PF3D7_1215300		10 kDa chaperonin	15	yes	763.183	874.681	2257.64	2373.99	2394.37	1896.39	0.00015044	0.00017061	0.00049956	0.00049886	0.000160525	0.00049921	1.63685	0.0005509	0.00045074	0.00050082	0.00464534
O77397	PLAF7	PF3D7_0319300		ubiquitin-conjugating enzyme E2, putative	1	yes	147.713	170.558	169.031	176.93	165.486	154.711	2.91e-05	3.33e-05	3.74e-05	3.72e-05	3.12e-05	3.73e-05	0.257605	3.81e-05	3.68e-05	3.74e-05	0.00511701
Q8I3M5	PLAF7	PF3D7_0524000		karyopherin beta	49	yes	6649.3	6188.96	4326.29	4536.69	3943.23	4250.05	0.0013107	0.0012072	0.00095731	0.00095331	0.00125895	0.00095531	-0.39818	0.00090726	0.0010102	0.00095873	0.00515561
Q8I0V2	PLAF7	PF3D7_1235700		ATP synthase subunit beta, mitochondrial	31	yes	2944.68	3133.5	3989.29	4176.56	3981.16	3579.17	0.00058047	0.0006112	0.00088274	0.00087764	0.000595835	0.00088019	0.562902	0.00091599	0.00085071	0.00088335	0.00517019
Q8IDN2	PLAF7	PF3D7_1346500		conserved Plasmodium protein, unknown function	7	yes	985.788	991.265	858.438	983.875	866.261	836.766	0.00019432	0.00019335	0.00018995	0.00020675	0.000193835	0.00019835	0.0332193	0.00019931	0.00019889	0.0001991	0.00544482
Q8IET0	PLAF7	PF3D7_1303500		sodium/hydrogen exchanger, Na+, H+ antiporter	12	yes	1046.13	1128.13	835.718	1129.64	966.928	847.722	0.00020622	0.00022004	0.00018493	0.00023738	0.00021313	0.000211155	-0.0134313	0.00022247	0.00020149	0.00021198	0.00562575
Q8IIK1	PLAF7	PF3D7_1116500		folate transporter 2	7	yes	1133.61	1306.4	1017.96	895.496	856.188	917.515	0.00022346	0.00025482	0.00022525	0.00018817	0.00023914	0.00020671	-0.210247	0.00019699	0.00021808	0.000207535	0.00574648
Q8IJ34	PLAF7	PF3D7_1037300		ADP/ATP transporter on adenylate translocase	25	yes	3872.5	3786.16	3031.14	3560.97	3005.35	3086.68	0.00076336	0.0007385	0.00067072	0.00074828	0.00075093	0.0007095	-0.0818757	0.00069147	0.00073366	0.000712565	0.00621894
Q8IBK8	PLAF7	PF3D7_0724400		mitochondrial import inner membrane translocase subunit TIM14, putative	4	yes	597.002	542.177	412.74	416.151	405.047	363.451	0.00011768	0.00010575	9.13e-05	8.74e-05	0.000111715	8.94e-05	-0.321662	9.32e-05	8.64e-05	8.98e-05	0.00646554
Q8I0W7	PLAF7	PF3D7_0518500		ATP-dependent RNA helicase DDX23, putative	33	yes	3197.55	3540.19	4322.68	4590.41	4280.49	3977.35	0.00063032	0.00069052	0.00095651	0.0009646	0.00066042	0.000960555	0.540484	0.00098486	0.00094535	0.000965105	0.00681769
C6KT14	PLAF7	PF3D7_0617300		conserved Plasmodium protein, unknown function	6	yes	1003.88	953.548	984.48	1088.84	946.342	972.077	0.00019789	0.00018599	0.00021784	0.0002288	0.00019194	0.00022332	0.218457	0.00021773	0.00023105	0.00022439	0.00689592
Q7KQK0	PLAF7	PF3D7_1223100		cAMP-dependent protein kinase regulatory subunit	24	yes	2483.15	2795.7	3307.36	3733.04	3325.74	3191.03	0.00048949	0.00054531	0.00073184	0.00078444	0.0005174	0.00075814	0.551184	0.00076519	0.00075846	0.000761825	0.00699535
Q8IBR6	PLAF7	PF3D7_0718500		prefoldin subunit 3, putative	2	yes	195.211	239.503	156.834	163.48	143.963	152.653	3.85e-05	4.67e-05	3.47e-05	3.44e-05	4.26e-05	3.45e-05	-0.303015	3.31e-05	3.63e-05	3.47e-05	0.00727272
Q8I344	PLAF7	PF3D7_0910800		cytosolic Fe-S cluster assembly factor NBP35, putative	6	yes	941.481	1068.65	808.2	793.897	723.141	762.628	0.00018559	0.00020844	0.00017884	0.00016682	0.000197015	0.00017283	-0.188952	0.00016638	0.00018126	0.00017382	0.00824043
C6KSW5	PLAF7	PF3D7_0612100		eukaryotic translation initiation factor 3 subunit L, putative	8	yes	1125.44	1033.5	814.039	833.34	751.394	775.893	0.00022185	0.00020159	0.00018013	0.00017511	0.00021172	0.00017762	-0.253364	0.00017288	0.00018442	0.00017865	0.00834188
Q8I5Z4	PLAF7	PF3D7_1205100		O-phosphoseryl-tRNA(Sec) selenium transferase, putative	8	yes	372.586	345.354	618.939	710.456	624.784	606.764	7.34e-05	6.74e-05	0.00013696	0.00014929	7.04e-05	0.000143125	1.02355	0.00014375	0.00014422	0.000143985	0.00864283
Q8IAM4	PLAF7	PF3D7_0802400		conserved Plasmodium protein, unknown function	5	yes	381.289	392.734	352.353	354.562	345.421	311.079	7.52e-05	7.66e-05	7.8e-05	7.45e-05	7.59e-05	7.62e-05	0.00671468	7.95e-05	7.39e-05	7.67e-05	0.00886695
Q8IC21	PLAF7	PF3D7_0704900		peptide chain release factor 2	3	yes	199.988	244.586	316.562	330.883	318.685	282.425	3.94e-05	4.77e-05	7e-05	6.95e-05	4.36e-05	6.98e-05	0.67983	7.33e-05	6.71e-05	7.02e-05	0.00899533
Q8I2X0	PLAF7	PF3D7_0918300		eukaryotic translation initiation factor 3 subunit F, putative	15	yes	3401.93	3149.08	3078.9	3028.51	2968.79	2705.68	0.0006706	0.00061423	0.00068129	0.00063639	0.000642415	0.00065884	0.0364226	0.00068306	0.0006431	0.00066308	0.00925479
Q8I4T6	PLAF7	PF3D7_1249800		THO complex subunit 2, putative	23	yes	2254.5	2427.13	2000.48	2032.94	1901.91	1842.81	0.00044442	0.00047342	0.00044266	0.00042719	0.00045892	0.000434925	-0.077476	0.00043759	0.00043801	0.0004378	0.00950532
Q8I3T4	PLAF7	PF3D7_0517400		FACT complex subunit SPT16, putative	84	yes	12098.1	12496.7	9768.97	9411.89	8744.6	9066.87	0.0023848	0.0024375	0.0021616	0.0019778	0.00241115	0.0020697	-0.2203	0.002012	0.0021551	0.00208355	0.00962205
Q8II99	PLAF7	PF3D7_1126500		conserved Plasmodium protein, unknown function	10	yes	890.311	847.273	738.985	740.353	685.779	687.717	0.0001755	0.00016526	0.00016352	0.00015557	0.00017038	0.000159545	-0.0947926	0.00015778	0.00016346	0.00016062	0.00968815
Q6ZMA8	PLAF7	PF3D7_0406100		V-type proton ATPase subunit B	27	yes	1898.03	2386.01	2708.64	2477.11	2567.44	2259.07	0.00037415	0.0004654	0.00059936	0.00052052	0.000419775	0.00055994	0.415656	0.00059072	0.00053695	0.000563835	0.0100008
O96166	PLAF7	PF3D7_0207900		serine repeat antigen 2	8	yes	1077.26	1177.95	877.044	1016.39	880.598	874.779	0.00021235	0.00022976	0.00019407	0.00021358	0.000221055	0.000203825	-0.117074	0.00020261	0.00020792	0.000205265	0.0101566
C0H5F0	PLAF7	PF3D7_1331100		DNA polymerase theta, putative	5	yes	448.541	397.856	448.086	591.582	453.922	507.402	8.84e-05	7.76e-05	9.92e-05	0.00012431	8.3e-05	0.000111731	0.428657	0.00010444	0.0001206	0.00011252	0.0101584
Q8I624	PLAF7	PF3D7_1202100		SRAP domain-containing protein, putative	5	yes	130.125	154.035	206.729	221.588	218.876	179.246	2.57e-05	3e-05	4.57e-05	4.66e-05	2.78e-05	4.62e-05	0.728866	5.04e-05	4.26e-05	4.65e-05	0.0102166
P62344	PLAF7	PF3D7_0217500		calcium-dependent protein kinase 1	33	yes	3650.47	3288.18	4149.7	4312.76	4122.54	3740.79	0.0007196	0.00064137	0.00091823	0.00090626	0.000680485	0.000912245	0.422858	0.00094851	0.00088913	0.00091882	0.0103609
Q8IIN9	PLAF7	PF3D7_1112400		nucleic acid binding protein, putative	1	yes	376.784	323.428	256.544	221.031	254.78	190.753	7.43e-05	6.31e-05	5.68e-05	4.64e-05	6.87e-05	5.16e-05	-0.412316	5.86e-05	4.53e-05	5.2e-05	0.01039
Q8IBT7	PLAF7	PF3D7_0716300		conserved Plasmodium protein, unknown function	22	yes	4327.04	4581.09	2088.18	1947.08	1897.57	1855.12	0.00085297	0.00089355	0.00046207	0.00040915	0.00087326	0.00043561	-1.00337	0.00043659	0.00044093	0.00043876	0.0103949
Q8IB88	PLAF7	PF3D7_0825500		protein KRI1, putative	4	yes	316.571	301.523	451.789	564.431	447.476	493.167	6.24e-05	5.88e-05	0.0001	0.00011861	6.06e-05	0.00010929	0.850569	0.00010296	0.00011722	0.00011009	0.010522
Q8IJS8	PLAF7	PF3D7_1011700		DNA repair protein RAD23, putative	3	yes	72.6935	77.163	79.9844	92.673	86.2888	74.0171	1.43e-05	1.51e-05	1.77e-05	1.95e-05	1.47e-05	1.86e-05	0.339372	1.99e-05	1.76e-05	1.87e-05	0.0105565
Q8I3F0	PLAF7	PF3D7_0532400		lysine-rich membrane-associated PHISTb protein	30	yes	3402.18	3459.71	2987.67	2989.42	2910.46	2647.35	0.00067065	0.00067482	0.0006611	0.00062818	0.000672735	0.00064464	-0.0615446	0.00066964	0.00062923	0.000649435	0.0106914
Q8I5A9	PLAF7	PF3D7_1231100		ras-related protein Rab-2	25	yes	5002.92	4647.7	4608.81	4563.68	4502.19	4029.3	0.0009862	0.00090654	0.0010198	0.00095898	0.00094637	0.00098939	0.064135	0.0010359	0.0009577	0.0009968	0.0107648
Q8IKW0	PLAF7	PF3D7_1451600		LCCL domain-containing protein	1	yes	479.938	446.638	353.297	347.771	346.788	305.442	9.46e-05	8.71e-05	7.82e-05	7.31e-05	9.09e-05	7.56e-05	-0.264792	7.98e-05	7.26e-05	7.62e-05	0.010776
C0H467	PLAF7	PF3D7_0301400		Plasmodium exported protein, unknown function	2	yes	277.555	273.012	166.76	178.633	165.533	155.301	5.47e-05	5.33e-05	3.69e-05	3.75e-05	5.4e-05	3.72e-05	-0.536472	3.81e-05	3.69e-05	3.75e-05	0.0108514
C0H4W2	PLAF7	PF3D7_0819900		U6 snRNA-associated Sm-like protein LSm3, putative	4	yes	481.583	463.732	615.967	671.679	613.263	582.499	9.49e-05	9.05e-05	0.0001363	0.00014114	9.27e-05	0.00013872	0.581659	0.0001411	0.00013845	0.000139775	0.0109305
Q8I5C3	PLAF7	PF3D7_1229600		conserved Plasmodium protein, unknown function	7	yes	708.091	803.46	694.998	814.263	687.314	712.17	0.00013958	0.00015672	0.00015379	0.0001711	0.00014815	0.000162445	0.132893	0.00015814	0.00016927	0.000163705	0.011147
Q9NLB0	PLAF7	PF3D7_0306700		membrane magnesium transporter, putative	1	yes	36.1876	39.9301	36.4765	25.4432	30.9729	26.9111	7.13e-06	7.79e-06	8.07e-06	5.35e-06	7.46e-06	6.71e-06	-0.153272	7.13e-06	6.4e-06	6.76e-06	0.011203
Q8IB96	PLAF7	PF3D7_0826300		SPRY domain, putative	6	yes	699.099	826.836	439.026	408.572	377.134	410.877	0.00013781	0.00016128	9.71e-05	8.59e-05	0.000149545	9.15e-05	-0.708728	8.68e-05	9.77e-05	9.22e-05	0.0112218
O97266	PLAF7	PF3D7_0315100		eukaryotic translation initiation factor 4E	8	yes	1190.93	1024.01	991.531	1145.01	955.021	1026.12	0.00023476	0.00019974	0.0002194	0.00024061	0.00021725	0.000230005	0.082309	0.00021973	0.00024389	0.00023181	0.0112776
Q8I5J2	PLAF7	PF3D7_1222100		conserved Plasmodium protein, unknown function	18	yes	2166.3	2294.01	2509.2	2468.64	2417.25	2215.48	0.00042703	0.00044745	0.00055523	0.00051874	0.00043724	0.000536985	0.296456	0.00055616	0.00052659	0.000541375	0.0117465
Q8ILA8	PLAF7	PF3D7_1435600		conserved Plasmodium protein, unknown function	30	yes	4306.12	4504.92	3758.1	3554.29	3717.25	3100.36	0.00084884	0.00087869	0.00083158	0.00074688	0.000863765	0.00078923	-0.130193	0.00085527	0.00073691	0.00079609	0.0124857
O96173	PLAF7	PF3D7_0208600		ribosome-recycling factor	9	yes	795.519	889.199	1491.36	1384.56	1398.39	1281.76	0.00015682	0.00017344	0.00033	0.00029094	0.00016513	0.00031047	0.910852	0.00032174	0.00030465	0.000313195	0.0126073
Q8I5A4	PLAF7	PF3D7_1231600		pre-mRNA-splicing factor ATP-dependent RNA helicase PRP2, putative	17	yes	2481.12	2311.01	2289.09	2274.32	2220.57	2029.14	0.00048909	0.00045077	0.00050652	0.00047791	0.00046993	0.000492215	0.0668428	0.00051091	0.0004823	0.000496605	0.0128102
Q8IKV2	PLAF7	PF3D7_1452400		conserved Plasmodium protein, unknown function	8	yes	995.403	1054.69	1144.54	1145.66	1155.81	978.173	0.00019622	0.00020572	0.00025326	0.00024074	0.00020097	0.000247	0.297531	0.00026593	0.0002325	0.000249215	0.0128799
Q8IJN9	PLAF7	PF3D7_1015600		heat shock protein 60	81	yes	7960.17	9200.88	14787.8	16300	15252.8	13667.4	0.0015691	0.0017946	0.0032722	0.0034252	0.00168185	0.0033487	0.993552	0.0035094	0.0032485	0.00337895	0.0129739
O97307	PLAF7	PF3D7_0324100		Pfmc-2TM Maurer's cleft two transmembrane protein	21	yes	3031.58	3716.62	2587.85	2236.51	2346.03	2155.74	0.0005976	0.00072493	0.00057263	0.00046997	0.000661265	0.0005213	-0.343115	0.00053977	0.00051239	0.00052608	0.0131683
Q8IIE2	PLAF7	PF3D7_1122400		conserved Plasmodium protein, unknown function	11	yes	579.161	635.875	660.024	667.273	641.458	594.579	0.00011417	0.00012403	0.00014605	0.00014022	0.0001191	0.000143135	0.265203	0.00014759	0.00014132	0.000144455	0.0132437
Q8IL67	PLAF7	PF3D7_1440200		stromal-processing peptidase, putative	16	yes	1217.94	1363.59	1776.09	1602.58	1546.36	1602.92	0.00024009	0.00026597	0.00039301	0.00033676	0.00025303	0.000364885	0.528133	0.00035579	0.00038099	0.00036839	0.0137921
Q8IKV6	PLAF7	PF3D7_1452000		rhoptry neck protein 2	83	yes	11648.6	11223.7	10111.8	10372.3	9357.35	9706.59	0.0022962	0.0021892	0.0022375	0.0021796	0.0022427	0.00220855	-0.0221372	0.0021529	0.0023071	0.00223	0.0139442
C6S3I6	PLAF7	PF3D7_1442100		replication factor A protein 3, putative	1	yes	52.379	87.3634	36.4189	48.4979	39.7614	39.0557	1.03e-05	1.7e-05	8.06e-06	1.02e-05	1.37e-05	9.12e-06	-0.584459	9.15e-06	9.28e-06	9.22e-06	0.0142773
Q8IC19	PLAF7	PF3D7_0705100		conserved Plasmodium protein, unknown function	9	yes	829.825	883.791	679.649	660.617	622.959	625.851	0.00016358	0.00017239	0.00015039	0.00013882	0.000167985	0.000144605	-0.216215	0.00014333	0.00014876	0.000146045	0.0142955
Q8I302	PLAF7	PF3D7_0915000		type II NADH:ubiquinone oxidoreductase	9	yes	1067.19	1009.79	1080.69	996.564	1013.75	924.797	0.00021037	0.00019696	0.00023913	0.00020941	0.000203665	0.00022427	0.139039	0.00023324	0.00021981	0.000226525	0.0144336
Q8I2W4	PLAF7	PF3D7_0918900		gamma-glutamylcysteine synthetase	3	yes	259.854	231.5	247.975	234.741	243.857	206.844	5.12e-05	4.52e-05	5.49e-05	4.93e-05	4.82e-05	5.21e-05	0.112537	5.61e-05	4.92e-05	5.26e-05	0.0147805
Q8IIR1	PLAF7	PF3D7_1110100		conserved Plasmodium protein, unknown function	6	yes	1081.79	1142.51	604.326	700.941	639.281	575.78	0.00021325	0.00022285	0.00013372	0.00014729	0.00021805	0.000140505	-0.634038	0.00014709	0.00013685	0.00014197	0.0149646
C0H4U2	PLAF7	PF3D7_0812220	PF3D7_0812200	GTPase, putative	3	yes	630.703	627.361	569.704	583.299	535.054	539.23	0.00012433	0.00012237	0.00012606	0.00012257	0.00012335	0.000124315	0.0112427	0.00012311	0.00012817	0.00012564	0.0152955
Q8IKN8	PLAF7	PF3D7_1459300		OPA3-like protein, putative	2	yes	471.384	438.627	320.832	313.199	305.917	285.629	9.29e-05	8.56e-05	7.1e-05	6.58e-05	8.92e-05	6.84e-05	-0.383588	7.04e-05	6.79e-05	6.91e-05	0.0153983
Q8IB25	PLAF7	PF3D7_0819000		conserved Plasmodium protein, unknown function	18	yes	2438.64	2560.74	2628.79	2765.45	2550.82	2475.64	0.00048072	0.00049948	0.00058169	0.00058111	0.0004901	0.0005814	0.246455	0.00058689	0.00058842	0.000587655	0.0154384
Q8ILW6	PLAF7	PF3D7_1412800		glycylpeptide N-tetradecanoyltransferase	4	yes	638.279	562.981	569.356	606.634	547.845	547.518	0.00012582	0.00010981	0.00012599	0.00012747	0.000117815	0.00012673	0.105235	0.00012605	0.00013014	0.000128095	0.0154561
Q8I4U1	PLAF7	PF3D7_1249300		protein phosphatase PPM4, putative	17	yes	1925.88	2376.16	1659.81	1594.3	1544.94	1491.28	0.00037964	0.00046347	0.00036728	0.00033502	0.000421555	0.00035115	-0.263633	0.00035546	0.00035445	0.000354955	0.0155487
Q8IBQ9	PLAF7	PF3D7_0719300		actin-related protein, putative	17	yes	1646.07	1737.78	1302.86	1352.86	1259.09	1216.45	0.00032448	0.00033896	0.00028829	0.00028428	0.00033172	0.000286285	-0.212514	0.00028969	0.00028913	0.00028941	0.0156627
Q8IET7	PLAF7	PF3D7_1302800		40S ribosomal protein S7, putative	16	yes	3276.05	3544.79	2374.95	2254.37	2195.02	2125.64	0.00064579	0.00069142	0.00052552	0.00047372	0.000668605	0.00049962	-0.420323	0.00050503	0.00050523	0.00050513	0.0158235
Q8ID63	PLAF7	PF3D7_1364400		conserved Plasmodium protein, unknown function	5	yes	684.561	689.613	782.934	786.312	714.01	748.745	0.00013494	0.00013451	0.00017325	0.00016523	0.000134725	0.00016924	0.329053	0.00016428	0.00017797	0.000171125	0.01598
Q8I278	PLAF7	PF3D7_0106400		pre-rRNA-processing protein TSR2, putative	2	yes	156.396	164.551	110.957	128.661	105.587	117.302	3.08e-05	3.21e-05	2.46e-05	2.7e-05	3.15e-05	2.58e-05	-0.286598	2.43e-05	2.79e-05	2.61e-05	0.0162955
Q8IDD6	PLAF7	PF3D7_1356600		regulator of chromosome condensation, putative	5	yes	510.009	612.035	513.855	481.044	466.066	462.804	0.00010054	0.00011938	0.0001137	0.00010108	0.00010996	0.00010739	-0.0341192	0.00010723	0.00011	0.000108615	0.0163637
Q8ILZ9	PLAF7	PF3D7_1409600		conserved Plasmodium protein, unknown function	14	yes	1828.94	1712.83	933.994	1063.34	987.08	874.991	0.00036053	0.00033409	0.00020667	0.00022344	0.00034731	0.000215055	-0.691518	0.00022711	0.00020797	0.00021754	0.016575
Q8I548	PLAF7	PF3D7_1237500		conserved Plasmodium protein, unknown function	57	yes	7952.87	7182.12	4859.98	4754.19	4486.62	4485.56	0.0015677	0.0014009	0.0010754	0.00099902	0.0014843	0.00103721	-0.517075	0.0010323	0.0010661	0.0010492	0.0165817
O96176	PLAF7	PF3D7_0209100		phospholipase A2, putative	2	yes	291.339	200.763	218.289	275.273	223.086	235.799	5.74e-05	3.92e-05	4.83e-05	5.78e-05	4.83e-05	5.31e-05	0.136119	5.13e-05	5.6e-05	5.37e-05	0.0165947
C0H552	PLAF7	PF3D7_0922800		conserved Plasmodium protein, unknown function	21	yes	2322.71	2329.86	2532.36	2426.01	2345.45	2285.03	0.00045786	0.00045444	0.00056035	0.00050979	0.00045615	0.00053507	0.230219	0.00053964	0.00054312	0.00054138	0.0169139
Q8IB43	PLAF7	PF3D7_0820900		conserved Plasmodium protein, unknown function	4	yes	461.62	410.136	379.979	416.031	389.409	353.24	9.1e-05	8e-05	8.41e-05	8.74e-05	8.55e-05	8.58e-05	0.00427967	8.96e-05	8.4e-05	8.68e-05	0.0171591
O77395	PLAF7	PF3D7_0316800		40S ribosomal protein S15A, putative	19	yes	2748.42	3066.64	2225.68	2389.63	2218.61	2087.52	0.00054178	0.00059815	0.00049249	0.00050214	0.000569965	0.000497315	-0.196713	0.00051046	0.00049617	0.000503315	0.0173016
Q8I3H7	PLAF7	PF3D7_0529000		conserved Plasmodium protein, unknown function	18	yes	3344.21	3439.28	2871.38	3048.4	2763.57	2758.78	0.00065923	0.00067084	0.00063537	0.00064057	0.000665035	0.00063797	-0.0599417	0.00063584	0.00065572	0.00064578	0.0175542
C0H5I6	PLAF7	PF3D7_1357600		conserved Plasmodium protein, unknown function	1	yes	146.634	98.5945	83.6693	108.874	79.9137	98.9388	2.89e-05	1.92e-05	1.85e-05	2.29e-05	2.41e-05	2.07e-05	-0.217764	1.84e-05	2.35e-05	2.1e-05	0.0177016
P46468	PLAF7	PF3D7_0711000		AAA family ATPase, CDC48 subfamily	46	yes	9584.02	9856.62	7174.44	7260.73	6583.69	6886.97	0.0018892	0.0019226	0.0015875	0.0015257	0.0019059	0.0015566	-0.292074	0.0015148	0.0016369	0.00157585	0.017732
Q8ILU4	PLAF7	PF3D7_1415200		DNA-directed RNA polymerases I and III subunit RPAC2, putative	1	yes	208.479	221.981	188.285	247.177	200.963	204.157	4.11e-05	4.33e-05	4.17e-05	5.19e-05	4.22e-05	4.68e-05	0.149414	4.62e-05	4.85e-05	4.74e-05	0.0177691
O97254	PLAF7	PF3D7_0307600		conserved Plasmodium protein, unknown function	2	yes	272.717	243.568	163.331	162.194	152.199	151.898	5.38e-05	4.75e-05	3.61e-05	3.41e-05	5.06e-05	3.51e-05	-0.528149	3.5e-05	3.61e-05	3.56e-05	0.0183523
C0H469	PLAF7	PF3D7_0310300		phosphoglycerate mutase, putative	5	yes	746.599	564.707	704.331	771.34	711.412	666.184	0.00014717	0.00011015	0.00015585	0.00016208	0.00012866	0.000158965	0.305146	0.00016368	0.00015834	0.00016101	0.0184411
O97306	PLAF7	PF3D7_0323800		conserved Plasmodium protein, unknown function	7	yes	965.726	788.733	485.897	497.28	470.775	447.866	0.00019037	0.00015384	0.00010752	0.0001045	0.000172105	0.00010601	-0.699089	0.00010832	0.00010645	0.000107385	0.0185921
Q8IHP4	PLAF7	PF3D7_1147700		ATP synthase subunit delta, mitochondrial, putative	1	yes	52.5139	31.5148	44.3656	32.4256	38.1239	33.9826	1.04e-05	6.15e-06	9.82e-06	6.81e-06	8.25e-06	8.32e-06	0.011479	8.77e-06	8.08e-06	8.42e-06	0.0187712
Q8ILJ6	PLAF7	PF3D7_1426800		conserved Plasmodium protein, unknown function	5	yes	571.945	500.019	442.66	518.103	437.808	457.784	0.00011274	9.75e-05	9.8e-05	0.00010887	0.000105135	0.00010341	-0.0238673	0.00010073	0.00010881	0.00010477	0.01885
Q8IDJ4	PLAF7	PF3D7_1350500		conserved Plasmodium protein, unknown function	9	yes	915.944	1071.02	1035.04	1092.85	978.397	1008.16	0.00018056	0.0002089	0.00022903	0.00022964	0.00019473	0.000229335	0.235981	0.00022511	0.00023962	0.000232365	0.0189362
Q8IJX8	PLAF7	PF3D7_1006200		DNA/RNA-binding protein Alba 3	50	yes	5729.98	5652.83	7712.61	8689.63	7783.53	7525.21	0.0011295	0.0011026	0.0017066	0.001826	0.00111605	0.0017663	0.662329	0.0017908	0.0017886	0.0017897	0.0189874
Q8IKT8	PLAF7	PF3D7_1454000		RNA-binding protein, putative	15	yes	1388.9	1502.22	1723.78	1746.66	1711.66	1534.13	0.00027379	0.00029301	0.00038143	0.00036703	0.0002834	0.00037423	0.401085	0.00039382	0.00036464	0.00037923	0.0191479
O96232	PLAF7	PF3D7_0215300		acyl-CoA synthetase	14	yes	2524.95	2398.9	2203.23	2433.71	2202.85	2127.31	0.00049773	0.00046791	0.00048752	0.0005114	0.00048282	0.00049946	0.0488837	0.00050683	0.00050563	0.00050623	0.0194239
Q8I528	PLAF7	PF3D7_1239500		DNA gyrase subunit B	11	yes	1205.18	1268.97	995.447	1009.79	930.402	943.714	0.00023757	0.00024752	0.00022027	0.00021219	0.000242545	0.00021623	-0.165686	0.00021407	0.00022431	0.00021919	0.0196153
Q8I3P8	PLAF7	PF3D7_0521400		conserved Plasmodium protein, unknown function	8	yes	816.339	921.295	1087.26	1015.08	1018.9	949.573	0.00016092	0.0001797	0.00024059	0.0002133	0.00017031	0.000226945	0.41418	0.00023443	0.0002257	0.000230065	0.0196988
Q8I1S7	PLAF7	PF3D7_0416000		RNA-binding protein, putative	3	yes	374.611	351.651	328.487	289.159	299.634	279.197	7.38e-05	6.86e-05	7.27e-05	6.08e-05	7.12e-05	6.67e-05	-0.0940152	6.89e-05	6.64e-05	6.77e-05	0.019884
Q8I5W0	PLAF7	PF3D7_1208800		zinc finger protein, putative	3	yes	471.312	401.255	333.273	302.813	309.861	286.279	9.29e-05	7.83e-05	7.37e-05	6.36e-05	8.56e-05	6.87e-05	-0.317315	7.13e-05	6.8e-05	6.97e-05	0.0204379
Q8IDM0	PLAF7	PF3D7_1347900		conserved Plasmodium protein, unknown function	9	yes	738.075	715.426	341.923	358.682	329.497	325.575	0.00014549	0.00013955	7.57e-05	7.54e-05	0.00014252	7.55e-05	-0.91632	7.58e-05	7.74e-05	7.66e-05	0.0205245
Q8IIU6	PLAF7	PF3D7_1105700		tRNA-splicing ligase RtcB, putative	6	yes	625.165	625.216	839.185	831.266	839.235	725.741	0.00012324	0.00012195	0.00018569	0.00017468	0.000122595	0.000180185	0.555579	0.00019309	0.0001725	0.000182795	0.0207477
Q8IJP8	PLAF7	PF3D7_1014700		prohibitin, putative	13	yes	2043.34	1892.23	1444.98	1355.38	1265.59	1355.52	0.00040279	0.00036908	0.00031974	0.00028481	0.000385935	0.000302275	-0.352496	0.00029119	0.00032219	0.00030669	0.0209195
Q8I2J3	PLAF7	PF3D7_0932300		M18 aspartyl aminopeptidase	5	yes	322.089	314.276	484.521	464.007	468.839	420.291	6.35e-05	6.13e-05	0.00010721	9.75e-05	6.24e-05	0.000102357	0.714084	0.00010787	9.99e-05	0.000103884	0.0213568
Q8ILV4	PLAF7	PF3D7_1414100		conserved Plasmodium protein, unknown function	8	yes	908.738	1053.83	987.044	1104.11	944.532	1009.65	0.00017913	0.00020555	0.00021841	0.00023201	0.00019234	0.00022521	0.227612	0.00021732	0.00023998	0.00022865	0.02187
Q8IL54	PLAF7	PF3D7_1441600		acid cluster protein 33 homologue, putative	4	yes	211.469	164.663	100.41	126.983	94.0374	117.862	4.17e-05	3.21e-05	2.22e-05	2.67e-05	3.69e-05	2.45e-05	-0.593835	2.16e-05	2.8e-05	2.48e-05	0.0219298
Q8I5Q9	PLAF7	PF3D7_1214700		conserved Plasmodium protein, unknown function	2	yes	124.06	119.623	110.853	118.205	104.212	110.029	2.45e-05	2.33e-05	2.45e-05	2.48e-05	2.39e-05	2.47e-05	0.0469278	2.4e-05	2.62e-05	2.51e-05	0.0220693
Q8II61	PLAF7	PF3D7_1130200		60S ribosomal protein P0	52	yes	8953.3	7958.28	6439.65	6669.02	6206.17	6068.41	0.0017649	0.0015523	0.0014249	0.0014014	0.0016586	0.00141315	-0.231051	0.0014279	0.0014424	0.00143515	0.0222869
C6KSR0	PLAF7	PF3D7_0606200		ubiquitin-conjugating enzyme E2, putative	4	yes	381.991	321.475	304.073	295.763	302.738	260.022	7.53e-05	6.27e-05	6.73e-05	6.22e-05	6.9e-05	6.47e-05	-0.0924934	6.97e-05	6.18e-05	6.57e-05	0.0223743
C6S3D3	PLAF7	PF3D7_1022100		conserved Plasmodium protein, unknown function	2	yes	30.6267	31.5759	25.042	23.3052	20.3637	24.899	6.04e-06	6.16e-06	5.54e-06	4.9e-06	6.1e-06	5.22e-06	-0.224531	4.69e-06	5.92e-06	5.3e-06	0.0226263
Q8IBE8	PLAF7	PF3D7_0731500		erythrocyte binding antigen-175	68	yes	3139.62	3496.35	12517.6	13740.6	12846.8	11742.7	0.0006189	0.00068197	0.0027699	0.0028874	0.000650435	0.00282865	2.12064	0.0029558	0.0027911	0.00287345	0.0226703
C6KTB0	PLAF7	PF3D7_0627400		mitochondrial import inner membrane translocase subunit TIM22, putative	3	yes	429.105	396.771	382.954	352.678	354.386	336.007	8.46e-05	7.74e-05	8.47e-05	7.41e-05	8.1e-05	7.94e-05	-0.0281419	8.15e-05	7.99e-05	8.07e-05	0.0229935
Q8IKG1	PLAF7	PF3D7_1467600		conserved Plasmodium protein, unknown function	1	yes	67.5699	52.3683	78.7709	111.26	82.6367	94.4636	1.33e-05	1.02e-05	1.74e-05	2.34e-05	1.18e-05	2.04e-05	0.79408	1.9e-05	2.25e-05	2.07e-05	0.0230415
Q8ID67	PLAF7	PF3D7_1364000		conserved Plasmodium protein, unknown function	8	yes	462.317	416.445	327.86	454.232	337.998	391.229	9.11e-05	8.12e-05	7.25e-05	9.54e-05	8.62e-05	8.4e-05	-0.0370063	7.78e-05	9.3e-05	8.54e-05	0.0235008
Q8I3R1	PLAF7	PF3D7_0519900		conserved Plasmodium protein, unknown function	1	yes	19.5743	26.5948	14.3061	25.1049	16.1399	20.484	3.86e-06	5.19e-06	3.17e-06	5.28e-06	4.52e-06	4.22e-06	-0.0998661	3.71e-06	4.87e-06	4.29e-06	0.0239336
O96211	PLAF7	PF3D7_0213000		conserved Plasmodium protein, unknown function	2	yes	392.837	371.853	289.225	330.286	301.512	278.867	7.74e-05	7.25e-05	6.4e-05	6.94e-05	7.5e-05	6.67e-05	-0.168873	6.94e-05	6.63e-05	6.78e-05	0.0241405
Q8IBS1	PLAF7	PF3D7_0717900		thioredoxin-like protein	13	yes	1716.99	1564.75	1442.48	1309.47	1378.75	1208.2	0.00033846	0.00030521	0.00031919	0.00027516	0.000321835	0.000297175	-0.115008	0.00031722	0.00028717	0.000302195	0.024167
Q8I417	PLAF7	PF3D7_0508600		conserved Plasmodium protein, unknown function	1	yes	241.697	221.949	133.61	128.829	119.399	126.753	4.76e-05	4.33e-05	2.96e-05	2.71e-05	4.55e-05	2.83e-05	-0.683132	2.75e-05	3.01e-05	2.88e-05	0.0242993
Q8I1P1	PLAF7	PF3D7_0419700		apical merozoite protein	28	yes	3296.48	3200.62	3841.39	4842.44	4319.04	3810.26	0.00064982	0.00062429	0.00085001	0.0010176	0.000637055	0.000933805	0.551703	0.00099372	0.00090564	0.00094968	0.0243202
Q8I2Z8	PLAF7	PF3D7_0915400		ATP-dependent 6-phosphofructokinase	45	yes	3338.16	3939.11	5035.5	4705.52	4664.99	4483.78	0.00065803	0.00076833	0.0011142	0.00098879	0.00071318	0.00105149	0.560104	0.0010733	0.0010657	0.0010695	0.0244945
C6KTD0	PLAF7	PF3D7_0629500		amino acid transporter, putative	6	yes	1155.15	1194.59	952.5	994.853	964.127	863.3	0.00022771	0.00023301	0.00021077	0.00020905	0.00023036	0.00020991	-0.134119	0.00022183	0.00020519	0.00021351	0.0245327
Q8IL42	PLAF7	PF3D7_1442900		protein transport protein SEC7, putative	51	yes	6992.5	5694.36	5056.16	5605	4848.65	5134.76	0.0013784	0.0011107	0.0011188	0.0011778	0.00124455	0.0011483	-0.116125	0.0011156	0.0012205	0.00116805	0.0246024
Q8IL90	PLAF7	PF3D7_1437600		conserved Plasmodium protein, unknown function	3	yes	105.341	89.9749	97.7344	93.0749	83.805	95.1693	2.08e-05	1.76e-05	2.16e-05	1.96e-05	1.92e-05	2.06e-05	0.104175	1.93e-05	2.26e-05	2.1e-05	0.0249351
C0H4C7	PLAF7	PF3D7_0505900		conserved Plasmodium protein, unknown function	3	yes	173.219	180.792	131.953	90.4887	115.604	94.5211	3.41e-05	3.53e-05	2.92e-05	1.9e-05	3.47e-05	2.41e-05	-0.525721	2.66e-05	2.25e-05	2.45e-05	0.0252427
Q8IDU8	PLAF7	PF3D7_1338500		conserved Plasmodium protein, unknown function	3	yes	454.808	466.97	395.283	459.242	426.56	374.801	8.97e-05	9.11e-05	8.75e-05	9.65e-05	9.04e-05	9.2e-05	0.0255708	9.81e-05	8.91e-05	9.36e-05	0.0253258
C0H5B6	PLAF7	PF3D7_1315400		zinc finger (CCCH type) protein, putative	7	yes	696.193	704.54	553.738	677.983	542.099	610.158	0.00013724	0.00013742	0.00012253	0.00014247	0.00013733	0.0001325	-0.0516545	0.00012473	0.00014503	0.00013488	0.0256841
O97336	PLAF7	PF3D7_0301700		Plasmodium exported protein, unknown function	12	yes	2188.89	2059.78	1240.39	1308.01	1262.78	1130.44	0.00043148	0.00040176	0.00027447	0.00027486	0.00041662	0.000274665	-0.601059	0.00029054	0.00026869	0.000279615	0.0257687
Q8I608	PLAF7	PF3D7_1203700		nucleosome assembly protein	27	yes	5317.08	5583.51	3807.68	3952.08	3608.81	3672.61	0.0010481	0.0010891	0.00084255	0.00083047	0.0010686	0.00083651	-0.353267	0.00083032	0.00087292	0.00085162	0.025827
Q8IKF0	PLAF7	PF3D7_1468700		eukaryotic initiation factor 4A	19	yes	1810.65	2587.64	1403	1332.17	1225.81	1342.64	0.00035692	0.00050472	0.00031045	0.00027993	0.00043082	0.00029519	-0.545441	0.00028203	0.00031912	0.000300575	0.0260812
C0H5C4	PLAF7	PF3D7_1318600		conserved Plasmodium protein, unknown function	1	yes	44.3864	51.3432	41.5617	50.0279	44.3706	41.4929	8.75e-06	1e-05	9.2e-06	1.05e-05	9.38e-06	9.85e-06	0.070885	1.02e-05	9.86e-06	1e-05	0.0262284
Q8IIK0	PLAF7	PF3D7_1116600		dolichyl-diphosphooligosaccharide--protein glycosyltransferase subunit STT3, putative	1	yes	81.8237	67.2731	38.2246	46.6555	48.269	31.5288	1.61e-05	1.31e-05	8.46e-06	9.8e-06	1.46e-05	9.13e-06	-0.679633	1.11e-05	7.49e-06	9.3e-06	0.0264422
Q8ID66	PLAF7	PF3D7_1364100		6-cysteine protein	52	yes	8406.41	8549.1	6963.59	6733.78	6611.2	6266.75	0.0016571	0.0016675	0.0015409	0.001415	0.0016623	0.00147795	-0.169583	0.0015211	0.0014895	0.0015053	0.0264536
Q8ILC1	PLAF7	PF3D7_1434300		Hsp70/Hsp90 organizing protein	13	yes	1862.13	1813.42	2016.19	2255.07	2219.81	1793.67	0.00036707	0.00035371	0.00044614	0.00047387	0.00036039	0.000460005	0.352091	0.00051073	0.00042633	0.00046853	0.0264919
Q8IB67	PLAF7	PF3D7_0823300		histone acetyltransferase GCN5	57	yes	7579.22	7877.82	6422.43	7575.59	6362.75	6753.5	0.0014941	0.0015366	0.0014211	0.0015919	0.00151535	0.0015065	-0.00845038	0.0014639	0.0016052	0.00153455	0.026615
Q8I1T6	PLAF7	PF3D7_0415200		conserved Plasmodium protein, unknown function	3	yes	51.1572	94.5532	48.3178	39.0112	36.1677	45.9456	1.01e-05	1.84e-05	1.07e-05	8.2e-06	1.43e-05	9.44e-06	-0.594736	8.32e-06	1.09e-05	9.62e-06	0.0267041
Q8I4W4	PLAF7	PF3D7_1246800		signal recognition particle receptor subunit beta, putative	6	yes	1126.29	1180.56	868.72	926.286	893.108	793.747	0.00022202	0.00023027	0.00019223	0.00019464	0.000226145	0.000193435	-0.225399	0.00020549	0.00018866	0.000197075	0.0268959
Q8I4Y0	PLAF7	PF3D7_1245100		kinesin-13, putative	24	yes	3012.25	2773.95	1802.09	1862.95	1732.96	1710.35	0.00059379	0.00054106	0.00039876	0.00039147	0.000567425	0.000395115	-0.522157	0.00039872	0.00040652	0.00040262	0.0271462
Q8IC46	PLAF7	PF3D7_0702100		Plasmodium exported protein (PHISTb), unknown function, pseudogene	3	yes	218.923	218.057	388.266	466.825	387.554	413.757	4.32e-05	4.25e-05	8.59e-05	9.81e-05	4.28e-05	9.2e-05	1.10264	8.92e-05	9.83e-05	9.38e-05	0.0271988
Q8ILP0	PLAF7	PF3D7_1421000		DIX domain-containing protein, putative	6	yes	1118.88	918.685	853.476	780.983	761.324	776.506	0.00022056	0.00017919	0.00018885	0.00016411	0.000199875	0.00017648	-0.179593	0.00017517	0.00018456	0.000179865	0.0274098
C0H4F2	PLAF7	PF3D7_0520100		protein phosphatase PPM9, putative	1	yes	12.2405	12.7178	13.1085	20.1288	18.8889	12.29	2.41e-06	2.48e-06	2.9e-06	4.23e-06	2.45e-06	3.57e-06	0.543096	4.35e-06	2.92e-06	3.63e-06	0.027417
C0H537	PLAF7	PF3D7_0914300		met-10+ like protein, putative	2	yes	38.2945	39.4329	32.9067	31.7375	32.0884	28.7617	7.55e-06	7.69e-06	7.28e-06	6.67e-06	7.62e-06	6.98e-06	-0.127564	7.38e-06	6.84e-06	7.11e-06	0.027503
Q8I3U8	PLAF7	PF3D7_0516000		RAP protein, putative	1	yes	69.7083	58.2708	49.8934	59.5333	56.4158	46.3822	1.37e-05	1.14e-05	1.1e-05	1.25e-05	1.26e-05	1.18e-05	-0.0923626	1.3e-05	1.1e-05	1.2e-05	0.0275478
O97246	PLAF7	PF3D7_0306500		conserved Plasmodium protein, unknown function	4	yes	197.724	196.023	131.785	131.217	129.764	117.773	3.9e-05	3.82e-05	2.92e-05	2.76e-05	3.86e-05	2.84e-05	-0.444593	2.99e-05	2.8e-05	2.89e-05	0.0280784
Q8IKR1	PLAF7	PF3D7_1456800		V-type H(+)-translocating pyrophosphatase, putative	27	yes	4679.22	3788.8	2914.28	2847.77	2766.26	2656.22	0.00092239	0.00073901	0.00064486	0.00059841	0.0008307	0.000621635	-0.41826	0.00063646	0.00063134	0.0006339	0.0281875
Q8IM30	PLAF7	PF3D7_1406400		pentatricopeptide repeat domain-containing protein, putative	2	yes	124.553	137.602	148.728	145.47	136.939	139.792	2.46e-05	2.68e-05	3.29e-05	3.06e-05	2.57e-05	3.17e-05	0.304713	3.15e-05	3.32e-05	3.24e-05	0.0282447
Q8IJU3	PLAF7	PF3D7_1010200		DNA2/NAM7 helicase, putative	10	yes	446.783	539.554	699.596	778.16	689.062	698.801	8.81e-05	0.00010524	0.0001548	0.00016352	9.67e-05	0.00015916	0.719547	0.00015854	0.00016609	0.000162315	0.0283185
Q8IDF9	PLAF7	PF3D7_1354200		inositol-polyphosphate 5-phosphatase, putative	6	yes	385.98	404.604	303.797	328.181	318.18	276.455	7.61e-05	7.89e-05	6.72e-05	6.9e-05	7.75e-05	6.81e-05	-0.186747	7.32e-05	6.57e-05	6.95e-05	0.028645
Q8IKH5	PLAF7	PF3D7_1466100		protein phosphatase containing kelch-like domains	16	yes	2347.69	2342.58	2522.56	2373.26	2289.78	2321.75	0.00046279	0.00045692	0.00055818	0.0004987	0.000459855	0.00052844	0.200561	0.00052683	0.00055184	0.000539335	0.029442
Q8I3W5	PLAF7	PF3D7_0514200		conserved Plasmodium protein, unknown function	5	yes	316.818	350.691	444.231	516.18	478.876	424.558	6.25e-05	6.84e-05	9.83e-05	0.00010847	6.54e-05	0.000103384	0.660033	0.00011018	0.00010091	0.000105545	0.0298453
C0H599	PLAF7	PF3D7_1304200		CorA-like Mg2+ transporter protein, putative	11	yes	826.083	702.231	994.594	1128.89	1097.14	902.143	0.00016284	0.00013697	0.00022008	0.00023722	0.000149905	0.00022865	0.609092	0.00025243	0.00021443	0.00023343	0.0298491
Q8IJC0	PLAF7	PF3D7_1028400		nucleolar preribosomal assembly protein, putative	3	yes	376.644	412.836	190.613	226.583	210.868	181.565	7.42e-05	8.05e-05	4.22e-05	4.76e-05	7.74e-05	4.49e-05	-0.785483	4.85e-05	4.32e-05	4.58e-05	0.0299103
O15770	PLAF7	PF3D7_1419800		glutathione reductase	9	yes	856.849	797.535	1146.23	930.642	1097.99	866.717	0.00016891	0.00015556	0.00025363	0.00019556	0.000162235	0.000224595	0.469241	0.00025263	0.00020601	0.00022932	0.0300364
Q8IEH4	PLAF7	PF3D7_1314000		conserved Plasmodium protein, unknown function	2	yes	201.409	196.738	56.902	57.8802	50.8827	57.0877	3.97e-05	3.84e-05	1.26e-05	1.22e-05	3.9e-05	1.24e-05	-1.65724	1.17e-05	1.36e-05	1.26e-05	0.0301065
C0H4Z7	PLAF7	PF3D7_0831400		Plasmodium exported protein, unknown function	4	yes	437.729	488.138	387.749	361.202	356.077	350.011	8.63e-05	9.52e-05	8.58e-05	7.59e-05	9.07e-05	8.09e-05	-0.166633	8.19e-05	8.32e-05	8.26e-05	0.0301688
Q8I2T2	PLAF7	PF3D7_0922100		ubiquitin-like protein, putative	38	yes	4268.44	4086.48	3116.06	3533.34	3124.89	3127.55	0.00084141	0.00079708	0.00068951	0.00074247	0.000819245	0.00071599	-0.194356	0.00071897	0.00074337	0.00073117	0.0302674
Q8IL71	PLAF7	PF3D7_1439800		vesicle-associated membrane protein, putative	21	yes	2573.41	2477.98	2665.58	2564.02	2478.72	2450.27	0.00050728	0.00048333	0.00058983	0.00053879	0.000495305	0.00056431	0.188171	0.0005703	0.00058239	0.000576345	0.0304448
Q7KWJ2	PLAF7	PF3D7_0207000		merozoite surface protein 4	17	yes	2352.65	2213.42	2627.62	2927.12	2822.75	2409.64	0.00046377	0.00043173	0.00058143	0.00061509	0.00044775	0.00059826	0.418079	0.00064946	0.00057273	0.000611095	0.0306241
C0H4B9	PLAF7	PF3D7_0422000		steroid dehydrogenase, putative	1	yes	31.1431	38.2546	27.1013	28.5353	26.3726	26.0321	6.14e-06	7.46e-06	6e-06	6e-06	6.8e-06	6e-06	-0.181476	6.07e-06	6.19e-06	6.13e-06	0.0311894
C6KT53	PLAF7	PF3D7_0621500		ribonuclease P/MRP protein subunit RPP1, putative	3	yes	94.3316	114.273	99.8225	96.7428	89.1349	96.1349	1.86e-05	2.23e-05	2.21e-05	2.03e-05	2.04e-05	2.12e-05	0.0531062	2.05e-05	2.29e-05	2.17e-05	0.0316556
C6KT93	PLAF7	PF3D7_0625700		conserved Plasmodium protein, unknown function	1	yes	92.3012	103.462	71.8265	26.6547	47.0564	46.9057	1.82e-05	2.02e-05	1.59e-05	5.6e-06	1.92e-05	1.07e-05	-0.836159	1.08e-05	1.11e-05	1.1e-05	0.031921
C0H4F4	PLAF7	PF3D7_0521200		conserved Plasmodium protein, unknown function	2	yes	44.7013	51.8097	35.7707	41.1852	37.5561	34.9202	8.81e-06	1.01e-05	7.92e-06	8.65e-06	9.46e-06	8.28e-06	-0.191198	8.64e-06	8.3e-06	8.47e-06	0.0319717
Q8IBL1	PLAF7	PF3D7_0724100		conserved Plasmodium protein, unknown function	16	yes	1325.12	1476.5	1830.42	1899.38	1770.43	1746.86	0.00026121	0.00028799	0.00040503	0.00039912	0.0002746	0.000402075	0.550133	0.00040734	0.0004152	0.00041127	0.0326212
Q8I2D9	PLAF7	PF3D7_0113900		CX3CL1-binding protein 1	8	yes	2515.28	2316.23	1219.67	1364.21	1299.58	1137.14	0.00049582	0.00045179	0.00026988	0.00028667	0.000473805	0.000278275	-0.767782	0.00029901	0.00027028	0.000284645	0.0326525
Q8IEP9	PLAF7	PF3D7_1306600		V-type proton ATPase subunit H, putative	12	yes	1756.1	1944.09	1900.24	1783.22	1816.56	1664.23	0.00034617	0.0003792	0.00042048	0.00037471	0.000362685	0.000397595	0.132583	0.00041795	0.00039556	0.000406755	0.0328605
P61076	PLAF7	PF3D7_0923800		thioredoxin reductase	4	yes	149.922	174.105	377.413	373.267	369.526	339.415	2.96e-05	3.4e-05	8.35e-05	7.84e-05	3.18e-05	8.1e-05	1.35042	8.5e-05	8.07e-05	8.28e-05	0.0329905
C0H4A9	PLAF7	PF3D7_0416900		conserved Plasmodium protein, unknown function	2	yes	108.315	144.156	93.6689	103.863	100.301	86.079	2.14e-05	2.81e-05	2.07e-05	2.18e-05	2.47e-05	2.13e-05	-0.217327	2.31e-05	2.05e-05	2.18e-05	0.0330151
Q8IEK5	PLAF7	PF3D7_1311200		alternative splicing regulator, putative	10	yes	905.198	1011.96	1020.21	1137.13	993.95	1038.47	0.00017844	0.00019738	0.00022575	0.00023895	0.00018791	0.00023235	0.306258	0.00022869	0.00024683	0.00023776	0.0332064
Q8IE68	PLAF7	PF3D7_1325000		U6 snRNA-associated Sm-like protein LSm6, putative	4	yes	299.478	262.461	383.627	378.123	388.04	331.92	5.9e-05	5.12e-05	8.49e-05	7.95e-05	5.51e-05	8.22e-05	0.576228	8.93e-05	7.89e-05	8.41e-05	0.0332187
Q8IK95	PLAF7	PF3D7_1474300		DNA repair metallo-beta-lactamase protein, putative	2	yes	131.915	133.231	175.372	188.312	167.094	175.685	2.6e-05	2.6e-05	3.88e-05	3.96e-05	2.6e-05	3.92e-05	0.592168	3.84e-05	4.18e-05	4.01e-05	0.0332258
Q8II65	PLAF7	PF3D7_1129800		conserved Plasmodium protein, unknown function	5	yes	151.464	183.7	206.499	234.579	206.076	209.58	2.99e-05	3.58e-05	4.57e-05	4.93e-05	3.28e-05	4.75e-05	0.532085	4.74e-05	4.98e-05	4.86e-05	0.033657
Q8IJF2	PLAF7	PF3D7_1025200	PF3D7_1025300	ATP synthase mitochondrial F1 complex assembly factor 2, putative	41	yes	5309.9	6109.11	6255.07	6319.98	5815.11	6053.87	0.0010467	0.0011916	0.0013841	0.001328	0.00111915	0.00135605	0.277007	0.0013379	0.0014389	0.0013884	0.0340129
Q8II42	PLAF7	PF3D7_1132300		nucleic acid binding protein, putative	7	yes	591.457	745.533	468.383	450.379	445.709	422.962	0.00011659	0.00014542	0.00010364	9.46e-05	0.000131005	9.91e-05	-0.402083	0.00010255	0.00010053	0.00010154	0.034509
Q8IAZ3	PLAF7	PF3D7_0815600		eukaryotic translation initiation factor 3 subunit G, putative	33	yes	4471.33	3672.49	3915.45	4436.05	4085.09	3797.7	0.00088141	0.00071633	0.0008664	0.00093216	0.00079887	0.00089928	0.17081	0.0009399	0.00090265	0.000921275	0.0348615
Q8I5A2	PLAF7	PF3D7_1231900		conserved Plasmodium protein, unknown function	2	yes	41.6086	49.5379	56.4421	62.8982	60.6308	52.1195	8.2e-06	9.66e-06	1.25e-05	1.32e-05	8.93e-06	1.29e-05	0.525002	1.4e-05	1.24e-05	1.32e-05	0.0350407
Q8ID50	PLAF7	PF3D7_1365900		ubiquitin-60S ribosomal protein L40	34	yes	5054.66	5953.62	4321.08	5452.35	4398.38	4805.39	0.0009964	0.0011613	0.00095616	0.0011457	0.00107885	0.00105093	-0.0378277	0.001012	0.0011422	0.0010771	0.0354856
C0H4A2	PLAF7	PF3D7_0414200		calmodulin-like protein	4	yes	619.131	589.514	407.216	432.609	416.362	377.68	0.00012205	0.00011499	9.01e-05	9.09e-05	0.00011852	9.05e-05	-0.389037	9.58e-05	8.98e-05	9.28e-05	0.0358391
C6KTF5	PLAF7	PF3D7_0632300		rifin	2	yes	378.301	374.06	243.412	269.456	264.122	220.922	7.46e-05	7.3e-05	5.39e-05	5.66e-05	7.38e-05	5.52e-05	-0.417213	6.08e-05	5.25e-05	5.66e-05	0.036056
C6KT47	PLAF7	PF3D7_0620700		DnaJ protein, putative	8	yes	1802.08	1784.03	1297.45	1390.83	1238.48	1300.59	0.00035523	0.00034798	0.0002871	0.00029226	0.000351605	0.00028968	-0.279496	0.00028495	0.00030913	0.00029704	0.0361971
O77313	PLAF7	PF3D7_0303000		N-ethylmaleimide-sensitive fusion protein	59	yes	7304.19	6865.48	6025.32	6197.32	5719.3	5834.2	0.0014398	0.0013391	0.0013333	0.0013023	0.00138945	0.0013178	-0.0763825	0.0013159	0.0013867	0.0013513	0.0362166
C0H538	PLAF7	PF3D7_0916100		thioredoxin 3	2	yes	665.236	615.68	530.346	497.001	506.776	466.386	0.00013113	0.00012009	0.00011735	0.00010444	0.00012561	0.000110895	-0.179757	0.0001166	0.00011085	0.000113725	0.0363551
Q8ILM5	PLAF7	PF3D7_1422800		actin-related protein, putative	15	yes	1462.51	1484.85	1018.73	949.527	919.457	943.742	0.0002883	0.00028962	0.00022542	0.00019953	0.00028896	0.000212475	-0.443577	0.00021155	0.00022431	0.00021793	0.0365717
Q8IBT2	PLAF7	PF3D7_0716800		eukaryotic translation initiation factor 3 subunit I, putative	44	yes	5535.77	5135.88	5172.56	5422.62	5047.44	4975.19	0.0010912	0.0010018	0.0011446	0.0011395	0.0010465	0.00114205	0.126054	0.0011613	0.0011825	0.0011719	0.0372237
Q8IDT3	PLAF7	PF3D7_1340300		nucleolar complex protein 2, putative	3	yes	350.62	372.502	273.669	253.244	253.271	246.01	6.91e-05	7.27e-05	6.06e-05	5.32e-05	7.09e-05	5.69e-05	-0.317437	5.83e-05	5.85e-05	5.84e-05	0.0372276
O96159	PLAF7	PF3D7_0206600		DNA-directed RNA polymerase III subunit RPC10, putative	2	yes	151.167	173.235	234.139	191.736	222.27	182.46	2.98e-05	3.38e-05	5.18e-05	4.03e-05	3.18e-05	4.61e-05	0.534424	5.11e-05	4.34e-05	4.73e-05	0.0372353
Q8IEJ4	PLAF7	PF3D7_1312800		conserved Plasmodium protein, unknown function	29	yes	2947.34	2811.41	2100.35	2371.86	2165.87	2061.98	0.00058099	0.00054837	0.00046476	0.00049841	0.00056468	0.000481585	-0.229643	0.00049832	0.0004901	0.00049421	0.0373337
Q8IJH7	PLAF7	PF3D7_1022800		4-hydroxy-3-methylbut-2-en-1-yl diphosphate synthase (ferredoxin), putative	10	yes	581.554	680.645	966.062	1022.28	961.289	920.01	0.00011464	0.00013276	0.00021377	0.00021482	0.0001237	0.000214295	0.792753	0.00022117	0.00021867	0.00021992	0.0373806
C6KSR8	PLAF7	PF3D7_0607000		translation initiation factor IF-2, putative	17	yes	2245.54	2008.73	1483.74	1497.97	1375.74	1445.37	0.00044265	0.00039181	0.00032832	0.00031477	0.00041723	0.000321545	-0.375822	0.00031653	0.00034354	0.000330035	0.0375984
C0H5J4	PLAF7	PF3D7_1360700		E3 SUMO-protein ligase PIAS, putative	7	yes	814.818	811.355	632.157	789.422	646.674	694.426	0.00016062	0.00015826	0.00013988	0.00016588	0.00015944	0.00015288	-0.0606139	0.00014879	0.00016505	0.00015692	0.0376296
Q8I489	PLAF7	PF3D7_0501100		heat shock protein 40, type II	12	yes	1983.46	1903.44	1629.07	1560.73	1562.74	1460.33	0.00039099	0.00037127	0.00036048	0.00032796	0.00038113	0.00034422	-0.146952	0.00035956	0.0003471	0.00035333	0.0376853
C6KSX4	PLAF7	PF3D7_0613100		conserved Plasmodium protein, unknown function	3	yes	674.566	761.929	472.985	704.63	558.841	550.68	0.00013297	0.00014862	0.00010466	0.00014807	0.000140795	0.000126365	-0.155999	0.00012858	0.00013089	0.000129735	0.0379708
Q8I418	PLAF7	PF3D7_0508500		guanidine nucleotide exchange factor	17	yes	1146.2	998.235	1100.71	1324.73	1054.55	1234.19	0.00022594	0.00019471	0.00024356	0.00027837	0.000210325	0.000260965	0.311236	0.00024263	0.00029335	0.00026799	0.0383228
Q8IKW7	PLAF7	PF3D7_1450900		acetyl-CoA acetyltransferase, putative	1	yes	31.589	43.7358	52.5725	66.4946	53.041	59.2909	6.23e-06	8.53e-06	1.16e-05	1.4e-05	7.38e-06	1.28e-05	0.795004	1.22e-05	1.41e-05	1.31e-05	0.0384163
Q8ILT4	PLAF7	PF3D7_1416200		metacaspase-like protein	19	yes	2252.42	2161.57	1177.95	1182.43	1100.06	1135.05	0.00044401	0.00042162	0.00026065	0.00024847	0.000432815	0.00025456	-0.765745	0.0002531	0.00026978	0.00026144	0.0384741
Q8I2T9	PLAF7	PF3D7_0921400		NifU-like scaffold protein	5	yes	304.622	385.86	733.678	818.344	752.253	716.563	6e-05	7.53e-05	0.00016235	0.00017196	6.77e-05	0.000167155	1.30491	0.00017308	0.00017032	0.0001717	0.0387035
C6KT11	PLAF7	PF3D7_0617000		mitochondrial import receptor subunit TOM40, putative	17	yes	1677.82	1880.67	1278.52	1366.73	1215.78	1287.1	0.00033074	0.00036683	0.00028291	0.0002872	0.000348785	0.000285055	-0.291098	0.00027973	0.00030592	0.000292825	0.0387984
Q8IDR5	PLAF7	PF3D7_1342400		casein kinase II beta chain	6	yes	471.285	451.114	439.354	375.769	396.619	377.693	9.29e-05	8.8e-05	9.72e-05	7.9e-05	9.04e-05	8.81e-05	-0.0380782	9.13e-05	8.98e-05	9.05e-05	0.0391386
Q8IBG0	PLAF7	PF3D7_0730000		conserved Plasmodium protein, unknown function	2	yes	52.1066	56.0507	37.1181	39.2506	32.7541	39.4637	1.03e-05	1.09e-05	8.21e-06	8.25e-06	1.06e-05	8.23e-06	-0.365258	7.54e-06	9.38e-06	8.46e-06	0.0393102
Q8ID39	PLAF7	PF3D7_1366900		conserved Plasmodium protein, unknown function	44	yes	7124.28	6153.31	6623.11	6981.42	6473.55	6413.88	0.0014044	0.0012002	0.0014655	0.001467	0.0013023	0.00146625	0.171069	0.0014894	0.0015245	0.00150695	0.0395004
Q8IKQ1	PLAF7	PF3D7_1457900		conserved Plasmodium protein, unknown function	9	yes	302.267	311.102	254.161	295.451	258.742	261.219	5.96e-05	6.07e-05	5.62e-05	6.21e-05	6.01e-05	5.92e-05	-0.0234741	5.95e-05	6.21e-05	6.08e-05	0.0396259
Q8I3P6	PLAF7	PF3D7_0521700		ATP-dependent RNA helicase DDX1, putative	17	yes	1508.91	1513.89	1883.53	1948.96	1876.94	1756.71	0.00029744	0.00029529	0.00041678	0.00040954	0.000296365	0.00041316	0.479326	0.00043185	0.00041754	0.000424695	0.0397265
O77390	PLAF7	PF3D7_0316500		kinetochore protein NUF2, putative	27	yes	5676.76	5564.7	3665.41	3682.38	3393.12	3570.74	0.001119	0.0010854	0.00081107	0.00077379	0.0011022	0.00079243	-0.476031	0.00078069	0.00084871	0.0008147	0.0399854
Q8I5S6	PLAF7	PF3D7_1212700		eukaryotic translation initiation factor 3 subunit A, putative	76	yes	11825.2	10931.9	9680.89	10927.4	9842.32	9672.36	0.002331	0.0021323	0.0021422	0.0022962	0.00223165	0.0022192	-0.00807109	0.0022645	0.002299	0.00228175	0.040101
Q8IDB0	PLAF7	PF3D7_1358800		40S ribosomal protein S15	6	yes	1190.9	1101.6	830.485	634.272	785.793	610.838	0.00023476	0.00021487	0.00018377	0.00013328	0.000224815	0.000158525	-0.504028	0.0001808	0.00014519	0.000162995	0.0401173
Q8I485	PLAF7	PF3D7_0501500		rhoptry-associated protein 3	48	yes	8368.54	7792.75	7775.53	8561.8	7836.99	7641.37	0.0016496	0.00152	0.0017205	0.0017991	0.0015848	0.0017598	0.151111	0.0018031	0.0018162	0.00180965	0.0402992
O77369	PLAF7	PF3D7_0318900		conserved protein, unknown function	3	yes	315.975	369.675	161.867	172.041	164.567	152.105	6.23e-05	7.21e-05	3.58e-05	3.62e-05	6.72e-05	3.6e-05	-0.901	3.79e-05	3.62e-05	3.7e-05	0.040481
Q8IJ69	PLAF7	PF3D7_1034000		Sec1 family protein, putative	13	yes	1738.46	1702.11	1542.91	1618.68	1400.56	1594.35	0.00034269	0.000332	0.00034141	0.00034014	0.000337345	0.000340775	0.0145947	0.00032224	0.00037895	0.000350595	0.0409859
Q8I5C7	PLAF7	PF3D7_1229100		multidrug resistance-associated protein 2	13	yes	1358.16	1096.27	645.085	725.643	720.243	581.033	0.00026773	0.00021383	0.00014274	0.00015248	0.00024078	0.00014761	-0.705925	0.00016571	0.0001381	0.000151905	0.0413789
Q8IKG5	PLAF7	PF3D7_1467200		WD repeat-containing protein 79, putative	3	yes	113.314	135.221	196.171	205.1	187.193	193.362	2.23e-05	2.64e-05	4.34e-05	4.31e-05	2.44e-05	4.33e-05	0.828523	4.31e-05	4.6e-05	4.45e-05	0.0414589
Q8IIU5	PLAF7	PF3D7_1105800		conserved Apicomplexan protein, unknown function	38	yes	6193.38	6123.14	6075.05	6412.52	5973.12	5873.75	0.0012209	0.0011943	0.0013443	0.0013475	0.0012076	0.0013459	0.156429	0.0013743	0.0013961	0.0013852	0.0415231
Q8IET1	PLAF7	PF3D7_1303400		LisH domain-containing protein, putative	11	yes	901.062	998.442	505.005	501.672	486.614	469.352	0.00017762	0.00019475	0.00011175	0.00010542	0.000186185	0.000108585	-0.777912	0.00011196	0.00011156	0.00011176	0.0415791
Q8IM27	PLAF7	PF3D7_1406700		vacuolar protein sorting-associated protein 29	4	yes	193.572	211.902	191.674	165.595	175.951	164.084	3.82e-05	4.13e-05	4.24e-05	3.48e-05	3.97e-05	3.86e-05	-0.0419857	4.05e-05	3.9e-05	3.97e-05	0.0418586
Q8II83	PLAF7	PF3D7_1128000		conserved Plasmodium protein, unknown function	34	yes	5152.92	4764.6	3863.93	3880.17	3690.54	3662.03	0.0010158	0.00092934	0.000855	0.00081535	0.00097257	0.000835175	-0.219724	0.00084912	0.00087041	0.000859765	0.0418639
Q8I2S7	PLAF7	PF3D7_0922900		3-oxoacyl-[acyl-carrier-protein] reductase	8	yes	719.077	954.017	1576.31	1687.15	1568.67	1527.78	0.00014175	0.00018608	0.0003488	0.00035453	0.000163915	0.000351665	1.10125	0.00036092	0.00036313	0.000362025	0.0418876
Q8I609	PLAF7	PF3D7_1203600		cytochrome c1 heme lyase, putative	1	yes	131.334	129.952	83.7703	100.43	86.8656	87.6393	2.59e-05	2.53e-05	1.85e-05	2.11e-05	2.56e-05	1.98e-05	-0.370201	2e-05	2.08e-05	2.04e-05	0.0421778
Q8IBB4	PLAF7	PF3D7_0828300		conserved Plasmodium protein, unknown function	7	yes	496.332	635.685	472.705	566.534	461.204	522.503	9.78e-05	0.00012399	0.0001046	0.00011905	0.000110915	0.000111825	0.0117948	0.00010611	0.00012419	0.00011515	0.0422717
Q8I1Q6	PLAF7	PF3D7_0418100		protein SOC1, putative	3	yes	64.3469	54.7686	64.6623	71.0966	68.9467	59.9863	1.27e-05	1.07e-05	1.43e-05	1.49e-05	1.17e-05	1.46e-05	0.323865	1.59e-05	1.43e-05	1.51e-05	0.0424317
Q8I5S4	PLAF7	PF3D7_1212900		bromodomain protein 2, putative	23	yes	3271.37	3723.12	1854.87	1872.35	1693.82	1843.61	0.00064487	0.0007262	0.00041044	0.00039344	0.000685535	0.00040194	-0.77025	0.00038971	0.0004382	0.000413955	0.0424938
Q8IBJ8	PLAF7	PF3D7_0725300		conserved Plasmodium protein, unknown function	3	yes	227.831	232.168	144.446	151.273	138.981	141.737	4.49e-05	4.53e-05	3.2e-05	3.18e-05	4.51e-05	3.19e-05	-0.500615	3.2e-05	3.37e-05	3.28e-05	0.0426986
Q8IIT2	PLAF7	PF3D7_1107100		nucleic acid binding protein, putative	13	yes	1420.78	1379.52	1243.6	1146.66	1191.49	1084.01	0.00028007	0.00026908	0.00027518	0.00024095	0.000274575	0.000258065	-0.0894658	0.00027414	0.00025765	0.000265895	0.0431222
Q8IBZ9	PLAF7	PF3D7_0709000		chloroquine resistance transporter	9	yes	837.418	934.118	761.871	675.378	684.714	683.201	0.00016508	0.0001822	0.00016858	0.00014192	0.00017364	0.00015525	-0.161506	0.00015754	0.00016239	0.000159965	0.043163
Q8IL56	PLAF7	PF3D7_1441400		FACT complex subunit SSRP1, putative	64	yes	8154.22	8818.76	7061.82	7040.52	6557.74	6841.75	0.0016074	0.0017201	0.0015626	0.0014795	0.00166375	0.00152105	-0.129371	0.0015088	0.0016262	0.0015675	0.0433979
O97252	PLAF7	PF3D7_0307400		ATP-dependent Clp protease proteolytic subunit	6	yes	1018.26	1128.2	922.89	851.413	856.001	832.679	0.00020072	0.00022006	0.00020421	0.00017891	0.00021039	0.00019156	-0.13527	0.00019695	0.00019791	0.00019743	0.0435449
Q8IIV4	PLAF7	PF3D7_1104800		metabolite/drug transporter, putative	1	yes	110.658	102.874	60.243	47.3106	50.4595	52.0693	2.18e-05	2.01e-05	1.33e-05	9.94e-06	2.09e-05	1.16e-05	-0.847657	1.16e-05	1.24e-05	1.2e-05	0.0436222
Q8IM28	PLAF7	PF3D7_1406600		ATP-dependent Clp protease regulatory subunit ClpC, putative	41	yes	5805.95	6248.87	5050.23	4888.59	4677.09	4774.27	0.0011445	0.0012189	0.0011175	0.0010273	0.0011817	0.0010724	-0.140021	0.0010761	0.0011348	0.00110545	0.0437906
Q8I665	PLAF7	PF3D7_0204200		conserved Plasmodium protein, unknown function	10	yes	588.514	508.133	731.674	628.703	657.863	638.321	0.00011601	9.91e-05	0.0001619	0.00013211	0.000107561	0.000147005	0.45071	0.00015136	0.00015172	0.00015154	0.0438334
Q8I3S4	PLAF7	PF3D7_0518600		WD repeat-containing protein 26, putative	3	yes	80.2877	84.8649	93.0253	96.6032	89.453	90.7346	1.58e-05	1.66e-05	2.06e-05	2.03e-05	1.62e-05	2.04e-05	0.336433	2.06e-05	2.16e-05	2.11e-05	0.0438936
C0H4G4	PLAF7	PF3D7_0527600		conserved Plasmodium protein, unknown function	12	yes	1094.73	1257.81	1101.08	1106.37	1102.14	998.261	0.0002158	0.00024534	0.00024364	0.00023249	0.00023057	0.000238065	0.0461507	0.00025358	0.00023727	0.000245425	0.0439267
C6KTE1	PLAF7	PF3D7_0630600		conserved protein, unknown function	24	yes	1573.97	1848.29	2362.71	2278.76	2216.83	2198.79	0.00031027	0.00036051	0.00052281	0.00047884	0.00033539	0.000500825	0.578467	0.00051005	0.00052262	0.000516335	0.0440008
Q8I3R6	PLAF7	PF3D7_0519400		40S ribosomal protein S24	5	yes	864.254	901.461	425.609	375.268	432.507	331.958	0.00017037	0.00017583	9.42e-05	7.89e-05	0.0001731	8.65e-05	-1.00056	9.95e-05	7.89e-05	8.92e-05	0.0441654
C0H573	PLAF7	PF3D7_0929700	PF3D7_0929800	conserved Plasmodium protein, unknown function	2	yes	115.613	111.344	88.5579	101.169	89.708	90.3953	2.28e-05	2.17e-05	1.96e-05	2.13e-05	2.23e-05	2.04e-05	-0.123552	2.06e-05	2.15e-05	2.11e-05	0.0441983
Q8I467	PLAF7	PF3D7_0503400		actin-depolymerizing factor 1	4	yes	542.796	587.709	755.973	796.613	754.685	721.384	0.000107	0.00011463	0.00016728	0.0001674	0.000110815	0.00016734	0.594629	0.00017364	0.00017146	0.00017255	0.0442321
Q8IJW4	PLAF7	PF3D7_1007900		eukaryotic translation initiation factor 3 subunit D, putative	51	yes	6229.48	6147.85	6100.28	6598.55	6027.5	6042.11	0.001228	0.0011992	0.0013499	0.0013866	0.0012136	0.00136825	0.173039	0.0013868	0.0014361	0.00141145	0.0448462
Q8I5F8	PLAF7	PF3D7_1225900		conserved Plasmodium protein, unknown function	7	yes	221.74	228.351	199.018	188.623	193.73	175.643	4.37e-05	4.45e-05	4.4e-05	3.96e-05	4.41e-05	4.18e-05	-0.0768169	4.46e-05	4.17e-05	4.32e-05	0.0449322
Q8I465	PLAF7	PF3D7_0503600		myosin B	20	yes	1041.16	883.158	2701.49	2933.9	2623.45	2731.87	0.00020524	0.00017226	0.00059778	0.00061651	0.00018875	0.000607145	1.68556	0.0006036	0.00064932	0.00062646	0.0451813
Q8IAN6	PLAF7	PF3D7_0803600		conserved Plasmodium protein, unknown function	2	yes	190.666	187.225	110.653	128.898	119.385	108.337	3.76e-05	3.65e-05	2.45e-05	2.71e-05	3.71e-05	2.58e-05	-0.522991	2.75e-05	2.58e-05	2.66e-05	0.0453543
O77349	PLAF7	PF3D7_0311800		conserved protein, unknown function	20	yes	2092.04	2332.04	1835.21	1937.51	1676.32	1908.77	0.00041239	0.00045487	0.00040609	0.00040714	0.00043363	0.000406615	-0.0928011	0.00038569	0.00045368	0.000419685	0.0456435
Q8IKI8	PLAF7	PF3D7_1465000		conserved Plasmodium protein, unknown function	2	yes	142.136	151.854	89.4671	106.71	96.0684	90.3594	2.8e-05	2.96e-05	1.98e-05	2.24e-05	2.88e-05	2.11e-05	-0.449069	2.21e-05	2.15e-05	2.18e-05	0.0457396
B9ZSI0	PLAF7	PF3D7_0103300		conserved Plasmodium protein, unknown function	13	yes	1935.86	1947.14	1977.78	2172.14	2006.76	1940.27	0.00038161	0.00037979	0.00043764	0.00045644	0.0003807	0.00044704	0.231749	0.00046172	0.00046117	0.000461445	0.0457548
Q8IAU6	PLAF7	PF3D7_0811100		mitochondrial carrier protein, putative	2	yes	315.797	292.797	153.635	153.921	158.755	134.536	6.23e-05	5.71e-05	3.4e-05	3.23e-05	5.97e-05	3.32e-05	-0.847393	3.65e-05	3.2e-05	3.43e-05	0.0462882
Q8ILV0	PLAF7	PF3D7_1414500		atypical protein kinase, ABC-1 family, putative	26	yes	2903.43	2694.55	2238.67	2363.67	2291.46	2092.4	0.00057234	0.00052558	0.00049537	0.00049669	0.00054896	0.00049603	-0.146274	0.00052722	0.00049733	0.000512275	0.0464911
O77391	PLAF7	PF3D7_0316400		conserved Plasmodium protein, unknown function	10	yes	1030.18	1177.71	1443.59	1511.24	1421.82	1391.59	0.00020307	0.00022971	0.00031943	0.00031756	0.00021639	0.000318495	0.557637	0.00032713	0.00033076	0.000328945	0.0465757
Q8IM76	PLAF7	PF3D7_1401200		Plasmodium exported protein, unknown function	4	yes	1600.81	1544.95	784.491	934.222	861.695	773.444	0.00031556	0.00030135	0.00017359	0.00019631	0.000308455	0.00018495	-0.737925	0.00019826	0.00018384	0.00019105	0.046815
Q8I3G6	PLAF7	PF3D7_0530100		SNARE protein, putative	4	yes	325.056	298.308	338.077	398.151	365.198	335.222	6.41e-05	5.82e-05	7.48e-05	8.37e-05	6.11e-05	7.92e-05	0.374258	8.4e-05	7.97e-05	8.19e-05	0.0468258
Q8IIJ3	PLAF7	PF3D7_1117400		conserved Plasmodium protein, unknown function	11	yes	984.171	971.433	1241.9	1334.17	1215.43	1237.07	0.000194	0.00018948	0.0002748	0.00028035	0.00019174	0.000277575	0.533726	0.00027965	0.00029403	0.00028684	0.0473686
Q8I6Z1	PLAF7	PF3D7_0731600		acyl-CoA synthetase	50	yes	10856.8	9536.13	8660.15	8709.07	8759.81	7811.96	0.0021401	0.00186	0.0019163	0.0018301	0.00200005	0.0018732	-0.0945311	0.0020155	0.0018568	0.00193615	0.0476858
Q8IJ53	PLAF7	PF3D7_1035600		merozoite surface protein	8	yes	1000.44	963.763	735.906	792.235	735.177	720.591	0.00019721	0.00018798	0.00016284	0.00016648	0.000192595	0.00016466	-0.22608	0.00016915	0.00017127	0.00017021	0.0478257
O96229	PLAF7	PF3D7_0214900		rhoptry neck protein 6	48	yes	7239.44	7317.1	8123.95	7794.56	7627.71	7559.45	0.0014271	0.0014272	0.0017976	0.0016379	0.00142715	0.00171775	0.267383	0.001755	0.0017968	0.0017759	0.0480303
Q8I5H0	PLAF7	PF3D7_1224700		conserved Plasmodium protein, unknown function	11	yes	1575.31	1531.1	831.888	783.447	833.679	710.032	0.00031053	0.00029864	0.00018408	0.00016463	0.000304585	0.000174355	-0.804817	0.00019181	0.00016876	0.000180285	0.0482516
Q8I375	PLAF7	PF3D7_0907600		translation initiation factor SUI1, putative	3	yes	111.316	140.808	112.211	95.7708	108.927	90.145	2.19e-05	2.75e-05	2.48e-05	2.01e-05	2.47e-05	2.25e-05	-0.136263	2.51e-05	2.14e-05	2.32e-05	0.0483768
Q8I3R4	PLAF7	PF3D7_0519600		zinc finger protein, putative	10	yes	1317.81	1293.13	783.288	795.199	723.528	780.729	0.00025977	0.00025223	0.00017332	0.0001671	0.000256	0.00017021	-0.588828	0.00016647	0.00018557	0.00017602	0.0484236
Q8IKU0	PLAF7	PF3D7_1453800		glucose-6-phosphate dehydrogenase-6-phosphogluconolactonase	10	yes	457.566	517.475	704.745	783.86	691.39	726.102	9.02e-05	0.00010093	0.00015594	0.00016472	9.56e-05	0.00016033	0.746513	0.00015908	0.00017258	0.00016583	0.0486606
C0H4P1	PLAF7	PF3D7_0724000		Rab GTPase activator and protein kinase, putative	3	yes	81.2347	94.363	68.8459	73.641	63.4251	72.2461	1.6e-05	1.84e-05	1.52e-05	1.55e-05	1.72e-05	1.54e-05	-0.164591	1.46e-05	1.72e-05	1.59e-05	0.0488235
Q8IE63	PLAF7	PF3D7_1325600		mitochondrial fission 1 protein, putative	2	yes	336.699	343.965	246.153	307.864	265.426	261.723	6.64e-05	6.71e-05	5.45e-05	6.47e-05	6.67e-05	5.96e-05	-0.163528	6.11e-05	6.22e-05	6.16e-05	0.0489798
P61075	PLAF7	PF3D7_1356900		protein kinase 5	6	yes	918.776	1109.03	898.434	1019.24	903.988	922.916	0.00018111	0.00021632	0.0001988	0.00021418	0.000198715	0.00020649	0.0553711	0.00020799	0.00021936	0.000213675	0.0493462
C0H5G2	PLAF7	PF3D7_1340700		ras-related protein Rab-11B	14	yes	2013.62	1867.32	1881.23	1989.46	1898.73	1795.27	0.00039693	0.00036422	0.00041627	0.00041805	0.000380575	0.00041716	0.13242	0.00043686	0.00042671	0.000431785	0.0497123
Q8IIN7	PLAF7	PF3D7_1112600		DNA helicase, putative	1	yes	16.7817	16.6497	19.0334	22.2194	18.964	20.3199	3.31e-06	3.25e-06	4.21e-06	4.67e-06	3.28e-06	4.44e-06	0.437924	4.36e-06	4.83e-06	4.6e-06	0.0498466
Q8I5E2	PLAF7	PF3D7_1227600		conserved Plasmodium protein, unknown function	57	yes	8922.88	9307.68	5766.51	5829.38	5328.99	5733.54	0.0017589	0.0018155	0.001276	0.0012249	0.0017872	0.00125045	-0.515254	0.0012261	0.0013628	0.00129445	0.0498919
Q8IDI5	PLAF7	PF3D7_1351400		60S ribosomal protein L17, putative	4	yes	637.135	567.094	293.889	267.977	306.514	231.828	0.00012559	0.00011061	6.5e-05	5.63e-05	0.0001181	6.07e-05	-0.96093	7.05e-05	5.51e-05	6.28e-05	0.0500446
Q8IK60	PLAF7	PF3D7_1477500		Plasmodium exported protein (PHISTb), unknown function	4	yes	1437.45	1524.96	933.553	995.648	922.013	918.848	0.00028336	0.00029745	0.00020657	0.00020922	0.000290405	0.000207895	-0.482211	0.00021214	0.0002184	0.00021527	0.0502922
Q8IC16	PLAF7	PF3D7_0705400		DNA replication licensing factor MCM7	20	yes	4545.12	4788.88	1804.59	1831.24	1856.09	1619.41	0.00089595	0.00093408	0.00039931	0.00038481	0.000915015	0.00039206	-1.22272	0.00042705	0.00038491	0.00040598	0.0503342
P62203	PLAF7	PF3D7_1434200		calmodulin	35	yes	4148.56	4139.44	3406.75	3508.58	3381.6	3222.87	0.00081778	0.00080741	0.00075384	0.00073727	0.000812595	0.000745555	-0.124222	0.00077804	0.00076603	0.000772035	0.0503515
C0H482	PLAF7	PF3D7_0321400		protein kinase, putative	8	yes	1109.33	918.578	1243	1385.66	1235.88	1270.84	0.00021868	0.00017917	0.00027505	0.00029117	0.000198925	0.00028311	0.509138	0.00028435	0.00030206	0.000293205	0.050547
Q8I4V7	PLAF7	PF3D7_1247500		serine/threonine protein kinase, putative	5	yes	511.435	479.83	438.649	514.939	451.802	457.417	0.00010082	9.36e-05	9.71e-05	0.00010821	9.72e-05	0.000102637	0.0784266	0.00010395	0.00010872	0.000106335	0.0510727
Q7K6A8	PLAF7	PF3D7_0512600		ras-related protein Rab-1B	39	yes	6502.49	5927.43	5391.9	5854.02	5479.53	5258.79	0.0012818	0.0011562	0.0011931	0.0012301	0.001219	0.0012116	-0.00878464	0.0012607	0.0012499	0.0012553	0.0511187
Q8I299	PLAF7	PF3D7_0104100		conserved Plasmodium membrane protein, unknown function	12	yes	2004.67	2100.38	1686.18	1540.98	1519.5	1567.14	0.00039517	0.00040968	0.00037311	0.00032381	0.000402425	0.00034846	-0.207727	0.00034961	0.00037248	0.000361045	0.0511856
Q8IHT6	PLAF7	PF3D7_1142900		conserved Plasmodium protein, unknown function	5	yes	622.333	680.557	523.108	578.683	525.631	525.898	0.00012268	0.00013274	0.00011575	0.0001216	0.00012771	0.000118675	-0.105855	0.00012094	0.000125	0.00012297	0.0512903
Q8IBH0	PLAF7	PF3D7_0728800		conserved Plasmodium protein, unknown function	8	yes	1234.2	1249.27	1006.53	1013.65	932.138	997.769	0.00024329	0.00024367	0.00022272	0.000213	0.00024348	0.00021786	-0.160402	0.00021447	0.00023715	0.00022581	0.051708
C0H4Z0	PLAF7	PF3D7_0829400		prolyl 4-hydroxylase subunit alpha, putative	4	yes	440.603	377.908	552.966	588.04	570.68	520.243	8.69e-05	7.37e-05	0.00012236	0.00012357	8.03e-05	0.000122965	0.615081	0.0001313	0.00012365	0.000127475	0.0519666
B9ZSI2	PLAF7	PF3D7_0104600		conserved Plasmodium protein, unknown function	1	yes	30.5685	19.513	18.38	20.3395	18.9092	18.0788	6.03e-06	3.81e-06	4.07e-06	4.27e-06	4.92e-06	4.17e-06	-0.237218	4.35e-06	4.3e-06	4.32e-06	0.0520621
Q8I5I3	PLAF7	PF3D7_1223400		phospholipid-transporting ATPase, putative	18	yes	2273.11	2062.46	1279.67	1443.19	1362.24	1239.71	0.00044809	0.00040229	0.00028316	0.00030326	0.00042519	0.00029321	-0.536173	0.00031342	0.00029466	0.00030404	0.0523268
Q8I2T6	PLAF7	PF3D7_0921700		conserved Plasmodium protein, unknown function	2	yes	138.089	124.354	79.8057	80.6705	79.5546	74.0047	2.72e-05	2.43e-05	1.77e-05	1.7e-05	2.57e-05	1.73e-05	-0.572669	1.83e-05	1.76e-05	1.79e-05	0.0525121
Q8I3S7	PLAF7	PF3D7_0518100		RAP protein, putative	2	yes	184.606	216.127	170.077	206.315	180.485	178.785	3.64e-05	4.22e-05	3.76e-05	4.34e-05	3.93e-05	4.05e-05	0.0441704	4.15e-05	4.25e-05	4.2e-05	0.0530246
Q8IKS1	PLAF7	PF3D7_1455700		conserved Plasmodium protein, unknown function	11	yes	1489.04	1558.74	896.679	869.216	879.653	812.205	0.00029353	0.00030404	0.00019841	0.00018265	0.000298785	0.00019053	-0.64909	0.00020239	0.00019305	0.00019772	0.0534406
Q8IBQ7	PLAF7	PF3D7_0719500		LEM3/CDC50 family protein, putative	6	yes	619.257	576.931	555.209	562.545	578.652	492.668	0.00012207	0.00011253	0.00012285	0.00011821	0.0001173	0.00012053	0.0391893	0.00013314	0.0001171	0.00012512	0.0539201
Q8IFP2	PLAF7	PF3D7_0422400		40S ribosomal protein S19	11	yes	2141.72	1895.16	1397.58	1087.15	1255.19	1133.61	0.00042219	0.00036965	0.00030925	0.00022845	0.00039592	0.00026885	-0.558407	0.00028879	0.00026944	0.000279115	0.0540582
C0H527	PLAF7	PF3D7_0908500		conserved Plasmodium protein, unknown function	10	yes	1005.64	878.05	785.875	900.19	759.707	850.476	0.00019824	0.00017127	0.0001739	0.00018916	0.000184755	0.00018153	-0.0254054	0.00017479	0.00020214	0.000188465	0.0540886
Q8II82	PLAF7	PF3D7_1128100		prefoldin subunit 5, putative	5	yes	423.454	534.466	349.12	375.866	345.784	347.729	8.35e-05	0.00010425	7.73e-05	7.9e-05	9.39e-05	7.81e-05	-0.264897	7.96e-05	8.27e-05	8.11e-05	0.0541365
Q8IKH8	PLAF7	PF3D7_1465900		40S ribosomal protein S3	25	yes	3271.87	3157.5	2488.08	2454.88	2296.26	2435.65	0.00064497	0.00061588	0.00055055	0.00051585	0.000630425	0.0005332	-0.241648	0.00052832	0.00057892	0.00055362	0.0542193
C0H535	PLAF7	PF3D7_0912500		SAP domain-containing protein, putative	15	yes	1019.56	1475.31	1696.44	1455.85	1612.85	1415.32	0.00020098	0.00028776	0.00037538	0.00030592	0.00024437	0.00034065	0.479223	0.00037108	0.0003364	0.00035374	0.0543992
Q8IL47	PLAF7	PF3D7_1442400		conserved Plasmodium protein, unknown function	5	yes	421.948	423.73	311.904	371.106	343.308	310.009	8.32e-05	8.26e-05	6.9e-05	7.8e-05	8.29e-05	7.35e-05	-0.173855	7.9e-05	7.37e-05	7.63e-05	0.0546292
Q8IIM4	PLAF7	PF3D7_1113800		conserved Plasmodium membrane protein, unknown function	6	yes	388.157	424.657	311.541	385.501	363.425	303.429	7.65e-05	8.28e-05	6.89e-05	8.1e-05	7.97e-05	7.5e-05	-0.08773	8.36e-05	7.21e-05	7.79e-05	0.0546879
C0H516	PLAF7	PF3D7_0903200		ras-related protein RAB7	29	yes	3564.75	3236.28	2932.03	3353.29	3089.94	2923.28	0.0007027	0.00063124	0.00064879	0.00070464	0.00066697	0.000676715	0.0209265	0.00071093	0.00069482	0.000702875	0.0547198
Q8IJ85	PLAF7	PF3D7_1032100		mRNA-decapping enzyme subunit 1, putative	18	yes	1862.66	1593.41	1122	1075.77	1008.02	1097.53	0.00036718	0.0003108	0.00024827	0.00022606	0.00033899	0.000237165	-0.515352	0.00023193	0.00026087	0.0002464	0.0551111
Q8I6V3	PLAF7	PF3D7_1408000		plasmepsin II	21	yes	3431.75	3924.21	3964.69	4066.48	3861.53	3832.27	0.00067648	0.00076542	0.00087729	0.0008545	0.00072095	0.000865895	0.264293	0.00088846	0.00091087	0.000899665	0.0551958
C6KSS7	PLAF7	PF3D7_0607900		conserved Plasmodium protein, unknown function	3	yes	826.668	870.571	1117.91	1090.42	1072.03	1045.44	0.00016296	0.00016981	0.00024737	0.00022913	0.000166385	0.00023825	0.517951	0.00024665	0.00024848	0.000247565	0.0553312
Q8I2K8	PLAF7	PF3D7_0930600		peptidyl-prolyl cis-trans isomerase	7	yes	498.852	548.009	489.634	576.886	524.573	495.906	9.83e-05	0.00010689	0.00010834	0.00012122	0.000102613	0.00011478	0.161658	0.00012069	0.00011787	0.00011928	0.0554809
Q8IK15	PLAF7	PF3D7_1002100		EMP1-trafficking protein	21	yes	3024.76	2714.34	2038.91	2132.58	2230.01	1774.12	0.00059625	0.00052944	0.00045116	0.00044813	0.000562845	0.000449645	-0.323951	0.00051308	0.00042168	0.00046738	0.0558096
Q8ILA2	PLAF7	PF3D7_1436200		conserved Plasmodium protein, unknown function	50	yes	6336.41	6167.74	3794.27	4470.92	4276.05	3641.59	0.0012491	0.001203	0.00083958	0.00093949	0.00122605	0.000889535	-0.462895	0.00098383	0.00086555	0.00092469	0.0559184
C0H4U5	PLAF7	PF3D7_0813400		conserved Plasmodium protein, unknown function	12	yes	2039.75	2135.57	1900.71	1961.71	1781.03	1918.94	0.00040208	0.00041655	0.00042058	0.00041222	0.000409315	0.0004164	0.0247585	0.00040978	0.0004561	0.00043294	0.056197
Q8I0X3	PLAF7	PF3D7_1223300		DNA gyrase subunit A	2	yes	75.5465	76.4237	55.2446	56.9875	55.6268	52.0117	1.49e-05	1.49e-05	1.22e-05	1.2e-05	1.49e-05	1.21e-05	-0.300316	1.28e-05	1.24e-05	1.26e-05	0.0562418
Q8IKE1	PLAF7	PF3D7_1469600		biotin carboxylase subunit of acetyl CoA carboxylase, putative	4	yes	631.975	578.171	332.283	396.116	364.147	333.302	0.00012458	0.00011277	7.35e-05	8.32e-05	0.000118675	7.84e-05	-0.598422	8.38e-05	7.92e-05	8.15e-05	0.0563131
Q8IBQ6	PLAF7	PF3D7_0719600		60S ribosomal protein L11a, putative	6	yes	840.421	843.026	496.479	632.536	509.582	568.882	0.00016567	0.00016443	0.00010986	0.00013292	0.00016505	0.00012139	-0.443254	0.00011724	0.00013521	0.000126225	0.0563481
Q8IIK5	PLAF7	PF3D7_1116000		rhoptry neck protein 4	82	yes	9751.3	9727.75	8144.15	8655.68	7775	8317.05	0.0019222	0.0018974	0.0018021	0.0018189	0.0019098	0.0018105	-0.0770334	0.0017889	0.0019768	0.00188285	0.0565299
Q8IHT8	PLAF7	PF3D7_1142700		methyltransferase, putative	1	yes	31.5706	44.9904	30.5085	28.7579	28.1723	28.708	6.22e-06	8.78e-06	6.75e-06	6.04e-06	7.5e-06	6.4e-06	-0.229402	6.48e-06	6.82e-06	6.65e-06	0.0565562
Q8I1X9	PLAF7	PF3D7_0405000		ATP-dependent RNA helicase DDX51, putative	1	yes	54.4148	60.1864	49.4916	48.3624	46.0775	47.784	1.07e-05	1.17e-05	1.1e-05	1.02e-05	1.12e-05	1.06e-05	-0.0894791	1.06e-05	1.14e-05	1.1e-05	0.0566781
Q8ILE0	PLAF7	PF3D7_1432300		conserved Plasmodium protein, unknown function	6	yes	234.963	188.571	227.855	255.939	221.544	241.514	4.63e-05	3.68e-05	5.04e-05	5.38e-05	4.15e-05	5.21e-05	0.32647	5.1e-05	5.74e-05	5.42e-05	0.0567033
Q8I514	PLAF7	PF3D7_1241500		conserved Plasmodium protein, unknown function	5	yes	891.061	852.259	309.832	307.646	312.53	280.42	0.00017565	0.00016623	6.86e-05	6.46e-05	0.00017094	6.66e-05	-1.35983	7.19e-05	6.67e-05	6.93e-05	0.0568309
Q8IB03	PLAF7	PF3D7_0816600		chaperone protein ClpB1	56	yes	5256.39	6654.88	7887.59	8458.38	7785.32	7882.16	0.0010362	0.001298	0.0017453	0.0017774	0.0011671	0.00176135	0.593753	0.0017912	0.0018735	0.00183235	0.0570135
Q8III1	PLAF7	PF3D7_1118700		myosin light chain B	46	yes	6421.86	6356.43	5362.01	5268.04	4907.05	5289.07	0.0012659	0.0012398	0.0011865	0.001107	0.00125285	0.00114675	-0.127663	0.001129	0.0012571	0.00119305	0.0571036
C6KSZ1	PLAF7	PF3D7_0615000		conserved Plasmodium protein, unknown function	2	yes	244.185	299.328	257.636	286.682	271.26	250.706	4.81e-05	5.84e-05	5.7e-05	6.02e-05	5.33e-05	5.86e-05	0.138476	6.24e-05	5.96e-05	6.1e-05	0.0572927
O96221	PLAF7	PF3D7_0214100		protein transport protein SEC31	38	yes	3217.93	3168.79	4189.37	4102.5	3817.47	4136.76	0.00063433	0.00061808	0.00092701	0.00086207	0.000626205	0.00089454	0.514511	0.00087832	0.00098324	0.00093078	0.0572942
Q8I2Z2	PLAF7	PF3D7_0916000		major facilitator superfamily domain-containing protein, putative	11	yes	919.99	878.544	808.581	945.581	907.109	775.585	0.00018135	0.00017136	0.00017892	0.0001987	0.000176355	0.00018881	0.0984527	0.00020871	0.00018434	0.000196525	0.0577777
Q8IDB8	PLAF7	PF3D7_1358700		YOP1-like protein, putative	3	yes	540.306	576.641	408.464	399.753	419.032	358.095	0.00010651	0.00011247	9.04e-05	8.4e-05	0.00010949	8.72e-05	-0.328515	9.64e-05	8.51e-05	9.08e-05	0.057884
O96156	PLAF7	PF3D7_0206200		pantothenate transporter	2	yes	57.0004	49.7437	117.982	117.756	132.18	94.7693	1.12e-05	9.7e-06	2.61e-05	2.47e-05	1.05e-05	2.54e-05	1.28014	3.04e-05	2.25e-05	2.65e-05	0.0579719
C0H584	PLAF7	PF3D7_0932100		protein MAM3, putative	15	yes	2179	2183.08	1340.05	1431.91	1519.72	1145.75	0.00042953	0.00042581	0.00029652	0.00030089	0.00042767	0.000298705	-0.517777	0.00034966	0.00027233	0.000310995	0.05817
Q8IED5	PLAF7	PF3D7_1318100		ferredoxin, putative	4	yes	77.0059	100.763	135.522	180.841	152.417	150.392	1.52e-05	1.97e-05	3e-05	3.8e-05	1.74e-05	3.4e-05	0.964805	3.51e-05	3.57e-05	3.54e-05	0.0587333
Q8IKQ7	PLAF7	PF3D7_1457300		conserved Plasmodium protein, unknown function	4	yes	454.419	501.128	284.919	247.899	253.281	259.437	8.96e-05	9.77e-05	6.3e-05	5.21e-05	9.37e-05	5.76e-05	-0.702164	5.83e-05	6.17e-05	6e-05	0.0589368
Q8IDE8	PLAF7	PF3D7_1355300		histone-lysine N-methyltransferase, putative	6	yes	1121.25	916.43	762.129	776.058	686.482	789.476	0.00022103	0.00017875	0.00016864	0.00016308	0.00019989	0.00016586	-0.26924	0.00015795	0.00018765	0.0001728	0.0591372
Q8IKJ0	PLAF7	PF3D7_1464700		ATP synthase (C/AC39) subunit, putative	33	yes	4424.13	4371.77	4329.15	4536.17	4246.5	4266.4	0.0008721	0.00085272	0.00095794	0.0009532	0.00086241	0.00095557	0.147988	0.00097703	0.0010141	0.000995565	0.059154
Q8IAQ8	PLAF7	PF3D7_0806800		V-type proton ATPase subunit a, putative	29	yes	4694.55	4269.48	3393.37	3615.89	3591.25	3146.08	0.00092541	0.00083277	0.00075087	0.00075982	0.00087909	0.000755345	-0.218875	0.00082627	0.00074777	0.00078702	0.0592646
Q8ILQ1	PLAF7	PF3D7_1419900		YTH domain-containing protein, putative	5	yes	337.542	320.645	329.649	458.939	406.456	349.26	6.65e-05	6.25e-05	7.29e-05	9.64e-05	6.45e-05	8.47e-05	0.392024	9.35e-05	8.3e-05	8.83e-05	0.0596325
Q8I661	PLAF7	PF3D7_0211300		ubiquinol-cytochrome-c reductase complex assembly factor 1, putative	1	yes	36.065	36.0697	35.7156	29.638	29.1809	33.7235	7.11e-06	7.04e-06	7.9e-06	6.23e-06	7.07e-06	7.07e-06	-0.00141842	6.71e-06	8.02e-06	7.36e-06	0.0598551
O96151	PLAF7	PF3D7_0205600		conserved Plasmodium protein, unknown function	9	yes	1584.7	1544.96	920.952	868.832	874.608	847.796	0.00031238	0.00030135	0.00020379	0.00018257	0.000306865	0.00019318	-0.667658	0.00020123	0.00020151	0.00020137	0.059903
Q8IK27	PLAF7	PF3D7_1001000		Plasmodium exported protein (hyp12), unknown function	3	yes	160.036	193.414	148.165	172.999	157.731	150.604	3.15e-05	3.77e-05	3.28e-05	3.64e-05	3.46e-05	3.46e-05	-0.00281428	3.63e-05	3.58e-05	3.6e-05	0.0602602
Q8IE50	PLAF7	PF3D7_1329100		myosin F, putative	37	yes	4868.56	4619.36	3456.67	3524.92	3320.29	3390.49	0.00095971	0.00090102	0.00076488	0.0007407	0.000930365	0.00075279	-0.305549	0.00076393	0.00080587	0.0007849	0.0602614
Q9U0N1	PLAF7	PF3D7_0113000		glutamic acid-rich protein	42	yes	5383.48	5538.9	4551.76	5340.14	4685.32	4806.14	0.0010612	0.0010804	0.0010072	0.0011221	0.0010708	0.00106465	-0.00830982	0.001078	0.0011423	0.00111015	0.0603754
Q8IDG7	PLAF7	PF3D7_1353300		conserved Plasmodium protein, unknown function	7	yes	500.012	536.209	296.288	284.972	306.19	254.117	9.86e-05	0.00010459	6.56e-05	5.99e-05	0.000101578	6.27e-05	-0.695537	7.04e-05	6.04e-05	6.54e-05	0.0608484
Q8I597	PLAF7	PF3D7_1232500		CG2-related protein, putative	2	yes	86.1491	79.4301	51.2642	51.4502	52.7319	46.1825	1.7e-05	1.55e-05	1.13e-05	1.08e-05	1.62e-05	1.11e-05	-0.551697	1.21e-05	1.1e-05	1.16e-05	0.0608849
Q8I655	PLAF7	PF3D7_0219400		ribosome associated membrane protein RAMP4, putative, unspecified product	9	yes	1178.89	1113.75	867.118	994.39	979.993	810.55	0.00023239	0.00021724	0.00019187	0.00020895	0.000224815	0.00020041	-0.165784	0.00022548	0.00019266	0.00020907	0.0610316
Q8IIV5	PLAF7	PF3D7_1104700		DNA-directed RNA polymerase III subunit RPC8, putative	1	yes	346.203	438.18	472.769	509.09	448.424	494.69	6.82e-05	8.55e-05	0.00010461	0.00010698	7.69e-05	0.000105795	0.461032	0.00010317	0.00011758	0.000110375	0.061142
Q8IJF3	PLAF7	PF3D7_1025100		glutamine--fructose-6-phosphate aminotransferase [isomerizing], putative	5	yes	577.348	561.779	897.275	1090.41	952.012	955.787	0.00011381	0.00010958	0.00019855	0.00022913	0.000111695	0.00021384	0.936967	0.00021904	0.00022718	0.00022311	0.0612234
Q8IKY1	PLAF7	PF3D7_1449400		crossover junction endonuclease MUS81, putative	3	yes	181.36	200.182	208.308	252.487	222.749	219.752	3.58e-05	3.9e-05	4.61e-05	5.31e-05	3.74e-05	4.96e-05	0.406632	5.13e-05	5.22e-05	5.17e-05	0.0616952
Q8IJS0	PLAF7	PF3D7_1012500		phosphoglucomutase, putative	3	yes	96.9961	87.0149	107.448	93.349	107.704	86.2895	1.91e-05	1.7e-05	2.38e-05	1.96e-05	1.8e-05	2.17e-05	0.26575	2.48e-05	2.05e-05	2.26e-05	0.0617953
C6KT96	PLAF7	PF3D7_0626000		conserved Plasmodium protein, unknown function	2	yes	99.0721	83.3234	52.9343	67.5276	60.323	55.36	1.95e-05	1.63e-05	1.17e-05	1.42e-05	1.79e-05	1.3e-05	-0.466115	1.39e-05	1.32e-05	1.35e-05	0.0618159
C0H489	PLAF7	PF3D7_0405100		protein transport protein Sec24B, putative	9	yes	437.263	422.886	391.843	492.122	408.919	439.153	8.62e-05	8.25e-05	8.67e-05	0.00010341	8.43e-05	9.51e-05	0.172591	9.41e-05	0.00010438	9.92e-05	0.0619974
Q8IDG9	PLAF7	PF3D7_1353100		Plasmodium exported protein, unknown function	17	yes	6702.68	5872.49	3352.64	3675.94	3540.57	3223.68	0.0013213	0.0011454	0.00074186	0.00077244	0.00123335	0.00075715	-0.703931	0.00081461	0.00076622	0.000790415	0.0620312
Q8ILU7	PLAF7	PF3D7_1414900		ATP-dependent protease, putative	2	yes	101.366	104.462	98.0216	91.5209	94.7625	88.0235	2e-05	2.04e-05	2.17e-05	1.92e-05	2.02e-05	2.05e-05	0.020022	2.18e-05	2.09e-05	2.14e-05	0.0622038
Q9NLB8	PLAF7	PF3D7_0304200		EH domain-containing protein	7	yes	319.428	307.558	351.213	412.572	372.456	361.71	6.3e-05	6e-05	7.77e-05	8.67e-05	6.15e-05	8.22e-05	0.419144	8.57e-05	8.6e-05	8.58e-05	0.0623231
Q8IJY4	PLAF7	PF3D7_1005500		regulator of nonsense transcripts 1, putative	10	yes	943.832	786.403	527.044	556.367	550.095	493.581	0.00018605	0.00015339	0.00011662	0.00011691	0.00016972	0.000116765	-0.539549	0.00012657	0.00011732	0.000121945	0.0626227
C0H4G1	PLAF7	PF3D7_0523900		conserved Plasmodium membrane protein, unknown function	3	yes	906.987	879.964	677.449	689.751	702.596	615.724	0.00017879	0.00017164	0.0001499	0.00014494	0.000175215	0.00014742	-0.249194	0.00016165	0.00014635	0.000154	0.0629981
Q8IIW6	PLAF7	PF3D7_1103600		actin-like protein, putative	18	yes	2339.18	2311.95	1638.82	1662.36	1555.12	1623.89	0.00046111	0.00045095	0.00036263	0.00034932	0.00045603	0.000355975	-0.357353	0.0003578	0.00038597	0.000371885	0.0630806
Q8I3V5	PLAF7	PF3D7_0515300		phosphatidylinositol 3-kinase	1	no	29.8894	18.9359	12.7048	16.1861	14.4978	13.2722	5.8919e-06	3.6935e-06	2.8113e-06	3.4012e-06	4.7927e-06	3.10625e-06	-0.625665	3.3357e-06	3.1546e-06	3.24515e-06	0.0631112
Q8IAP8	PLAF7	PF3D7_0805300		conserved Plasmodium protein, unknown function	1	yes	111.749	132.682	92.185	89.6876	86.6219	88.6445	2.2e-05	2.59e-05	2.04e-05	1.88e-05	2.4e-05	1.96e-05	-0.287794	1.99e-05	2.11e-05	2.05e-05	0.0631166
Q8IE83	PLAF7	PF3D7_1323300		acetyltransferase, GNAT family, putative	5	yes	601.076	764.086	499.352	520.03	481.516	499.943	0.00011849	0.00014904	0.0001105	0.00010928	0.000133765	0.00010989	-0.283641	0.00011079	0.00011883	0.00011481	0.0631882
O97284	PLAF7	PF3D7_0320500		nicotinamidase, putative	5	yes	374.826	351.101	497.229	441.254	480.825	425.95	7.39e-05	6.85e-05	0.00011003	9.27e-05	7.12e-05	0.000101376	0.510071	0.00011063	0.00010124	0.000105935	0.0634632
C0H4R8	PLAF7	PF3D7_0805700		serine/threonine protein kinase, FIKK family	28	yes	5011.28	3894.97	2854.9	3101.9	2876.88	2858.22	0.00098785	0.00075972	0.00063172	0.00065181	0.000873785	0.000641765	-0.445233	0.00066191	0.00067935	0.00067063	0.0634719
Q8IJY8	PLAF7	PF3D7_1004900		conserved Plasmodium protein, unknown function	1	yes	73.8861	81.5672	52.4686	56.1849	54.6973	50.003	1.46e-05	1.59e-05	1.16e-05	1.18e-05	1.52e-05	1.17e-05	-0.380132	1.26e-05	1.19e-05	1.22e-05	0.0635195
Q8IBL5	PLAF7	PF3D7_0723800		conserved Plasmodium protein, unknown function	114	yes	21295.9	20846.9	11740.2	13452.5	11520.8	12698.4	0.0041979	0.0040662	0.0025978	0.0028268	0.00413205	0.0027123	-0.607341	0.0026507	0.0030182	0.00283445	0.0635521
Q8I5F9	PLAF7	PF3D7_1225800		ubiquitin-activating enzyme E1	10	yes	998.496	1266.37	1269.97	1152.94	1234.03	1106.27	0.00019683	0.00024701	0.00028102	0.00024227	0.00022192	0.000261645	0.237571	0.00028393	0.00026294	0.000273435	0.0635872
C6KSV9	PLAF7	PF3D7_0611400		SWIB/MDM2 domain-containing protein	27	yes	4355.67	4761.92	3676.9	3989.36	3487.55	3888.32	0.00085861	0.00092882	0.00081361	0.0008383	0.000893715	0.000825955	-0.113752	0.00080242	0.00092419	0.000863305	0.0638072
Q8IB49	PLAF7	PF3D7_0821500		ribosomal RNA small subunit methyltransferase NEP1, putative	1	yes	29.4142	31.1046	21.3482	31.0573	26.2848	24.0307	5.8e-06	6.07e-06	4.72e-06	6.53e-06	5.93e-06	5.63e-06	-0.0768108	6.05e-06	5.71e-06	5.88e-06	0.0638644
Q8IKB0	PLAF7	PF3D7_1472800		conserved Plasmodium protein, unknown function	12	yes	1133.27	1250.77	1562.1	1511.7	1544.23	1422.45	0.0002234	0.00024397	0.00034566	0.00031766	0.000233685	0.00033166	0.50514	0.0003553	0.00033809	0.000346695	0.063962
Q8IAV6	PLAF7	PF3D7_0812100		conserved protein, unknown function	5	yes	213.581	172.019	178.794	181.756	167.096	180.277	4.21e-05	3.36e-05	3.96e-05	3.82e-05	3.78e-05	3.89e-05	0.0395186	3.84e-05	4.28e-05	4.06e-05	0.0641949
Q8IFM0	PLAF7	PF3D7_0424600		Plasmodium exported protein (PHISTb), unknown function	49	yes	7823.92	8466.82	6818.46	6784.84	6594.89	6525.11	0.0015423	0.0016515	0.0015088	0.0014257	0.0015969	0.00146725	-0.122159	0.0015174	0.0015509	0.00153415	0.0643248
C0H4K6	PLAF7	PF3D7_0704600		E3 ubiquitin-protein ligase	35	yes	2786.03	2774.99	2642.96	3007.62	2759.28	2682.73	0.00054919	0.00054127	0.00058483	0.000632	0.00054523	0.000608415	0.158191	0.00063486	0.00063764	0.00063625	0.064538
Q8IBP4	PLAF7	PF3D7_0720700		phosphoinositide-binding protein, putative	30	yes	3717.72	3341	2691.76	3077.88	2851.54	2706.23	0.00073285	0.00065167	0.00059562	0.00064677	0.00069226	0.000621195	-0.156268	0.00065608	0.00064323	0.000649655	0.0646276
Q8I257	PLAF7	PF3D7_0108500		conserved Plasmodium protein, unknown function	2	yes	68.8112	76.6239	206.176	228.43	235.04	184.426	1.36e-05	1.49e-05	4.56e-05	4.8e-05	1.43e-05	4.68e-05	1.71539	5.41e-05	4.38e-05	4.9e-05	0.0646374
Q8IL61	PLAF7	PF3D7_1440900		conserved Plasmodium protein, unknown function	2	yes	259.106	234.436	182.396	178.979	178.87	169.937	5.11e-05	4.57e-05	4.04e-05	3.76e-05	4.84e-05	3.9e-05	-0.312133	4.12e-05	4.04e-05	4.08e-05	0.0646773
C0H5H6	PLAF7	PF3D7_1346400		conserved Plasmodium protein, unknown function	58	yes	7328.27	6413.75	5216.9	5838.22	5296.26	5351.15	0.0014446	0.001251	0.0011544	0.0012268	0.0013478	0.0011906	-0.178918	0.0012186	0.0012719	0.00124525	0.0647466
Q8IJM8	PLAF7	PF3D7_1017100		rhoptry neck protein 12	10	yes	826.897	903.078	1173.13	1249	1205.05	1131.07	0.000163	0.00017615	0.00025959	0.00026246	0.000169575	0.000261025	0.622264	0.00027726	0.00026884	0.00027305	0.0649772
Q8IET6	PLAF7	PF3D7_1302900		conserved Plasmodium protein, unknown function	2	yes	762.401	644.255	504.309	452.37	533.024	393.515	0.00015029	0.00012566	0.00011159	9.51e-05	0.000137975	0.000103324	-0.417231	0.00012264	9.35e-05	0.000108086	0.0650043
O96201	PLAF7	PF3D7_0212100		conserved Plasmodium protein, unknown function	40	yes	5427.83	5361.33	3078.95	3001.4	2983.23	2887.74	0.00107	0.0010457	0.0006813	0.0006307	0.00105785	0.000656	-0.689367	0.00068638	0.00068637	0.000686375	0.0653012
O96234	PLAF7	PF3D7_0215500		conserved Plasmodium protein, unknown function	8	yes	617.17	727.58	617.025	771.51	653.08	682.542	0.00012166	0.00014192	0.00013653	0.00016212	0.00013179	0.000149325	0.180215	0.00015026	0.00016223	0.000156245	0.0653543
C0H4W3	PLAF7	PF3D7_0820000		Snf2-related CBP activator, putative	30	yes	4520.71	4462.71	3212.22	3247.86	3042.65	3188.6	0.00089114	0.00087046	0.00071079	0.00068248	0.0008808	0.000696635	-0.338412	0.00070005	0.00075788	0.000728965	0.0654466
Q8I414	PLAF7	PF3D7_0508900		conserved Plasmodium protein, unknown function	32	yes	3442.31	3564.12	2310.26	3501.48	3079.05	2509.5	0.00067856	0.00069519	0.00051121	0.00073578	0.000686875	0.000623495	-0.13967	0.00070843	0.00059647	0.00065245	0.0654894
Q8I1N9	PLAF7	PF3D7_0420000		zinc finger protein, putative	4	yes	221.454	228.303	157.386	137.389	142.018	143.005	4.37e-05	4.45e-05	3.48e-05	2.89e-05	4.41e-05	3.18e-05	-0.469331	3.27e-05	3.4e-05	3.33e-05	0.0657484
Q8IJ31	PLAF7	PF3D7_1037600		TFIIH basal transcription factor complex helicase XPB subunit, putative	4	yes	256.234	285.687	254.755	263.365	241.264	258.391	5.05e-05	5.57e-05	5.64e-05	5.53e-05	5.31e-05	5.59e-05	0.0725515	5.55e-05	6.14e-05	5.85e-05	0.0657987
Q8IKU1	PLAF7	PF3D7_1453700		co-chaperone p23	4	yes	569.444	526.36	438.677	614.196	492.643	519.052	0.00011225	0.00010267	9.71e-05	0.00012906	0.00010746	0.000113065	0.0733463	0.00011335	0.00012337	0.00011836	0.0660356
Q8IJM3	PLAF7	PF3D7_1017600		conserved Plasmodium protein, unknown function	10	yes	2264.08	2033.56	1321.76	1094.14	1256.03	1084.94	0.00044631	0.00039665	0.00029247	0.00022992	0.00042148	0.000261195	-0.690337	0.00028899	0.00025787	0.00027343	0.0660443
Q8I5I4	PLAF7	PF3D7_1223200		nucleus export protein BRR6, putative	2	yes	214.403	214.848	173.862	200.414	201.04	160.338	4.23e-05	4.19e-05	3.85e-05	4.21e-05	4.21e-05	4.03e-05	-0.062794	4.63e-05	3.81e-05	4.22e-05	0.0661154
C6KSP5	PLAF7	PF3D7_0604700		glyoxalase I	5	yes	468.996	569.889	655.319	663.666	631.006	642.16	9.25e-05	0.00011116	0.00014501	0.00013946	0.000101806	0.000142235	0.482461	0.00014518	0.00015263	0.000148905	0.0661157
Q8I4Y7	PLAF7	PF3D7_1244400		RNA-binding protein, putative	6	yes	384.473	428.781	438.447	465.93	431.906	440.766	7.58e-05	8.36e-05	9.7e-05	9.79e-05	7.97e-05	9.75e-05	0.290058	9.94e-05	0.00010476	0.000102067	0.0665829
Q9U0I0	PLAF7	PF3D7_0410800		conserved Plasmodium protein, unknown function	44	yes	7449.62	7657.39	4664.29	5307.94	4662.53	4949.9	0.0014685	0.0014936	0.0010321	0.0011154	0.00148105	0.00107375	-0.463962	0.0010728	0.0011765	0.00112465	0.066818
Q8I1T8	PLAF7	PF3D7_0415000		arsenical pump-driving ATPase, putative	5	yes	155.809	167.316	162.414	189.4	149.553	188.997	3.07e-05	3.26e-05	3.59e-05	3.98e-05	3.17e-05	3.79e-05	0.257676	3.44e-05	4.49e-05	3.97e-05	0.0668865
C6KSX1	PLAF7	PF3D7_0612800		6-cysteine protein	7	yes	1049.47	1067.67	867.218	840.762	849.102	802.588	0.00020688	0.00020825	0.0001919	0.00017667	0.000207565	0.000184285	-0.171625	0.00019536	0.00019076	0.00019306	0.0671106
Q8IDW3	PLAF7	PF3D7_1336900		tryptophan--tRNA ligase	1	yes	24.0608	23.5056	34.8731	34.9672	38.9476	28.697	4.74e-06	4.58e-06	7.72e-06	7.35e-06	4.66e-06	7.53e-06	0.691534	8.96e-06	6.82e-06	7.89e-06	0.0671277
Q8IBV9	PLAF7	PF3D7_0713800		negative elongation factor A, putative	5	yes	966.289	1022.21	1073.62	1097.91	1021.35	1075.82	0.00019048	0.00019938	0.00023757	0.00023071	0.00019493	0.00023414	0.264415	0.00023499	0.00025571	0.00024535	0.0674698
Q8IJJ0	PLAF7	PF3D7_1021300		apicoplast integral membrane protein, putative	3	yes	473.841	462.073	253.7	300.638	296.948	238.644	9.34e-05	9.01e-05	5.61e-05	6.32e-05	9.18e-05	5.97e-05	-0.621308	6.83e-05	5.67e-05	6.25e-05	0.0676967
Q8IJB1	PLAF7	PF3D7_1029400		LEM3/CDC50 family protein, putative	6	yes	1071.85	913.191	660.221	726.992	702.131	638.234	0.00021129	0.00017812	0.00014609	0.00015277	0.000194705	0.00014943	-0.38182	0.00016155	0.0001517	0.000156625	0.0678447
C0H557	PLAF7	PF3D7_0924500		conserved Plasmodium membrane protein, unknown function	1	yes	91.369	82.5935	40.2993	45.8177	50.8983	32.5247	1.8e-05	1.61e-05	8.92e-06	9.63e-06	1.71e-05	9.27e-06	-0.879622	1.17e-05	7.73e-06	9.72e-06	0.0681089
Q8I4Z2	PLAF7	PF3D7_1243800		WD repeat-containing protein 82, putative	5	yes	689.873	766.087	654.514	667.489	580.31	695.717	0.00013599	0.00014943	0.00014483	0.00014026	0.00014271	0.000142545	-0.001669	0.00013352	0.00016536	0.00014944	0.0681489
Q8I502	PLAF7	PF3D7_1242700		40S ribosomal protein S17, putative	22	yes	5711.22	5571.1	3298.52	3336.83	3267.34	3149.49	0.0011258	0.0010867	0.00072989	0.00070118	0.00110625	0.000715535	-0.628583	0.00075175	0.00074858	0.000750165	0.0681856
Q8ILX6	PLAF7	PF3D7_1411900		p1/s1 nuclease, putative	8	yes	1427.31	1434.07	711.114	701.449	683.095	682.974	0.00028136	0.00027972	0.00015735	0.0001474	0.00028054	0.000152375	-0.88058	0.00015717	0.00016233	0.00015975	0.0681897
Q8IDG8	PLAF7	PF3D7_1353200		membrane associated histidine-rich protein	7	yes	1800.09	2049.49	998.531	944.712	947.411	933.276	0.00035484	0.00039976	0.00022095	0.00019852	0.0003773	0.000209735	-0.847144	0.00021798	0.00022183	0.000219905	0.0683128
Q8IIU1	PLAF7	PF3D7_1106200		conserved Plasmodium protein, unknown function	8	yes	954.442	998.322	737.538	668.287	757.999	605.69	0.00018814	0.00019472	0.0001632	0.00014043	0.00019143	0.000151815	-0.334503	0.0001744	0.00014396	0.00015918	0.0683447
Q8IDJ0	PLAF7	PF3D7_1350900		AP2 domain transcription factor AP2-O4, putative	1	yes	26.8085	28.8884	14.8184	12.3357	12.7717	13.5376	5.28e-06	5.63e-06	3.28e-06	2.59e-06	5.46e-06	2.94e-06	-0.895178	2.94e-06	3.22e-06	3.08e-06	0.0684093
Q8IL91	PLAF7	PF3D7_1437500		conserved Plasmodium membrane protein, unknown function	1	yes	282.942	227.207	164.913	148.093	156.822	146.461	5.58e-05	4.43e-05	3.65e-05	3.11e-05	5e-05	3.38e-05	-0.566018	3.61e-05	3.48e-05	3.54e-05	0.0684269
Q8IEN9	PLAF7	PF3D7_1307600		DNA-directed RNA polymerase alpha chain, putative	12	yes	1019.02	1166.63	946.95	909.867	923.446	874.095	0.00020087	0.00022755	0.00020954	0.00019119	0.00021421	0.000200365	-0.0963953	0.00021247	0.00020776	0.000210115	0.0685486
Q8IDX2	PLAF7	PF3D7_1335800		conserved Plasmodium protein, unknown function	5	yes	956.027	947.203	829.357	848.217	840.639	782.378	0.00018846	0.00018475	0.00018352	0.00017824	0.000186605	0.00018088	-0.0449547	0.00019341	0.00018596	0.000189685	0.0685727
C0H5J3	PLAF7	PF3D7_1359700		conserved Plasmodium protein, unknown function	5	yes	276.87	216.504	302.041	310.815	306.816	286.107	5.46e-05	4.22e-05	6.68e-05	6.53e-05	4.84e-05	6.61e-05	0.448956	7.06e-05	6.8e-05	6.93e-05	0.0687206
Q8I427	PLAF7	PF3D7_0507600		cell differentiation protein, putative	6	yes	590.318	496.234	300.157	317.379	290.086	306.585	0.00011637	9.68e-05	6.64e-05	6.67e-05	0.000106581	6.66e-05	-0.679325	6.67e-05	7.29e-05	6.98e-05	0.0688143
Q8ILP6	PLAF7	PF3D7_1420400		glycine--tRNA ligase	7	yes	350.653	441.46	569.736	617.302	573.883	573.264	6.91e-05	8.61e-05	0.00012607	0.00012972	7.76e-05	0.000127895	0.720552	0.00013204	0.00013626	0.00013415	0.0688872
Q8IIH1	PLAF7	PF3D7_1119600		ATP-dependent zinc metalloprotease FTSH, putative	8	yes	949.47	919.029	640.588	618.567	638.392	581.341	0.00018716	0.00017926	0.00014175	0.00012998	0.00018321	0.000135865	-0.431324	0.00014688	0.00013818	0.00014253	0.0690918
O77316	PLAF7	PF3D7_0302800		conserved Plasmodium protein, unknown function	14	yes	1537.6	1663.74	1477.67	1542.22	1431.36	1488.05	0.0003031	0.00032452	0.00032697	0.00032407	0.00031381	0.00032552	0.0528549	0.00032933	0.00035369	0.00034151	0.0691816
O96245	PLAF7	PF3D7_0216600		MtN3-like protein	6	yes	899.396	828.806	680.489	727.049	789.593	574.74	0.00017729	0.00016166	0.00015058	0.00015278	0.000169475	0.00015168	-0.160042	0.00018167	0.00013661	0.00015914	0.0692656
Q8I425	PLAF7	PF3D7_0507800		conserved Plasmodium protein, unknown function	9	yes	774.029	638.403	630.377	728.507	618.939	692.335	0.00015258	0.00012452	0.00013949	0.00015308	0.00013855	0.000146285	0.0783751	0.00014241	0.00016456	0.000153485	0.0693158
B9ZSI4	PLAF7	PF3D7_0106200		conserved Plasmodium protein, unknown function	8	yes	2324.22	2233.47	1688.32	1500.19	1554.29	1536.18	0.00045816	0.00043564	0.00037359	0.00031524	0.0004469	0.000344415	-0.375804	0.00035761	0.00036513	0.00036137	0.0693288
C6KT99	PLAF7	PF3D7_0626300		3-oxoacyl-acyl-carrier protein synthase I/II	4	yes	150.638	176.342	319.771	369.582	336.473	329.517	2.97e-05	3.44e-05	7.08e-05	7.77e-05	3.2e-05	7.42e-05	1.21151	7.74e-05	7.83e-05	7.79e-05	0.0694262
C6KTB5	PLAF7	PF3D7_0627900		ribonuclease P protein subunit p29, putative	2	yes	172.647	231.717	205.512	249.112	205.504	232.945	3.4e-05	4.52e-05	4.55e-05	5.23e-05	3.96e-05	4.89e-05	0.304112	4.73e-05	5.54e-05	5.13e-05	0.0694887
Q8IDW2	PLAF7	PF3D7_1337000		mitochondrial intermediate peptidase, putative	2	yes	150.363	138.224	279.181	306.802	297.746	269.188	2.96e-05	2.7e-05	6.18e-05	6.45e-05	2.83e-05	6.31e-05	1.15733	6.85e-05	6.4e-05	6.62e-05	0.0696246
C6KSM6	PLAF7	PF3D7_0602600		SAC3 domain-containing protein, putative	18	yes	1126.64	1006.19	881.488	1029.29	942.431	904.127	0.00022209	0.00019626	0.00019505	0.00021629	0.000209175	0.00020567	-0.0243791	0.00021683	0.0002149	0.000215865	0.069798
C0H4R1	PLAF7	PF3D7_0802600		adenylyl cyclase beta	41	yes	2875.14	2672.13	3599.87	3923.26	3592.23	3681.32	0.00056676	0.0005212	0.00079657	0.00082441	0.00054398	0.00081049	0.575241	0.0008265	0.00087499	0.000850745	0.0699324
Q8I3C0	PLAF7	PF3D7_0902800		serine repeat antigen 9	8	yes	799.322	748.942	548.608	541.75	556.912	499.839	0.00015757	0.00014608	0.00012139	0.00011384	0.000151825	0.000117615	-0.368337	0.00012813	0.0001188	0.000123465	0.0700301
Q8I5E9	PLAF7	PF3D7_1226900		parasitophorous vacuolar protein 2	19	yes	4280.3	4060.62	2025.88	2176.32	2026.89	2037.66	0.00084375	0.00079203	0.00044828	0.00045732	0.00081789	0.0004528	-0.853033	0.00046635	0.00048432	0.000475335	0.0700707
O77317	PLAF7	PF3D7_0303200		HAD superfamily protein, putative	27	yes	2901.18	2700.33	2681.5	2814.95	2640.31	2679.14	0.00057189	0.0005267	0.00059335	0.00059152	0.000549295	0.000592435	0.109076	0.00060748	0.00063679	0.000622135	0.0705708
C0H4Z5	PLAF7	PF3D7_0831200		DnaJ protein, putative	3	yes	228.904	189.097	139.624	141.161	136.197	135.726	4.51e-05	3.69e-05	3.09e-05	2.97e-05	4.1e-05	3.03e-05	-0.437406	3.13e-05	3.23e-05	3.18e-05	0.0705946
O97249	PLAF7	PF3D7_0307100		40S ribosomal protein S12, putative	33	yes	4211.16	4029.6	4066.89	4530.58	4180.56	4135.71	0.00083012	0.00078598	0.00089991	0.00095203	0.00080805	0.00092597	0.196521	0.00096186	0.00098299	0.000972425	0.0706215
Q8IDX9	PLAF7	PF3D7_1335000		MSP7-like protein	7	yes	899.228	863.488	728.93	773.299	743.583	710.961	0.00017726	0.00016843	0.0001613	0.0001625	0.000172845	0.0001619	-0.0943759	0.00017108	0.00016898	0.00017003	0.0706863
Q8ILY6	PLAF7	PF3D7_1410900		ribosome maturation protein SBDS, putative	1	yes	165.187	161.281	123.118	130.736	124.478	121.279	3.26e-05	3.15e-05	2.72e-05	2.75e-05	3.2e-05	2.74e-05	-0.226586	2.86e-05	2.88e-05	2.87e-05	0.0707722
Q8I1Y2	PLAF7	PF3D7_0404700		dipeptidyl aminopeptidase 3	32	yes	4310.54	4337.04	4943.82	5008.83	4783.78	4855.08	0.00084971	0.00084595	0.001094	0.0010525	0.00084783	0.00107325	0.340139	0.0011007	0.001154	0.00112735	0.0709493
Q8I536	PLAF7	PF3D7_1238700		conserved Plasmodium protein, unknown function	5	yes	380.154	405.269	401.939	458.208	423.317	408.951	7.49e-05	7.9e-05	8.89e-05	9.63e-05	7.7e-05	9.26e-05	0.26647	9.74e-05	9.72e-05	9.73e-05	0.071218
Q8IIF7	PLAF7	PF3D7_1121000		palmitoyltransferase DHHC3	8	yes	675.718	664.51	619.776	573.858	595.138	563.248	0.0001332	0.00012961	0.00013714	0.00012059	0.000131405	0.000128865	-0.0281597	0.00013693	0.00013388	0.000135405	0.0714205
Q8I3M7	PLAF7	PF3D7_0523800		transporter, putative	6	yes	535.374	525.411	368.394	408.59	376.905	375.09	0.00010554	0.00010248	8.15e-05	8.59e-05	0.00010401	8.37e-05	-0.31363	8.67e-05	8.92e-05	8.79e-05	0.0714249
Q7K6B1	PLAF7	PF3D7_0817500		protein kinase c inhibitor-like protein, putative	2	yes	39.6828	48.3935	34.3069	44.3401	39.42	36.6	7.82e-06	9.44e-06	7.59e-06	9.32e-06	8.63e-06	8.45e-06	-0.0298173	9.07e-06	8.7e-06	8.88e-06	0.0716134
Q8I433	PLAF7	PF3D7_0506900		rhomboid protease ROM4	26	yes	3448.04	3006.61	2898.31	3714.83	3322.84	3070.45	0.00067969	0.00058645	0.00064133	0.00078061	0.00063307	0.00071097	0.167424	0.00076452	0.0007298	0.00074716	0.0716285
Q8I5L7	PLAF7	PF3D7_1219000		formin 2	20	yes	2335.18	2063.23	1799.07	2062.36	1954.91	1784.8	0.00046032	0.00040244	0.00039809	0.00043337	0.00043138	0.00041573	-0.0533124	0.00044979	0.00042422	0.000437005	0.0720029
Q8IKB1	PLAF7	PF3D7_1472700		DNA-directed RNA polymerase, alpha subunit, putative	7	yes	712.413	633.676	517.428	640.972	558.073	561.827	0.00014043	0.0001236	0.00011449	0.00013469	0.000132015	0.00012459	-0.0835136	0.0001284	0.00013354	0.00013097	0.0720481
Q8I468	PLAF7	PF3D7_0503300		serine/arginine-rich splicing factor 12	14	yes	2265.79	2195.29	1882.01	1749.27	1952.82	1577.38	0.00044664	0.0004282	0.00041645	0.00036758	0.00043742	0.000392015	-0.15811	0.0004493	0.00037492	0.00041211	0.0721206
Q8I387	PLAF7	PF3D7_0906200		conserved Plasmodium protein, unknown function	1	yes	69.9976	103.349	65.9255	80.2018	65.0694	76.0962	1.38e-05	2.02e-05	1.46e-05	1.69e-05	1.7e-05	1.57e-05	-0.111019	1.5e-05	1.81e-05	1.65e-05	0.0723523
Q8I1Q5	PLAF7	PF3D7_0418200		eukaryotic translation initiation factor 3 subunit M, putative	33	yes	5932.11	5214.75	5112.06	5161.44	4976.31	4986.26	0.0011694	0.0010171	0.0011312	0.0010846	0.00109325	0.0011079	0.0192043	0.0011449	0.0011852	0.00116505	0.0725642
Q8I1S2	PLAF7	PF3D7_0416500		repressor of RNA polymerase III transcription MAF1	2	yes	49.0007	76.0888	55.6999	59.307	61.1011	50.5217	9.66e-06	1.48e-05	1.23e-05	1.25e-05	1.23e-05	1.24e-05	0.0167901	1.41e-05	1.2e-05	1.3e-05	0.0725855
C0H526	PLAF7	PF3D7_0908300		conserved protein, unknown function	1	yes	57.1249	56.6423	57.354	52.3302	49.8926	56.507	1.13e-05	1.1e-05	1.27e-05	1.1e-05	1.12e-05	1.18e-05	0.0864696	1.15e-05	1.34e-05	1.25e-05	0.0726295
Q8ILL5	PLAF7	PF3D7_1423700		conserved Plasmodium protein, unknown function	42	yes	6891.69	6282.34	3399.57	3521.57	3349.83	3361.43	0.0013585	0.0012254	0.00075225	0.00074	0.00129195	0.000746125	-0.792061	0.00077073	0.00079896	0.000784845	0.0729904
O77329	PLAF7	PF3D7_0309300		N2227-like protein, putative	6	yes	364.15	331.582	411.098	445.196	427.95	402.546	7.18e-05	6.47e-05	9.1e-05	9.36e-05	6.82e-05	9.23e-05	0.435286	9.85e-05	9.57e-05	9.71e-05	0.0733585
Q8IC22	PLAF7	PF3D7_0704800		protein phosphatase PPM12, putative	23	yes	2229.4	2161.79	2312.17	2645.46	2408.6	2394.55	0.00043947	0.00042166	0.00051163	0.0005559	0.000430565	0.000533765	0.309974	0.00055417	0.00056915	0.00056166	0.0734924
C0H4C6	PLAF7	PF3D7_0505000		conserved Plasmodium membrane protein, unknown function	3	yes	301.726	266.869	260.086	260.542	259.726	245.919	5.95e-05	5.21e-05	5.76e-05	5.47e-05	5.58e-05	5.62e-05	0.00991316	5.98e-05	5.85e-05	5.91e-05	0.073982
Q9U0I4	PLAF7	PF3D7_0410400		exosome complex component RRP4, putative	3	yes	117.059	120.86	138.065	135.889	123.938	141.805	2.31e-05	2.36e-05	3.06e-05	2.86e-05	2.33e-05	2.96e-05	0.341458	2.85e-05	3.37e-05	3.11e-05	0.074097
Q8IIA2	PLAF7	PF3D7_1126200		40S ribosomal protein S18, putative	8	yes	2558.8	2295.7	1498.61	1082.27	1383.36	1137.01	0.0005044	0.00044778	0.00033161	0.00022742	0.00047609	0.000279515	-0.768309	0.00031828	0.00027025	0.000294265	0.0741903
Q8IIB2	PLAF7	PF3D7_1125100		conserved Apicomplexan protein, unknown function	14	yes	1463.81	1384.17	1200.1	1087.78	1147.92	1077.49	0.00028855	0.00026999	0.00026555	0.00022858	0.00027927	0.000247065	-0.17677	0.00026411	0.0002561	0.000260105	0.0742035
Q8IIW1	PLAF7	PF3D7_1104100		syntaxin, Qa-SNARE family	10	yes	1300.64	1326.77	1059.12	1229.79	1137.27	1081.81	0.00025639	0.00025879	0.00023436	0.00025842	0.00025759	0.00024639	-0.0641329	0.00026166	0.00025713	0.000259395	0.074207
Q8I1V2	PLAF7	PF3D7_0413500		phosphoglucomutase-2	10	yes	1671	1827.77	1431.78	1464.52	1431.6	1380.79	0.0003294	0.00035651	0.00031682	0.00030775	0.000342955	0.000312285	-0.135156	0.00032938	0.00032819	0.000328785	0.0742812
Q8IBG5	PLAF7	PF3D7_0729400		ribosome biogenesis protein BRX1, putative	1	yes	107.471	117.133	44.7823	48.8693	48.0655	42.8591	2.12e-05	2.28e-05	9.91e-06	1.03e-05	2.2e-05	1.01e-05	-1.12575	1.11e-05	1.02e-05	1.06e-05	0.0743866
Q8IC11	PLAF7	PF3D7_0707800		RAP protein, putative	6	yes	380.453	413.126	367.688	372.435	330.342	387.435	7.5e-05	8.06e-05	8.14e-05	7.83e-05	7.78e-05	7.98e-05	0.0370214	7.6e-05	9.21e-05	8.4e-05	0.0745916
Q8IEF6	PLAF7	PF3D7_1315800		transcription factor MYB1	1	yes	18.1324	20.3903	27.1557	27.6253	24.1199	29.0001	3.57e-06	3.98e-06	6.01e-06	5.81e-06	3.78e-06	5.91e-06	0.64565	5.55e-06	6.89e-06	6.22e-06	0.0747795
Q8ILB7	PLAF7	PF3D7_1434700		mitochondrial import inner membrane translocase subunit TIM17, putative	4	yes	225.751	356.607	184.941	223.227	172.352	222.367	4.45e-05	6.96e-05	4.09e-05	4.69e-05	5.7e-05	4.39e-05	-0.376966	3.97e-05	5.29e-05	4.63e-05	0.0748479
Q8IAP0	PLAF7	PF3D7_0804400		methionine aminopeptidase 1c, putative	9	yes	741.223	804.024	654.943	667.589	638.008	646.294	0.00014611	0.00015683	0.00014492	0.00014028	0.00015147	0.0001426	-0.0870581	0.00014679	0.00015361	0.0001502	0.0749108
Q8IKG9	PLAF7	PF3D7_1466800		conserved Plasmodium protein, unknown function	7	yes	538.579	589.155	565.813	628.911	559.955	598.47	0.00010617	0.00011492	0.0001252	0.00013216	0.000110545	0.00012868	0.219154	0.00012883	0.00014225	0.00013554	0.0749308
Q8IL96	PLAF7	PF3D7_1437000		N-acetyltransferase, putative	16	yes	3060.05	2775.08	1768.4	1838.21	1862.06	1643.93	0.00060321	0.00054128	0.00039131	0.00038627	0.000572245	0.00038879	-0.557642	0.00042842	0.00039074	0.00040958	0.0751542
Q8IL95	PLAF7	PF3D7_1437100		conserved Plasmodium protein, unknown function	1	yes	37.7515	55.8591	41.8621	34.8469	39.8725	34.9341	7.44e-06	1.09e-05	9.26e-06	7.32e-06	9.17e-06	8.29e-06	-0.144803	9.17e-06	8.3e-06	8.74e-06	0.0755429
Q8I259	PLAF7	PF3D7_0108300		conserved Plasmodium protein, unknown function	53	yes	6502	5630.95	4503.28	5076.12	4414.79	4873.57	0.0012817	0.0010983	0.00099647	0.0010667	0.00119	0.00103159	-0.206099	0.0010158	0.0011584	0.0010871	0.075622
Q8IE45	PLAF7	PF3D7_1328500		alpha/beta-hydrolase, putative	24	yes	1785.51	1853.48	2810.72	3249.25	3016.72	2864.95	0.00035197	0.00036152	0.00062195	0.00068278	0.000356745	0.000652365	0.870786	0.00069409	0.00068095	0.00068752	0.0757223
Q8IHU1	PLAF7	PF3D7_1142400		coproporphyrinogen-III oxidase	8	yes	896.736	934.555	734.586	777.973	720.932	747.856	0.00017677	0.00018229	0.00016255	0.00016348	0.00017953	0.000163015	-0.13922	0.00016587	0.00017775	0.00017181	0.0758093
Q8IDP0	PLAF7	PF3D7_1345600		inner membrane complex protein	14	yes	1373.3	1511.77	1383.06	1637.96	1536.04	1396.45	0.00027071	0.00029487	0.00030604	0.00034419	0.00028279	0.000325115	0.201219	0.00035341	0.00033191	0.00034266	0.0758277
Q8IEN8	PLAF7	PF3D7_1307700		conserved Plasmodium protein, unknown function	13	yes	837.906	678.459	932.338	1025.84	933.055	967.489	0.00016517	0.00013233	0.0002063	0.00021556	0.00014875	0.00021093	0.503875	0.00021468	0.00022996	0.00022232	0.0758734
Q8IM73	PLAF7	PF3D7_1401600		Plasmodium exported protein (PHISTb), unknown function	33	yes	4221.73	4196.17	3757.25	4199.72	4000.53	3727.65	0.00083221	0.00081847	0.00083139	0.0008825	0.00082534	0.000856945	0.0542141	0.00092044	0.000886	0.00090322	0.0758748
C0H4E5	PLAF7	PF3D7_0517900		zinc finger protein, putative	9	yes	1363.84	1342.78	1113.14	1096.32	1071.56	1076.58	0.00026885	0.00026191	0.00024631	0.00023037	0.00026538	0.00023834	-0.155039	0.00024654	0.00025589	0.000251215	0.0759015
Q8IE36	PLAF7	PF3D7_1327400		conserved Plasmodium protein, unknown function	10	yes	1688.25	1366.22	1263.5	1213.46	1302	1110.49	0.0003328	0.00026648	0.00027958	0.00025499	0.00029964	0.000267285	-0.164851	0.00029956	0.00026395	0.000281755	0.0760623
Q8IEL1	PLAF7	PF3D7_1310400		conserved Plasmodium protein, unknown function	12	yes	1356.75	1266.06	1107.77	1169.08	1145.04	1068.5	0.00026745	0.00024695	0.00024512	0.00024566	0.0002572	0.00024539	-0.0678142	0.00026345	0.00025397	0.00025871	0.0762594
Q8I533	PLAF7	PF3D7_1239000		HD superfamily phosphohydrolase protein, putative	11	yes	526.616	544.087	474.311	547.67	473.24	517.918	0.00010381	0.00010613	0.00010495	0.00011508	0.00010497	0.000110015	0.0677232	0.00010888	0.0001231	0.00011599	0.0763002
Q8IJH6	PLAF7	PF3D7_1022900		CDGSH iron-sulfur domain-containing protein, putative	1	yes	35.6345	30.3278	26.786	20.3098	24.5786	21.4301	7.02e-06	5.92e-06	5.93e-06	4.27e-06	6.47e-06	5.1e-06	-0.343979	5.66e-06	5.09e-06	5.37e-06	0.0763011
C0H4D5	PLAF7	PF3D7_0513100		conserved Plasmodium protein, unknown function	8	yes	1383.91	1458.76	1463.28	1561.55	1411.75	1525.68	0.0002728	0.00028453	0.00032379	0.00032813	0.000278665	0.00032596	0.226163	0.00032482	0.00036263	0.000343725	0.0765599
Q8I2J0	PLAF7	PF3D7_0932600		apicoplast ribosomal protein S6, putative	1	yes	147.512	174.784	126.943	121.96	127.706	114.723	2.91e-05	3.41e-05	2.81e-05	2.56e-05	3.16e-05	2.69e-05	-0.233834	2.94e-05	2.73e-05	2.83e-05	0.0766958
Q8IJI1	PLAF7	PF3D7_1022300		ZIP domain-containing protein, putative	1	yes	53.1147	52.3677	29.8297	23.5433	28.6019	23.5515	1.05e-05	1.02e-05	6.6e-06	4.95e-06	1.03e-05	5.77e-06	-0.840897	6.58e-06	5.6e-06	6.09e-06	0.0767184
Q8I3U2	PLAF7	PF3D7_0516600		sporozoite surface antigen MB2	3	yes	228.072	272.36	207.942	213.605	202.49	207.322	4.5e-05	5.31e-05	4.6e-05	4.49e-05	4.9e-05	4.54e-05	-0.109739	4.66e-05	4.93e-05	4.79e-05	0.0767548
C0H4S2	PLAF7	PF3D7_0806300		ferlin, putative	14	yes	1825.45	1719.91	1628.98	1507.14	1502.12	1550.8	0.00035984	0.00033547	0.00036046	0.0003167	0.000347655	0.00033858	-0.0381596	0.00034561	0.0003686	0.000357105	0.0768516
C0H4U4	PLAF7	PF3D7_0813300		conserved Plasmodium protein, unknown function	24	yes	6868.78	10050.1	2372.6	2614.4	2335.49	2507.61	0.001354	0.0019603	0.000525	0.00054937	0.00165715	0.000537185	-1.62521	0.00053735	0.00059602	0.000566685	0.077128
Q7KQM4	PLAF7	PF3D7_1407900		plasmepsin I	21	yes	3074.45	3221.46	2968.25	3115.71	2996.18	2920.74	0.00060605	0.00062835	0.00065681	0.00065472	0.0006172	0.000655765	0.0874408	0.00068936	0.00069421	0.000691785	0.0771448
Q8I570	PLAF7	PF3D7_1235200		V-type K+-independent H+-translocating inorganic pyrophosphatase	10	yes	1275.06	1172.24	1167.41	1274.25	1244.6	1130.41	0.00025135	0.00022865	0.00025832	0.00026776	0.00024	0.00026304	0.132248	0.00028636	0.00026868	0.00027752	0.0773095
Q8IKZ6	PLAF7	PF3D7_1447900		multidrug resistance protein 2	17	yes	3626.37	3171.25	2199.36	2366.44	2289.14	2153.94	0.00071485	0.00061856	0.00048667	0.00049727	0.000666705	0.00049197	-0.438478	0.00052669	0.00051196	0.000519325	0.0780673
Q8IJD2	PLAF7	PF3D7_1027100		U3 small nucleolar ribonucleoprotein protein MPP10, putative	1	yes	137.9	143.206	67.3265	53.4666	67.5018	50.7336	2.72e-05	2.79e-05	1.49e-05	1.12e-05	2.76e-05	1.31e-05	-1.0766	1.55e-05	1.21e-05	1.38e-05	0.0782727
Q8ILF1	PLAF7	PF3D7_1431400		conserved Plasmodium protein, unknown function	3	yes	294.208	277.367	311.797	280.241	299.108	278.621	5.8e-05	5.41e-05	6.9e-05	5.89e-05	5.6e-05	6.39e-05	0.190054	6.88e-05	6.62e-05	6.75e-05	0.0786169
O96139	PLAF7	PF3D7_0203900		5'-3' exonuclease, N-terminal resolvase-like domain, putative	3	yes	183.51	216.72	257.258	277.426	257.967	262.298	3.62e-05	4.23e-05	5.69e-05	5.83e-05	3.92e-05	5.76e-05	0.554644	5.94e-05	6.23e-05	6.08e-05	0.0788774
Q8IBZ8	PLAF7	PF3D7_0709100		Cg1 protein	11	yes	1502.63	1518.8	905.496	952.096	873.656	933.774	0.00029621	0.00029624	0.00020037	0.00020007	0.000296225	0.00020022	-0.565107	0.00020101	0.00022194	0.000211475	0.078901
Q8IM63	PLAF7	PF3D7_1402700		U2 snRNP-associated SURP motif-containing protein, putative	7	yes	660.173	657.951	650.723	1081.87	869.134	809.026	0.00013014	0.00012833	0.00014399	0.00022734	0.000129235	0.000185665	0.522705	0.00019997	0.00019229	0.00019613	0.0791084
Q8IK06	PLAF7	PF3D7_1003000	PF3D7_1003100	conserved Plasmodium protein, unknown function	2	yes	85.304	95.0301	71.5642	85.1612	89.0154	63.7487	1.68e-05	1.85e-05	1.58e-05	1.79e-05	1.77e-05	1.69e-05	-0.0677167	2.05e-05	1.52e-05	1.78e-05	0.0791389
Q8I273	PLAF7	PF3D7_0106900		2-C-methyl-D-erythritol 4-phosphate cytidylyltransferase, putative	8	yes	1293.12	1341.78	984.604	1081.87	959.294	1050.18	0.00025491	0.00026172	0.00021787	0.00022734	0.000258315	0.000222605	-0.214645	0.00022071	0.00024961	0.00023516	0.0791567
Q8IK20	PLAF7	PF3D7_1001600		exported lipase 2	35	yes	7709.37	7830.74	4723.82	4584.58	4783.7	4297.32	0.0015197	0.0015274	0.0010453	0.00096337	0.00152355	0.00100434	-0.601196	0.0011006	0.0010214	0.001061	0.0791841
Q8I254	PLAF7	PF3D7_0108800		conserved Plasmodium protein, unknown function	3	yes	883.474	787.353	603.88	578.656	631.938	522.64	0.00017415	0.00015357	0.00013362	0.0001216	0.00016386	0.00012761	-0.360722	0.0001454	0.00012422	0.00013481	0.0791861
Q8IE43	PLAF7	PF3D7_1328300		conserved Plasmodium protein, unknown function	14	yes	2883.09	3105.86	1711.68	1956.81	1832.89	1736.85	0.00056833	0.0006058	0.00037876	0.00041119	0.000587065	0.000394975	-0.571759	0.00042171	0.00041282	0.000417265	0.0792026
Q8I1Q2	PLAF7	PF3D7_0418500		trafficking protein particle complex subunit 3, putative	5	yes	471.229	414.544	370.605	360.987	384.807	329.253	9.29e-05	8.09e-05	8.2e-05	7.59e-05	8.69e-05	7.89e-05	-0.138341	8.85e-05	7.83e-05	8.34e-05	0.0794035
C0H571	PLAF7	PF3D7_0929400		high molecular weight rhoptry protein 2	220	yes	37745.4	36138.5	24164.9	24518.2	21789	25580.6	0.0074405	0.0070489	0.0053471	0.0051521	0.0072447	0.0052496	-0.464718	0.0050132	0.0060801	0.00554665	0.0794092
Q8IJP5	PLAF7	PF3D7_1015000		FAD synthetase, putative	5	yes	896.311	862.538	430.04	483.082	442.194	446.241	0.00017668	0.00016824	9.52e-05	0.00010151	0.00017246	9.83e-05	-0.8105	0.00010174	0.00010606	0.0001039	0.0794334
C0H4K2	PLAF7	PF3D7_0703600		conserved Plasmodium protein, unknown function	16	yes	3256.93	3537.04	1296.04	1332.95	1294.87	1266.82	0.00064202	0.00068991	0.00028678	0.0002801	0.000665965	0.00028344	-1.2324	0.00029792	0.0003011	0.00029951	0.0795608
Q8I3K0	PLAF7	PF3D7_0526500		conserved Plasmodium protein, unknown function	20	yes	2062.66	2075.07	1933.78	2010.33	1915.44	1926.44	0.0004066	0.00040475	0.0004279	0.00042244	0.000405675	0.00042517	0.0677154	0.0004407	0.00045788	0.00044929	0.0796071
C6KT44	PLAF7	PF3D7_0620400		merozoite surface protein 10	21	yes	1775.33	2047.35	2969.63	3088.52	2901.64	2998.1	0.00034996	0.00039934	0.00065711	0.000649	0.00037465	0.000653055	0.801661	0.00066761	0.0007126	0.000690105	0.0796114
Q8IJP3	PLAF7	PF3D7_1015200		cysteine--tRNA ligase	11	yes	724.547	815.593	1133.8	1269.76	1196.2	1144.21	0.00014283	0.00015908	0.00025088	0.00026682	0.000150955	0.00025885	0.777998	0.00027522	0.00027196	0.00027359	0.0798992
Q8IKD0	PLAF7	PF3D7_1470800		conserved Plasmodium protein, unknown function	12	yes	1414.12	1532.05	1180.57	1208.47	1120.23	1206.71	0.00027876	0.00029883	0.00026123	0.00025394	0.000288795	0.000257585	-0.164997	0.00025774	0.00028682	0.00027228	0.0800424
P50250	PLAF7	PF3D7_0520900		adenosylhomocysteinase	7	yes	775.989	960.965	741.619	1023	876.411	837.647	0.00015297	0.00018744	0.0001641	0.00021497	0.000170205	0.000189535	0.155191	0.00020164	0.0001991	0.00020037	0.0802022
Q8IHP2	PLAF7	PF3D7_1147900		conserved Plasmodium protein, unknown function	4	yes	420.245	384.249	363.798	329.121	379.412	298.41	8.28e-05	7.49e-05	8.05e-05	6.92e-05	7.89e-05	7.48e-05	-0.0763267	8.73e-05	7.09e-05	7.91e-05	0.0802712
Q8IJS3	PLAF7	PF3D7_1012200		rhoptry associated adhesin	5	yes	772.231	897.153	624.44	573.362	588.794	580.535	0.00015223	0.00017499	0.00013817	0.00012048	0.00016361	0.000129325	-0.33926	0.00013547	0.00013798	0.000136725	0.0802759
Q8IDC1	PLAF7	PF3D7_1358400		conserved Plasmodium protein, unknown function	3	yes	229.948	179.976	312.022	307.377	327.495	277.408	4.53e-05	3.51e-05	6.9e-05	6.46e-05	4.02e-05	6.68e-05	0.732417	7.54e-05	6.59e-05	7.06e-05	0.0803422
Q8IB44	PLAF7	PF3D7_0821000		conserved Plasmodium protein, unknown function	9	yes	2086.57	2156.83	794.62	857.431	849.489	761.434	0.00041131	0.00042069	0.00017583	0.00018018	0.000416	0.000178005	-1.22467	0.00019545	0.00018098	0.000188215	0.0804638
Q8II27	PLAF7	PF3D7_1133800		RNA (uracil-5-)methyltransferase, putative	12	yes	1487.92	1801.97	1092.71	1253.4	1205.21	1080.82	0.00029331	0.00035148	0.00024179	0.00026338	0.000322395	0.000252585	-0.35206	0.00027729	0.00025689	0.00026709	0.080557
Q8IJQ6	PLAF7	PF3D7_1013900		translation initiation factor eIF-2B subunit delta, putative	5	yes	416.609	284.466	305.968	355.884	323.683	320.583	8.21e-05	5.55e-05	6.77e-05	7.48e-05	6.88e-05	7.12e-05	0.050245	7.45e-05	7.62e-05	7.53e-05	0.0805715
O96155	PLAF7	PF3D7_0206100		cysteine desulfuration protein SufE	4	yes	185.723	249.821	361.665	397.176	385.484	354.199	3.66e-05	4.87e-05	8e-05	8.35e-05	4.27e-05	8.17e-05	0.937908	8.87e-05	8.42e-05	8.64e-05	0.0805862
Q8IM67	PLAF7	PF3D7_1402200		conserved Plasmodium protein, unknown function	1	yes	231.558	235.795	160.511	202.396	188.186	165.068	4.56e-05	4.6e-05	3.55e-05	4.25e-05	4.58e-05	3.9e-05	-0.231603	4.33e-05	3.92e-05	4.13e-05	0.0806104
Q8IB73	PLAF7	PF3D7_0823900		dicarboxylate/tricarboxylate carrier	13	yes	1738.94	1650.81	1484.51	1733.04	1562.02	1569.78	0.00034279	0.00032199	0.00032849	0.00036417	0.00033239	0.00034633	0.0592704	0.00035939	0.00037311	0.00036625	0.0806814
C0H5F9	PLAF7	PF3D7_1338600		conserved Plasmodium protein, unknown function	11	yes	1596.27	1745.96	1330.88	1395.65	1300.3	1356.5	0.00031466	0.00034055	0.00029449	0.00029327	0.000327605	0.00029388	-0.15673	0.00029917	0.00032242	0.000310795	0.0807361
Q8IB83	PLAF7	PF3D7_0824900		conserved Plasmodium protein, unknown function	5	yes	432.734	384.658	356.524	363.602	331.375	370.25	8.53e-05	7.5e-05	7.89e-05	7.64e-05	8.02e-05	7.76e-05	-0.0460237	7.62e-05	8.8e-05	8.21e-05	0.0808376
Q8ID94	PLAF7	PF3D7_1361200		conserved Plasmodium protein, unknown function	5	yes	314.398	316.59	200.453	213.926	208.636	195.448	6.2e-05	6.18e-05	4.44e-05	4.5e-05	6.19e-05	4.47e-05	-0.470283	4.8e-05	4.65e-05	4.72e-05	0.0808674
Q8IET9	PLAF7	PF3D7_1302500		conserved Plasmodium protein, unknown function	5	yes	256.257	276.319	325.948	431.409	361.808	374.247	5.05e-05	5.39e-05	7.21e-05	9.07e-05	5.22e-05	8.14e-05	0.640627	8.32e-05	8.9e-05	8.61e-05	0.0811538
O96171	PLAF7	PF3D7_0208400		conserved Plasmodium protein, unknown function	3	yes	96.9699	85.5715	70.7919	100.819	87.3454	79.4748	1.91e-05	1.67e-05	1.57e-05	2.12e-05	1.79e-05	1.84e-05	0.0414633	2.01e-05	1.89e-05	1.95e-05	0.0812915
Q8IJ27	PLAF7	PF3D7_1038100		GDP dissociation inhibitor, putative	1	yes	34.1043	32.6396	21.9138	23.8483	21.7577	22.8315	6.72e-06	6.37e-06	4.85e-06	5.01e-06	6.54e-06	4.93e-06	-0.408673	5.01e-06	5.43e-06	5.22e-06	0.0814091
Q8IJL2	PLAF7	PF3D7_1019000		eukaryotic translation initiation factor subunit eIF2A, putative	48	yes	6598.3	5443.11	3854.08	4480.37	4020.5	4096.13	0.0013007	0.0010617	0.00085282	0.00094148	0.0011812	0.00089715	-0.396832	0.00092504	0.00097359	0.000949315	0.0815377
C0H4N2	PLAF7	PF3D7_0717200		conserved Plasmodium protein, unknown function	3	yes	80.3816	112.844	114.148	116.54	111.338	113.741	1.58e-05	2.2e-05	2.53e-05	2.45e-05	1.89e-05	2.49e-05	0.394126	2.56e-05	2.7e-05	2.63e-05	0.0818514
Q8IKN5	PLAF7	PF3D7_1459600		conserved Plasmodium protein, unknown function	15	yes	1881.7	1470.24	1415.27	1623.3	1393.51	1564.66	0.00037093	0.00028677	0.00031317	0.00034111	0.00032885	0.00032714	-0.0075215	0.00032062	0.0003719	0.00034626	0.0819476
Q8IE22	PLAF7	PF3D7_1330400		ER lumen protein retaining receptor 1, putative, unspecified product	9	yes	1461.96	1555.19	1058.83	1253.18	1143.01	1110.19	0.00028819	0.00030334	0.00023429	0.00026334	0.000295765	0.000248815	-0.249378	0.00026298	0.00026387	0.000263425	0.0823188
Q8I5H7	PLAF7	PF3D7_1224000		GTP cyclohydrolase I	7	yes	604.86	569.838	365.957	437.825	426.209	357.935	0.00011923	0.00011115	8.1e-05	9.2e-05	0.00011519	8.65e-05	-0.41341	9.81e-05	8.51e-05	9.16e-05	0.0823259
Q8IAQ5	PLAF7	PF3D7_0806500		DnaJ protein, putative	13	yes	952.057	928.876	872.524	940.04	855.053	912.395	0.00018767	0.00018118	0.00019307	0.00019753	0.000184425	0.0001953	0.0826577	0.00019673	0.00021686	0.000206795	0.0825094
Q8IJ49	PLAF7	PF3D7_1035900		probable protein, unknown function	29	yes	3798.88	4373.69	4359.04	4579.12	4703.68	4032.02	0.00074885	0.0008531	0.00096455	0.00096223	0.000800975	0.00096339	0.266363	0.0010822	0.00095835	0.00102027	0.0827662
Q8ILM0	PLAF7	PF3D7_1423200		peptidyl-prolyl cis-trans isomerase	5	yes	367.853	370.956	370.506	369.315	385.221	338.212	7.25e-05	7.24e-05	8.2e-05	7.76e-05	7.24e-05	7.98e-05	0.139621	8.86e-05	8.04e-05	8.45e-05	0.0828237
C0H4M7	PLAF7	PF3D7_0713700		conserved Plasmodium protein, unknown function	7	yes	742.611	664.822	578.278	547.927	588.061	514.031	0.00014639	0.00012967	0.00012796	0.00011514	0.00013803	0.00012155	-0.183432	0.0001353	0.00012218	0.00012874	0.0829105
Q8I3F1	PLAF7	PF3D7_0532300		Plasmodium exported protein (PHISTb), unknown function	75	yes	11660.1	12692.1	9919.27	10646.1	9925.77	10141.4	0.0022985	0.0024756	0.0021949	0.0022371	0.00238705	0.002216	-0.107271	0.0022837	0.0024105	0.0023471	0.0829214
C0H4P2	PLAF7	PF3D7_0724700		conserved Plasmodium protein, unknown function	37	yes	5347.84	4937.87	3927.93	3880.49	3782.14	3845.85	0.0010542	0.00096314	0.00086916	0.00081542	0.00100867	0.00084229	-0.260065	0.00087019	0.0009141	0.000892145	0.0829612
Q8IAN3	PLAF7	PF3D7_0803300		mitogen-activated protein kinase organizer 1, putative	1	yes	19.6104	26.4086	21.512	19.3675	20.8102	19.2072	3.87e-06	5.15e-06	4.76e-06	4.07e-06	4.51e-06	4.41e-06	-0.0302024	4.79e-06	4.57e-06	4.68e-06	0.0830784
Q8IE24	PLAF7	PF3D7_1330200		conserved Plasmodium protein, unknown function	1	yes	175.548	186.887	139.549	143.523	151.447	125.459	3.46e-05	3.65e-05	3.09e-05	3.02e-05	3.55e-05	3.05e-05	-0.219289	3.48e-05	2.98e-05	3.23e-05	0.0832774
Q8IC51	PLAF7	PF3D7_0701600		Pfmc-2TM Maurer's cleft two transmembrane protein	15	yes	2279.56	2341.71	1516.01	1318.33	1424.1	1351.89	0.00044936	0.00045676	0.00033546	0.00027703	0.00045306	0.000306245	-0.565016	0.00032766	0.00032132	0.00032449	0.0834877
Q8IL88	PLAF7	PF3D7_1437900		HSP40, subfamily A	26	yes	3569.53	3400.97	2767.64	3151.06	2726.58	3042.59	0.00070364	0.00066337	0.00061241	0.00066214	0.000683505	0.000637275	-0.101036	0.00062733	0.00072318	0.000675255	0.0835164
Q9U0K9	PLAF7	PF3D7_0407700		conserved Plasmodium protein, unknown function	18	yes	1029.15	943.823	1054.7	1074.61	1002.11	1077.25	0.00020287	0.00018409	0.00023338	0.00022581	0.00019348	0.000229595	0.246907	0.00023057	0.00025605	0.00024331	0.0837044
O97287	PLAF7	PF3D7_0321100		conserved Plasmodium protein, unknown function	13	yes	1378.95	1281.07	724.1	760.942	805.153	648.315	0.00027182	0.00024988	0.00016023	0.0001599	0.00026085	0.000160065	-0.704563	0.00018525	0.00015409	0.00016967	0.0840736
Q8II64	PLAF7	PF3D7_1129900		major facilitator superfamily-related transporter, putative	18	yes	2820.79	2602.83	1995.56	2158.59	2127.87	1933.23	0.00055605	0.00050769	0.00044157	0.00045359	0.00053187	0.00044758	-0.248928	0.00048958	0.0004595	0.00047454	0.0843841
Q8IB23	PLAF7	PF3D7_0818800		U3 small nucleolar ribonucleoprotein protein IMP4, putative	3	yes	225.68	253.717	103.505	137.944	127.458	108.173	4.45e-05	4.95e-05	2.29e-05	2.9e-05	4.7e-05	2.59e-05	-0.85682	2.93e-05	2.57e-05	2.75e-05	0.0849453
Q8IM43	PLAF7	PF3D7_1405100		GTPase-activating protein, putative	11	yes	979.537	1071.33	783.989	1116.73	795.145	1051.97	0.00019309	0.00020897	0.00017348	0.00023466	0.00020103	0.00020407	0.0216533	0.00018295	0.00025004	0.000216495	0.0852696
Q8IIW9	PLAF7	PF3D7_1103400		FeS cluster assembly protein SufD	18	yes	731.531	856.858	919.384	977.16	919.959	934.202	0.0001442	0.00016713	0.00020344	0.00020533	0.000155665	0.000204385	0.392845	0.00021166	0.00022205	0.000216855	0.0854414
Q8ILE3	PLAF7	PF3D7_1432100		voltage-dependent anion-selective channel protein, putative	25	yes	6234.89	6128.06	4473.9	4554.66	4380.32	4451.61	0.001229	0.0011953	0.00098997	0.00095709	0.00121215	0.00097353	-0.316271	0.0010078	0.0010581	0.00103295	0.0854731
Q8I5X9	PLAF7	PF3D7_1206600		DNA-directed RNA polymerase III subunit RPC2, putative	9	yes	473.417	560.075	614.926	652.975	604.855	634.732	9.33e-05	0.00010924	0.00013607	0.00013721	0.000101281	0.00013664	0.432016	0.00013917	0.00015087	0.00014502	0.085872
Q8I5X4	PLAF7	PF3D7_1207100		small subunit rRNA processing factor, putative	7	yes	868.39	999.67	592.983	553.597	605.319	519.479	0.00017118	0.00019499	0.00013121	0.00011633	0.000183085	0.00012377	-0.564852	0.00013927	0.00012347	0.00013137	0.0859742
Q8IKY7	PLAF7	PF3D7_1448600		SNARE protein, putative	9	yes	873.499	951.665	651.819	760.845	669.548	710.019	0.00017219	0.00018562	0.00014423	0.00015988	0.000178905	0.000152055	-0.2346	0.00015405	0.00016876	0.000161405	0.086092
C0H4K8	PLAF7	PF3D7_0705700		40S ribosomal protein S29, putative	2	yes	617.126	483.62	325.122	203.963	294.877	227.354	0.00012165	9.43e-05	7.19e-05	4.29e-05	0.000107991	5.74e-05	-0.911769	6.78e-05	5.4e-05	6.09e-05	0.0863735
Q8IIH5	PLAF7	PF3D7_1119200		conserved protein, unknown function	1	yes	380.822	596.577	241.675	193.966	204.636	222.864	7.51e-05	0.00011636	5.35e-05	4.08e-05	9.57e-05	4.71e-05	-1.02246	4.71e-05	5.3e-05	5e-05	0.0864286
Q8ILC9	PLAF7	PF3D7_1433400		zinc finger protein, putative	37	yes	3204.32	3168.11	2791.73	3344.6	3043.43	2953.3	0.00063165	0.00061795	0.00061775	0.00070281	0.0006248	0.00066028	0.0796835	0.00070023	0.00070195	0.00070109	0.0865217
Q8IIX5	PLAF7	PF3D7_1102500		Plasmodium exported protein (PHISTb), unknown function	4	yes	261.635	233.487	190.34	235.635	213.705	202.522	5.16e-05	4.55e-05	4.21e-05	4.95e-05	4.86e-05	4.58e-05	-0.0838566	4.92e-05	4.81e-05	4.87e-05	0.0866467
Q8IIA0	PLAF7	PF3D7_1126400		conserved Plasmodium protein, unknown function	5	yes	571.723	498.289	562.727	842.385	704.049	665.923	0.0001127	9.72e-05	0.00012452	0.00017701	0.000104946	0.000150765	0.522654	0.00016199	0.00015828	0.000160135	0.0869871
Q8IBT3	PLAF7	PF3D7_0716700		conserved Plasmodium protein, unknown function	1	yes	305.79	289.639	167.45	182.993	163.171	179.489	6.03e-05	5.65e-05	3.71e-05	3.85e-05	5.84e-05	3.78e-05	-0.629056	3.75e-05	4.27e-05	4.01e-05	0.0870829
Q8IKM3	PLAF7	PF3D7_1460900		apicoplast ribosomal protein S10, putative	1	yes	68.7124	57.8862	50.6831	44.1496	47.1361	45.9577	1.35e-05	1.13e-05	1.12e-05	9.28e-06	1.24e-05	1.02e-05	-0.277351	1.08e-05	1.09e-05	1.09e-05	0.0871269
[truncated: 2,632 more rows]
