# Supplementary material for: Co-option of Plasmodium falciparum PP1 for egress from host erythrocytes
Source: Nat Commun. 2020 Jul 15;11:3532. doi: 10.1038/s41467-020-17306-1 (PMC7363832; doi:10.1038/s41467-020-17306-1)
Supplement: Supplementary file 5 — Supplementary Data 2 [file 41467_2020_17306_MOESM5_ESM.xlsx]

## Sheet: Key
Column	Comment/Description
uniprot	Uniprot accession number
locus_tag	Locus tag from PlasmoDB (http://www.plasmodb.org version 27, 2016_02_19).
species	Biological source of protein
description	Description of protein from Uniprot or Plasmodb
above_200	Signal intensity sum across channels exceeds 200
n_peptides	Number of unique peptides detected for protein
n_phosphopeptides	Number of unique phosphopeptides detected for this protein in phosphoproteomics experiment (Table S2)
48hpi_Shld1_on_1	1 of 2 technical replicates on Shld1 at 48 hpi, signal intensity
48hpi_Shld1_on_2	2 of 2 technical replicates on Shld1 at 48 hpi, signal intensity
48hpi_Shld1_off_1	1 of 2 technical replicates off Shld1 at 48 hpi, signal intensity
48hpi_Shld1_off_2	2 of 2 technical replicates off Shld1 at 48 hpi, signal intensity
55hpi_Shld1_on_1	1 of 3 technical replicates on Shld1 at 55 hpi, signal intensity
55hpi_Shld1_on_2	2 of 3 technical replicates on Shld1 at 55 hpi, signal intensity
55hpi_Shld1_on_3	3 of 3 technical replicates on Shld1 at 55 hpi, signal intensity
55hpi_Shld1_off_1	1 of 3 technical replicates off Shld1 at 55 hpi, signal intensity
55hpi_Shld1_off_2	2 of 3 technical replicates off Shld1 at 55 hpi, signal intensity
55hpi_Shld1_off_3	3 of 3 technical replicates off Shld1 at 55 hpi, signal intensity
48hpi_Shld1_on_norm_1	1 of 2 technical replicates on Shld1 at 48 hpi normalized to total Plasmodium protein in channel
48hpi_Shld1_on_norm_2	2 of 2 technical replicates on Shld1 at 48 hpi normalized to total Plasmodium protein in channel
48hpi_Shld1_off_norm_1	1 of 2 technical replicates off Shld1 at 48 hpi normalized to total Plasmodium protein in channel
48hpi_Shld1_off_norm_2	2 of 2 technical replicates of Shld1 at 48 hpi normalized to total Plasmodium protein in channel
55hpi_Shld1_on_norm_1	1 of 3 technical replicates on Shld1 at 55 hpi normalized to total Plasmodium protein in channel
55hpi_Shld1_on_norm_2	2 of 3 technical replicates on Shld1 at 55 hpi normalized to total Plasmodium protein in channel
55hpi_Shld1_on_norm_3	3 of 3 technical replicates on Shld1 at 55 hpi normalized to total Plasmodium protein in channel
55hpi_Shld1_off_norm_1	1 of 3 technical replicates off Shld1 at 55 hpi normalized to total Plasmodium protein in channel
55hpi_Shld1_off_norm_2	2 of 3 technical replicates off Shld1 at 55 hpi normalized to total Plasmodium protein in channel
55hpi_Shld1_off_norm_3	3 of 3 technical replicates off Shld1 at 55 hpi normalized to total Plasmodium protein in channel
48hpi on Shld1 mean	Mean of proteome-corrected replicates for on-Shld1 parasites at 48 hpi
48hpi off Shld1 mean	Mean of proteome-corrected replicates for off-Shld1 parasites at 48 hpi
55hpi on Shld1 mean	Mean of proteome-corrected replicates for on-Shld1 parasites at 55 hpi
55hpi off Shld1 mean	Mean of proteome-corrected replicates for off-Shld1 parasites at 55 hpi
log2 fold-change progession on-Shld1	log2 fold change for protein: on-Shld1 at 55 hpi vs on-Shld1 at 48 hpi to measure change with progression of the intraerythrocytic developmental cycle (IDC)
log2 off/on Shld1 48hpi	Log2 change in off-Shld1/on-Shld1 parasites 48 hpi. Table is ordered on the basis of values of abundant Pf-proteins in this column.
log2 off/on Shld1 55hpi	Log2 change in off-Shld1/on-Shld1 parasites 55 hpi

## Sheet: Proteomics measurements
uniprot	species	locus_tag	description	above 200	n_peptides	n_phosphopeptides	48hpi_Shld1_on_1	48hpi_Shld1_on_2	48hpi_Shld1_off_1	48hpi_Shld1_off_2	55hpi_Shld1_on_1	55hpi_Shld1_on_2	55hpi_Shld1_on_3	55hpi_Shld1_off_1	55hpi_Shld1_off_2	55hpi_Shld1_off_3	48hpi_Shld1_on_norm_1	48hpi_Shld1_on_norm_2	48hpi_Shld1_off_norm_1	48hpi_Shld1_off_norm_2	55hpi_Shld1_on_norm_1	55hpi_Shld1_on_norm_2	55hpi_Shld1_on_norm_3	55hpi_Shld1_off_norm_1	55hpi_Shld1_off_norm_2	55hpi_Shld1_off_norm_3	48hpi on Shld1 mean	48hpi off Shld1 mean	55hpi on Shld1 mean	55hpi off Shld1 mean	log2 fold-change progession on-Shld1	log2 off/on Shld1 48hpi	log2 off/on Shld1 55hpi
Q9NDU5	PLAF7	PF3D7_0318700	conserved Plasmodium protein, unknown function	no	1		9.04126	9.02583	3.29107	1.49742	28.2374	33.5003	28.2284	15.9379	13.0062	10.7319	1.67e-06	1.71e-06	6.48e-07	2.98e-07	6.91e-06	8.34e-06	7.39e-06	3.69e-06	2.91e-06	2.58e-06	1.69e-06	4.73e-07	7.54667e-06	3.06e-06	2.16	-1.83	-1.3
Q8IJC2	PLAF7	PF3D7_1028200	RING zinc finger protein, putative	no	1		16.3643	17.1657	10.4187	8.02	6.3109	8.13795	9.10206	19.8338	10.7017	7.68448	3.02e-06	3.24e-06	2.05e-06	1.6e-06	1.55e-06	2.02e-06	2.38e-06	4.59e-06	2.39e-06	1.85e-06	3.13e-06	1.825e-06	1.98333e-06	2.94333e-06	-0.659	-0.78	0.568
Q8IER4	PLAF7	PF3D7_1305200	AP2 domain transcription factor, putative	no	1		26.3854	22.432	18.1443	15.4251	14.5328	21.1753	22.6536	17.6985	18.8644	19.1115	4.87e-06	4.24e-06	3.57e-06	3.07e-06	3.56e-06	5.27e-06	5.93e-06	4.09e-06	4.21e-06	4.6e-06	4.555e-06	3.32e-06	4.92e-06	4.3e-06	0.111	-0.455	-0.194
Q8I3R1	PLAF7	PF3D7_0519900	conserved Plasmodium protein, unknown function	no	1		26.8159	29.4725	17.5809	21.8464	14.6971	7.20305	19.3202	18.6458	18.1519	21.5103	4.95e-06	5.57e-06	3.46e-06	4.35e-06	3.6e-06	1.79e-06	5.06e-06	4.31e-06	4.06e-06	5.18e-06	5.26e-06	3.905e-06	3.48333e-06	4.51667e-06	-0.595	-0.429	0.374
C0H5K4	PLAF7	PF3D7_1363000	conserved Plasmodium protein, unknown function	no	1		39.7683	29.1104	25.4961	23.8946	11.5149	7.41792	16.9066	10.7125	15.1925	14.0547	7.35e-06	5.5e-06	5.02e-06	4.76e-06	2.82e-06	1.85e-06	4.43e-06	2.48e-06	3.39e-06	3.38e-06	6.425e-06	4.89e-06	3.03333e-06	3.08333e-06	-1.08	-0.393	0.025
O96211	PLAF7	PF3D7_0213000	conserved Plasmodium protein, unknown function	no	1		24.4319	25.8371	19.5369	18.705	9.07567	6.36858	14.2318	11.9665	11.7375	12.0512	4.51e-06	4.88e-06	3.85e-06	3.72e-06	2.22e-06	1.58e-06	3.73e-06	2.77e-06	2.62e-06	2.9e-06	4.695e-06	3.785e-06	2.51e-06	2.76333e-06	-0.903	-0.311	0.138
C0H4W1	PLAF7	PF3D7_0819700	conserved Plasmodium protein, unknown function	no	1		35.7342	28.4849	27.199	23.9186	10.8638	7.3735	11.4492	16.643	18.8066	14.5676	6.6e-06	5.38e-06	5.36e-06	4.76e-06	2.66e-06	1.83e-06	3e-06	3.85e-06	4.2e-06	3.51e-06	5.99e-06	5.06e-06	2.49667e-06	3.85333e-06	-1.26	-0.244	0.625
Q8I1N9	PLAF7	PF3D7_0420000	zinc finger protein, putative	no	1	3	23.4875	21.3643	19.2125	16.5352	6.9767	6.03353	3.66853	8.68335	9.57503	8.67659	4.34e-06	4.04e-06	3.79e-06	3.29e-06	1.71e-06	1.5e-06	9.61e-07	2.01e-06	2.14e-06	2.09e-06	4.19e-06	3.54e-06	1.39033e-06	2.08e-06	-1.59	-0.243	0.58
Q8I3S3	PLAF7	PF3D7_0518700	mRNA-binding protein PUF1	no	1		9.89148	8.77816	6.91467	9.23917	14.5647	11.7798	12.4306	9.67245	9.41754	7.75065	1.83e-06	1.66e-06	1.36e-06	1.84e-06	3.57e-06	2.93e-06	3.26e-06	2.24e-06	2.1e-06	1.87e-06	1.745e-06	1.6e-06	3.25333e-06	2.07e-06	0.899	-0.123	-0.652
Q8IBN2	PLAF7	PF3D7_0722000	conserved Plasmodium protein, unknown function	no	1		20.2332	24.1475	20.675	17.8434	19.1175	25.0588	19.2701	10.9987	16.5602	15.3145	3.74e-06	4.56e-06	4.07e-06	3.55e-06	4.68e-06	6.23e-06	5.05e-06	2.54e-06	3.7e-06	3.69e-06	4.15e-06	3.81e-06	5.32e-06	3.31e-06	0.359	-0.122	-0.685
Q8I511	PLAF7	PF3D7_1241800	ATP-dependent RNA helicase DBP9, putative	no	1		21.5032	29.3025	20.845	23.306	8.39272	10.259	10.8646	10.6828	7.58251	10.8024	3.97e-06	5.54e-06	4.11e-06	4.64e-06	2.06e-06	2.55e-06	2.85e-06	2.47e-06	1.69e-06	2.6e-06	4.755e-06	4.375e-06	2.48667e-06	2.25333e-06	-0.936	-0.12	-0.14
Q8IM74	PLAF7	PF3D7_1401500	esterase, putative	no	1		23.687	31.8185	27.7159	20.7957	12.8636	10.2287	11.286	19.8928	20.3702	12.0922	4.38e-06	6.01e-06	5.46e-06	4.14e-06	3.15e-06	2.54e-06	2.96e-06	4.6e-06	4.55e-06	2.91e-06	5.195e-06	4.8e-06	2.88333e-06	4.02e-06	-0.849	-0.114	0.48
C6KT26	PLAF7	PF3D7_0618600	rhomboid protease ROM10	no	1		17.3981	11.6988	13.0893	12.2736	8.70662	7.09148	8.65254	8.96208	9.55687	9.60425	3.21e-06	2.21e-06	2.58e-06	2.44e-06	2.13e-06	1.76e-06	2.27e-06	2.07e-06	2.14e-06	2.31e-06	2.71e-06	2.51e-06	2.05333e-06	2.17333e-06	-0.401	-0.111	0.081
Q8I630	PLAF7	PF3D7_1201500	XPA binding protein 1, putative	no	1	1	20.558	24.2611	24.12	15.5423	20.9342	17.934	14.1382	15.5842	21.3892	17.0224	3.8e-06	4.58e-06	4.75e-06	3.1e-06	5.13e-06	4.46e-06	3.7e-06	3.6e-06	4.78e-06	4.1e-06	4.19e-06	3.925e-06	4.43e-06	4.16e-06	0.08	-0.095	-0.091
C0H4G1	PLAF7	PF3D7_0523900	conserved Plasmodium membrane protein, unknown function	no	1	1	15.1196	20.5741	15.8518	16.7512	10.2206	7.76655	8.12411	10.5067	11.95	9.94805	2.79e-06	3.89e-06	3.12e-06	3.34e-06	2.5e-06	1.93e-06	2.13e-06	2.43e-06	2.67e-06	2.39e-06	3.34e-06	3.23e-06	2.18667e-06	2.49667e-06	-0.611	-0.049	0.191
Q8I2M9	PLAF7	PF3D7_0928000	cytochrome c oxidase subunit 6B, putative	no	1		11.913	17.6776	14.1068	13.3808	7.74224	10.3984	6.38388	13.3071	9.43059	8.85256	2.2e-06	3.34e-06	2.78e-06	2.66e-06	1.9e-06	2.59e-06	1.67e-06	3.08e-06	2.11e-06	2.13e-06	2.77e-06	2.72e-06	2.05333e-06	2.44e-06	-0.433	-0.026	0.249
Q8IEH8	PLAF7	PF3D7_1313500	conserved Plasmodium membrane protein, unknown function	no	1	2	16.1347	14.454	15.1134	13.2094	11.6171	11.7901	12.5663	17.9926	14.1421	16.2229	2.98e-06	2.73e-06	2.98e-06	2.63e-06	2.84e-06	2.93e-06	3.29e-06	4.16e-06	3.16e-06	3.9e-06	2.855e-06	2.805e-06	3.02e-06	3.74e-06	0.082	-0.026	0.308
Q8I5F6	PLAF7	PF3D7_1226100	haloacid dehalogenase-like hydrolase, putative	no	1		19.6218	22.0251	17.0413	22.7643	16.0351	17.9024	15.8921	25.1155	21.3382	21.717	3.63e-06	4.16e-06	3.36e-06	4.53e-06	3.93e-06	4.45e-06	4.16e-06	5.81e-06	4.77e-06	5.23e-06	3.895e-06	3.945e-06	4.18e-06	5.27e-06	0.103	0.019	0.333
O97270	PLAF7	PF3D7_0315500	mitochondrial ribosomal protein L29/L47 precursor, putative	no	1		16.6799	26.8701	22.339	20.781	10.7121	10.5764	7.87088	18.5763	21.9829	12.0482	3.08e-06	5.08e-06	4.4e-06	4.14e-06	2.62e-06	2.63e-06	2.06e-06	4.3e-06	4.91e-06	2.9e-06	4.08e-06	4.27e-06	2.43667e-06	4.03667e-06	-0.742	0.066	0.727
Q8ILC5	PLAF7	PF3D7_1433800	conserved Plasmodium protein, unknown function	no	1		18.5955	24.8457	20.6451	22.383	9.84882	10.1639	6.95214	13.9325	8.14488	11.5076	3.44e-06	4.69e-06	4.07e-06	4.46e-06	2.41e-06	2.53e-06	1.82e-06	3.22e-06	1.82e-06	2.77e-06	4.065e-06	4.265e-06	2.25333e-06	2.60333e-06	-0.851	0.068	0.208
Q8I4U6	PLAF7	PF3D7_1248800	conserved Plasmodium protein, unknown function	no	1		17.5933	19.869	19.1462	19.3513	9.89227	2.73399	5.98474	10.541	15.0028	8.59262	3.25e-06	3.75e-06	3.77e-06	3.85e-06	2.42e-06	6.8e-07	1.57e-06	2.44e-06	3.35e-06	2.07e-06	3.5e-06	3.81e-06	1.55667e-06	2.62e-06	-1.17	0.123	0.751
Q8IEF6	PLAF7	PF3D7_1315800	transcription factor MYB1	no	1	1	13.1597	12.6217	11.9556	14.7439	21.3227	16.3711	23.7467	13.5362	16.8894	19.9057	2.43e-06	2.38e-06	2.36e-06	2.94e-06	5.22e-06	4.07e-06	6.22e-06	3.13e-06	3.77e-06	4.79e-06	2.405e-06	2.65e-06	5.17e-06	3.89667e-06	1.1	0.136	-0.408
Q8IKQ3	PLAF7	PF3D7_1457700	large ribosomal subunit nuclear export factor, putative	no	1		18.0332	21.0993	21.004	19.8051	14.5131	15.9596	16.5694	8.44624	9.17367	11.3748	3.33e-06	3.99e-06	4.14e-06	3.94e-06	3.55e-06	3.97e-06	4.34e-06	1.95e-06	2.05e-06	2.74e-06	3.66e-06	4.04e-06	3.95333e-06	2.24667e-06	0.112	0.143	-0.816
Q8I3F2	PLAF7	PF3D7_0532200	Plasmodium exported protein (PHISTc), unknown function	no	1		24.2355	21.0195	25.5976	22.0763	14.6497	12.9638	8.8854	22.2223	24.5881	18.3001	4.48e-06	3.97e-06	5.04e-06	4.4e-06	3.59e-06	3.23e-06	2.33e-06	5.14e-06	5.49e-06	4.4e-06	4.225e-06	4.72e-06	3.05e-06	5.01e-06	-0.471	0.16	0.718
Q8IDQ7	PLAF7	PF3D7_1343200	tRNA guanosine-2'-O-methyltransferase, putative	no	1		10.278	8.02302	10.0761	9.79898	23.9731	15.4247	13.0512	17.7741	18.9459	16.7632	1.9e-06	1.52e-06	1.99e-06	1.95e-06	5.87e-06	3.84e-06	3.42e-06	4.11e-06	4.23e-06	4.03e-06	1.71e-06	1.97e-06	4.37667e-06	4.12333e-06	1.36	0.205	-0.085
Q8IDT7	PLAF7	PF3D7_1339800	mitotic-spindle organizing protein 1, putative	no	1		33.5167	27.9641	36.2785	34.4951	4.48209	8.72384	7.94828	10.5501	14.9169	12.9567	6.19e-06	5.28e-06	7.15e-06	6.87e-06	1.1e-06	2.17e-06	2.08e-06	2.44e-06	3.33e-06	3.12e-06	5.735e-06	7.01e-06	1.78333e-06	2.96333e-06	-1.69	0.289	0.733
Q8ILG9	PLAF7	PF3D7_1429500	diphthamide biosynthesis protein 2, putative	no	1		14.4268	14.2631	20.9986	12.2418	18.0722	19.7092	19.3021	24.0973	27.8168	20.2946	2.67e-06	2.69e-06	4.14e-06	2.44e-06	4.43e-06	4.9e-06	5.06e-06	5.57e-06	6.22e-06	4.88e-06	2.68e-06	3.29e-06	4.79667e-06	5.55667e-06	0.839	0.295	0.213
Q8IJX5	PLAF7	PF3D7_1006600	phosducin-like protein, putative	no	1		22.2721	24.2617	25.132	29.0171	16.5911	13.3987	17.5368	19.2957	13.7318	17.7	4.11e-06	4.58e-06	4.95e-06	5.78e-06	4.06e-06	3.33e-06	4.59e-06	4.46e-06	3.07e-06	4.26e-06	4.345e-06	5.365e-06	3.99333e-06	3.93e-06	-0.122	0.303	-0.024
Q8I5J0	PLAF7	PF3D7_1222500	diphthine--ammonia ligase, putative	no	1		9.70574	9.11558	13.937	8.46298	15.3034	12.7469	7.87734	10.6051	11.5401	7.62131	1.79e-06	1.72e-06	2.75e-06	1.69e-06	3.75e-06	3.17e-06	2.06e-06	2.45e-06	2.58e-06	1.83e-06	1.755e-06	2.22e-06	2.99333e-06	2.28667e-06	0.768	0.334	-0.388
Q6ZMA7	PLAF7	PF3D7_0406200	sexual stage-specific protein precursor	no	1		9.37009	11.0271	13.7735	10.8152	7.71255	6.11455	1.50838	29.2803	62.9405	8.38187	1.73e-06	2.08e-06	2.71e-06	2.15e-06	1.89e-06	1.52e-06	3.95e-07	6.77e-06	1.41e-05	2.02e-06	1.905e-06	2.43e-06	1.26833e-06	7.63e-06	-0.589	0.352	2.59
Q8I4T3	PLAF7	PF3D7_1250100	osmiophilic body protein G377	no	1		17.1712	22.2877	28.5612	23.2574	8.99669	15.0794	11.6352	8.92355	13.4489	14.37	3.17e-06	4.21e-06	5.63e-06	4.63e-06	2.2e-06	3.75e-06	3.05e-06	2.06e-06	3e-06	3.46e-06	3.69e-06	5.13e-06	3e-06	2.84e-06	-0.299	0.474	-0.078
Q8IIM2	PLAF7	PF3D7_1114100	rhomboid protease ROM1	no	1	1	9.32034	9.92844	12.6328	14.8529	16.6823	16.7495	15.8417	6.60332	3.58077	11.3806	1.72e-06	1.88e-06	2.49e-06	2.96e-06	4.09e-06	4.17e-06	4.15e-06	1.53e-06	8e-07	2.74e-06	1.8e-06	2.725e-06	4.13667e-06	1.69e-06	1.2	0.598	-1.29
Q8IDG0	PLAF7	PF3D7_1354100	conserved Plasmodium protein, unknown function	no	1		11.0421	16.7746	24.0908	15.7692	9.25811	7.31398	6.68112	7.75614	9.14621	11.1205	2.04e-06	3.17e-06	4.75e-06	3.14e-06	2.27e-06	1.82e-06	1.75e-06	1.79e-06	2.04e-06	2.68e-06	2.605e-06	3.945e-06	1.94667e-06	2.17e-06	-0.421	0.598	0.158
P00761	PIG			n.d.	10		709.451	531.631	525.261	521.457	607.931	595.132	739.008	325.108	370.032	502.629											0	0	0	0	0	0	0
A0FGR8	HUMAN			n.d.	2		114.872	107.478	104.396	113.957	99.6135	89.6646	99.9996	74.0839	75.7138	83.6093											0	0	0	0	0	0	0
A2A3N8	HUMAN			n.d.	93		8299.44	8155.27	6953.05	6923.16	5143.25	4681.23	4955.99	5840.85	5798.64	5467.21											0	0	0	0	0	0	0
A2RRP1	HUMAN			n.d.	4		160.288	143.263	138.579	151.152	85.415	93.4982	98.0442	104.205	97.3266	116.177											0	0	0	0	0	0	0
A4D1P6	HUMAN			n.d.	4		582.161	588.161	533.732	494.426	747.388	729.151	630.437	391.922	406.647	376.818											0	0	0	0	0	0	0
A5D8V6	HUMAN			n.d.	1		19.7661	24.1851	17.1635	12.8261	21.0891	14.2949	15.5982	21.9948	10.8185	14.7018											0	0	0	0	0	0	0
A6H8Z3	HUMAN			n.d.	6		335.886	343.515	314.065	330.743	337.239	338.909	300.628	246.481	275.452	263.603											0	0	0	0	0	0	0
A6NC89	HUMAN			n.d.	1		73.4227	63.5678	46.8973	82.5996	126.34	202.08	191.781	185.12	159.274	167.608											0	0	0	0	0	0	0
A6NCQ0	HUMAN			n.d.	2		160.564	146.388	225.89	252.744	118.571	126.955	142.875	171.949	185.253	166.187											0	0	0	0	0	0	0
A6NDG6	HUMAN			n.d.	1		75.314	58.1437	65.8681	63.4204	51.8367	66.6341	43.5543	47.4315	54.0698	53.7871											0	0	0	0	0	0	0
A6NE01	HUMAN			n.d.	2		110.88	133.977	139.364	162.877	217.227	250.279	225.783	260.32	226.989	287.473											0	0	0	0	0	0	0
A6NE09	HUMAN			n.d.	1		136.572	116.129	119.174	108.089	138.683	151.746	132.494	87.0283	82.3549	107.296											0	0	0	0	0	0	0
A6NG10	HUMAN			n.d.	6		1056.88	1029.81	1023.39	1082.37	855.697	843.086	782.43	816.586	810.402	866.843											0	0	0	0	0	0	0
A6NG51	HUMAN			n.d.	7		305.251	265.285	256.284	287.167	232.779	240.049	227.289	210.064	218.119	207.232											0	0	0	0	0	0	0
A6NH36	HUMAN			n.d.	1		33.3132	49.3788	43.5121	43.3848	66.7746	64.6303	63.0739	31.5141	30.4097	28.8195											0	0	0	0	0	0	0
A6NJA2	HUMAN			n.d.	6		382.917	372.547	405.193	447.595	396.365	505.949	469.146	341.026	328.013	377.354											0	0	0	0	0	0	0
A6NJH9	HUMAN			n.d.	3		362.63	393.523	343.176	386.659	376.035	340.218	319.099	333.749	277.052	303.101											0	0	0	0	0	0	0
A6NL76	HUMAN			n.d.	165		16668.2	17658.9	13717.4	13087.8	11146.4	9598.82	9970.84	11372.7	10696.8	10739.7											0	0	0	0	0	0	0
A6NLN1	HUMAN			n.d.	6		302.217	295.622	291.411	330.649	246.906	262.931	208.451	264.358	352.332	232.855											0	0	0	0	0	0	0
A6NME1	HUMAN			n.d.	1		52.0123	59.9842	39.5685	46.6076	116.028	124.886	145.945	70.2655	45.895	87.7158											0	0	0	0	0	0	0
A6NML8	HUMAN			n.d.	1		26.5265	36.4441	31.543	36.8342	57.2128	54.6395	55.1837	49.8036	41.6002	48.8568											0	0	0	0	0	0	0
A6PVW9	HUMAN			n.d.	42		3465.02	3600.85	5062.13	5645.96	2697.48	3046.27	2875.88	3839.06	3896.11	3486.22											0	0	0	0	0	0	0
A6PVX3	HUMAN			n.d.	1		56.8712	53.7216	45.6089	41.2074	37.4076	28.8937	33.9759	39.0148	33.0969	27.1064											0	0	0	0	0	0	0
A6PW57	HUMAN			n.d.	6		434.936	487.731	366.46	438.304	200.23	231.33	212.506	292.113	320.821	269.94											0	0	0	0	0	0	0
A6XMW0	HUMAN			n.d.	1		75.927	68.4658	70.6557	85.6584	27.5709	38.4996	26.594	33.6317	26.9508	36.155											0	0	0	0	0	0	0
A8MTG8	HUMAN			n.d.	1		38.7092	36.9948	33.9622	37.085	33.4783	40.1355	32.0272	19.3974	22.923	24.2424											0	0	0	0	0	0	0
A8MVZ9	HUMAN			n.d.	6		429.488	431.132	497.464	526.798	485.788	497.083	595.871	684.801	658.021	576.184											0	0	0	0	0	0	0
A8MYE6	HUMAN			n.d.	3		105.311	79.0758	113.972	98.2323	128.37	108.428	102.395	93.3762	87.1889	86.4287											0	0	0	0	0	0	0
B0QY51	HUMAN			n.d.	1		82.4648	86.6813	76.0429	81.1824	60.9752	60.661	57.1414	62.6633	68.8929	67.5021											0	0	0	0	0	0	0
B0QZ43	HUMAN			n.d.	1		95.3732	73.3984	80.0555	84.4278	82.6622	74.423	63.4533	83.9225	87.6009	94.2374											0	0	0	0	0	0	0
B0UX83	HUMAN			n.d.	5	1	260.738	252.465	241.367	291.983	160.974	169.134	154.802	207.522	234.501	188.626											0	0	0	0	0	0	0
B0YIW2	HUMAN			n.d.	2		121.091	73.8247	132.956	114.501	130.377	127.785	111.055	92.8221	104.453	87.3144											0	0	0	0	0	0	0
B0YJC4	HUMAN			n.d.	4		177.898	89.259	94.8609	75.7388	112.73	89.1106	134.462	84.6502	86.1869	76.965											0	0	0	0	0	0	0
B1AJY7	HUMAN			n.d.	2		161.018	129.758	130.841	125.671	101.793	156.782	100.809	76.2632	77.0722	98.1947											0	0	0	0	0	0	0
B1AK87	HUMAN			n.d.	10		622.029	571.106	543.797	561.09	542.463	515.988	485.811	463.485	503.937	477.11											0	0	0	0	0	0	0
B1AKD8	HUMAN			n.d.	1		64.5764	57.1637	63.657	66.0128	44.649	58.675	51.2874	45.0779	41.1592	37.9632											0	0	0	0	0	0	0
B1AKN5	HUMAN			n.d.	1		186.689	245.95	194.976	98.7822	105.174	61.6419	86.9435	126.384	111.072	94.6667											0	0	0	0	0	0	0
B1AKP7	HUMAN			n.d.	1		31.0676	24.0649	23.7114	40.5684	19.9961	23.9772	17.3123	25.999	22.363	19.8279											0	0	0	0	0	0	0
B1AM21	HUMAN			n.d.	1		17.9362	18.2041	17.0861	20.0174	22.2991	14.6623	19.6731	12.0177	18.6943	14.3952											0	0	0	0	0	0	0
B1AMW1	HUMAN			n.d.	2		206.309	157.396	183.567	171.014	155.061	146.683	164.141	115.641	158.652	132.044											0	0	0	0	0	0	0
B1ANH0	HUMAN			n.d.	3		200.195	223.304	238.227	254.024	167.299	287.696	188.049	164.436	162.567	165.005											0	0	0	0	0	0	0
B1ANM7	HUMAN			n.d.	1		46.3731	42.2398	43.086	50.8166	46.8483	44.0798	61.1252	34.4626	45.3558	38.8602											0	0	0	0	0	0	0
B1AP13	HUMAN			n.d.	5		546.378	478.717	443.209	421.803	396.35	361.546	343.619	301.112	287.625	343.368											0	0	0	0	0	0	0
B1AXG1	HUMAN			n.d.	1		35.2032	40.4347	46.3134	41.5437	41.6263	50.8399	43.3797	42.2577	49.001	40.6685											0	0	0	0	0	0	0
B2R5P6	HUMAN			n.d.	4		270.1	299.98	384.662	403.648	187.993	198.095	177.912	265.551	278.183	276.526											0	0	0	0	0	0	0
B2RUZ4	HUMAN			n.d.	1	2	23.093	23.2343	15.6923	23.2142	23.0783	17.1683	13.29	20.0005	21.2512	21.14											0	0	0	0	0	0	0
B3KNT8	HUMAN			n.d.	1		125.441	153.413	97.9522	120.65	127.374	142.351	109.357	83.0493	74.5606	83.2717											0	0	0	0	0	0	0
B3KQV6	HUMAN			n.d.	7		673.354	797.053	559.091	470.703	820.353	884.366	505.65	380.821	425.645	332.904											0	0	0	0	0	0	0
B3KQV7	HUMAN			n.d.	3		160.837	147.085	109.483	139.417	137.724	172.895	154.176	105.224	86.5447	144.405											0	0	0	0	0	0	0
B3KRB7	HUMAN			n.d.	1		107.919	105.428	110.736	137.323	130.954	170.205	104.121	105.375	108.542	139.11											0	0	0	0	0	0	0
B3KSY4	HUMAN			n.d.	2		202.025	190.158	197.359	208.094	196.296	207.104	212.528	169.799	201.266	154.308											0	0	0	0	0	0	0
B3KTC7	HUMAN			n.d.	2		67.2518	58.6601	49.5382	58.8499	49.9484	50.9706	55.4336	50.4497	49.9509	47.7217											0	0	0	0	0	0	0
B3KTZ0	HUMAN			n.d.	3		105.338	118.968	79.2562	83.2676	96.5898	84.0575	96.2825	64.833	70.2389	76.4825											0	0	0	0	0	0	0
B3KXW5	HUMAN			n.d.	3		114.379	108.527	106.431	107.484	82.4329	90.3965	77.2201	72.2361	76.7642	66.3395											0	0	0	0	0	0	0
B3KXX3	HUMAN			n.d.	1		26.3285	26.9036	31.5289	36.871	24.0859	25.3926	25.3932	29.8908	26.1012	31.7189											0	0	0	0	0	0	0
B4DDC6	HUMAN			n.d.	3	1	313.69	287.467	228.156	263.09	132.445	113.727	133.854	109.643	104.565	95.1355											0	0	0	0	0	0	0
B4DDV1	HUMAN			n.d.	2		63.3542	90.0659	74.8265	85.3208	64.387	77.9842	63.0646	60.1291	62.5234	67.8626											0	0	0	0	0	0	0
B4DEK4	HUMAN			n.d.	3		306.873	325.607	302.419	292.923	217.946	234.637	235.441	264.139	277.205	262.157											0	0	0	0	0	0	0
B4DEK7	HUMAN			n.d.	3		496.239	437.629	331.559	406.553	447.827	525.393	447.667	342.453	242.199	356.782											0	0	0	0	0	0	0
B4DEZ3	HUMAN			n.d.	1		61.6811	56.6827	66.1525	91.3866	63.5276	57.0413	59.2068	51.1882	59.6642	52.4146											0	0	0	0	0	0	0
B4DF38	HUMAN			n.d.	1		44.6675	43.3899	47.7795	46.3553	37.7397	47.0047	55.2699	46.015	51.2116	42.7819											0	0	0	0	0	0	0
B4DFA8	HUMAN			n.d.	1	1	104.151	102.293	101.161	98.3403	101.592	94.0844	100.873	74.0706	89.0485	80.1069											0	0	0	0	0	0	0
B4DG89	HUMAN			n.d.	1		10.3714	11.7968	11.1262	12.8033	9.01116	10.981	13.2362	11.4244	11.9035	6.49878											0	0	0	0	0	0	0
B4DGP8	HUMAN			n.d.	10	1	968.8	980.065	882.686	913.034	914.918	839.298	868.617	686.728	672.81	712.876											0	0	0	0	0	0	0
B4DGX2	HUMAN			n.d.	5		414.332	461.257	356.462	408.202	373.675	394.421	412.598	406.935	406.94	379.339											0	0	0	0	0	0	0
B4DH53	HUMAN			n.d.	1		96.0456	110.687	88.3316	98.6108	54.7511	51.5262	44.341	71.1285	78.0653	73.9266											0	0	0	0	0	0	0
B4DHQ6	HUMAN			n.d.	1		26.7833	26.7934	43.038	52.8008	46.3043	55.4382	39.0779	33.7657	41.5271	48.4575											0	0	0	0	0	0	0
B4DIG0	HUMAN			n.d.	1		125.525	112.051	103.998	111.412	94.1707	97.7715	87.1831	45.8129	53.0849	65.1249											0	0	0	0	0	0	0
B4DIT7	HUMAN			n.d.	8		935.547	944.438	1055.56	1153.55	831.656	1066.64	1054.96	712.446	717.487	863.53											0	0	0	0	0	0	0
B4DIW9	HUMAN			n.d.	2		128.221	116.92	161.132	141.018	108.626	128.597	82.4994	110.05	113.391	115.132											0	0	0	0	0	0	0
B4DIZ2	HUMAN			n.d.	2		21.8658	30.6996	30.923	34.78	28.8407	31.5403	32.0619	25.4928	26.656	21.0867											0	0	0	0	0	0	0
B4DJA5	HUMAN			n.d.	2		210.704	165.533	158.72	172.154	173.495	177.026	177.612	124.312	123.586	137.357											0	0	0	0	0	0	0
B4DP38	HUMAN			n.d.	2		44.5751	39.6349	32.2657	28.6765	36.6565	38.0101	40.1274	21.895	29.5515	34.0616											0	0	0	0	0	0	0
B4DPJ8	HUMAN			n.d.	8		1381.12	1234.45	1176.6	1276.14	628.564	694.641	679.138	893.239	906.744	831.386											0	0	0	0	0	0	0
B4DQI4	HUMAN			n.d.	1		93.1894	101.961	99.7947	108.969	104.488	118.359	157.307	130.442	96.3212	102.671											0	0	0	0	0	0	0
B4DQJ8	HUMAN			n.d.	4		221.353	225.064	212.41	153.913	179.548	127.295	223.526	269.028	208.411	191.972											0	0	0	0	0	0	0
B4DS13	HUMAN			n.d.	3		470.943	474.162	311.588	1068.9	496.938	203.757	235.379	365.712	345.919	296.999											0	0	0	0	0	0	0
B4DS69	HUMAN			n.d.	2		208.758	132.152	133.814	143.846	220.427	169.006	172.506	85.7835	101.554	108.484											0	0	0	0	0	0	0
B4DT30	HUMAN			n.d.	1		25.2328	37.6844	54.1285	46.5112	109.239	113.319	56.1366	66.5151	73.5352	56.4191											0	0	0	0	0	0	0
B4DT77	HUMAN			n.d.	1		19.4464	25.6506	22.0557	27.5818	27.6011	21.664	35.6168	28.7802	30.0144	25.8712											0	0	0	0	0	0	0
B4DTC3	HUMAN			n.d.	1		122.788	116.171	91.7026	70.7009	93.1194	64.3737	62.6442	64.9675	59.1123	53.3737											0	0	0	0	0	0	0
B4DTE8	HUMAN			n.d.	3		328.255	291.17	295.02	297.347	313.777	311.767	330.761	215.803	216.024	263.594											0	0	0	0	0	0	0
B4DTM7	HUMAN			n.d.	1		78.3694	47.2292	67.0835	55.1011	78.9367	90.0811	77.1728	53.8797	55.9381	57.6288											0	0	0	0	0	0	0
B4DUC8	HUMAN			n.d.	1		69.7404	63.4537	81.6205	88.7142	63.2118	35.4705	43.848	74.5924	79.0365	65.9853											0	0	0	0	0	0	0
B4DUD2	HUMAN			n.d.	7		394.945	385.715	321.662	375.955	457.165	433.253	437.874	307.431	297.329	399.268											0	0	0	0	0	0	0
B4DUI3	HUMAN			n.d.	4		336.252	314.213	408.428	364.958	274.931	290.935	231.764	256.305	276.859	248.424											0	0	0	0	0	0	0
B4DUX5	HUMAN			n.d.	1		54.6358	59.4	63.3834	64.7608	54.1705	68.0972	49.5538	52.8439	62.6466	52.6206											0	0	0	0	0	0	0
B4DW59	HUMAN			n.d.	1		163.641	129.632	132.846	136.501	159.859	183.275	131.095	124.494	112.313	106.326											0	0	0	0	0	0	0
B4DX30	HUMAN			n.d.	1		74.1612	76.766	55.6156	66.4745	55.9049	57.8342	49.5258	45.9248	51.3547	51.3467											0	0	0	0	0	0	0
B4DXE2	HUMAN			n.d.	3		68.5393	67.2636	75.3619	72.5154	51.8162	52.7153	44.9181	42.539	59.1283	52.1286											0	0	0	0	0	0	0
B4DXJ9	HUMAN			n.d.	6		396.051	397.687	419.306	449.408	229.128	228.539	202.786	328.266	301.693	316.997											0	0	0	0	0	0	0
B4DXW4	HUMAN			n.d.	2		831.127	992.576	517.955	169.96	597.765	390.513	437.064	634.243	264.015	471.67											0	0	0	0	0	0	0
B4DY08	HUMAN			n.d.	2		253.799	244.067	231.427	239.947	237.058	222.032	206.545	153.294	192.1	185.457											0	0	0	0	0	0	0
B4E022	HUMAN			n.d.	3		213.271	207.608	267.265	267.594	181.717	212.339	198.14	262.102	255.959	230.909											0	0	0	0	0	0	0
B4E0C8	HUMAN			n.d.	63		5624.62	2160.1	4156.11	3040.41	8878.63	10324.3	6754.46	7004.47	5413.99	3850.76											0	0	0	0	0	0	0
B4E0R6	HUMAN			n.d.	4		312.673	230.892	203.367	211.327	369.452	463.622	233	150.572	149.607	149.458											0	0	0	0	0	0	0
B4E1G6	HUMAN			n.d.	1		26.8263	25.4079	23.578	17.1878	11.9064	9.37733	14.9177	7.1381	10.4588	8.37439											0	0	0	0	0	0	0
B4E220	HUMAN			n.d.	13		719.513	542.785	562.383	621.863	738.765	691.093	728.548	418.854	511.029	584.284											0	0	0	0	0	0	0
B4E2N0	HUMAN			n.d.	3		173.185	181.637	219.702	207.23	232.559	246.832	205.106	154.638	179.181	161.391											0	0	0	0	0	0	0
B4E2V5	HUMAN			n.d.	62		3314.17	2834.65	2457.63	2405.18	3465.03	3081.61	3196.28	2231.73	2224.11	2884.18											0	0	0	0	0	0	0
B4E329	HUMAN			n.d.	3		417.65	421.185	349.9	513.454	366.54	533.13	416.039	384.451	318.025	373.968											0	0	0	0	0	0	0
B4E3H6	HUMAN			n.d.	1		20.8831	13.0544	25.7974	18.2816	44.0162	26.1152	23.1146	23.0258	54.2154	31.8889											0	0	0	0	0	0	0
B5MBZ8	HUMAN			n.d.	1		26.6275	27.3405	17.4772	22.374	25.1664	20.3927	22.2803	18.148	23.073	20.8164											0	0	0	0	0	0	0
B5MCF3	HUMAN			n.d.	1		26.3999	20.9964	21.8169	21.8018	19.7032	20.5	18.6487	14.9375	21.4855	22.2721											0	0	0	0	0	0	0
B5MCQ5	HUMAN			n.d.	6		418.306	352.99	406.63	380.046	344.399	329.304	325.231	277.88	318.529	267.56											0	0	0	0	0	0	0
B5MCX3	HUMAN			n.d.	2		82.3971	52.6962	60.6027	62.7954	63.4935	55.5003	34.5465	45.4274	46.5353	45.0281											0	0	0	0	0	0	0
B5MDF5	HUMAN			n.d.	5		1054.59	1026.69	864.129	929.118	779.301	714.359	782.663	814.616	808.735	813.43											0	0	0	0	0	0	0
B5MEG9	HUMAN			n.d.	1		75.8298	73.2494	83.5774	91.6889	88.0232	85.5652	64.4955	61.8772	54.207	46.0596											0	0	0	0	0	0	0
B7WNV6	HUMAN			n.d.	3		85.6046	90.4995	95.5967	94.7348	67.811	68.7472	75.9314	76.795	71.8493	82.0459											0	0	0	0	0	0	0
B7Z1M1	HUMAN			n.d.	2		135.005	141.39	125.97	140.882	89.3949	81.6098	97.9211	81.9836	95.7905	88.6427											0	0	0	0	0	0	0
B7Z1R5	HUMAN			n.d.	4		355.282	328.7	323.142	386.526	309.423	315.036	294.708	300.977	300.358	306.573											0	0	0	0	0	0	0
B7Z3E2	HUMAN			n.d.	1		302.592	186.666	217.565	188.527	316.527	355.387	198.478	138.672	140.615	166.933											0	0	0	0	0	0	0
B7Z3I9	HUMAN			n.d.	6		241.336	229.793	258.058	251.372	295.833	273.089	288.137	380.423	419.002	388.073											0	0	0	0	0	0	0
B7Z3Y2	HUMAN			n.d.	1		48.8617	40.4198	41.9246	39.2524	40.4273	41.8506	45.7126	40.0736	38.3922	42.8102											0	0	0	0	0	0	0
B7Z468	HUMAN			n.d.	1		28.2647	24.4149	28.417	21.6658	37.7634	41.7631	33.4608	26.9483	25.1583	20.5722											0	0	0	0	0	0	0
B7Z7A9	HUMAN			n.d.	3		208.92	226.763	260.086	216.446	190.137	157.477	201.054	259.955	195.704	203.42											0	0	0	0	0	0	0
B7Z7E9	HUMAN			n.d.	3		181.659	163.191	268.219	258.474	153.098	150.948	204.432	263.193	240.727	180.432											0	0	0	0	0	0	0
B7Z7Q0	HUMAN			n.d.	6		424.867	404.731	447.392	391.456	295.633	249.641	300.255	279.636	311.236	266.016											0	0	0	0	0	0	0
B7Z806	HUMAN			n.d.	1		28.6794	20.4736	22.7581	26.8653	22.6676	39.0854	21.7779	21.2747	20.343	26.8085											0	0	0	0	0	0	0
B7Z815	HUMAN			n.d.	10		1111.48	917.293	937.867	921.869	1173.89	1146.18	1162.09	674.133	811.885	675.993											0	0	0	0	0	0	0
B7Z844	HUMAN			n.d.	2		140.14	149.791	135.987	179.908	209.448	213.959	210.996	134.98	119.474	163.437											0	0	0	0	0	0	0
B7Z941	HUMAN			n.d.	2		183.133	209.249	181.778	162.739	208.877	187.655	181.415	135.076	135.397	168.801											0	0	0	0	0	0	0
B7Z972	HUMAN			n.d.	1		91.1134	78.7219	105.346	78.2014	87.8711	85.8045	102.892	86.6984	104.678	81.3047											0	0	0	0	0	0	0
B7Z9L0	HUMAN			n.d.	5		487.507	504.98	426.952	433.131	238.693	292.378	274.334	327.112	276.837	289.027											0	0	0	0	0	0	0
B7ZA25	HUMAN			n.d.	1		69.8016	53.5091	55.4849	37.6183	49.5115	28.4102	38.0196	37.5705	31.4942	31.7841											0	0	0	0	0	0	0
B7ZB63	HUMAN			n.d.	3		226.117	220.725	204.233	205.658	217.934	229.783	241.448	174.514	188.708	186.268											0	0	0	0	0	0	0
B7ZC38	HUMAN			n.d.	4		152.68	175.971	150.112	165.317	196.451	188.093	190.209	117.841	92.2771	101.608											0	0	0	0	0	0	0
B8ZZP3	HUMAN			n.d.	1		17.1867	20.3624	16.0115	16.7769	16.7164	23.0415	17.6207	11.0136	8.22642	10.7474											0	0	0	0	0	0	0
B9A060	HUMAN			n.d.	1		24.4144	24.9454	35.0837	32.348	24.8484	31.3834	24.6925	22.7605	19.3191	23.6237											0	0	0	0	0	0	0
B9A064	HUMAN			n.d.	1		45.7094	49.6342	35.8488	46.19	44.7119	39.4342	30.1106	47.5676	31.7565	34.8922											0	0	0	0	0	0	0
B9A067	HUMAN			n.d.	1		33.4153	19.4921	26.1157	30.0876	23.8314	26.7225	23.015	21.9552	20.7795	18.5351											0	0	0	0	0	0	0
B9ZVX0	HUMAN			n.d.	4		352.688	362.672	273.451	285.673	343.945	445.797	290.5	188.802	176.646	190.694											0	0	0	0	0	0	0
C4P0D6	HUMAN			n.d.	2		103.904	93.6895	103.699	132.128	99.3621	108.042	102.906	88.5811	99.8238	97.3528											0	0	0	0	0	0	0
C9IZQ1	HUMAN			n.d.	1		142.369	136.722	147.364	156.446	112.603	128.452	119.588	111.444	103.955	119.091											0	0	0	0	0	0	0
C9IZZ0	HUMAN			n.d.	1		153.601	127.395	125.879	132.532	133.017	106.499	123.462	98.3734	106.971	116.886											0	0	0	0	0	0	0
C9J2Z4	HUMAN			n.d.	1		74.4748	70.9652	79.1146	72.5386	68.0676	79.6144	62.2761	54.123	61.9608	66.4306											0	0	0	0	0	0	0
C9J4Z3	HUMAN			n.d.	1		60.44	61.47	62.6239	55.5446	44.325	53.1392	51.6434	43.9836	40.984	49.2732											0	0	0	0	0	0	0
C9J6D1	HUMAN			n.d.	3		248.381	219.819	204.931	244.016	271.49	295.364	257.968	176.056	177.082	166.042											0	0	0	0	0	0	0
C9J7C7	HUMAN			n.d.	1		39.8189	33.9158	32.9523	35.4167	47.4505	61.842	49.5122	31.8876	31.1258	28.5292											0	0	0	0	0	0	0
C9J840	HUMAN			n.d.	1		189.686	169.56	153.944	161.652	95.8818	112.709	96.32	114.544	105.555	114.924											0	0	0	0	0	0	0
C9JB30	HUMAN			n.d.	1		80.1235	95.3962	85.9692	82.4208	60.9883	64.4416	64.0529	58.0781	58.4953	54.1483											0	0	0	0	0	0	0
C9JE02	HUMAN			n.d.	1		17.8977	16.5232	26.405	19.7409	24.0392	19.7522	28.6951	25.8535	22.0217	26.5527											0	0	0	0	0	0	0
C9JF79	HUMAN			n.d.	4		259.693	309.222	411.036	422.08	258.735	304.413	430.884	539.526	389.733	391.204											0	0	0	0	0	0	0
C9JFE4	HUMAN			n.d.	3		132.227	116.512	98.9869	96.8519	139.95	224.043	109.225	73.5188	68.1664	76.2609											0	0	0	0	0	0	0
C9JFM2	HUMAN			n.d.	1		30.9771	30.9573	27.6459	30.2277	31.1343	29.4205	21.9978	21.376	33.6118	25.3073											0	0	0	0	0	0	0
C9JIF9	HUMAN			n.d.	23		1610.91	1673.62	2291.03	2323.17	1108.46	1026.53	1072.57	1688.77	1667.92	1657.12											0	0	0	0	0	0	0
C9JIG9	HUMAN			n.d.	1	1	23.0281	37.9146	42.3226	37.538	35.6039	39.9539	37.9918	21.3867	28.3877	23.995											0	0	0	0	0	0	0
C9JK49	HUMAN			n.d.	1		12.8248	11.6828	14.3641	13.3164	22.1032	16.5262	12.8	13.6856	12.2579	10.5819											0	0	0	0	0	0	0
C9JK83	HUMAN			n.d.	1		12.6808	14.237	18.7577	20.8472	15.0357	27.1295	15.4051	30.0412	29.0223	32.1033											0	0	0	0	0	0	0
C9JL85	HUMAN			n.d.	1		83.7639	76.788	110.14	94.2993	89.0317	73.4865	95.6728	82.465	113.23	69.6025											0	0	0	0	0	0	0
C9JM35	HUMAN			n.d.	1		18.4033	9.05942	18.6871	21.274	22.7034	23.9846	22.6336	30.6874	45.0744	29.0312											0	0	0	0	0	0	0
C9JMH6	HUMAN			n.d.	2		101.473	75.9778	72.587	65.3157	169.55	140.599	359.495	102.213	78.7631	141.579											0	0	0	0	0	0	0
C9JNZ1	HUMAN			n.d.	1		97.9223	85.789	93.854	95.7936	110.117	107.645	131.484	134.971	97.5751	100.397											0	0	0	0	0	0	0
C9JQ19	HUMAN			n.d.	1	1	146.261	125.759	104.629	119.357	95.6248	108.777	100.878	65.4717	66.0021	59.7832											0	0	0	0	0	0	0
C9JRP8	HUMAN			n.d.	9		1142.17	970.701	911.992	1003.13	825.791	821.687	751.882	665.509	762.151	715.494											0	0	0	0	0	0	0
C9JTX5	HUMAN			n.d.	1		47.4056	38.9094	51.2191	64.5225	43.8663	68.2633	51.9089	62.7563	88.6518	52.0275											0	0	0	0	0	0	0
C9JUK9	HUMAN			n.d.	1		76.8842	92.277	72.1818	78.4736	84.1319	86.1545	66.1089	66.4013	64.5947	70.4733											0	0	0	0	0	0	0
C9JW96	HUMAN			n.d.	2		125.647	106.878	111.277	112.174	109.889	117.077	106.574	82.1706	99.0921	102.916											0	0	0	0	0	0	0
D6R9P3	HUMAN			n.d.	2		104.732	96.6586	95.4298	91.9871	113.596	110.503	95.3119	84.379	95.3028	90.3391											0	0	0	0	0	0	0
D6RA14	HUMAN			n.d.	1		58.7644	33.643	48.7205	60.5953	58.801	74.2238	48.1174	34.7786	43.3511	46.4313											0	0	0	0	0	0	0
D6RAW3	HUMAN			n.d.	1		66.8675	62.8273	73.5745	57.6742	35.7593	26.7344	23.0563	48.5378	52.5419	59.0422											0	0	0	0	0	0	0
D6RBV2	HUMAN			n.d.	2		200.053	211.078	179.505	225.124	178.599	221.785	192.975	162.071	124.332	171.175											0	0	0	0	0	0	0
D6RBW1	HUMAN			n.d.	1		21.5016	17.9725	26.9981	30.1373	19.0336	25.624	21.7744	22.8875	24.2354	21.7793											0	0	0	0	0	0	0
D6REL0	HUMAN			n.d.	1		43.2993	48.6088	38.4541	60.463	47.1154	48.0763	41.6059	40.166	43.6131	42.0694											0	0	0	0	0	0	0
D6RF35	HUMAN			n.d.	2		178.282	166.2	158.933	120.882	186.967	144.965	155.102	103.462	93.3502	98.7144											0	0	0	0	0	0	0
D6RF54	HUMAN			n.d.	3		123.714	81.1499	92.3881	81.1529	82.855	81.1862	74.4505	67.063	54.6236	77.5341											0	0	0	0	0	0	0
E2QRG8	HUMAN			n.d.	2		230.209	197.361	169.343	201.021	204.8	195.406	206.592	154.8	156.401	166.758											0	0	0	0	0	0	0
E5KQS6	HUMAN			n.d.	2		99.1787	85.9989	97.5216	93.0449	87.3943	84.2373	80.6701	69.3238	67.7751	70.3773											0	0	0	0	0	0	0
E5RFI3	HUMAN			n.d.	4		100.032	67.005	69.5547	72.2758	75.3186	77.6469	55.2138	63.0802	63.952	47.9804											0	0	0	0	0	0	0
E5RFP0	HUMAN			n.d.	3		86.5423	77.8332	89.7827	100.158	94.2806	85.9453	78.2712	89.5331	82.5408	82.3338											0	0	0	0	0	0	0
E5RJR5	HUMAN			n.d.	3		109.818	103.885	91.1637	90.2697	106.946	96.5085	92.6693	86.8086	86.2845	100.902											0	0	0	0	0	0	0
E7EMB3	HUMAN			n.d.	5		230.247	245.636	294.514	339.138	159.957	169.309	125.531	170.991	216.706	187.8											0	0	0	0	0	0	0
E7EMK3	HUMAN			n.d.	39		2680.14	2364.95	2409.83	2440.05	2920.08	2558.26	2879.32	1820.97	2129.38	2220.61											0	0	0	0	0	0	0
E7END7	HUMAN			n.d.	5		419.521	428.259	302.01	374.074	335.635	348.678	319.468	294.077	207.941	243.941											0	0	0	0	0	0	0
E7ENZ3	HUMAN			n.d.	10		731.608	668.748	610.225	663.521	361.08	400.842	426.882	422.067	430.727	460.523											0	0	0	0	0	0	0
E7EP32	HUMAN			n.d.	4		390.888	398.992	353.958	330.246	242.552	210.052	233.885	251.314	274.337	240.23											0	0	0	0	0	0	0
E7EPC6	HUMAN			n.d.	3	2	144.648	150.432	110.244	109.361	112.13	98.1429	101.342	112.182	92.396	121.254											0	0	0	0	0	0	0
E7EPK1	HUMAN			n.d.	1		40.3392	39.2677	32.1352	35.7398	25.1974	22.5091	20.1137	34.2452	27.3456	34.8238											0	0	0	0	0	0	0
E7EPV7	HUMAN			n.d.	16		1263.52	1683.17	1602.66	1879.22	1691.95	2114.69	1514.59	1612.4	1367.41	1609.4											0	0	0	0	0	0	0
E7EQB2	HUMAN			n.d.	18		1030.08	674.675	1167.56	848.479	1223.71	993.546	787.642	1019.93	747.273	628.966											0	0	0	0	0	0	0
E7EQD5	HUMAN			n.d.	7		396.314	387.368	396.013	397.531	214.815	214.288	243.712	263.499	251.383	273.778											0	0	0	0	0	0	0
E7EQD7	HUMAN			n.d.	2		327.046	301.561	292.978	288.477	189.227	221.632	187.269	282.857	314.889	296.2											0	0	0	0	0	0	0
E7EQG2	HUMAN			n.d.	10		520.602	596.273	538.716	716.643	458.168	634.071	500.244	504.098	452.217	502.793											0	0	0	0	0	0	0
E7EQR4	HUMAN			n.d.	3		330.253	307.391	306.802	317.967	220.451	183.519	235.265	306.26	297.431	235.944											0	0	0	0	0	0	0
E7ER20	HUMAN			n.d.	3		291.293	293.389	278.963	265.19	290.4	283.089	294.565	251.522	226.255	247.907											0	0	0	0	0	0	0
E7ERD7	HUMAN			n.d.	3		192.42	181.119	177.58	195.49	181.172	173.644	203.669	130.603	142.091	179.252											0	0	0	0	0	0	0
E7ERF0	HUMAN			n.d.	1		101.275	119.751	118.121	135.097	89.1069	93.3065	89.2891	91.9826	90.5972	96.9902											0	0	0	0	0	0	0
E7ERL0	HUMAN			n.d.	9		479.101	457.973	556.603	518.927	478.552	463.997	561.315	753.131	704.953	612.191											0	0	0	0	0	0	0
E7ESC6	HUMAN			n.d.	11		719.288	498.913	477.84	518.294	823.825	1197.67	537.931	383.373	353.246	395.471											0	0	0	0	0	0	0
E7ESV4	HUMAN			n.d.	8		1149.48	1057.04	995.205	1043.75	994.235	1050.18	1128.69	729.115	812.733	757.22											0	0	0	0	0	0	0
E7ETB3	HUMAN			n.d.	1		59.48	49.8774	58.5609	50.1331	62.49	59.9362	44.5603	65.9321	72.1898	62.4477											0	0	0	0	0	0	0
E7EU23	HUMAN			n.d.	9		591.667	659.36	772.261	691.97	621.77	641.712	828.214	917.926	669.031	661.243											0	0	0	0	0	0	0
E7EU96	HUMAN			n.d.	6		413.105	428.807	333.937	402.873	600.901	686.737	556.8	344.744	378.56	293.238											0	0	0	0	0	0	0
E7EUU4	HUMAN			n.d.	3		58.8151	50.7983	57.3204	58.2462	32.8402	35.767	39.0172	47.4317	38.8675	39.2471											0	0	0	0	0	0	0
E7EV01	HUMAN			n.d.	3		132.939	140.77	124.666	118.254	139.738	122.761	134.822	109.968	103.575	129.699											0	0	0	0	0	0	0
E7EWD6	HUMAN			n.d.	1		2.29656	3.05026	0	2.33243	21.1773	25.5282	19.7041	16.8704	12.6816	9.75012											0	0	0	0	0	0	0
E7EX90	HUMAN			n.d.	2		40.5376	35.7851	31.7506	38.2208	49.3429	59.1551	37.9926	27.7018	24.6059	24.1028											0	0	0	0	0	0	0
E9PAM4	HUMAN			n.d.	1		244.087	242.863	231.441	254.396	249.485	235.848	241.291	163.24	165.606	188.738											0	0	0	0	0	0	0
E9PBS1	HUMAN			n.d.	3		174.86	168.081	138.876	178.834	138.759	131.68	138.211	166.609	141.062	181.595											0	0	0	0	0	0	0
E9PC74	HUMAN			n.d.	1		36.513	25.9996	26.2019	27.4821	34.3711	37.0663	36.5382	18.0563	30.2941	26.8407											0	0	0	0	0	0	0
E9PCQ3	HUMAN			n.d.	7		669.897	617.156	653.693	654.716	668.115	790.382	636.715	573.439	516.394	570.404											0	0	0	0	0	0	0
E9PCY7	HUMAN			n.d.	4		232.909	220.212	189.164	198.329	210.73	202.403	223.938	142.348	134.934	125.509											0	0	0	0	0	0	0
E9PD53	HUMAN			n.d.	1		108.796	81.1525	93.0657	90.3442	262.967	270.926	241.159	79.6837	73.1627	72.5399											0	0	0	0	0	0	0
E9PD98	HUMAN			n.d.	1		130.157	100.628	93.6513	94.2618	39.0251	43.3252	39.4796	66.7225	76.293	79.6209											0	0	0	0	0	0	0
E9PDB2	HUMAN			n.d.	1		43.798	44.7762	57.4783	60.1207	50.3167	47.0356	55.0085	36.6195	43.8888	63.3757											0	0	0	0	0	0	0
E9PDY4	HUMAN			n.d.	9		757.574	663.486	706.025	666.605	708.566	597.151	584.547	491.651	526.131	520.74											0	0	0	0	0	0	0
E9PEW8	HUMAN			n.d.	21		1523.95	912.693	1136.15	932.88	2237.56	2101.56	1785.8	2664.64	2177.47	1683.97											0	0	0	0	0	0	0
E9PEW9	HUMAN			n.d.	278		29253.3	29192.1	25849	28162.3	15132.1	15737.2	15613.5	19248.2	19334.5	20504.2											0	0	0	0	0	0	0
E9PF55	HUMAN			n.d.	2		207.677	193.477	201.757	188.925	123.541	128.158	113.838	158.434	184.141	161.056											0	0	0	0	0	0	0
E9PF63	HUMAN			n.d.	2		101.153	98.3825	108.223	81.6121	90.1082	105.268	82.7069	83.84	100.389	86.4433											0	0	0	0	0	0	0
E9PFA8	HUMAN			n.d.	1		116.653	116.334	101.2	102.983	87.6134	87.0666	95.1944	80.6962	87.4223	90.7589											0	0	0	0	0	0	0
E9PFR3	HUMAN			n.d.	3		452.424	452.208	423.184	409.873	264.174	266.69	229.848	326.567	347.383	267.683											0	0	0	0	0	0	0
E9PFW3	HUMAN			n.d.	11		760.758	729.569	666.391	729.415	553.402	619.512	586.805	538.435	516.849	504.081											0	0	0	0	0	0	0
E9PHH5	HUMAN			n.d.	1		20.2846	20.3513	25.3486	21.2152	19.6972	23.0236	20.844	18.0194	18.2593	19.533											0	0	0	0	0	0	0
E9PHS0	HUMAN			n.d.	3		85.6361	91.0232	99.39	89.2951	73.9429	78.5841	88.3825	78.3796	99.3006	94.3715											0	0	0	0	0	0	0
E9PHY5	HUMAN			n.d.	3		227.609	214.218	223.671	226.101	102.061	105.883	119.581	134.713	155.707	158.276											0	0	0	0	0	0	0
E9PI56	HUMAN			n.d.	1		57.4162	50.9393	52.7827	42.3788	52.5823	67.109	49.9327	44.3305	40.9242	47.358											0	0	0	0	0	0	0
E9PJ44	HUMAN			n.d.	1		118.233	83.1733	69.6966	74.8882	146.236	167.473	184.733	129.33	115.765	134.744											0	0	0	0	0	0	0
E9PJF4	HUMAN			n.d.	2		202.164	188.111	194.917	189.576	234.143	234.635	190.502	145.167	195.513	168.382											0	0	0	0	0	0	0
E9PK25	HUMAN			n.d.	8		908.393	694.773	852.79	749.33	904.41	803.514	824.241	844.754	744.328	717.507											0	0	0	0	0	0	0
E9PK59	HUMAN			n.d.	2		142.324	133.349	121.986	132.054	136.539	140.229	130.488	85.3739	115.082	97.5459											0	0	0	0	0	0	0
E9PL57	HUMAN			n.d.	1		135.759	98.5227	117.438	109.657	118.325	153.074	111.878	86.8495	103.674	85.6929											0	0	0	0	0	0	0
E9PLK3	HUMAN			n.d.	5		360.459	261.547	370.283	351.409	289.56	365.375	208.631	281.84	290.902	256.52											0	0	0	0	0	0	0
E9PLR4	HUMAN			n.d.	1		55.1271	64.6496	58.5712	64.1922	23.932	20.9428	23.4503	44.8038	58.4614	45.0559											0	0	0	0	0	0	0
E9PM12	HUMAN			n.d.	2		30.771	23.36	32.5244	28.4775	39.0656	44.7172	33.0564	24.8895	23.2495	24.9298											0	0	0	0	0	0	0
E9PM69	HUMAN			n.d.	6		346.037	278.293	324.426	315.789	291.285	349.994	277.599	239.464	238.749	247.568											0	0	0	0	0	0	0
E9PNW4	HUMAN			n.d.	9		1179.72	1089.09	1015.99	993.801	961.56	815.013	854.328	754.961	799.095	868.061											0	0	0	0	0	0	0
E9PPK2	HUMAN			n.d.	1		96.3649	94.818	87.4671	100.189	57.9127	62.6791	57.1366	75.4746	73.5945	76.1678											0	0	0	0	0	0	0
E9PPP0	HUMAN			n.d.	1		27.7309	25.189	22.6049	25.4262	27.0911	39.3131	27.3593	17.822	21.8087	21.872											0	0	0	0	0	0	0
E9PPU0	HUMAN			n.d.	1		92.3865	56.6686	59.9152	83.6602	73.6377	77.3788	95.1485	74.3422	60.6568	69.232											0	0	0	0	0	0	0
E9PQ14	HUMAN			n.d.	2		57.6779	56.7592	96.6079	88.5992	42.9861	47.2619	53.7976	64.0492	52.1865	48.9102											0	0	0	0	0	0	0
E9PSD3	HUMAN			n.d.	4		311.025	267.059	265.182	299.721	219.12	275.727	233.137	238.802	252.157	257.805											0	0	0	0	0	0	0
F5GWA7	HUMAN			n.d.	1		70.5776	59.468	71.3917	71.6825	66.8112	63.4645	63.3817	52.6335	55.9686	51.0014											0	0	0	0	0	0	0
F5GWE5	HUMAN			n.d.	3		287.598	325.301	299.537	306.245	168.44	170.346	187.519	205.422	185.111	209.764											0	0	0	0	0	0	0
F5GWT4	HUMAN			n.d.	5		422.685	492.65	436.36	409.447	450.393	482.122	403.318	345.42	331.239	360.829											0	0	0	0	0	0	0
F5GWY2	HUMAN			n.d.	6		412.935	406.493	424.033	461.331	320.012	324.817	363.452	375.389	335.192	316.303											0	0	0	0	0	0	0
F5GX23	HUMAN			n.d.	3		139.043	120.091	158.173	147.686	113.403	110.376	99.9432	124.771	128.248	113.895											0	0	0	0	0	0	0
F5GX39	HUMAN			n.d.	1		56.3025	69.42	69.5746	76.3783	59.5278	68.8689	58.5976	37.9804	49.8835	50.9308											0	0	0	0	0	0	0
F5GXS0	HUMAN			n.d.	4		156.161	125.176	144.698	143.385	190.815	162.098	289.381	138.449	134.526	157.795											0	0	0	0	0	0	0
F5GY90	HUMAN			n.d.	1		119.298	110.885	123.381	127.366	106.268	127.335	109.17	92.9358	105.819	101.122											0	0	0	0	0	0	0
F5GYJ8	HUMAN			n.d.	3		165.037	148.769	157.473	176.226	181.3	204.025	186.985	141.26	138.766	154.66											0	0	0	0	0	0	0
F5GYL8	HUMAN			n.d.	2		67.3043	74.1279	56.7718	80.3654	65.4252	82.8213	69.1714	47.2927	49.0572	46.597											0	0	0	0	0	0	0
F5GYQ1	HUMAN			n.d.	3		111.875	120.93	136.704	128.243	88.8394	69.1012	78.1955	90.1136	100.561	78.4354											0	0	0	0	0	0	0
F5GYR8	HUMAN			n.d.	1		49.4079	39.641	39.2454	32.0304	57.4055	83.5762	37.7071	26.6243	23.6524	32.9394											0	0	0	0	0	0	0
F5H157	HUMAN			n.d.	2		178.786	187.399	136.244	162.756	160.007	161.355	169.167	144.632	120.552	150.7											0	0	0	0	0	0	0
F5H1A8	HUMAN			n.d.	4		410.448	373.416	498.201	489.73	1009.38	1110.28	835.129	374.15	319.979	368.305											0	0	0	0	0	0	0
F5H1G8	HUMAN			n.d.	1		69.9409	74.5878	70.0492	77.4732	56.9277	67.8021	64.4616	50.4696	43.6347	64.5171											0	0	0	0	0	0	0
F5H223	HUMAN			n.d.	3		168.036	148.598	143.899	133.032	174.78	259.246	137.416	108.111	118.48	106.366											0	0	0	0	0	0	0
F5H2F4	HUMAN			n.d.	1		44.4516	38.3939	70.1134	57.7338	31.415	31.5282	43.8745	49.7293	59.068	46.1128											0	0	0	0	0	0	0
F5H3P3	HUMAN			n.d.	3		243.791	232.081	270.71	283.855	237.37	258.442	271.392	261.284	223.302	247.239											0	0	0	0	0	0	0
F5H442	HUMAN			n.d.	2		250.236	219.913	245.346	194.421	229.648	218.609	167.242	153.428	164.553	132.914											0	0	0	0	0	0	0
F5H4E4	HUMAN			n.d.	3		336.7	268.895	382.69	394.283	368.789	402.159	383.506	325.365	351.512	310.672											0	0	0	0	0	0	0
F5H5A9	HUMAN			n.d.	2		116.805	103.65	111.803	120.404	123.857	119.011	137.61	112.316	124.511	108.974											0	0	0	0	0	0	0
F5H5D3	HUMAN			n.d.	1		71.1922	53.7342	58.7035	48.0872	59.4216	70.7853	45.0582	52.1488	37.0656	36.6408											0	0	0	0	0	0	0
F5H6E2	HUMAN			n.d.	1		59.4249	46.7325	46.2787	47.7754	45.1059	52.0125	46.6895	33.481	44.7931	36.9104											0	0	0	0	0	0	0
F5H6I7	HUMAN			n.d.	5		311.075	394.613	283.709	402.955	288.1	368.476	293.346	292.81	210.511	329.977											0	0	0	0	0	0	0
F5H6V2	HUMAN			n.d.	3		133.628	124.756	154.407	138.316	121.63	130.719	171.771	180.207	146.57	143.666											0	0	0	0	0	0	0
F5H715	HUMAN			n.d.	1		12.77	11.1618	12.3883	15.211	13.9003	16.7388	13.4844	15.8651	12.9679	20.2123											0	0	0	0	0	0	0
F5H716	HUMAN			n.d.	1		76.6793	72.9264	83.8696	80.1992	49.5634	52.3852	43.1403	47.9168	46.564	52.8718											0	0	0	0	0	0	0
F5H7K4	HUMAN			n.d.	2		85.6636	77.5793	79.5697	77.9529	56.0725	48.587	57.3075	49.4838	51.5928	52.8265											0	0	0	0	0	0	0
F5H8J2	HUMAN			n.d.	6		1003.95	920.494	1020.75	996.253	832.097	816.145	761.513	742.087	721.794	745.445											0	0	0	0	0	0	0
F8VPV9	HUMAN			n.d.	6		370.964	307.623	383.755	385.243	423.283	398.338	353.395	310.753	266.929	310.44											0	0	0	0	0	0	0
F8VSC5	HUMAN			n.d.	1		69.7122	49.9134	37.4255	32.814	177.717	196.363	110.197	109.961	99.6043	80.4649											0	0	0	0	0	0	0
F8VTQ5	HUMAN			n.d.	1		314.275	290.522	314.875	302.326	314.759	269.93	267.353	239.383	311.487	222.981											0	0	0	0	0	0	0
F8VV32	HUMAN			n.d.	3		380.989	297.962	506.591	348.996	354.861	429.595	344.477	328.959	269.155	260.905											0	0	0	0	0	0	0
F8W6L6	HUMAN			n.d.	2		126.826	129.552	134.246	111.933	144.067	146.391	139.43	116.387	115.694	103.697											0	0	0	0	0	0	0
F8W6P5	HUMAN			n.d.	174		14201.8	5774.56	9608.08	7448.17	18745.1	21004	12933.1	13651.1	9932.56	8052.06											0	0	0	0	0	0	0
F8W914	HUMAN			n.d.	1		22.9015	14.9951	21.9931	22.7911	13.2945	15.7833	16.2147	13.7417	17.7202	15.7029											0	0	0	0	0	0	0
F8WCF6	HUMAN			n.d.	1		103.138	95.8705	97.2879	103.661	83.4004	90.8028	86.7983	77.6987	89.8845	93.463											0	0	0	0	0	0	0
F8WCU5	HUMAN			n.d.	1		122.249	143.765	130.671	124.662	121.644	118.581	110.717	93.4144	111.153	94.3149											0	0	0	0	0	0	0
F8WCY5	HUMAN			n.d.	2		182.366	128.579	169.87	131.702	126.886	110.758	137.347	101.907	124.61	86.9454											0	0	0	0	0	0	0
F8WDV0	HUMAN			n.d.	1		218.515	152.079	140.656	134.175	209.574	260.273	110.161	104.535	101.418	104.579											0	0	0	0	0	0	0
G3V126	HUMAN			n.d.	1		105.368	104.927	116.376	89.5657	127.911	168.107	94.8658	76.3164	103.258	66.8284											0	0	0	0	0	0	0
G3V1D4	HUMAN			n.d.	2		238.649	233.172	233.765	271.893	169.509	163.868	168.676	194.283	235.601	197.645											0	0	0	0	0	0	0
G3V2F7	HUMAN			n.d.	1		16.6476	19.7114	19.7635	15.6074	10.1317	16.8236	21.7743	29.951	33.8328	18.3475											0	0	0	0	0	0	0
G3V2K7	HUMAN			n.d.	1		167.325	167.028	168.302	170.583	107.745	94.7157	111.757	143.76	235.09	126.157											0	0	0	0	0	0	0
G3V5E5	HUMAN			n.d.	1		31.2842	25.946	30.4724	37.3849	32.6799	44.9994	34.5741	20.5707	21.6385	24.4317											0	0	0	0	0	0	0
G3V5T9	HUMAN			n.d.	2		70.1284	74.3894	63.1883	83.5446	78.0117	75.293	70.9494	52.0414	77.2149	62.188											0	0	0	0	0	0	0
G3XAD8	HUMAN			n.d.	11		490.13	491.484	569.237	588.278	435.875	442.024	453.056	435.361	484.622	437.005											0	0	0	0	0	0	0
G3XAL1	HUMAN			n.d.	1		90.6802	78.8518	91.2215	84.6013	123.5	99.3491	89.7671	67.0004	81.2844	63.9546											0	0	0	0	0	0	0
G5E9C7	HUMAN			n.d.	3		451.041	540.521	468.777	441.056	486.739	541.354	450.985	339.041	308.193	314.328											0	0	0	0	0	0	0
G5E9V4	HUMAN			n.d.	2		265.699	247.186	247.596	290.248	251.069	279.151	264.97	193.931	180.332	196.214											0	0	0	0	0	0	0
G5EA37	HUMAN			n.d.	1		146.82	138.665	110.584	140.776	61.1404	79.3178	68.9246	78.016	77.5962	77.9506											0	0	0	0	0	0	0
G5EA42	HUMAN			n.d.	1		186.42	114.566	166.16	174.069	226.575	284.098	242.585	203.475	146.762	136.726											0	0	0	0	0	0	0
G5EA52	HUMAN			n.d.	10		1206.43	1132.97	1150.86	1180.39	1087.9	1041.63	1059.02	1041.94	1010.49	939.909											0	0	0	0	0	0	0
H0Y4J6	HUMAN			n.d.	5		494.212	419.102	438.122	453.827	519.082	529.803	470.627	377.069	388.465	378.771											0	0	0	0	0	0	0
H0Y649	HUMAN			n.d.	1		49.3042	81.1837	27.0459	61.8705	49.6906	72.7383	44.7533	47.0499	15.6208	37.5277											0	0	0	0	0	0	0
H0Y6E7	HUMAN			n.d.	1		138.99	139.164	126.967	135.59	105.671	123.22	91.3495	111.953	116.996	103.29											0	0	0	0	0	0	0
H0Y6T8	HUMAN			n.d.	1		66.8073	60.0467	50.8311	56.8112	48.3124	52.7354	59.2175	51.4863	53.157	59.8911											0	0	0	0	0	0	0
H0Y9P4	HUMAN			n.d.	2		202.161	223.357	322.08	305.098	110.696	105.39	128.278	228.52	234.263	208.506											0	0	0	0	0	0	0
H0YAB0	HUMAN			n.d.	1		80.035	51.0162	66.1106	77.1847	55.4595	61.9225	88.7492	69.0505	53.317	67.5134											0	0	0	0	0	0	0
H0YAS9	HUMAN			n.d.	1		48.2181	44.5112	41.877	43.671	37.2962	36.1601	31.937	28.9284	30.9789	34.404											0	0	0	0	0	0	0
H0YAU5	HUMAN			n.d.	1		503.012	466.021	406.314	431.241	621.692	859.13	648.68	385.564	323.334	440.346											0	0	0	0	0	0	0
H0YBF7	HUMAN			n.d.	3		133.603	135.724	128.989	131.631	106.373	91.4116	83.9414	108.188	106.896	106.279											0	0	0	0	0	0	0
H0YCY6	HUMAN			n.d.	3		162.548	134.568	127.193	128.773	320.357	309.598	308.69	183.286	193.982	150.751											0	0	0	0	0	0	0
H0YE16	HUMAN			n.d.	1		55.6429	48.0339	40.5943	51.8419	35.804	48.3588	40.6544	36.5439	31.2617	37.6718											0	0	0	0	0	0	0
H0YE29	HUMAN			n.d.	3		247.048	339.014	236.251	200.374	313.764	408.522	328.764	169.078	156.366	171.366											0	0	0	0	0	0	0
H0YG27	HUMAN			n.d.	1		69.3993	67.4347	62.5251	79.9866	38.5256	39.2935	39.4181	53.6167	49.8953	65.7119											0	0	0	0	0	0	0
H0YIN8	HUMAN			n.d.	2		57.6332	51.2482	46.2223	62.816	58.9148	72.0958	66.1992	34.4397	38.2177	28.1872											0	0	0	0	0	0	0
H0YJE6	HUMAN			n.d.	347		33078.6	31947.1	29928.6	31634.8	24361.8	24671.1	22635.2	22329.5	24074.3	22601.5											0	0	0	0	0	0	0
H0YKS4	HUMAN			n.d.	2		113.921	75.1511	75.1409	99.8665	79.858	92.8972	113.483	83.6276	67.9732	83.5211											0	0	0	0	0	0	0
H0YL69	HUMAN			n.d.	12		1928.45	1847.72	2143.44	2122.08	1366.89	1487.39	1279.19	1647.23	1722.27	1691.08											0	0	0	0	0	0	0
H0YLV5	HUMAN			n.d.	8		338.078	373.924	487.769	435.845	244.645	230.513	226.754	396.115	395.645	337.126											0	0	0	0	0	0	0
H0YM70	HUMAN			n.d.	1		76.8426	94.2511	70.6118	67.133	92.6852	130.806	89.5203	83.3609	66.2447	64.7822											0	0	0	0	0	0	0
H0YNE3	HUMAN			n.d.	1		37.9531	33.1501	37.9633	40.7087	45.5531	61.3428	51.1073	50.1535	44.4459	38.0573											0	0	0	0	0	0	0
H3BM38	HUMAN			n.d.	1	1	73.749	73.9426	60.7038	77.3112	65.4513	77.9881	61.4644	71.1956	50.2956	74.5294											0	0	0	0	0	0	0
H3BPK3	HUMAN			n.d.	2		47.0974	44.3748	64.4883	61.264	41.087	50.442	34.5948	44.953	52.4972	43.7816											0	0	0	0	0	0	0
H3BQB1	HUMAN			n.d.	4		413.89	378.414	440.272	441.394	373.076	414.333	409.255	334.431	320.881	317.05											0	0	0	0	0	0	0
H3BQD9	HUMAN			n.d.	7		1662.76	1604.6	1296.4	1367.96	861.881	866.69	832.959	912.822	848.285	920.042											0	0	0	0	0	0	0
H3BQN4	HUMAN			n.d.	12		901.192	837.994	1127.3	1012.95	823.193	757.916	1081.24	1207.29	1114.51	1006.59											0	0	0	0	0	0	0
H3BR35	HUMAN			n.d.	4		525.188	472.745	567.138	519.759	562.009	582.921	595.033	446.626	473.646	464.214											0	0	0	0	0	0	0
H3BRG4	HUMAN			n.d.	2		180.34	165.417	193.684	185.68	134.491	145.542	134.528	131.796	120.004	141.647											0	0	0	0	0	0	0
H3BRV9	HUMAN			n.d.	3		286.807	341.19	426.09	523.641	236.099	265.692	230.221	381.918	365.375	294.83											0	0	0	0	0	0	0
H3BS86	HUMAN			n.d.	1		31.4677	41.991	31.1582	51.7909	31.0445	33.7929	26.9084	30.5305	15.9867	32.7022											0	0	0	0	0	0	0
H3BSA1	HUMAN			n.d.	1		39.1035	38.0643	34.2113	36.6585	56.0926	50.2362	49.1808	37.9852	39.3471	34.8408											0	0	0	0	0	0	0
H3BSW0	HUMAN			n.d.	1		178.608	194.901	169.644	179.261	149.17	161.22	105.098	155.899	156.161	120.897											0	0	0	0	0	0	0
H7BXK9	HUMAN			n.d.	4		288.899	270.111	219.41	234.827	346.721	262.625	330.303	195.868	198.5	257.135											0	0	0	0	0	0	0
H7BYY1	HUMAN			n.d.	27		2120.72	2512.76	2300.54	1822.58	1665.61	1510.78	1230.62	2229.64	2090.33	1402.84											0	0	0	0	0	0	0
H7BZJ3	HUMAN			n.d.	1		20.2413	15.3005	12.7517	15.4303	15.1332	19.2398	11.172	13.5511	13.0494	12.7396											0	0	0	0	0	0	0
H7C1K5	HUMAN			n.d.	1		10.6462	14.2957	12.7304	10.159	17.5737	14.8535	13.1835	12.938	12.8749	9.96038											0	0	0	0	0	0	0
H7C1M2	HUMAN			n.d.	3		216.512	226.091	184.86	229.969	147.352	144.412	131.632	191.33	173.006	191.66											0	0	0	0	0	0	0
H7C2F2	HUMAN			n.d.	1		166.854	109.475	163.802	108.236	111.298	87.2552	96.3707	81.3298	115.724	82.5169											0	0	0	0	0	0	0
H7C2G2	HUMAN			n.d.	5		540.051	487.522	499.967	488.794	495.707	525.07	487.102	366.621	371.313	399.004											0	0	0	0	0	0	0
H7C382	HUMAN			n.d.	1		194.146	227.241	160.402	225.273	151.111	128.884	145.656	153.727	116.651	189.363											0	0	0	0	0	0	0
H7C3P7	HUMAN			n.d.	2		377.998	411.579	342.052	345.74	369.258	451.124	412.555	257.042	250.618	289.778											0	0	0	0	0	0	0
H7C3P9	HUMAN			n.d.	2		61.4514	51.5406	60.9138	49.6459	57.8082	99.8788	63.2194	43.8781	45.7054	42.5727											0	0	0	0	0	0	0
H7C3T4	HUMAN			n.d.	3		248.534	239.711	247.044	242.969	272.102	262.647	260.142	235.178	199.66	299											0	0	0	0	0	0	0
H7C4B7	HUMAN			n.d.	4		779.24	676.396	705.533	703.464	613.946	597.369	556.696	415.803	462.969	414.7											0	0	0	0	0	0	0
H7C4F6	HUMAN			n.d.	1		39.0033	54.2811	45.1152	48.7503	42.3647	42.8877	36.6603	39.2418	32.4634	33.9786											0	0	0	0	0	0	0
H7C5D1	HUMAN			n.d.	1		37.5179	41.4761	26.5252	41.1259	27.2952	22.5095	30.292	24.9777	25.4746	28.2091											0	0	0	0	0	0	0
H7C5Z8	HUMAN			n.d.	1		38.994	52.7564	39.8915	46.7997	33.5133	31.3588	37.138	30.0747	27.7765	31.9802											0	0	0	0	0	0	0
I3L0K9	HUMAN			n.d.	1		23.336	22.3557	27.8765	32.9366	13.312	13.2202	9.55831	18.2285	20.0374	24.1846											0	0	0	0	0	0	0
I3L0N3	HUMAN			n.d.	19		3503.04	2548.02	2295.38	2313.43	2230.17	1863.49	1644.1	1277.74	1038.4	1074.4											0	0	0	0	0	0	0
I3L297	HUMAN			n.d.	1		22.2053	22.7776	29.7709	26.7412	28.4682	22.8761	22.7952	28.5772	24.5656	20.1807											0	0	0	0	0	0	0
I3L300	HUMAN			n.d.	2		58.9727	61.6546	60.0475	57.3209	198.24	106.068	251.797	79.3294	60.3997	80.2265											0	0	0	0	0	0	0
I3L397	HUMAN			n.d.	5		527.369	536.309	627.113	658.26	498.623	494.025	538.904	534.187	570.839	560.006											0	0	0	0	0	0	0
I3L3Q4	HUMAN			n.d.	2		220.239	270.322	364.119	329.867	261.57	321.058	504.872	481.502	358.803	334.654											0	0	0	0	0	0	0
J3KNB4	HUMAN			n.d.	1		93.6169	58.6751	102.12	62.9403	110.281	67.8727	65.8684	58.5816	45.374	39.6005											0	0	0	0	0	0	0
J3KNL3	HUMAN			n.d.	2		128.54	101.565	106.604	120.513	93.8906	89.6769	88.8335	85.1375	81.7517	86.7558											0	0	0	0	0	0	0
J3KNQ3	HUMAN			n.d.	5		342.456	230.57	260.336	233.517	306.239	343.393	215.115	172.863	189.621	160.09											0	0	0	0	0	0	0
J3KNR0	HUMAN			n.d.	3		200.155	182.066	193.027	188.951	204.335	188.6	154.619	137.454	153.571	136.157											0	0	0	0	0	0	0
J3KNT0	HUMAN			n.d.	2		204.456	220.446	238.469	231.417	172.543	165.321	233.869	251.33	215.482	200.265											0	0	0	0	0	0	0
J3KNX9	HUMAN			n.d.	1		31.2525	36.4457	34.674	34.6694	30.4642	31.561	26.9631	20.7777	20.5903	16.5563											0	0	0	0	0	0	0
J3KPV7	HUMAN			n.d.	3		440.776	474.761	529.033	611.235	417.278	464.697	480.691	483.2	427.849	451.794											0	0	0	0	0	0	0
J3KQ32	HUMAN			n.d.	3		340.779	300.898	360.544	374.911	282.413	290.195	333.188	299.435	357.724	272.762											0	0	0	0	0	0	0
J3KQ34	HUMAN			n.d.	2		157.304	130.201	132.226	106.19	167.509	228.826	123.046	90.178	99.1936	84.3776											0	0	0	0	0	0	0
J3KQY1	HUMAN			n.d.	2		145.265	124.26	124.705	125.408	150.47	160.486	145.978	101.51	99.9321	110.975											0	0	0	0	0	0	0
J3KS22	HUMAN			n.d.	4		384.262	387.766	477.361	508.682	297.133	360.908	356.436	382.681	425.371	411.765											0	0	0	0	0	0	0
J3KTC6	HUMAN			n.d.	4		1213.76	798.973	1143.72	735.62	1008.24	850.847	954.672	228.443	199.12	258.264											0	0	0	0	0	0	0
J3QK90	HUMAN			n.d.	2		134.833	78.041	131.229	93.2068	162.403	166.075	141.613	131.607	107.208	115.947											0	0	0	0	0	0	0
J3QRS3	HUMAN			n.d.	1		58.33	74.8386	45.9674	60.1839	49.6875	58.3716	38.0689	74.0434	44.543	52.0936											0	0	0	0	0	0	0
J3QSF7	HUMAN			n.d.	2		118.445	94.3309	105.428	85.1658	93.531	93.1168	89.8436	69.235	60.0456	66.5608											0	0	0	0	0	0	0
J3QSS1	HUMAN			n.d.	1		37.3107	40.0617	30.6464	41.7631	45.9006	45.6062	41.9236	47.0835	30.1682	31.4656											0	0	0	0	0	0	0
J3QTA2	HUMAN			n.d.	1		18.2309	14.306	21.896	20.0563	21.1818	23.4757	18.7766	16.6537	20.2302	20.3316											0	0	0	0	0	0	0
J3QTR3	HUMAN			n.d.	2		250.894	248.407	240.825	272.599	186.098	203.494	194.373	175.161	180.781	194.859											0	0	0	0	0	0	0
K7EIV0	HUMAN			n.d.	15		1290.3	1725.46	1505.27	1459.19	1117.76	1131.41	1077.54	1073.44	1030.21	956.016											0	0	0	0	0	0	0
K7EJ20	HUMAN			n.d.	4		275.736	235.905	252.903	279.997	242.344	225.223	253.844	237.626	254.17	252.337											0	0	0	0	0	0	0
K7EJC1	HUMAN			n.d.	1		283.485	213.626	182.054	194.051	264.129	383.919	182.671	176.989	124.793	154.382											0	0	0	0	0	0	0
K7EK35	HUMAN			n.d.	4		410.622	459.278	391.211	419.713	442.945	518.94	407.739	295.887	302.484	317.482											0	0	0	0	0	0	0
K7ELL7	HUMAN			n.d.	5		237.232	216.889	232.249	249.084	192.308	185.434	180.453	169.008	218.649	182.047											0	0	0	0	0	0	0
K7ELW0	HUMAN			n.d.	3		156.901	132.732	196.267	150.133	130.717	104.275	158.239	139.088	156.641	124.353											0	0	0	0	0	0	0
K7ELW1	HUMAN			n.d.	4		229.449	265.959	305.68	290.329	221.351	249.936	252.942	246.443	215.625	216.352											0	0	0	0	0	0	0
K7EM38	HUMAN			n.d.	14		1412.65	1202.23	1569.46	1149.1	1059.1	958.886	1003.81	790.171	1067.86	898.491											0	0	0	0	0	0	0
K7EML9	HUMAN			n.d.	1		125.378	116.451	132.121	120.187	117.695	135.279	135.43	146.205	137.901	135.112											0	0	0	0	0	0	0
K7EMU4	HUMAN			n.d.	1		83.7642	72.7406	56.0809	269.267	60.5999	22.3141	27.0225	63.135	51.0623	34.7277											0	0	0	0	0	0	0
K7ENE3	HUMAN			n.d.	1		30.4713	21.5122	22.2987	21.0233	20.6383	18.1815	17.4984	22.366	22.365	18.1605											0	0	0	0	0	0	0
K7EPA1	HUMAN			n.d.	1		191.834	162.983	169.664	170.04	136.245	142.798	133.932	110.771	126.949	121.434											0	0	0	0	0	0	0
K7EQ02	HUMAN			n.d.	2		223.858	247.709	158.676	163.523	121.26	106.394	113.307	99.254	103.201	95.2087											0	0	0	0	0	0	0
K7EQ48	HUMAN			n.d.	1		83.101	85.3334	103.297	96.6924	91.1536	98.4445	130.846	145.288	102.759	104.563											0	0	0	0	0	0	0
K7EQ51	HUMAN			n.d.	1		73.0179	64.0533	77.9281	85.8551	58.7132	59.0316	71.5485	87.7407	77.2797	75.2811											0	0	0	0	0	0	0
M0QX14	HUMAN			n.d.	1		43.9268	30.8556	36.1967	32.3252	62.7223	64.3474	31.2368	26.063	31.5653	27.4092											0	0	0	0	0	0	0
M0QXF7	HUMAN			n.d.	2		90.3938	132.642	72.6364	140.527	76.4388	146.339	80.6172	103.661	58.6074	93.9263											0	0	0	0	0	0	0
M0QY45	HUMAN			n.d.	1		121.1	95.7501	111.314	107.716	126.462	144.012	145.22	86.2883	65.6085	109.787											0	0	0	0	0	0	0
M0QY96	HUMAN			n.d.	1		13.7248	13.0365	16.2497	14.5816	11.178	19.9793	11.5825	13.8793	7.21519	11.0112											0	0	0	0	0	0	0
M0QYG8	HUMAN			n.d.	1		67.7712	61.0946	61.4689	68.73	73.762	66.5983	61.5735	63.9258	60.8835	50.6894											0	0	0	0	0	0	0
M0QZD9	HUMAN			n.d.	1		70.8525	77.1313	67.35	68.6927	36.6843	39.521	40.8181	38.648	43.5306	34.2748											0	0	0	0	0	0	0
M0QZK8	HUMAN			n.d.	1		40.5227	33.7529	33.9374	45.0509	32.7964	39.0317	47.5071	57.617	47.2395	36.3278											0	0	0	0	0	0	0
M0R042	HUMAN			n.d.	1		66.5656	49.5535	78.5094	61.6438	196.099	202.848	124.166	74.7459	85.7612	106.378											0	0	0	0	0	0	0
M0R1T5	HUMAN			n.d.	3		252.147	214.151	224.758	236.391	150.653	163.265	159.164	134.133	131.539	145.191											0	0	0	0	0	0	0
M0R1V2	HUMAN			n.d.	2		37.2805	33.014	49.4178	36.639	48.2628	61.2925	43.7742	23.3801	26.4623	23.2639											0	0	0	0	0	0	0
M0R261	HUMAN			n.d.	1		49.5815	46.4903	52.9582	66.5584	61.8895	59.2928	65.6059	52.6813	50.3532	48.854											0	0	0	0	0	0	0
M0R389	HUMAN			n.d.	2		210.676	239.249	241.846	245.549	222.742	220.367	240.939	215.771	245.853	187.749											0	0	0	0	0	0	0
O00182	HUMAN			n.d.	5		341.199	355.327	299.929	355.984	216.166	218.129	229.895	239.315	243.437	242.124											0	0	0	0	0	0	0
O00186	HUMAN			n.d.	8		452.828	451.71	423.357	446.57	337.588	372.111	350.359	377.358	339.485	356.056											0	0	0	0	0	0	0
O00214	HUMAN			n.d.	3		279.72	279.717	256.443	281.217	220.29	264.105	233.51	183.465	187.628	223.177											0	0	0	0	0	0	0
O00231	HUMAN			n.d.	5		519.685	386.464	374.245	350.162	483.534	576.052	349.695	322.842	323.253	274.216											0	0	0	0	0	0	0
O00232	HUMAN			n.d.	4		186.304	136.248	156.314	158.14	144.199	202.197	118.851	104.255	102.631	113.196											0	0	0	0	0	0	0
O00299	HUMAN			n.d.	2		328.521	302.527	366.661	334.954	317.453	478.502	353.567	351.362	277.79	268.69											0	0	0	0	0	0	0
O00442	HUMAN			n.d.	3		123.174	140.967	121.659	162.321	129.9	157.039	137.577	125.801	133.922	132.064											0	0	0	0	0	0	0
O00487	HUMAN			n.d.	2		658.411	471.351	539.118	468.383	525.968	568.344	429.257	361.324	386.489	382.099											0	0	0	0	0	0	0
O14523	HUMAN			n.d.	3		133.68	153.509	131.528	99.1243	115.097	87.7759	108.35	100.817	79.2811	96.9835											0	0	0	0	0	0	0
O14744	HUMAN			n.d.	8		418.62	388.457	370.105	419.486	345.276	363.189	369.055	360.432	365.879	335.354											0	0	0	0	0	0	0
O14818	HUMAN			n.d.	8		726.445	869.273	771.344	930.879	439.558	567.578	447.725	656.692	506.237	661.676											0	0	0	0	0	0	0
O14980	HUMAN			n.d.	16		1595.92	1657.67	1448.31	1428.82	1285.54	1640.18	1143.49	1091.44	1241.37	1095.66											0	0	0	0	0	0	0
O15127	HUMAN			n.d.	3	1	110.166	99.0656	96.5314	110.384	77.4148	69.7064	55.3762	79.1425	72.5057	84.8762											0	0	0	0	0	0	0
O15144	HUMAN			n.d.	3		220.39	198.227	226.439	249.576	190.673	205.572	195.602	177.593	202.38	164.211											0	0	0	0	0	0	0
O15173	HUMAN			n.d.	1		45.3105	48.5581	34.9103	36.2641	34.8441	34.822	42.6285	28.7156	28.388	31.4566											0	0	0	0	0	0	0
O15269	HUMAN			n.d.	1		40.821	30.7776	28.439	35.5928	32.1215	36.895	31.659	22.8731	28.0278	29.6832											0	0	0	0	0	0	0
O15400	HUMAN			n.d.	5	1	344.953	306.63	293.95	294.136	180.592	176.376	203.032	258.385	286.282	274.364											0	0	0	0	0	0	0
O15439	HUMAN			n.d.	7		327.017	313.544	269.843	302.559	384.95	358.607	401.657	269.019	256.058	326.954											0	0	0	0	0	0	0
O15498	HUMAN			n.d.	1		93.3884	138.843	73.6704	67.4057	136.26	139.441	119.331	43.3248	50.6424	61.3682											0	0	0	0	0	0	0
O43143	HUMAN			n.d.	2		201.804	188.331	175.817	175.6	157.98	153.387	147.037	138.904	125.686	135.153											0	0	0	0	0	0	0
O43242	HUMAN			n.d.	5		674.362	496.468	512.695	471.666	487.759	590.055	449.931	388.394	350.527	365.158											0	0	0	0	0	0	0
O43264	HUMAN			n.d.	3		204.742	197.895	184.483	194.984	127.11	118.249	121.385	127.816	146.545	151.081											0	0	0	0	0	0	0
O43681	HUMAN			n.d.	3		316.562	327.624	316.081	294.376	390.41	391.536	342.818	272.319	278.374	263.589											0	0	0	0	0	0	0
O43765	HUMAN			n.d.	4		796.639	944.519	753.397	775.419	337.381	292.881	349.598	568.275	600.029	465.535											0	0	0	0	0	0	0
O43852	HUMAN			n.d.	2		145.635	126.426	130.978	124.222	103.935	100.939	104.875	88.1687	90.5251	99.0401											0	0	0	0	0	0	0
O60333	HUMAN			n.d.	3		578.071	455.862	564.963	451.206	331.789	353.288	367.041	390.367	324.758	353.419											0	0	0	0	0	0	0
O60488	HUMAN			n.d.	8		1103.26	954.076	974.266	874.548	853.616	791.585	770.378	916.297	883.151	831.943											0	0	0	0	0	0	0
O60506-3	HUMAN			n.d.	5		305.767	380.03	250.304	318.247	413.122	390.114	355.686	222.497	214.772	176.182											0	0	0	0	0	0	0
O60613	HUMAN			n.d.	1		13.6386	21.0436	20.4693	19.9282	16.7349	13.7541	15.1294	11.1351	16.4759	15.5632											0	0	0	0	0	0	0
O60664	HUMAN			n.d.	5		215.289	229.195	197.047	200.693	214.695	219.142	219.223	173.486	174.361	157.783											0	0	0	0	0	0	0
O75083	HUMAN			n.d.	1		22.2531	24.31	30.4724	24.1552	18.9386	26.0816	22.3914	18.6816	16.522	23.5073											0	0	0	0	0	0	0
O75165	HUMAN			n.d.	4		372.889	334.997	355.114	352.751	194.836	231.767	161.465	200.561	206.467	202.548											0	0	0	0	0	0	0
O75326	HUMAN			n.d.	10		581.562	471.103	514.776	486.848	466.857	380.903	439.132	390.715	495.231	431.342											0	0	0	0	0	0	0
O75396	HUMAN			n.d.	2		334.699	322.337	276.201	311.158	236.483	238.288	255.42	230.638	190.578	235.854											0	0	0	0	0	0	0
O75531	HUMAN			n.d.	2		268.357	420.388	247.637	406.42	197.125	380.841	233.144	257.287	155.988	224.574											0	0	0	0	0	0	0
O75558	HUMAN			n.d.	1		45.9475	32.1533	38.8238	37.7029	42.4008	45.9542	39.811	25.9108	38.7639	34.849											0	0	0	0	0	0	0
O75663	HUMAN			n.d.	1		189.655	143.917	192.884	172.639	226.703	196.921	218.873	145.893	162.001	147.088											0	0	0	0	0	0	0
O75695	HUMAN			n.d.	5		411.265	381.622	316.463	338.544	401.295	393.903	377.796	286.257	276.008	325.438											0	0	0	0	0	0	0
O75874	HUMAN			n.d.	2		201.973	178.782	246.337	239.141	183.419	188.963	218.259	141.567	194.637	181.731											0	0	0	0	0	0	0
O75915	HUMAN			n.d.	3		99.069	104.492	91.013	97.9167	79.7044	71.487	87.1501	81.1409	85.0222	79.9617											0	0	0	0	0	0	0
O75955	HUMAN			n.d.	54		5979.16	5524.31	5282.46	5221.05	5065.4	4923.51	4831.64	4163.29	4545.84	4296.45											0	0	0	0	0	0	0
O94919	HUMAN			n.d.	12		620.322	574.679	551.228	628.209	561.815	511.933	568.621	452.094	471.609	465.895											0	0	0	0	0	0	0
O94973	HUMAN			n.d.	3		187.708	172.579	160.512	181.012	111.079	154.559	115.315	106.201	121.155	121.169											0	0	0	0	0	0	0
O95197	HUMAN			n.d.	3		382.654	378.75	328.648	382.983	379.94	315.878	389.343	291.895	322.373	343.23											0	0	0	0	0	0	0
O95236	HUMAN			n.d.	2		137.659	166.62	158.426	160.842	93.3218	96.6636	104.712	118.151	105.23	105.914											0	0	0	0	0	0	0
O95292	HUMAN			n.d.	2		174.404	151.041	133.428	125.25	162.904	169.355	198.505	119.795	151.397	149.977											0	0	0	0	0	0	0
O95347	HUMAN			n.d.	2		138.843	122.997	122.492	115.942	248.327	263.672	220.185	93.8123	104.375	99.9454											0	0	0	0	0	0	0
O95373	HUMAN			n.d.	11		1059.26	1032.9	949.334	903.738	982.575	1161.08	858.621	631.485	653.828	657.239											0	0	0	0	0	0	0
O95407	HUMAN			n.d.	2		589.599	398.987	436.269	316.583	401.216	622.065	380.585	128.245	76.5865	108.608											0	0	0	0	0	0	0
O95573	HUMAN			n.d.	3		197.017	216.731	175.879	185.018	174.272	148.525	181.15	162.058	156.08	165.866											0	0	0	0	0	0	0
O95782	HUMAN			n.d.	9		855.944	774.171	786.567	863.592	509.837	621.666	490.761	542.363	578.187	541.969											0	0	0	0	0	0	0
P00338	HUMAN			n.d.	2		126.03	70.6269	106.646	78.5126	111.152	108.656	92.7311	97.6078	102.608	71.4569											0	0	0	0	0	0	0
P00352	HUMAN			n.d.	5		773.252	732.34	987.68	876.994	631.786	507.487	643.527	726.016	777.39	791.37											0	0	0	0	0	0	0
P00374	HUMAN			n.d.	7		440.431	461.078	601.602	623.29	538.973	587.24	476.18	545.384	540.591	450.955											0	0	0	0	0	0	0
P00387	HUMAN			n.d.	7		498.456	449.778	419.932	428.098	401.161	381.46	429.852	333.798	345.166	372.682											0	0	0	0	0	0	0
P00390	HUMAN			n.d.	8		732.82	742.174	1120.66	1108.89	618.195	561.427	612.411	846.433	1035.31	760.269											0	0	0	0	0	0	0
P00441	HUMAN			n.d.	10		1101.97	1578.3	2371.14	2114.07	901.141	866.019	844.807	1883.96	1747.45	1275.6											0	0	0	0	0	0	0
P00491	HUMAN			n.d.	6		269.529	258.193	327.858	322.793	451.608	478.836	586.096	665.767	664.731	583.909											0	0	0	0	0	0	0
P00492	HUMAN			n.d.	4		314.193	301.769	389.829	297.994	238.076	183.17	218.559	272.094	309.624	282.824											0	0	0	0	0	0	0
P00915	HUMAN			n.d.	79		4768.65	5873.2	7022.55	6011.3	4762.12	4724.24	6389.02	8864.68	7939.07	6140.02											0	0	0	0	0	0	0
P00918	HUMAN			n.d.	28	2	2777.67	2860.63	3075.32	2995.94	2418.81	2383.09	3323.26	3808.26	3273.77	2714.02											0	0	0	0	0	0	0
P01008	HUMAN			n.d.	1		160.337	114.174	154.992	142.672	161.16	145.119	202.624	145.101	173.859	152.6											0	0	0	0	0	0	0
P01009	HUMAN			n.d.	1		67.3311	46.7042	73.7162	60.7698	67.0797	73.6365	72.1891	59.1495	53.0589	48.384											0	0	0	0	0	0	0
P01023	HUMAN			n.d.	1		108.14	62.2485	85.3862	66.227	134.47	115.024	218.217	90.9444	64.3853	90.7789											0	0	0	0	0	0	0
P01024	HUMAN			n.d.	5		458.221	363.151	370.066	355.792	425.77	392.803	517.122	311.141	249.151	292.912											0	0	0	0	0	0	0
P01031	HUMAN			n.d.	1		350.74	403.977	350.034	246.197	405.004	332.627	379.872	209.019	180.044	251.594											0	0	0	0	0	0	0
P01040	HUMAN			n.d.	2		391.294	186.375	267.633	317.245	208.709	327.017	338.958	196.428	236.648	225.924											0	0	0	0	0	0	0
P01111	HUMAN			n.d.	2		110.97	112.41	112.92	132.836	138.459	148.094	136.563	91.8356	114.15	127.353											0	0	0	0	0	0	0
P01116-2	HUMAN			n.d.	2		60.9115	59.5297	57.257	63.7359	54.6568	57.17	63.6545	50.7289	52.3623	47.1652											0	0	0	0	0	0	0
P01834	HUMAN			n.d.	3		289.405	241.457	382.395	265.603	274.316	480.633	271.5	259.091	204.574	221.343											0	0	0	0	0	0	0
P02008	HUMAN			n.d.	4		948.716	507.325	798.866	602.505	1066.25	1164.31	761.83	751.635	718.04	568.708											0	0	0	0	0	0	0
P02042	HUMAN			n.d.	89		12715.1	6257.12	10211.7	5747.09	16503.6	15331.4	10361.6	12872.2	9556.73	7113.47											0	0	0	0	0	0	0
P02533	HUMAN			n.d.	5		453.936	241.744	264.476	339.278	257.116	468.455	308.101	284.503	258.553	269.927											0	0	0	0	0	0	0
P02538	HUMAN			n.d.	6		262.188	197.267	166.162	400.571	150.239	249.315	148.204	171.093	203.655	144.91											0	0	0	0	0	0	0
P02549	HUMAN			n.d.	1177	5	135436	132028	126388	124938	98384.6	97427.1	91541.8	90527.8	97625	91053.4											0	0	0	0	0	0	0
P02724	HUMAN			n.d.	2		69.43	55.7621	66.0933	72.1101	45.972	51.4643	40.9222	43.2289	49.5087	44.074											0	0	0	0	0	0	0
P02730	HUMAN			n.d.	198	4	16899.1	16747.2	12992.1	14402	21957.6	16950.9	21728	12267.7	12483.4	16418.5											0	0	0	0	0	0	0
P02748	HUMAN			n.d.	1		40.0554	35.7497	37.9844	31.2336	42.4339	47.8651	88.1976	34.7637	32.2739	44.5982											0	0	0	0	0	0	0
P02749	HUMAN			n.d.	1		28.5383	48.2693	50.0236	24.2363	477.672	365.855	231.14	18.9989	15.6114	30.3602											0	0	0	0	0	0	0
P02768	HUMAN			n.d.	35		3131.67	2744.76	2624.99	2732.25	3160.41	3441.21	3197.72	2050.62	2085.95	2386.35											0	0	0	0	0	0	0
P04040	HUMAN			n.d.	37		2638.72	2621.6	3665.18	3629.8	2438.65	2362.69	2374.38	3798.34	4367.72	3540.22											0	0	0	0	0	0	0
P04080	HUMAN			n.d.	2		100.465	97.3738	152.958	141.207	50.0925	52.3788	61.3833	74.0745	88.6353	72.0484											0	0	0	0	0	0	0
P04259	HUMAN			n.d.	4		470.273	308.134	282.97	396.197	299.963	713.49	374.608	369.69	235.394	289.525											0	0	0	0	0	0	0
P04264	HUMAN			n.d.	62	2	7497.35	4024.8	4676.75	6832.41	4655.2	5900.78	5818.67	4387.29	4184.79	4437.86											0	0	0	0	0	0	0
P04406	HUMAN			n.d.	36		5043.81	5339.85	8643.8	6879.24	3344.35	2918.56	3218.92	5010.07	5446.28	4655.93											0	0	0	0	0	0	0
P04792	HUMAN			n.d.	3		207.37	190.46	178.37	203.649	131.333	144.773	129.433	168.297	165.426	160.424											0	0	0	0	0	0	0
P04921	HUMAN			n.d.	24	3	769.597	605.018	617.465	744.288	896.65	858.07	796.366	555.844	666.667	749.873											0	0	0	0	0	0	0
P05023	HUMAN			n.d.	5		298.826	262.092	228.307	264.31	362.161	283.058	339.89	223.66	259.728	272.935											0	0	0	0	0	0	0
P05089	HUMAN			n.d.	2		112.468	85.738	103.989	118.358	76.1753	91.7146	87.0631	99.5303	90.0562	90.3273											0	0	0	0	0	0	0
P05109	HUMAN			n.d.	4		335.623	206.016	359.556	308.371	303.647	348.076	271.108	278.822	208.695	220.91											0	0	0	0	0	0	0
P05198	HUMAN			n.d.	6		428.701	445.815	401.72	484.175	287.411	284.775	306.845	314.772	313.41	287.501											0	0	0	0	0	0	0
P05455	HUMAN			n.d.	1		22.5917	24.7916	20.2796	22.6306	18.4783	20.8939	16.9142	9.34458	12.9222	13.8421											0	0	0	0	0	0	0
P06702	HUMAN			n.d.	1		218.357	100.661	148.05	187.33	169.648	142.452	158.397	113.442	124.963	116.365											0	0	0	0	0	0	0
P06703	HUMAN			n.d.	2		256.926	295.234	367.936	365.836	307.871	328.951	250.569	365.787	343.209	277.184											0	0	0	0	0	0	0
P06727	HUMAN			n.d.	2		122.604	85.2011	139.689	144.279	216.412	223.454	208.66	117.988	119.678	116.605											0	0	0	0	0	0	0
P06733	HUMAN			n.d.	5		367.16	312.363	428.257	415.958	287.698	289.839	387.03	320.019	317.314	317.519											0	0	0	0	0	0	0
P06753-2	HUMAN			n.d.	22		2218.99	3015.09	2280.15	2266.96	1761.85	1939.23	1362.47	2707.64	2206.38	1808.28											0	0	0	0	0	0	0
P06753-4	HUMAN			n.d.	3		237.314	241.637	218.926	194.038	183.629	163.358	144.988	191.578	188.919	154.969											0	0	0	0	0	0	0
P06899	HUMAN			n.d.	3		344.31	340.09	367.037	338.617	252.534	225.204	236.182	292.84	307.406	266.215											0	0	0	0	0	0	0
P07195	HUMAN			n.d.	9		783.218	540.979	768.407	682.225	818.066	986.652	889.646	1052.89	938.109	814.165											0	0	0	0	0	0	0
P07203	HUMAN			n.d.	6		615.31	590.39	826.672	853.574	500.992	534.816	511.228	590.398	582.826	574.276											0	0	0	0	0	0	0
P07384	HUMAN			n.d.	55		3984.16	5402.03	5135.26	4681.32	3483.81	3427.47	3248.04	3559.56	4480.19	3267.38											0	0	0	0	0	0	0
P07451	HUMAN			n.d.	2		149.42	117.684	166.978	134.716	99.3397	91.5756	155.543	205.696	196.407	143.965											0	0	0	0	0	0	0
P07738	HUMAN			n.d.	1		49.9292	42.6238	63.3301	51.2131	93.1749	82.1006	78.8131	83.5385	109.421	77.0928											0	0	0	0	0	0	0
P07900	HUMAN			n.d.	17	2	1470.43	1421.72	1546.65	1612.28	1318.59	1735.68	1552.27	1203.87	1164.6	1245.56											0	0	0	0	0	0	0
P07954	HUMAN			n.d.	1		115.354	108.627	112.651	123.248	108.805	112.2	123.462	130.807	109.655	120.076											0	0	0	0	0	0	0
P08107	HUMAN			n.d.	29		4030.03	3730.97	2812.78	2962.76	2195.28	2095.83	2385.16	2453.18	2248.12	2074.56											0	0	0	0	0	0	0
P08237	HUMAN			n.d.	2		223.188	186.917	180.533	184.133	198.253	227.411	207.398	223.782	206.692	198.127											0	0	0	0	0	0	0
P08238	HUMAN			n.d.	1	1	113.58	91.4504	91.9421	94.8499	93.9578	99.5713	98.8722	99.8923	100.511	106.893											0	0	0	0	0	0	0
P08311	HUMAN			n.d.	3		116.936	80.6183	108.724	119.527	95.2576	97.7745	86.1975	76.3181	57.9826	60.4331											0	0	0	0	0	0	0
P08754	HUMAN			n.d.	1		14.8555	17.1397	9.08549	12.3207	17.2898	12.7292	13.7519	11.0581	11.7236	8.3091											0	0	0	0	0	0	0
P08779	HUMAN			n.d.	8		457.651	258.64	254.445	378.082	303.213	667.733	373.754	314.912	233.535	264.994											0	0	0	0	0	0	0
P09105	HUMAN			n.d.	8		409.054	326.593	361.788	359.85	342.961	369.18	284.839	291.608	342.355	280.026											0	0	0	0	0	0	0
P09211	HUMAN			n.d.	8		610.388	615.062	949.324	925.244	449.489	486.349	504.37	672.827	676.513	605.17											0	0	0	0	0	0	0
P09496-2	HUMAN			n.d.	3		185.162	181.754	201.107	213.594	92.4025	96.5606	77.1207	193.218	173.762	136.523											0	0	0	0	0	0	0
P09543	HUMAN			n.d.	5		445.921	395.269	365.863	341.304	393.003	365.598	365.026	299.172	277.903	288.309											0	0	0	0	0	0	0
P09917	HUMAN			n.d.	1		77.2254	55.3824	67.7952	49.4981	88.7912	85.2108	92.6331	48.362	53.0848	48.0602											0	0	0	0	0	0	0
P09960	HUMAN			n.d.	1		40.5512	30.0976	32.8632	35.1212	39.8065	53.6833	48.2813	42.2175	42.4756	31.7676											0	0	0	0	0	0	0
P10599	HUMAN			n.d.	3		585.887	575.283	699.956	649.267	540.602	494.022	549.059	638.053	736.27	666.888											0	0	0	0	0	0	0
P10644	HUMAN			n.d.	7		525.256	569.278	439.352	531.688	426.341	439.973	419.046	344.279	346.016	388.562											0	0	0	0	0	0	0
P10909	HUMAN			n.d.	2		75.7313	85.3596	68.6577	61.7068	50.0975	43.8359	42.1969	55.6169	57.1496	47.5158											0	0	0	0	0	0	0
P11021	HUMAN			n.d.	11		1352.97	1187.06	1253.92	1239.97	956.741	879.603	933.131	932.245	1026.64	926.317											0	0	0	0	0	0	0
P11142	HUMAN			n.d.	49		7719.08	7462.65	6422.46	5972.68	4624.16	4232.43	4683.2	4790.03	4558.69	4593.95											0	0	0	0	0	0	0
P11166	HUMAN			n.d.	15	2	1203.57	1059.52	875.829	851.229	1133.95	851.726	1099.15	896.013	1069.31	1087.08											0	0	0	0	0	0	0
P11171	HUMAN			n.d.	54	9	10325.9	12537.3	8671.39	9316.23	4491.56	4902.57	4638.5	8357.73	6541.47	7755.28											0	0	0	0	0	0	0
P11171-4	HUMAN			n.d.	7		818.437	656.058	682.089	631.017	355.458	278.068	360.792	522.559	697.279	443.169											0	0	0	0	0	0	0
P11215	HUMAN			n.d.	5		233.533	136.907	248.7	213.619	257.062	249.775	221.283	206.79	148.67	161.308											0	0	0	0	0	0	0
P11277	HUMAN			n.d.	596	8	69416	69448.1	60312.4	60251.6	49772.4	46239.6	44498.1	45481.4	44609.6	45775.7											0	0	0	0	0	0	0
P11413	HUMAN			n.d.	1		19.802	23.1733	25.2181	26.507	20.8248	19.0546	20.4419	23.0633	21.1545	22.0462											0	0	0	0	0	0	0
P11678	HUMAN			n.d.	9		579.766	510.375	544.29	522.531	408.269	393.915	448.846	380.789	294.872	331.751											0	0	0	0	0	0	0
P13489	HUMAN			n.d.	10		625.94	710.676	654.102	639.941	761.352	880.089	774.435	472.646	464.498	473.787											0	0	0	0	0	0	0
P13645	HUMAN			n.d.	38		3295.94	2395.97	2392.58	3604.29	2453.71	2830.42	3150.56	2932.82	2552.93	2509.27											0	0	0	0	0	0	0
P13647	HUMAN			n.d.	12		1051.21	600.628	662.542	987.594	668.172	927.351	893.269	740.821	595.462	700.747											0	0	0	0	0	0	0
P13667	HUMAN			n.d.	2		55.0051	51.0809	46.5859	53.7169	46.4633	35.6262	44.8861	33.0458	49.3727	41.4663											0	0	0	0	0	0	0
P14209	HUMAN			n.d.	1	1	26.985	28.8577	34.0237	37.1695	24.9733	36.829	20.0382	24.68	30.5695	26.1994											0	0	0	0	0	0	0
P14324	HUMAN			n.d.	1		31.306	27.6257	30.5531	27.8714	32.7371	38.8636	30.5287	28.441	27.4859	21.1738											0	0	0	0	0	0	0
P14625	HUMAN			n.d.	13	1	694.646	644.385	651.726	647.568	533.386	550.969	513.018	515.629	531.021	471.463											0	0	0	0	0	0	0
P14735	HUMAN			n.d.	2		110.296	99.8549	85.9782	102.784	213.218	172.456	192.802	118.757	90.5231	88.7263											0	0	0	0	0	0	0
P14923	HUMAN			n.d.	6		437.195	289.975	290.366	383.247	292.486	315.796	346.826	313.625	306.625	274.426											0	0	0	0	0	0	0
P15924	HUMAN			n.d.	9		1018.7	787.277	663.348	888.129	552.241	668.968	731.943	635.052	703.445	857.374											0	0	0	0	0	0	0
P16152	HUMAN			n.d.	3		147.465	160.543	207.254	219.905	149.079	180.179	160.109	151.556	146.721	172.758											0	0	0	0	0	0	0
P16157	HUMAN			n.d.	390	23	39282	39075.9	36177.3	34433.8	45339.9	39331.8	38645	27121.3	31445.4	29123.1											0	0	0	0	0	0	0
P16157-3	HUMAN			n.d.	3		292.779	253.148	249.135	251.474	169.539	180.758	158.199	185.098	205.423	204.034											0	0	0	0	0	0	0
P16452	HUMAN			n.d.	193	1	18220.5	18427.8	16464.3	16070.9	13962.5	14439	13040.1	12333.9	12674.1	13151.3											0	0	0	0	0	0	0
P16930	HUMAN			n.d.	4		325.172	330.735	342.742	357.362	343.337	390.073	388.352	362.135	338.488	349.267											0	0	0	0	0	0	0
P16989	HUMAN			n.d.	4		269.713	286.199	229.057	272.311	286.198	242.235	212.346	265.824	358.49	167.22											0	0	0	0	0	0	0
P17066	HUMAN			n.d.	2		94.9181	107.206	85.0716	126.543	38.6656	36.3144	43.5876	78.7723	65.9891	76.6157											0	0	0	0	0	0	0
P17213	HUMAN			n.d.	1		121.337	77.5958	146.858	129.433	154.284	156.563	108.091	118.044	72.3255	78.9927											0	0	0	0	0	0	0
P17612	HUMAN			n.d.	5		621.496	588.575	461.898	593.613	402.832	437.935	421.884	326.536	364.995	436.857											0	0	0	0	0	0	0
P17812	HUMAN			n.d.	2		177.865	201.617	163.375	186.887	148.831	159.467	128.208	164.739	140.738	151.664											0	0	0	0	0	0	0
P17858	HUMAN			n.d.	2		54.3497	39.7077	51.3557	51.9532	55.6425	67.0947	59.0761	47.4721	43.2297	45.4248											0	0	0	0	0	0	0
P17931	HUMAN			n.d.	8		1255.78	1315.79	1262.29	1252.25	772.885	662.088	620.687	911.929	916.107	702.109											0	0	0	0	0	0	0
P17987	HUMAN			n.d.	8		1979.59	1811.22	1674.78	1674.05	885.332	978.605	972.459	1243.41	1216.73	1134.86											0	0	0	0	0	0	0
P19012	HUMAN			n.d.	4		624.144	392.877	413.487	627.284	428.947	489.311	601.99	439.911	398.224	390.88											0	0	0	0	0	0	0
P19013	HUMAN			n.d.	2		161.826	29.1138	58.005	100.117	59.1612	327.162	120.192	77.4359	48.7297	72.6209											0	0	0	0	0	0	0
P19338	HUMAN			n.d.	1		62.4079	65.8697	76.987	72.4181	58.2578	67.1654	62.4666	52.3246	45.112	50.0089											0	0	0	0	0	0	0
P20020	HUMAN			n.d.	7		534.975	522.377	444.512	469.404	598.578	486.046	594.64	369.132	383.425	450.403											0	0	0	0	0	0	0
P20042	HUMAN			n.d.	5		338.533	393.71	348.992	401.436	207.187	171.596	206.98	343.007	298.256	292.557											0	0	0	0	0	0	0
P20382	HUMAN			n.d.	1		296.284	295.049	294.661	367.538	380.327	490.722	440.1	185.835	156.78	279.139											0	0	0	0	0	0	0
P20618	HUMAN			n.d.	10		806.981	769.687	770.612	824.292	477.113	468.334	417.421	581.911	582.997	586.295											0	0	0	0	0	0	0
P21333	HUMAN			n.d.	2		48.2939	41.3957	37.3614	44.1362	49.3022	45.9527	50.0551	40.117	43.0579	41.8641											0	0	0	0	0	0	0
P21796	HUMAN			n.d.	1		52.9152	48.799	55.3847	67.3664	45.7962	60.4871	39.1528	41.9594	43.2837	48.0448											0	0	0	0	0	0	0
P22303	HUMAN			n.d.	6		361.284	371.11	317.552	345.124	308.973	314.078	285.803	274.215	319.64	307.231											0	0	0	0	0	0	0
P22314	HUMAN			n.d.	5		266.215	289.127	283.055	307.168	228.65	257.46	300.516	285.146	269.088	245.113											0	0	0	0	0	0	0
P23276	HUMAN			n.d.	4		198.782	184.276	175.802	165.547	233.375	185.316	208.873	138.391	150.87	171.054											0	0	0	0	0	0	0
P23284	HUMAN			n.d.	1		84.614	80.7066	89.3945	90.6671	85.9388	88.2647	70.3064	74.1532	69.4391	62.7867											0	0	0	0	0	0	0
P23526	HUMAN			n.d.	10		687.471	768.841	1251.34	1240.18	537.61	561.675	563.382	981.827	1001.8	883.106											0	0	0	0	0	0	0
P23634	HUMAN			n.d.	9	1	791.494	731.679	667.352	725.525	1003.24	838.984	983.745	566.814	630.245	755.037											0	0	0	0	0	0	0
P24158	HUMAN			n.d.	1		45.076	38.1102	56.0133	50.6609	54.202	51.064	47.7103	50.5623	29.5545	33.0399											0	0	0	0	0	0	0
P24666	HUMAN			n.d.	2		125.646	133.913	156.738	161.869	107.13	113.772	137.265	103.632	115.017	128.032											0	0	0	0	0	0	0
P25685	HUMAN			n.d.	4		305.166	277.499	279.435	293.266	223.898	217.074	238.758	204.73	226.937	194.921											0	0	0	0	0	0	0
P25686	HUMAN			n.d.	9		672.594	558.368	598.911	568.511	536.735	545.597	546.573	400.56	375.698	355.196											0	0	0	0	0	0	0
P25705	HUMAN			n.d.	5		570.94	479.274	537.101	563.885	492.722	492.791	461.952	425.807	344.01	372.533											0	0	0	0	0	0	0
P25786	HUMAN			n.d.	13		1546.56	1403.75	1672.3	1617.32	915.096	932.026	902.64	1085.57	1202.14	1156.26											0	0	0	0	0	0	0
P25787	HUMAN			n.d.	3		223.806	223.522	219.688	239.306	129.009	140.204	109.008	190.282	196.013	187.793											0	0	0	0	0	0	0
P25788	HUMAN			n.d.	12		1181.36	1178.65	1401.84	1354.08	752.778	772.168	739.17	968.31	1096.68	962.093											0	0	0	0	0	0	0
P26038	HUMAN			n.d.	4		359.105	367.647	386.278	432.087	300.919	316.28	300.526	309.44	284.814	276.234											0	0	0	0	0	0	0
P26447	HUMAN			n.d.	2		119.839	121.616	138.721	134.914	132.538	140.971	98.2966	117.691	113.71	102.933											0	0	0	0	0	0	0
P27348	HUMAN			n.d.	7		407.271	393.797	375.12	420.446	314.308	350.747	296.594	298.892	311.459	296.004											0	0	0	0	0	0	0
P27797	HUMAN			n.d.	14		2326.5	2240.92	2160.12	2145.01	1554.17	1518.21	1620.92	1503.99	1625.24	1432.75											0	0	0	0	0	0	0
P28066	HUMAN			n.d.	5	1	442.587	440.328	524.658	567.982	326.311	341.483	299.547	431.344	457.112	393.972											0	0	0	0	0	0	0
P28070	HUMAN			n.d.	3		343.066	320.446	377.647	424.463	194.211	202.572	186.986	273.079	262.747	258.476											0	0	0	0	0	0	0
P28072	HUMAN			n.d.	8		2053.13	1926.3	2237.44	2274.1	1309.81	1305.3	1196.34	1583.89	1622.19	1697.26											0	0	0	0	0	0	0
P28074	HUMAN			n.d.	14		1284.96	1295.82	1503.56	1436.92	736.22	725.734	703.892	1004.03	1130.17	1102.22											0	0	0	0	0	0	0
P28289	HUMAN			n.d.	57		7062.44	6724.1	6885.52	7823.79	5427.94	5784.24	5396.04	4842.4	5881.93	5155.16											0	0	0	0	0	0	0
P28482	HUMAN			n.d.	1		161.884	184.588	176.615	203.59	125.76	112.56	140.89	225.606	217.154	195.409											0	0	0	0	0	0	0
P29144	HUMAN			n.d.	26		2806.77	2720.54	2820.4	2651.93	1479.46	1433.78	1390.4	2591.36	2434.41	2442.51											0	0	0	0	0	0	0
P29508	HUMAN			n.d.	2		299.63	156.656	275.324	306.083	275.735	318.189	390.204	192.352	199.633	227.686											0	0	0	0	0	0	0
P30040	HUMAN			n.d.	1		42.015	21.5626	27.4701	20.606	60.4164	74.0665	38.2605	77.1416	46.4887	32.9108											0	0	0	0	0	0	0
P30041	HUMAN			n.d.	8		577.304	645.308	762.098	822.869	537.447	606.95	630.998	686.045	629.626	741.643											0	0	0	0	0	0	0
P30043	HUMAN			n.d.	15		1020.81	1050.55	1277.8	1403.37	988.468	1245.61	1260.53	1177.52	1023.46	1150.41											0	0	0	0	0	0	0
P30044	HUMAN			n.d.	1		56.2208	43.9757	60.9938	62.057	66.1985	53.8509	70.7018	54.4113	49.4406	50.5554											0	0	0	0	0	0	0
P30085	HUMAN			n.d.	1		14.0332	9.9939	13.9742	12.7826	6.50411	10.5585	13.0649	10.3035	9.92058	9.06322											0	0	0	0	0	0	0
P30613	HUMAN			n.d.	5		347.573	304.504	342.463	336.023	287.693	275.86	265.004	287.358	310.571	273.776											0	0	0	0	0	0	0
P30740	HUMAN			n.d.	10		543.413	529.017	719.674	741.779	491.611	549.491	488.487	583.938	568.115	507.84											0	0	0	0	0	0	0
P31942	HUMAN			n.d.	2		161.437	151.201	127.235	139.424	146.254	135.907	196.129	112.979	104.459	99.8654											0	0	0	0	0	0	0
P31944	HUMAN			n.d.	2		168.02	84.1355	94.54	101.036	78.4651	82.6918	107.74	83.3725	76.4167	79.9446											0	0	0	0	0	0	0
P31946	HUMAN			n.d.	10		1076.9	1122.82	1041.01	1146.66	761.633	847.758	830.046	787.723	834.461	807.898											0	0	0	0	0	0	0
P31947	HUMAN			n.d.	1		26.3942	36.2243	34.6649	36.2378	30.1637	29.3297	46.5476	51.2015	25.9488	35.4732											0	0	0	0	0	0	0
P32019	HUMAN			n.d.	3		175.715	165.463	146.726	173.563	144.647	165.04	146.542	76.5473	73.9604	100.689											0	0	0	0	0	0	0
P32119	HUMAN			n.d.	26		4127.26	3536.14	5409.17	5462.94	2851.53	2303.46	2916.21	5512.98	6292.55	5498.92											0	0	0	0	0	0	0
P32121	HUMAN			n.d.	2		224.021	241.749	233.391	227.098	206.129	209.679	217.953	141.507	143.452	138.26											0	0	0	0	0	0	0
P32856	HUMAN			n.d.	1		140.186	121.324	109.492	133.467	109.844	94.0015	109.556	90.7714	104.337	117.629											0	0	0	0	0	0	0
P34932	HUMAN			n.d.	7		546.362	496.612	528.266	621.664	487.414	503.374	558.665	586.851	549.997	526.673											0	0	0	0	0	0	0
P35527	HUMAN			n.d.	41		4041.4	1699.52	2153.39	2919.04	2138.67	2553.94	2362.7	1766.9	1965.6	2132.19											0	0	0	0	0	0	0
P35555	HUMAN			n.d.	1		37.8004	47.5595	35.0743	55.9947	43.9294	64.0462	42.3139	26.8441	21.0317	33.341											0	0	0	0	0	0	0
P35579	HUMAN			n.d.	7		349.01	334.58	351.007	358.437	363.948	350.073	346.62	368.497	299.748	320.124											0	0	0	0	0	0	0
P35612	HUMAN			n.d.	143	31	20069	19422.8	16860.2	15615.3	11549.3	11142.5	11182.5	13894.1	13464.8	13267											0	0	0	0	0	0	0
P35613	HUMAN			n.d.	11	1	795.356	775.838	738.431	770.19	665.779	768.328	648.884	604.799	729.659	615.675											0	0	0	0	0	0	0
P35908	HUMAN			n.d.	31	1	4700.09	3301.38	4153.33	6046.12	3657.33	4819.28	4827.74	4156.38	3584.38	3105.45											0	0	0	0	0	0	0
P35998	HUMAN			n.d.	6		389.045	281.568	300.237	273.108	364.707	412.164	280.326	209.069	208.8	211.908											0	0	0	0	0	0	0
P36959	HUMAN			n.d.	6		676.358	654.207	961.065	878.473	427.731	418.504	415.882	643.806	695.838	613.406											0	0	0	0	0	0	0
P37837	HUMAN			n.d.	5		485.297	488.497	757.634	772.696	364.475	369.193	430.389	572.926	611.689	476.074											0	0	0	0	0	0	0
P38919	HUMAN			n.d.	2		157.192	136.173	179.906	189.93	160.982	166.798	132.524	120.956	152.836	131.068											0	0	0	0	0	0	0
P41091	HUMAN			n.d.	6		761.912	748.581	698.871	661.204	544.774	502.469	525.461	559.628	566.89	504.559											0	0	0	0	0	0	0
P42566	HUMAN			n.d.	5		301.893	298.535	311.876	334.562	175.625	186.095	164.586	252.341	278.935	271.357											0	0	0	0	0	0	0
P42704	HUMAN			n.d.	2		386.852	277.677	338.488	237.395	297.757	260.457	272.683	91.5391	63.9371	99.4281											0	0	0	0	0	0	0
P43487	HUMAN			n.d.	3		261.656	209.876	239.181	221.613	218.254	234.012	181.585	253.938	244.573	182.215											0	0	0	0	0	0	0
P43686	HUMAN			n.d.	2		194.268	128.425	167.172	119.633	187.996	190.196	132.088	105.651	129.441	100.495											0	0	0	0	0	0	0
P45974	HUMAN			n.d.	7		309.967	334.731	342.66	325.852	296.074	326.484	338.267	300.215	309.683	276.803											0	0	0	0	0	0	0
P46060	HUMAN			n.d.	3		298.076	277.61	321.171	272.173	419.406	549.536	324.502	154.457	182.884	180.411											0	0	0	0	0	0	0
P46531	HUMAN			n.d.	1		63.8885	58.6296	81.5938	87.3651	61.7531	57.8615	66.9628	59.2543	45.3751	67.5247											0	0	0	0	0	0	0
P46734	HUMAN			n.d.	4		293.256	343.857	281.801	329.734	200.595	222.376	198.159	285.308	265.501	265.432											0	0	0	0	0	0	0
P47929	HUMAN			n.d.	1		53.4505	41.5016	42.1991	54.1857	48.4671	44.8302	77.618	50.3299	41.3669	50.1611											0	0	0	0	0	0	0
P48147	HUMAN			n.d.	2		133.807	140.96	216.118	217.319	108.123	114.513	133.949	162.316	185.281	140.46											0	0	0	0	0	0	0
P48506	HUMAN			n.d.	1		31.8438	38.9517	39.4485	40.308	24.1187	16.1438	33.8412	27.0023	27.4228	31.7874											0	0	0	0	0	0	0
P48507	HUMAN			n.d.	2		213.736	219.371	209.348	204.727	211.957	217.588	243.625	233.971	230.288	210.876											0	0	0	0	0	0	0
P48637	HUMAN			n.d.	7		420	417.228	576.239	604.213	342.007	340.758	325.197	464.996	524.548	449.047											0	0	0	0	0	0	0
P49189	HUMAN			n.d.	4		249.195	231.394	315.086	314.198	194.394	171.651	218.772	204.563	257.982	238.297											0	0	0	0	0	0	0
P49247	HUMAN			n.d.	4		193.803	195.458	222.312	211.88	138.017	143.853	116.736	185.907	215.927	191.226											0	0	0	0	0	0	0
P49257	HUMAN			n.d.	2		71.8647	64.4319	58.6424	73.1254	58.017	51.586	61.4753	60.267	50.0688	51.1314											0	0	0	0	0	0	0
P49368	HUMAN			n.d.	12		976.144	927.044	856.632	880.738	488.905	494.756	508.631	552.046	600.863	611.951											0	0	0	0	0	0	0
P49720	HUMAN			n.d.	7		644.17	564.122	729.293	772.819	406.855	438.657	386.041	458.87	548.207	555.354											0	0	0	0	0	0	0
P49721	HUMAN			n.d.	7		701.61	722.125	705.12	654.97	411.059	358.549	335.479	534.857	482.993	478.603											0	0	0	0	0	0	0
P50416	HUMAN			n.d.	3		127.908	142.893	132.169	145.644	126.116	103.698	112.244	104.087	99.0761	110.45											0	0	0	0	0	0	0
P50454	HUMAN			n.d.	3		380.79	376.496	330.097	390.687	301.802	321.285	310.592	278.484	272.393	294.74											0	0	0	0	0	0	0
P50570	HUMAN			n.d.	36		3158.77	3552.71	3193.86	3497.06	1785.91	1760.88	1852.54	2774.2	3015.04	2498.85											0	0	0	0	0	0	0
P50895	HUMAN			n.d.	12		573.827	498.427	471.872	490.709	486.229	430.653	444.077	350.521	415.25	386.153											0	0	0	0	0	0	0
P50990	HUMAN			n.d.	16		2152.92	1964.19	1685.61	1585.2	907.122	980.413	936.128	1281.03	1191.32	1158.63											0	0	0	0	0	0	0
P51571	HUMAN			n.d.	3		77.3214	83.4919	95.7124	108.409	126.545	147.105	117.638	100.219	79.0799	86.4747											0	0	0	0	0	0	0
P51991	HUMAN			n.d.	2		68.2434	72.1941	64.1495	68.5972	60.0987	65.2218	61.8619	48.9371	49.226	52.7965											0	0	0	0	0	0	0
P52597	HUMAN			n.d.	3		348.517	310.012	297.902	271.015	337.858	440.157	311.157	226.108	237.649	177.037											0	0	0	0	0	0	0
P53004	HUMAN			n.d.	4		497.332	496.371	569.539	616.892	422.315	498.325	556.299	417.213	440.565	447.136											0	0	0	0	0	0	0
P53396	HUMAN			n.d.	8		827.486	677.908	812.992	781.479	792.975	801.973	799.634	636.611	672.945	653.777											0	0	0	0	0	0	0
P53985	HUMAN			n.d.	3	1	420.88	394.257	283.31	272.593	430.167	338.501	372.816	262.735	259.03	322.408											0	0	0	0	0	0	0
P53990	HUMAN			n.d.	8		773.568	821.535	715	677.546	739.065	766.473	583.106	455.756	528.775	481.393											0	0	0	0	0	0	0
P54577	HUMAN			n.d.	3		225.424	231.576	214.704	237.927	176.514	191.832	182.159	172.462	173.439	176.148											0	0	0	0	0	0	0
P54652	HUMAN			n.d.	11		1060.16	963.462	888.773	945.587	654.742	614.871	740.419	651.963	638.445	630.302											0	0	0	0	0	0	0
P54920	HUMAN			n.d.	5		385.173	280.783	280.152	279.168	325.745	340.051	262.774	198.481	186.375	181.251											0	0	0	0	0	0	0
P55010	HUMAN			n.d.	2		209.632	158.075	173.766	189.352	174.926	149.738	139.958	208.47	217.758	194.887											0	0	0	0	0	0	0
P55060	HUMAN			n.d.	5		329.456	285.133	238.189	210.379	386.746	419.691	234.031	151.949	155.35	145.042											0	0	0	0	0	0	0
P55072	HUMAN			n.d.	22		1844.1	1566.17	1698.98	1688.07	1677.73	1670.41	1604.67	1694.4	1942.45	1767.38											0	0	0	0	0	0	0
P55263	HUMAN			n.d.	1		13.4009	9.32559	12.5428	14.4411	12.3057	17.8794	11.8069	12.835	14.1347	12.0366											0	0	0	0	0	0	0
P56537	HUMAN			n.d.	3		119.823	87.5448	102.315	110.893	102.682	84.5577	79.3176	69.5586	90.0061	84.5026											0	0	0	0	0	0	0
P57772	HUMAN			n.d.	2		143.47	149.415	144.641	163.912	95.5203	95.7814	89.965	120.696	122.859	121.195											0	0	0	0	0	0	0
P59665	HUMAN			n.d.	3		100.42	78.7418	96.1949	96.4708	89.03	93.5235	66.2915	132.625	80.844	73.867											0	0	0	0	0	0	0
P60174	HUMAN			n.d.	7		532.929	598.194	822.233	831.705	378.175	355.005	418.309	558.541	577.413	499.946											0	0	0	0	0	0	0
P60520	HUMAN			n.d.	1		112.797	103.049	111.516	124.391	99.9127	114.008	81.8088	96.129	95.1507	95.6061											0	0	0	0	0	0	0
P60709	HUMAN			n.d.	76		6728.96	7084.6	4974.54	3463.54	4250.41	3226.04	3440.81	4656.87	4051.19	4115.36											0	0	0	0	0	0	0
P60891	HUMAN			n.d.	4		311.271	270.909	294.739	304.888	278.114	333.695	289.501	348.874	306.881	347.7											0	0	0	0	0	0	0
P60953	HUMAN			n.d.	8		1493.25	1497.65	1268.32	983.89	1266.62	1042	1239.38	894.438	828.594	811.914											0	0	0	0	0	0	0
P61009	HUMAN			n.d.	1		66.04	53.1408	58.4317	59.6909	62.8327	66.0284	72.9895	41.7093	45.4977	49.1066											0	0	0	0	0	0	0
P61020	HUMAN			n.d.	1		64.7113	82.8157	62.1405	83.6801	50.5993	62.7974	44.9902	52.5272	50.0431	67.1853											0	0	0	0	0	0	0
P61026	HUMAN			n.d.	2		230.137	205.145	178.234	180.078	192.39	177.532	187.177	128.856	122.605	162.068											0	0	0	0	0	0	0
P61106	HUMAN			n.d.	5		367.287	337.387	352.481	341.539	286.594	329.302	330.133	263.503	272.738	301.893											0	0	0	0	0	0	0
P61221	HUMAN			n.d.	1		53.6379	42.1813	53.5838	48.1211	32.8643	34.0499	29.0813	34.5246	31.3751	38.932											0	0	0	0	0	0	0
P61225	HUMAN			n.d.	9		751.115	687.603	657.772	706.963	731.918	702.991	711.121	543.592	585.91	673.564											0	0	0	0	0	0	0
P61586	HUMAN			n.d.	5		333.083	337.435	312.556	286.019	312.376	359.236	324.579	284.161	243.746	264.465											0	0	0	0	0	0	0
P61978	HUMAN			n.d.	3		193.43	170.347	157.816	179.213	173.023	140.311	139.776	131.943	125.755	134.54											0	0	0	0	0	0	0
P61981	HUMAN			n.d.	4		494.419	475.694	537.818	470.323	404.483	422.468	439.608	375.375	487.823	424.826											0	0	0	0	0	0	0
P62136	HUMAN			n.d.	3		83.6501	71.487	69.2392	71.4518	42.587	40.7504	44.89	54.591	56.9888	55.94											0	0	0	0	0	0	0
P62191	HUMAN			n.d.	5		363.669	259.727	304.317	237.217	313.536	288.17	240.864	180.034	212.483	197.191											0	0	0	0	0	0	0
P62195	HUMAN			n.d.	3		64.361	42.3838	57.5269	50.0295	59.0805	72.0893	44.4334	54.2818	50.8697	40.0638											0	0	0	0	0	0	0
P62258	HUMAN			n.d.	27		1901.8	1746.58	1858.97	1929.06	1618.49	1781.51	1779.53	1345.48	1571.04	1476.84											0	0	0	0	0	0	0
P62330	HUMAN			n.d.	4		621.756	609.172	576.423	568.684	626.245	627.36	659.869	441.604	464.457	466.869											0	0	0	0	0	0	0
P62333	HUMAN			n.d.	6		754.096	591.308	634.528	578.956	640.029	684.977	540.58	469.12	445.878	436.423											0	0	0	0	0	0	0
P62805	HUMAN			n.d.	3		249.453	260.984	263.27	264.184	226.43	226.578	253.768	232.597	200.763	229.809											0	0	0	0	0	0	0
P62834	HUMAN			n.d.	2		238.614	237.246	236.909	266.845	236.135	309.035	287.226	158.877	178.242	210.539											0	0	0	0	0	0	0
P62906	HUMAN			n.d.	1		101.115	77.5706	106.167	111.414	87.7458	95.1414	78.2981	61.7535	70.4751	70.2411											0	0	0	0	0	0	0
P62937	HUMAN			n.d.	2		231.831	256.827	305.616	234.419	170.403	129.269	166.791	326.534	263.278	245.276											0	0	0	0	0	0	0
P63000	HUMAN			n.d.	4		498.572	511.519	367.707	374.278	426.287	390.05	442.54	306.483	306.908	343.8											0	0	0	0	0	0	0
P63010	HUMAN			n.d.	16		1241.78	1191.62	1131.02	1173.72	849.64	901.506	791.822	740.733	748.539	759.787											0	0	0	0	0	0	0
P63092	HUMAN			n.d.	4		263.11	245.752	226.962	231.233	266.444	233.425	278.901	193.215	188.204	217.647											0	0	0	0	0	0	0
P63104	HUMAN			n.d.	10		826.875	877.438	778.697	910.739	622.789	781.154	680.716	649.112	602.58	636.992											0	0	0	0	0	0	0
P63218	HUMAN			n.d.	2		301.504	407.469	258.46	316.552	218.566	258.746	214.311	250.98	193.971	240.332											0	0	0	0	0	0	0
P67870	HUMAN			n.d.	6		573.752	574.122	428.991	430.783	717.803	599.405	547.02	419.831	451.092	315.209											0	0	0	0	0	0	0
P68036	HUMAN			n.d.	1		13.0642	16.4344	11.8184	10.193	16.2754	15.1505	12.3938	13.8776	14.2462	12.6232											0	0	0	0	0	0	0
P68871	HUMAN			n.d.	76		14166.6	4852.74	9260.98	5857.56	18736.2	17707.9	11723.8	12890.3	9569.93	7140.33											0	0	0	0	0	0	0
P69891	HUMAN			n.d.	7		1189.5	615.068	873.669	756.124	1567.92	1716.39	1232.33	1080.5	773.396	727.78											0	0	0	0	0	0	0
P69905	HUMAN			n.d.	93		12325	7685.86	11163.6	8923.41	13112.9	11591.2	8330.06	14009.1	11277.3	8187.58											0	0	0	0	0	0	0
P78310	HUMAN			n.d.	1		44.0155	37.2494	34.0796	43.2376	42.2305	38.2408	43.5776	34.849	32.3711	36.7313											0	0	0	0	0	0	0
P78371	HUMAN			n.d.	18		2106.05	1749.71	1752.08	1718.42	979.499	956.015	1012.25	1163.83	1300.95	1189.87											0	0	0	0	0	0	0
P78417	HUMAN			n.d.	6		475.478	466.891	571.61	545.723	469.991	560.852	575.03	615.747	525.723	463.116											0	0	0	0	0	0	0
Q00013	HUMAN			n.d.	22		1914.24	1996.34	1885.12	1975.19	1603.46	1759.19	1691.48	1504.63	1451.79	1688.09											0	0	0	0	0	0	0
Q00577	HUMAN			n.d.	10		1598.8	1608.31	1247.73	1354.95	1599.52	1425.85	1477.64	989.989	1050.56	863.962											0	0	0	0	0	0	0
Q00610	HUMAN			n.d.	45		4805.83	4980.21	5148.76	4969.86	2375.22	2311.34	2306.15	4510.9	4240.93	4215.19											0	0	0	0	0	0	0
Q01082	HUMAN			n.d.	3		85.9475	71.8422	84.3239	93.5841	68.0595	72.6176	66.9199	65.6802	64.0219	70.635											0	0	0	0	0	0	0
Q01432	HUMAN			n.d.	3		260.25	284.326	242.15	250.837	73.7225	85.8738	86.5441	211.504	214.479	180.547											0	0	0	0	0	0	0
Q01518	HUMAN			n.d.	5		1046.97	893.508	814.75	748.211	398.132	419.235	386.784	488.167	522.463	504.368											0	0	0	0	0	0	0
Q02952	HUMAN			n.d.	2		304.453	268.369	254.878	247.77	171.227	172.414	179.439	170.312	186.221	165.812											0	0	0	0	0	0	0
Q04656	HUMAN			n.d.	12		698.964	648.75	653.616	747.547	1158.05	1211.85	1085.85	526.311	595.289	638.104											0	0	0	0	0	0	0
Q04695	HUMAN			n.d.	15		2177.76	1388.23	1470.45	1867.88	1507.78	2285.99	1781.75	1484.54	1283.27	1432.42											0	0	0	0	0	0	0
Q04760	HUMAN			n.d.	2		123.926	150.067	145.031	181.452	105.219	122.204	99.456	120.396	105.564	131.724											0	0	0	0	0	0	0
Q04917	HUMAN			n.d.	5		279.507	222.521	267.981	293.035	238.516	268.17	233.235	186.51	232.152	204.372											0	0	0	0	0	0	0
Q04941	HUMAN			n.d.	1		149.496	140.559	99.2575	119.858	148.066	130.733	112.177	99.1323	109.681	100.092											0	0	0	0	0	0	0
Q06830	HUMAN			n.d.	10		687.37	632.106	876.253	829.07	637.49	537.667	620.545	834.741	931.448	891.129											0	0	0	0	0	0	0
Q08188	HUMAN			n.d.	1		64.055	38.5527	37.4323	59.3565	39.4795	46.1392	59.633	37.6938	42.4781	44.3005											0	0	0	0	0	0	0
Q08211	HUMAN			n.d.	4		185.959	187.542	161.992	177.599	183.332	183.163	155.043	118.938	121.081	126.014											0	0	0	0	0	0	0
Q08495	HUMAN			n.d.	40	8	3958.59	3644.71	3511.02	3074.61	2755.64	2890.01	2095.32	3229.27	3277.57	2523.25											0	0	0	0	0	0	0
Q08722	HUMAN			n.d.	7		1101.26	842.223	836.323	960.232	1127.19	1034.93	1097.35	653.945	698.616	850.178											0	0	0	0	0	0	0
Q08AM6	HUMAN			n.d.	5		577.893	502.815	504.486	475.241	271.754	287.401	262.932	278.727	304.272	295.063											0	0	0	0	0	0	0
Q09MP3	HUMAN			n.d.	1		23.0325	23.7	20.8809	20.7684	25.6962	18.5282	19.9772	39.1645	35.8498	23.3316											0	0	0	0	0	0	0
Q10567-3	HUMAN			n.d.	7		256.382	213.283	244.214	254.682	196.45	208.109	188.943	152.326	172.854	162.209											0	0	0	0	0	0	0
Q12846	HUMAN			n.d.	4	4	311.003	260.258	280.688	284.18	262.433	247.081	255.658	190.461	214.499	251.529											0	0	0	0	0	0	0
Q12906	HUMAN			n.d.	3	1	156.197	156.473	144.655	155.511	156.833	169.121	135.37	125.415	143.748	99.6947											0	0	0	0	0	0	0
Q12955	HUMAN			n.d.	1		27.5952	24.2165	16.6825	26.6368	27.0103	40.65	37.2519	15.6287	7.70086	18.5006											0	0	0	0	0	0	0
Q12981	HUMAN			n.d.	1		76.2746	86.4535	70.26	72.4634	61.7089	62.5704	64.8739	61.1987	48.297	58.2605											0	0	0	0	0	0	0
Q13131	HUMAN			n.d.	1		44.375	33.9114	39.5886	31.6499	35.3175	30.0959	26.6619	27.8034	34.3395	42.489											0	0	0	0	0	0	0
Q13177	HUMAN			n.d.	1		67.9672	114.447	81.0959	64.3516	76.9737	102.527	84.6496	58.477	73.2866	64.3503											0	0	0	0	0	0	0
Q13200	HUMAN			n.d.	8		980.302	788.927	880.312	826.716	992.86	1025.82	848.762	599.198	684.688	657.229											0	0	0	0	0	0	0
Q13217	HUMAN			n.d.	1		86.7043	76.7184	79.7166	83.6539	59.8571	57.4165	61.9199	60.0946	52.466	64.5575											0	0	0	0	0	0	0
Q13336	HUMAN			n.d.	10		571.163	499.812	488.876	625.271	585.4	619.642	585.781	395.651	415.048	496.479											0	0	0	0	0	0	0
Q13464	HUMAN			n.d.	1		16.9687	16.0474	15.2953	19.0656	12.346	12.5655	12.257	10.9467	13.7992	17.923											0	0	0	0	0	0	0
Q13616	HUMAN			n.d.	5		338.67	279.09	287.27	292.517	283.141	310.858	260.271	236.126	239.372	239.864											0	0	0	0	0	0	0
Q13617	HUMAN			n.d.	1		58.4655	36.4543	41.1202	29.7182	75.7471	92.7966	44.9614	34.252	24.9208	25.2561											0	0	0	0	0	0	0
Q13618	HUMAN			n.d.	4		182.152	134.805	137.468	126.34	188.305	286.456	140.449	148.145	112.974	117.675											0	0	0	0	0	0	0
Q13619	HUMAN			n.d.	1		48.107	43.8048	43.9582	32.7095	44.5124	65.0859	33.2174	34.8351	35.2341	30.0853											0	0	0	0	0	0	0
Q13630	HUMAN			n.d.	3		110.674	111.424	127.979	140.772	100.138	95.2113	121.208	112.212	95.4216	96.992											0	0	0	0	0	0	0
Q13867	HUMAN			n.d.	18		1999.19	2134.93	3020.56	3086.59	1217.47	1173.91	1256.88	2169.3	2284.85	2060.06											0	0	0	0	0	0	0
Q14166	HUMAN			n.d.	1		123.246	114.654	137.418	161.044	138.973	122.888	134.667	119.002	169.539	130.844											0	0	0	0	0	0	0
Q14247	HUMAN			n.d.	2		46.1984	34.9737	26.1421	31.5275	45.4102	34.7392	30.0516	23.8613	31.0736	28.0267											0	0	0	0	0	0	0
Q14258	HUMAN			n.d.	2		126.092	114.302	120.63	119.616	88.4247	84.5515	78.8918	96.3079	86.7731	86.4197											0	0	0	0	0	0	0
Q14676	HUMAN			n.d.	1		43.9982	44.588	50.3088	50.673	74.2204	84.8087	65.4191	60.8445	73.7929	62.761											0	0	0	0	0	0	0
Q14677-3	HUMAN			n.d.	3		155.115	165.341	169.632	194.956	78.5278	79.7326	81.5057	141.809	127.962	133.475											0	0	0	0	0	0	0
Q14696	HUMAN			n.d.	1		87.1106	80.2791	82.2323	83.0186	68.2101	77.7512	55.7888	59.348	66.2073	67.4837											0	0	0	0	0	0	0
Q14697	HUMAN			n.d.	12		1268.78	1220.42	1148.73	1287.68	963.181	971.161	946.167	959.783	1049.06	960.279											0	0	0	0	0	0	0
Q14773	HUMAN			n.d.	6		586.054	619.023	441.412	400.846	617.889	552.073	541.342	450.92	386.448	487.035											0	0	0	0	0	0	0
Q14790-4	HUMAN			n.d.	2		37.7311	26.6422	30.1626	40.0575	39.382	32.0767	34.5623	24.1792	29.0297	38.3656											0	0	0	0	0	0	0
Q14974	HUMAN			n.d.	12		799.108	760.847	676.971	715.351	698.757	784.641	522.425	453.933	434.17	472.199											0	0	0	0	0	0	0
Q14C86	HUMAN			n.d.	15		1248.83	1001.67	1016.16	1005.51	1241.48	1664.46	974.812	870.229	944.726	763.045											0	0	0	0	0	0	0
Q15008	HUMAN			n.d.	3		274.064	197.863	203.024	187.294	237.849	304.628	160.241	175.829	150.615	145.67											0	0	0	0	0	0	0
Q15181	HUMAN			n.d.	1		28.8757	27.5842	20.8701	18.6335	18.1344	11.3903	18.2087	14.805	9.62069	14.0118											0	0	0	0	0	0	0
Q15223	HUMAN			n.d.	2		114.014	116.215	94.5124	115.342	79.9701	78.778	91.3645	82.6848	85.3642	85.3811											0	0	0	0	0	0	0
Q15366	HUMAN			n.d.	4		250.261	272.497	257.261	282.614	236.901	235.491	228.455	182.244	206.86	189.355											0	0	0	0	0	0	0
Q15907	HUMAN			n.d.	2		258.201	179.032	202.449	155.234	201.836	159.079	187.504	96.4508	118.216	117.616											0	0	0	0	0	0	0
Q16401	HUMAN			n.d.	6		760.32	526.222	520.136	555.72	558.359	632.477	417.616	285.136	323.56	272.222											0	0	0	0	0	0	0
Q16531	HUMAN			n.d.	6		317.828	303.615	298.142	289.897	244.204	248.922	233.982	227.165	226.02	245.16											0	0	0	0	0	0	0
Q2KHT3	HUMAN			n.d.	1		105.84	104.851	116.217	123.457	67.3236	56.6644	54.745	81.2264	103.072	97.0391											0	0	0	0	0	0	0
Q2M329	HUMAN			n.d.	1		118.677	136.989	105.046	132.361	85.8042	128.107	79.8122	89.9381	68.5969	104.529											0	0	0	0	0	0	0
Q3SXZ0	HUMAN			n.d.	1		19.5679	14.2129	19.5185	17.7395	16.6465	15.1433	17.7644	16.8224	19.6735	17.3173											0	0	0	0	0	0	0
Q53GQ0	HUMAN			n.d.	3		106.002	112.833	95.0854	92.3596	77.3887	76.8605	74.4891	67.8749	68.4426	70.6097											0	0	0	0	0	0	0
Q53TN4	HUMAN			n.d.	2	3	133.609	93.3608	102.26	111.022	123.396	131.192	123.225	74.3755	85.1638	92.575											0	0	0	0	0	0	0
Q562E7	HUMAN			n.d.	1		11.4268	12.6523	10.3769	9.16469	13.0461	18.1736	13.2278	9.06159	3.02589	9.85693											0	0	0	0	0	0	0
Q5QJ74	HUMAN			n.d.	6		131.885	126.461	144.346	168.535	128.319	151.917	138.708	132.46	151.023	132.2											0	0	0	0	0	0	0
Q5T123	HUMAN			n.d.	2		39.7258	45.7486	65.1575	74.0418	55.3851	32.7937	49.4444	74.3334	58.2375	64.3452											0	0	0	0	0	0	0
Q5T2T1	HUMAN			n.d.	4		274.146	294.951	306.538	312.806	250.949	287.718	258.561	247.719	305.172	287.924											0	0	0	0	0	0	0
Q5T4S7	HUMAN			n.d.	16		1104.44	779.189	794.647	751.771	1426.79	1732.06	904.57	578.962	570.612	560.342											0	0	0	0	0	0	0
Q5T619	HUMAN			n.d.	14		1842.17	782.366	1345.53	927.439	2430.64	2602.41	1709.82	1806.53	1171.42	1045.31											0	0	0	0	0	0	0
Q5T6W2	HUMAN			n.d.	1		71.6345	51.0103	52.0984	51.0138	69.656	107.323	62.0285	57.8545	47.9675	47.6943											0	0	0	0	0	0	0
Q5TDH0	HUMAN			n.d.	5	1	233.005	251.056	272.208	248.591	234.87	259.695	289.579	216.386	213.871	240.922											0	0	0	0	0	0	0
Q5VVQ6	HUMAN			n.d.	4		199.12	207.28	195.872	225.905	173.334	179.259	187.279	154.654	155.481	143.674											0	0	0	0	0	0	0
Q5VZR0	HUMAN			n.d.	5		428.553	390.906	317.488	328.935	280.218	287.291	320.231	237.935	228.339	252.923											0	0	0	0	0	0	0
Q5XPI4	HUMAN			n.d.	16		1587.45	1438.86	1056.99	1178.8	1734.05	1675.08	1613.76	1060.79	963.547	879.1											0	0	0	0	0	0	0
Q68D91	HUMAN			n.d.	2		143.193	133.34	127.017	144.788	106.33	104.716	98.7045	88.9659	97.1717	100.227											0	0	0	0	0	0	0
Q6B0K9	HUMAN			n.d.	2		154.539	144.029	130.162	110.701	159.273	164.978	98.9259	133.352	105.365	116.029											0	0	0	0	0	0	0
Q6KB66	HUMAN			n.d.	1		27.4469	15.7966	13.469	38.4583	16.5068	16.65	16.5299	17.5984	15.5108	19.2279											0	0	0	0	0	0	0
Q6P1N0	HUMAN			n.d.	14		742.111	726.444	624.585	719.875	517.33	465.877	479.19	410.942	430.036	351.888											0	0	0	0	0	0	0
Q6PCE3	HUMAN			n.d.	1	1	63.9578	47.2179	60.6151	62.942	58.5954	80.7356	67.5143	62.9817	57.3501	52.2157											0	0	0	0	0	0	0
Q6QN14	HUMAN			n.d.	1		187.921	167.469	210.47	277.194	163.307	223.338	194.674	107.345	143.807	128.272											0	0	0	0	0	0	0
Q6ZSZ6	HUMAN			n.d.	1		8.50482	8.29976	3.14465	8.78413	78.1052	67.1192	52.4182	18.6735	15.806	11.8799											0	0	0	0	0	0	0
Q6ZUJ8	HUMAN			n.d.	2		78.5053	76.7651	72.1617	76.2998	50.761	53.7686	46.4732	55.1529	56.8739	56.0165											0	0	0	0	0	0	0
Q709C8	HUMAN			n.d.	6		274.91	272.237	252.021	251.499	247.27	268.862	257.662	181.034	198.077	212.933											0	0	0	0	0	0	0
Q70IA6	HUMAN			n.d.	1		15.2639	13.7648	9.17035	13.3213	9.82837	7.09177	7.37638	9.98707	12.3118	13.8993											0	0	0	0	0	0	0
Q71TU5	HUMAN			n.d.	13		1436.23	1471.96	1262.39	1294.5	919.628	869.684	997.894	852.447	876.593	760.816											0	0	0	0	0	0	0
Q7L4I2	HUMAN			n.d.	1		124.588	146.364	169.782	184.342	179.533	199.476	175.581	185.475	247.799	219.919											0	0	0	0	0	0	0
Q7LBR1	HUMAN			n.d.	2		127.87	120.046	128.708	155.804	76.4285	80.1697	73.5495	88.7699	92.0519	94.3464											0	0	0	0	0	0	0
Q7Z2W4	HUMAN			n.d.	8		354.5	354.493	315.145	307.536	285.272	296.221	264.446	240.956	247.827	224.437											0	0	0	0	0	0	0
Q7Z6Z7	HUMAN			n.d.	4		202.159	218.224	190.376	150.932	235.433	237.029	176.177	134.579	150.327	131.368											0	0	0	0	0	0	0
Q7Z794	HUMAN			n.d.	2		189.906	101.511	144.474	162.304	118.582	143.794	149.763	88.8469	127.097	122.636											0	0	0	0	0	0	0
Q86UX7	HUMAN			n.d.	10		859.398	880.323	883.415	793.358	774.617	785.515	753.862	612.883	654.481	666.712											0	0	0	0	0	0	0
Q86UY0	HUMAN			n.d.	4		283.892	333.11	265.787	225.949	227.275	241.443	231.377	239.265	193.143	197.325											0	0	0	0	0	0	0
Q86VN1	HUMAN			n.d.	1		16.9992	15.5715	16.8652	16.6236	13.6335	11.2262	13.8218	11.4432	14.2249	11.4028											0	0	0	0	0	0	0
Q86VP6	HUMAN			n.d.	8		859.074	364.951	394.55	265.044	1002.43	1299.76	414.687	316.39	281.153	252.373											0	0	0	0	0	0	0
Q86X55	HUMAN			n.d.	3		157.048	177.693	167.775	179.398	142.866	145.708	129.684	140.894	137.434	155.832											0	0	0	0	0	0	0
Q86XR7-2	HUMAN			n.d.	3		190.693	181.207	156.063	183.211	138.639	126.007	140.56	142.551	167.199	144.89											0	0	0	0	0	0	0
Q86YT6	HUMAN			n.d.	4		376.751	301.415	300.46	301.745	251.608	249.594	254.176	166.775	188.705	153.893											0	0	0	0	0	0	0
Q8IUI8	HUMAN			n.d.	3		107.553	109.761	131.01	135.058	120.665	146.564	121.371	90.0423	103.157	110.676											0	0	0	0	0	0	0
Q8IWB7	HUMAN			n.d.	4		447.844	447.256	304.447	290.784	178.539	169.067	188.134	170.411	166.872	144.482											0	0	0	0	0	0	0
Q8IY17	HUMAN			n.d.	3		314.893	309.069	290.481	308.447	245.057	251.202	239.712	177.934	167.991	166.772											0	0	0	0	0	0	0
Q8IY33	HUMAN			n.d.	1		53.2694	47.0066	41.1029	55.7204	41.5477	34.6534	38.7411	36.7308	41.5614	33.8851											0	0	0	0	0	0	0
Q8IZ83	HUMAN			n.d.	6		216.685	179.341	163.36	150.652	258.226	245.207	271.388	247.808	218.117	225.201											0	0	0	0	0	0	0
Q8N1N4	HUMAN			n.d.	1		103.445	40.9566	73.6773	69.242	65.2966	54.7141	87.3687	50.905	66.1654	51.9115											0	0	0	0	0	0	0
Q8N5K1	HUMAN			n.d.	2		203.237	200.487	173.004	186.618	181.116	152.781	164.29	142.246	134.146	144.967											0	0	0	0	0	0	0
Q8NB49	HUMAN			n.d.	2		292.087	292.501	232.135	276.791	361.886	303.222	356.324	237.348	250.447	310.422											0	0	0	0	0	0	0
Q8NBX0	HUMAN			n.d.	3		185.2	195.655	186.015	208.381	146.932	156.951	146.068	129.573	141.181	141.292											0	0	0	0	0	0	0
Q8NFQ8	HUMAN			n.d.	1		22.2379	23.2897	18.1814	16.2458	12.9954	14.9498	15.2973	12.5363	14.0978	10.6301											0	0	0	0	0	0	0
Q8NG06	HUMAN			n.d.	1		60.0184	57.2235	52.2189	53.8716	37.5196	41.8267	44.0904	38.3009	46.6928	39.9713											0	0	0	0	0	0	0
Q8NHG7	HUMAN			n.d.	4	1	376.632	351.759	320.439	321.872	338.033	321.496	288.216	304.894	314.194	292.91											0	0	0	0	0	0	0
Q8WTQ7	HUMAN			n.d.	2		114.412	113.63	107.702	127.075	46.0299	42.6939	45.9101	90.6864	82.498	75.9428											0	0	0	0	0	0	0
Q8WU76	HUMAN			n.d.	2		219.673	202.796	170.212	194.714	124.905	115.33	136.598	131.16	139.7	146.033											0	0	0	0	0	0	0
Q8WU79	HUMAN			n.d.	2		284.192	297.158	282.927	297.965	136.319	120.844	140.003	265.294	262.362	209.654											0	0	0	0	0	0	0
Q8WUM4	HUMAN			n.d.	9		458.081	450.181	418.013	422.793	392.243	472.014	370.514	350.219	346.591	355.221											0	0	0	0	0	0	0
Q8WVM8	HUMAN			n.d.	9		1013.55	876.887	900.963	838.096	707.935	760.878	646.724	642.481	781.335	658.737											0	0	0	0	0	0	0
Q8WW22-2	HUMAN			n.d.	7		492.385	407.013	420.649	408.473	449.012	459.413	381.093	334.172	321.402	304.349											0	0	0	0	0	0	0
Q8WWQ0	HUMAN			n.d.	1		60.2747	73.33	63.9394	64.9312	67.3434	70.8534	54.4774	79.1028	65.4762	84.8818											0	0	0	0	0	0	0
Q8WXX5	HUMAN			n.d.	1		113.91	96.1892	85.9992	102.995	110.788	120.408	95.226	106.133	99.2238	102.303											0	0	0	0	0	0	0
Q92481	HUMAN			n.d.	1		31.8245	34.2425	30.9896	33.6605	34.0016	39.8557	33.8629	29.8959	22.5797	28.4496											0	0	0	0	0	0	0
Q92508	HUMAN			n.d.	7	1	223.815	212.741	214.96	207.325	264.445	240.954	247.734	152.246	190.556	187.263											0	0	0	0	0	0	0
Q92835	HUMAN			n.d.	4		216.398	198.776	200.216	201.521	157.435	181.29	182.308	171.934	169.875	187.673											0	0	0	0	0	0	0
Q92878	HUMAN			n.d.	1		23.2195	19.5877	18.7534	22.25	9.1185	12.0277	11.9115	16.5405	18.7148	18.4226											0	0	0	0	0	0	0
Q92905	HUMAN			n.d.	3		220.891	236.89	201.995	181.196	259.318	363.461	205.951	147.616	164.735	136.717											0	0	0	0	0	0	0
Q92973	HUMAN			n.d.	2		30.5857	22.8851	25.0962	17.5134	29.4189	50.1909	19.6679	15.5107	13.628	17.34											0	0	0	0	0	0	0
Q93008	HUMAN			n.d.	7		405.098	329.021	298.838	300.141	336.358	385.877	236.129	238.496	221.861	222.825											0	0	0	0	0	0	0
Q93034	HUMAN			n.d.	1		34.0553	24.7647	27.6399	20.5088	43.8552	59.3533	31.8151	22.6676	17.8142	29.4559											0	0	0	0	0	0	0
Q96AZ6	HUMAN			n.d.	1		197.97	173.896	192.853	189.594	183.735	142.012	179.314	154.419	178.535	169.973											0	0	0	0	0	0	0
Q96CV9	HUMAN			n.d.	1		55.3255	44.9502	42.8656	43.6171	49.1878	47.4927	45.3468	37.9907	45.4213	41.2266											0	0	0	0	0	0	0
Q96DL1	HUMAN			n.d.	1		23.6735	27.28	23.7295	22.8142	22.4119	5.1638	14.0041	21.882	21.8524	21.8952											0	0	0	0	0	0	0
Q96FJ2	HUMAN			n.d.	8		631.785	555.059	487.551	473.772	843.917	797.882	768.805	663.358	668.794	518.95											0	0	0	0	0	0	0
Q96GD0	HUMAN			n.d.	1		41.0151	35.1089	35.3445	34.1154	33.7061	31.347	27.584	29.9859	27.8009	23.7364											0	0	0	0	0	0	0
Q96H79	HUMAN			n.d.	1		68.9287	68.1449	68.5741	72.4539	25.8038	23.6411	26.1158	48.3409	47.0884	41.4156											0	0	0	0	0	0	0
Q96L73	HUMAN			n.d.	1		36.4064	45.041	20.6604	57.5998	24.9521	21.856	21.5786	20.7405	22.6647	27.1424											0	0	0	0	0	0	0
Q96M20	HUMAN			n.d.	1		100.496	81.2043	99.9243	82.8416	44.649	31.4862	32.6153	54.284	43.8253	67.0949											0	0	0	0	0	0	0
Q96NA2	HUMAN			n.d.	2		61.3071	67.5453	74.4542	71.6634	37.6481	35.1428	30.485	29.2015	29.325	29.5848											0	0	0	0	0	0	0
Q96P70	HUMAN			n.d.	4		244.951	245.923	177.457	152.286	318.02	397.642	202.173	121.403	147.296	135.962											0	0	0	0	0	0	0
Q96PL5	HUMAN			n.d.	4		466.416	456.207	365.141	435.212	545.082	436.545	530.795	350.035	375.377	427.378											0	0	0	0	0	0	0
Q96PR1	HUMAN			n.d.	1		12.2772	2.63744	10.9887	9.65179	17.4494	23.6	20.0189	12.0538	8.32768	8.48075											0	0	0	0	0	0	0
Q96QA5	HUMAN			n.d.	2		204.132	117.804	157.332	210.869	171.385	210.024	215.286	137.802	139.619	190.971											0	0	0	0	0	0	0
Q96RL7	HUMAN			n.d.	8		670.273	665.296	630.187	656.839	670.319	659.496	632.954	449.713	511.09	525.857											0	0	0	0	0	0	0
Q96S19	HUMAN			n.d.	2		101.666	97.7062	94.4612	109.516	88.9595	110.166	97.2305	94.0022	87.1294	89.6014											0	0	0	0	0	0	0
Q96T92	HUMAN			n.d.	2		116.174	111.715	128.351	163.36	165.395	266.264	200.168	92.534	55.7779	105.278											0	0	0	0	0	0	0
Q99436	HUMAN			n.d.	2		125.199	113.452	174.312	152.691	87.3067	81.1318	87.984	90.9357	126.942	89.6961											0	0	0	0	0	0	0
Q99460	HUMAN			n.d.	7		477.006	337.767	344.46	362.88	398.018	529.992	297.372	287.235	246.002	247.556											0	0	0	0	0	0	0
Q99536	HUMAN			n.d.	3		148.365	142.585	129.785	124.768	135.77	125.444	109.516	118.789	128.372	108.779											0	0	0	0	0	0	0
Q99747	HUMAN			n.d.	4		381.589	296.083	247.734	232.591	236.271	190.997	199.043	153.625	152.946	122.306											0	0	0	0	0	0	0
Q99805	HUMAN			n.d.	1		48.9434	54.4062	41.2614	37.1888	48.14	44.9814	46.4926	34.5036	37.1971	45.5977											0	0	0	0	0	0	0
Q99828	HUMAN			n.d.	5		345.961	325.167	308.004	288.74	243.63	246.27	235.072	204.055	250.425	231.006											0	0	0	0	0	0	0
Q99832	HUMAN			n.d.	17		2282.3	2101.26	2010.32	1968.08	1151.94	1210.41	1220.41	1410.08	1459.64	1359.91											0	0	0	0	0	0	0
Q9BS26	HUMAN			n.d.	8		1007.78	997.369	894.083	1038.14	989.367	1116.53	967.609	789.924	750.081	878.683											0	0	0	0	0	0	0
Q9BSJ8	HUMAN			n.d.	2		95.6018	90.4711	106.74	100.78	85.2901	76.9646	75.2277	75.4019	65.3503	70.4344											0	0	0	0	0	0	0
Q9BSL1	HUMAN			n.d.	14		759.833	811.378	457.263	562.405	687.003	696.664	551.065	613.083	430.948	455.948											0	0	0	0	0	0	0
Q9BT78	HUMAN			n.d.	4		445.241	455.817	424.226	381.773	474.285	642.764	358.801	342.283	314.328	301.213											0	0	0	0	0	0	0
Q9BVK6	HUMAN			n.d.	3		102.79	86.6652	86.9057	90.5838	90.767	97.2354	100.866	73.4738	59.2783	79.3357											0	0	0	0	0	0	0
Q9BVM2	HUMAN			n.d.	2		156.719	173.282	113.051	103.741	79.4657	76.8203	75.6631	119.917	99.3064	114.482											0	0	0	0	0	0	0
Q9BXD5	HUMAN			n.d.	1		43.6416	43.8213	47.394	43.5933	35.3681	38.106	35.3293	34.9416	45.7454	36.411											0	0	0	0	0	0	0
Q9BXS5	HUMAN			n.d.	5		447.015	399.415	387.007	388.154	312.356	355.905	334.293	227.992	284.16	243.427											0	0	0	0	0	0	0
Q9BXU1	HUMAN			n.d.	1		68.2886	81.9817	63.0858	79.2082	98.4328	96.6414	118.817	66.0212	51.541	86.5641											0	0	0	0	0	0	0
Q9BZV1	HUMAN			n.d.	2		85.5321	74.3768	72.6554	93.0356	58.483	86.1497	57.5264	73.4698	66.5301	58.8409											0	0	0	0	0	0	0
Q9C0C9	HUMAN			n.d.	4	2	365.175	312.451	338.303	317.369	306.411	284.651	301.922	218.828	252.902	218.11											0	0	0	0	0	0	0
Q9GZP4	HUMAN			n.d.	3		67.8518	68.9665	62.9468	86.1983	60.7127	65.9716	58.5788	57.8077	52.7289	56.7628											0	0	0	0	0	0	0
Q9GZT8	HUMAN			n.d.	5		361.613	339.018	508.126	459.656	207.747	180.287	209.915	342.819	370.752	316.711											0	0	0	0	0	0	0
Q9H0U4	HUMAN			n.d.	8		868.904	739.238	570.006	565.229	618.478	571.71	541.812	502.447	354.137	451.4											0	0	0	0	0	0	0
Q9H2K8	HUMAN			n.d.	6		386.611	392.263	377.318	393.029	239.767	296.406	279.635	247.416	269.359	235.226											0	0	0	0	0	0	0
Q9H2M9	HUMAN			n.d.	4		224.737	230.691	198.226	203.363	265.739	296.886	235.01	158.741	156.646	179.53											0	0	0	0	0	0	0
Q9H3K6	HUMAN			n.d.	2		145.599	153.523	169.224	167.459	124.613	146.427	123.068	143.362	137.891	144.15											0	0	0	0	0	0	0
Q9H3Z4	HUMAN			n.d.	1		91.5406	83.9545	71.4853	73.2674	96.9068	88.6279	79.1514	57.785	61.3958	71.7059											0	0	0	0	0	0	0
Q9H479	HUMAN			n.d.	2		97.5987	75.3435	83.2343	72.8569	76.8647	69.1184	70.0188	67.2487	76.452	55.4462											0	0	0	0	0	0	0
Q9H7D7	HUMAN			n.d.	2		257.971	233.73	212.81	258.233	228.172	253.56	175.293	166.542	139.582	129.698											0	0	0	0	0	0	0
Q9H9A6	HUMAN			n.d.	3		67.1439	65.9371	71.0215	74.0411	75.733	78.8531	65.2647	64.9131	58.0402	54.2206											0	0	0	0	0	0	0
Q9HAB8	HUMAN			n.d.	1		20.6	21.2754	23.9547	29.0658	19.3445	25.0597	25.0644	13.4533	14.2267	19.1948											0	0	0	0	0	0	0
Q9HCN8	HUMAN			n.d.	2		63.1057	65.1778	61.8033	69.4916	59.4059	59.1814	50.4404	43.6924	48.9577	51.1772											0	0	0	0	0	0	0
Q9HD40	HUMAN			n.d.	1		32.312	30.2042	35.2708	25.059	46.2862	88.373	84.4267	32.9007	35.7624	31.5366											0	0	0	0	0	0	0
Q9HD45	HUMAN			n.d.	1		129.328	139.588	130.178	145.378	119.674	93.8314	110.014	90.0082	81.3921	95.5281											0	0	0	0	0	0	0
Q9HD89	HUMAN			n.d.	1		16.7923	10.7543	24.2886	18.0493	21.4434	23.7804	15.2283	17.0387	10.0939	14.4351											0	0	0	0	0	0	0
Q9HDC9	HUMAN			n.d.	7		472.786	376.214	451.832	487.148	453.014	481.069	445.341	407.272	342.197	380.632											0	0	0	0	0	0	0
Q9NP59	HUMAN			n.d.	7		579.379	461.788	429.122	476.967	571.446	489.884	551.16	375.869	369.844	466.297											0	0	0	0	0	0	0
Q9NPQ8	HUMAN			n.d.	5		243.159	244.321	207.502	213.53	230.42	298.99	205.753	157.897	134.326	143.764											0	0	0	0	0	0	0
Q9NRV9	HUMAN			n.d.	4		345.508	344.959	326.56	322.53	323.286	282.488	350.254	246.866	242.029	226.966											0	0	0	0	0	0	0
Q9NRY5	HUMAN			n.d.	4		360.462	367.946	287.5	277.103	496.072	551.983	402.112	222.521	233.226	228.656											0	0	0	0	0	0	0
Q9NS86	HUMAN			n.d.	2		42.6372	39.4189	46.3653	40.7613	41.2604	41.4318	42.583	44.5781	59.5017	37.9923											0	0	0	0	0	0	0
Q9NT62	HUMAN			n.d.	2		94.2462	98.758	79.0758	82.6683	127.967	138.257	106.416	72.1427	77.8875	79.8494											0	0	0	0	0	0	0
Q9NTJ5	HUMAN			n.d.	4		742.225	770.235	623.59	667.826	667.837	568.342	718.274	522.281	428.233	543.4											0	0	0	0	0	0	0
Q9NYL9	HUMAN			n.d.	1		69.1327	68.6763	69.6756	62.5919	58.5244	65.2116	55.8605	45.5646	49.5187	48.8534											0	0	0	0	0	0	0
Q9NYU2	HUMAN			n.d.	10		612.369	605.327	548.657	584.859	471.644	528.414	461.576	426.589	443.325	462.087											0	0	0	0	0	0	0
Q9NZ08	HUMAN			n.d.	2		45.7737	41.5567	51.7667	39.1359	34.5181	34.3096	37.3381	36.1882	36.3591	38.6898											0	0	0	0	0	0	0
Q9NZD4	HUMAN			n.d.	1		30.7862	26.7003	36.3444	45.6082	19.2224	24.9233	21.9159	26.5325	39.666	29.3284											0	0	0	0	0	0	0
Q9P0L0	HUMAN			n.d.	3		402.919	450.373	224.496	189.349	263.686	157.33	197.181	301.199	192.429	249.619											0	0	0	0	0	0	0
Q9P2R3	HUMAN			n.d.	2		57.1468	47.642	53.7843	57.4087	58.1969	77.869	56.8221	51.5206	40.6583	37.6639											0	0	0	0	0	0	0
Q9UBC2	HUMAN			n.d.	4		607.152	587.106	619.099	644.024	311.927	282.764	283.492	721.145	575.099	507.874											0	0	0	0	0	0	0
Q9UBS4	HUMAN			n.d.	3		271.311	244.711	239.446	253.416	188.827	181.179	180.43	181.841	192.177	162.594											0	0	0	0	0	0	0
Q9UBW8	HUMAN			n.d.	4		280.977	261.349	224.935	252.226	305.864	440.685	242.496	177.591	164.563	185.763											0	0	0	0	0	0	0
Q9UDX3	HUMAN			n.d.	3		196.854	240.332	209.691	193.31	155.495	130.204	172.818	141.5	140.534	142.82											0	0	0	0	0	0	0
Q9UEY8-2	HUMAN			n.d.	11		1192.73	1113.7	1071.81	1136.58	861.925	860.547	859.994	820.779	843.65	833.505											0	0	0	0	0	0	0
Q9UJC5	HUMAN			n.d.	7		1053.74	932.664	810.496	834.559	716.62	677.576	674.232	623.358	655.841	639.606											0	0	0	0	0	0	0
Q9UKV8	HUMAN			n.d.	10		1276.06	1337.08	1119.43	1182.48	953.368	908.57	1007.34	910.049	972.845	888.683											0	0	0	0	0	0	0
Q9UL25	HUMAN			n.d.	3		147.524	130.393	123.953	107.672	125.818	96.9543	114.755	98.1675	95.4403	108.259											0	0	0	0	0	0	0
Q9ULP9	HUMAN			n.d.	4		204.774	144.359	152.775	169.543	128.669	148.837	110.633	104.011	114.101	132.57											0	0	0	0	0	0	0
Q9UN37	HUMAN			n.d.	7		682.197	705.657	649.153	686.702	475.509	484.988	479.251	456.982	474.363	440.731											0	0	0	0	0	0	0
Q9UN86-2	HUMAN			n.d.	2		89.0889	86.0623	93.6648	89.8402	47.4881	39.1204	45.5965	49.1306	60.238	62.1623											0	0	0	0	0	0	0
Q9UNQ0	HUMAN			n.d.	4		245.393	227.676	197.641	217.869	291.72	241.801	263.178	151.983	173.68	202.033											0	0	0	0	0	0	0
Q9UNW1	HUMAN			n.d.	1		120.425	123.895	118.589	113.611	67.8569	63.8084	65.8893	95.4572	110.665	87.3216											0	0	0	0	0	0	0
Q9UQ80	HUMAN			n.d.	9		497.947	531.633	547.871	668.113	453.141	588.678	484.479	637.793	573.821	679.583											0	0	0	0	0	0	0
Q9Y230	HUMAN			n.d.	11		631.525	762.223	607.509	676.405	832.312	931.697	887.861	670.767	676.104	634.521											0	0	0	0	0	0	0
Q9Y265	HUMAN			n.d.	7		376.322	464.499	381.348	457.139	503.003	667.37	552.726	434.138	380.571	369.697											0	0	0	0	0	0	0
Q9Y2Y8	HUMAN			n.d.	1		159.783	156.782	139.236	98.7799	66.943	58.5729	89.1517	59.7756	45.7549	80.5041											0	0	0	0	0	0	0
Q9Y376	HUMAN			n.d.	3		345.965	330.814	363.27	343.914	301.224	326.201	271.605	279.069	304.024	315.281											0	0	0	0	0	0	0
Q9Y3I1	HUMAN			n.d.	4		331.684	331.185	289.142	253.522	305.253	265.761	376.787	241.313	213.96	183.063											0	0	0	0	0	0	0
Q9Y4D1	HUMAN			n.d.	9		421.486	388.441	368.289	409.87	379.373	379.107	369.411	276.512	289.166	291.026											0	0	0	0	0	0	0
Q9Y4L1	HUMAN			n.d.	13		1577.5	1480.81	1507.68	1511	1286.62	1275.17	1188.77	1152.04	1265.01	1144.34											0	0	0	0	0	0	0
Q9Y4P8	HUMAN			n.d.	3		177.936	177.995	178.519	166.656	168.007	154.869	128.116	157.102	151.377	160.661											0	0	0	0	0	0	0
Q9Y5X1	HUMAN			n.d.	2		244.189	214.345	167.648	170.904	106.455	121.507	89.1861	97.5763	92.492	96.6168											0	0	0	0	0	0	0
Q9Y639	HUMAN			n.d.	4		92.7988	79.9528	98.6153	82.2097	85.2893	89.1584	91.5625	55.733	63.3482	67.1627											0	0	0	0	0	0	0
Q9Y6M5	HUMAN			n.d.	1		126.265	96.9556	88.7378	92.5481	132.368	95.7663	120.201	74.8498	77.3605	88.0337											0	0	0	0	0	0	0
P02662	BOVIN			n.d.	1	2	75.6283	13.4161	38.0404	14.412	20.9948	15.6479	81.8392	21.6156	19.7275	13.3316											0	0	0	0	0	0	0
P02663	BOVIN			n.d.	2		240.516	224.63	209.366	204.068	99.3175	75.5676	145.818	104.834	104.931	95.2077											0	0	0	0	0	0	0
P02666	BOVIN			n.d.	1	1	189.973	30.0721	88.6002	42.6141	42.5999	40.9133	155.003	46.3399	31.7747	31.5218											0	0	0	0	0	0	0
P02754	BOVIN			n.d.	1		57.7107	22.5126	33.9296	28.0766	40.2172	29.1854	62.352	27.3664	27.64	24.3272											0	0	0	0	0	0	0
P02769	BOVIN			n.d.	152		22392.8	20266.8	18572.3	15629.7	19852	17322.5	18385.8	12401.2	12128.3	13726.5											0	0	0	0	0	0	0
P12763	BOVIN			n.d.	3	1	479.913	374.806	421.48	514.562	518.73	526.239	804.262	360.85	330.538	485.225											0	0	0	0	0	0	0
Q8IIX0	PLAF7	PF3D7_1103100	60S acidic ribosomal protein P1, putative	yes	1		80.2539	85.4323	36.8907	4.63981	48.0084	17.9175	16.2222	84.7948	28.6157	36.8327	1.48e-05	1.61e-05	7.27e-06	9.24e-07	1.18e-05	4.46e-06	4.25e-06	1.96e-05	6.39e-06	8.86e-06	1.545e-05	4.097e-06	6.83667e-06	1.16167e-05	-1.18	-1.92	0.769
Q8I5X1	PLAF7	PF3D7_1207400	conserved Plasmodium protein, unknown function	yes	1		259.856	154.284	66.7594	55.7162	407.915	257.333	378.343	81.6847	106.901	76.153	4.8e-05	2.91e-05	1.32e-05	1.11e-05	9.99e-05	6.4e-05	9.91e-05	1.89e-05	2.39e-05	1.83e-05	3.855e-05	1.215e-05	8.76667e-05	2.03667e-05	1.18	-1.67	-2.11
Q8IHN5	PLAF7	PF3D7_1148900	Plasmodium exported protein, unknown function	yes	3		435.287	513.178	305.639	108.616	124.6	49.2402	83.1668	293.354	201.7	194.019	8.04e-05	9.7e-05	6.02e-05	2.16e-05	3.05e-05	1.23e-05	2.18e-05	6.79e-05	4.51e-05	4.67e-05	8.87e-05	4.09e-05	2.15333e-05	5.32333e-05	-2.04	-1.12	1.31
Q8I5A7	PLAF7	PF3D7_1231300	conserved Plasmodium protein, unknown function	yes	10		1921.53	1645.63	811.578	796.714	467.636	397.922	479.555	671.181	824.002	830.943	0.000355	0.000311	0.00016	0.000159	0.000115	9.9e-05	0.000126	0.000155	0.000184	0.0002	0.000333	0.0001595	0.000113333	0.000179667	-1.56	-1.06	0.669
Q8I534	PLAF7	PF3D7_1238900	protein kinase 2	yes	11	1	832.73	895.878	398.863	390.414	931.52	819.531	847.876	1332.97	1362.48	1217.63	0.000154	0.000169	7.86e-05	7.77e-05	0.000228	0.000204	0.000222	0.000308	0.000304	0.000293	0.0001615	7.815e-05	0.000218	0.000301667	0.433	-1.05	0.47
C0H583	PLAF7	PF3D7_0932000	conserved Plasmodium protein, unknown function	yes	1		71.9772	88.5845	41.3121	33.4458	27.652	22.8224	42.4486	89.4516	78.3784	88.4772	1.33e-05	1.67e-05	8.14e-06	6.66e-06	6.77e-06	5.68e-06	1.11e-05	2.07e-05	1.75e-05	2.13e-05	1.5e-05	7.4e-06	7.85e-06	1.98333e-05	-0.935	-1.02	1.34
Q8IJN6	PLAF7	PF3D7_1016000	conserved Plasmodium protein, unknown function	yes	6	2	951.504	1010.17	479.452	465.099	654.886	596.745	614.821	631.897	644.724	572.744	0.000176	0.000191	9.45e-05	9.26e-05	0.00016	0.000148	0.000161	0.000146	0.000144	0.000138	0.0001835	9.355e-05	0.000156333	0.000142667	-0.227	-0.971	-0.135
Q8II35	PLAF7	PF3D7_1132900	glycine cleavage system H protein	yes	4		383.665	500.436	296.499	130.633	320.169	187.803	212.278	455.675	219.673	325.827	7.09e-05	9.45e-05	5.84e-05	2.6e-05	7.84e-05	4.67e-05	5.56e-05	0.000105	4.91e-05	7.84e-05	8.27e-05	4.22e-05	6.02333e-05	7.75e-05	-0.457	-0.97	0.366
Q8IE35	PLAF7	PF3D7_1327300	conserved Plasmodium protein, unknown function	yes	15	3	716.491	662.236	343.119	334.378	1784.71	1682.47	1659.09	1749.59	1801.86	1372.23	0.000132	0.000125	6.76e-05	6.66e-05	0.000437	0.000419	0.000435	0.000405	0.000403	0.00033	0.0001285	6.71e-05	0.000430333	0.000379333	1.74	-0.94	-0.182
Q8IIM9	PLAF7	PF3D7_1113300	UDP-galactose transporter, putative	yes	6		461.676	378.988	229.914	188.319	280.54	213.29	224.843	278.747	193.926	292.168	8.53e-05	7.16e-05	4.53e-05	3.75e-05	6.87e-05	5.31e-05	5.89e-05	6.45e-05	4.33e-05	7.03e-05	7.845e-05	4.14e-05	6.02333e-05	5.93667e-05	-0.382	-0.922	-0.02
C6KT52	PLAF7	PF3D7_0621400	Pf77 protein	yes	2		345.048	292.405	161.054	158.121	55.4787	47.3907	52.7201	85.0835	64.7917	65.9081	6.38e-05	5.52e-05	3.17e-05	3.15e-05	1.36e-05	1.18e-05	1.38e-05	1.97e-05	1.45e-05	1.59e-05	5.95e-05	3.16e-05	1.30667e-05	1.67e-05	-2.19	-0.912	0.352
Q8IHT5	PLAF7	PF3D7_1143100	AP2 domain transcription factor AP2-O, putative	yes	42	8	2611.65	2317.24	1244.43	1337.7	2033.81	1862.45	1737.52	5830.8	5945.87	4571.92	0.000483	0.000438	0.000245	0.000266	0.000498	0.000463	0.000455	0.00135	0.00133	0.0011	0.0004605	0.0002555	0.000472	0.00126	0.037	-0.847	1.42
Q8I5A6	PLAF7	PF3D7_1231400	amino acid transporter, putative	yes	6		216.315	186.262	107.672	105.246	252.01	282.921	280.973	121.996	150.615	134.566	4e-05	3.52e-05	2.12e-05	2.1e-05	6.17e-05	7.04e-05	7.36e-05	2.82e-05	3.37e-05	3.24e-05	3.76e-05	2.11e-05	6.85667e-05	3.14333e-05	0.868	-0.834	-1.13
Q8IDU2	PLAF7	PF3D7_1339300	conserved Plasmodium protein, unknown function	yes	2		343.57	347.019	173.306	193.816	287.706	273.985	263.287	277.943	294.187	295.667	6.35e-05	6.56e-05	3.41e-05	3.86e-05	7.05e-05	6.82e-05	6.9e-05	6.43e-05	6.57e-05	7.12e-05	6.455e-05	3.635e-05	6.92333e-05	6.70667e-05	0.101	-0.827	-0.045
O96227	PLAF7	PF3D7_0214700	conserved Plasmodium protein, unknown function	yes	21	1	2817.74	2548.53	1457.74	1400.34	1383.74	1232.54	1566.75	3095.71	3541.92	3111.33	0.000521	0.000482	0.000287	0.000279	0.000339	0.000307	0.00041	0.000716	0.000791	0.000749	0.0005015	0.000283	0.000352	0.000752	-0.509	-0.824	1.1
Q8I4W8	PLAF7	PF3D7_1246400	myosin A tail domain interacting protein	yes	14		644.87	603.173	350.347	331.591	1422.84	1113.85	1361.92	1311.13	1228.36	1175.51	0.000119	0.000114	6.9e-05	6.6e-05	0.000348	0.000277	0.000357	0.000303	0.000274	0.000283	0.0001165	6.75e-05	0.000327333	0.000286667	1.49	-0.787	-0.191
Q8IJH5	PLAF7	PF3D7_1023000	conserved Plasmodium membrane protein, unknown function	yes	3		216.661	211.208	126.757	108.688	708.045	598.787	848.89	142.184	149.632	128.773	4e-05	3.99e-05	2.5e-05	2.16e-05	0.000173	0.000149	0.000222	3.29e-05	3.34e-05	3.1e-05	3.995e-05	2.33e-05	0.000181333	3.24333e-05	2.18	-0.778	-2.48
C0H5J8	PLAF7	PF3D7_1361500	conserved Plasmodium protein, unknown function	yes	3		415.236	437.076	249.86	222.209	392.076	339.103	417.746	336.264	257.82	298.456	7.67e-05	8.26e-05	4.92e-05	4.43e-05	9.6e-05	8.44e-05	0.000109	7.78e-05	5.76e-05	7.18e-05	7.965e-05	4.675e-05	9.64667e-05	6.90667e-05	0.278	-0.769	-0.484
C6KSR1	PLAF7	PF3D7_0606300	conserved Plasmodium protein, unknown function	yes	3		382.804	442.805	247.929	211.096	201.203	180.189	196.405	139.943	150.639	128.437	7.07e-05	8.37e-05	4.88e-05	4.2e-05	4.93e-05	4.48e-05	5.14e-05	3.24e-05	3.37e-05	3.09e-05	7.72e-05	4.54e-05	4.85e-05	3.23333e-05	-0.67	-0.764	-0.586
Q8I500	PLAF7	PF3D7_1242900	mitochondrial import inner membrane translocase subunit TIM13, putative	yes	2		113.654	138.66	96.7317	44.2786	87.1736	57.5648	60.689	78.523	49.3036	69.9759	2.1e-05	2.62e-05	1.91e-05	8.82e-06	2.13e-05	1.43e-05	1.59e-05	1.82e-05	1.1e-05	1.68e-05	2.36e-05	1.396e-05	1.71667e-05	1.53333e-05	-0.457	-0.76	-0.164
C6KSX8	PLAF7	PF3D7_0613600	conserved Plasmodium protein, unknown function	yes	10		2131.39	1842.72	1144.86	1100.25	465.021	438.051	468.215	768.397	751.752	868.307	0.000394	0.000348	0.000226	0.000219	0.000114	0.000109	0.000123	0.000178	0.000168	0.000209	0.000371	0.0002225	0.000115333	0.000185	-1.69	-0.739	0.683
Q8IKM6	PLAF7	PF3D7_1460600	inner membrane complex sub-compartment protein 3	yes	5		492.483	492.405	282.013	282.623	860.663	746.144	817.507	632.918	501.461	607.883	9.1e-05	9.3e-05	5.56e-05	5.63e-05	0.000211	0.000186	0.000214	0.000146	0.000112	0.000146	9.2e-05	5.595e-05	0.000203667	0.000134667	1.15	-0.718	-0.593
O97302	PLAF7	PF3D7_0323400	Rh5 interacting protein	yes	44		3073.41	2919.14	1896.27	1556.55	4809.17	4091.3	5054.34	6063.47	5784.97	4765.47	0.000568	0.000552	0.000374	0.00031	0.00118	0.00102	0.00132	0.0014	0.00129	0.00115	0.00056	0.000342	0.00117333	0.00128	1.07	-0.712	0.126
Q8I2B4	PLAF7	PF3D7_0102500	erythrocyte binding antigen-181	yes	139	1	4104.94	3794.39	2247.37	2316.49	14303.5	13836.8	15338.8	15455.5	13811.2	11538.4	0.000758	0.000717	0.000443	0.000461	0.0035	0.00344	0.00402	0.00357	0.00309	0.00278	0.0007375	0.000452	0.00365333	0.00314667	2.31	-0.707	-0.216
Q8IKX5	PLAF7	PF3D7_1450000	serine/threonine protein kinase, putative	yes	8		355.615	356.865	189.835	223.427	1646.61	1516.12	1623.65	484.833	452.533	404.596	6.57e-05	6.74e-05	3.74e-05	4.45e-05	0.000403	0.000377	0.000425	0.000112	0.000101	9.74e-05	6.655e-05	4.095e-05	0.000401667	0.000103467	2.59	-0.701	-1.96
O96125	PLAF7	PF3D7_0202100	liver stage associated protein 2	yes	6		186.771	194.825	114.299	107.479	514.887	472.626	405.531	284.721	255.749	189.527	3.45e-05	3.68e-05	2.25e-05	2.14e-05	0.000126	0.000118	0.000106	6.59e-05	5.71e-05	4.56e-05	3.565e-05	2.195e-05	0.000116667	5.62e-05	1.71	-0.699	-1.05
Q8I2W0	PLAF7	PF3D7_0919300	thioredoxin-like protein 1, putative	yes	2		74.5472	77.539	47.1002	41.8648	40.4674	36.1402	30.8185	148.252	176.612	169.84	1.38e-05	1.46e-05	9.28e-06	8.34e-06	9.91e-06	8.99e-06	8.07e-06	3.43e-05	3.95e-05	4.09e-05	1.42e-05	8.81e-06	8.99e-06	3.82333e-05	-0.66	-0.69	2.09
Q8I543	PLAF7	PF3D7_1238000	COPI associated protein, putative	yes	2		333.314	326.613	191.61	194.757	41.2582	31.6836	56.7431	54.7681	41.5839	44.2327	6.16e-05	6.17e-05	3.77e-05	3.88e-05	1.01e-05	7.88e-06	1.49e-05	1.27e-05	9.29e-06	1.06e-05	6.165e-05	3.825e-05	1.096e-05	1.08633e-05	-2.49	-0.688	-0.011
Q9U0K6	PLAF7	PF3D7_0408000	conserved Plasmodium protein, unknown function	yes	5		242.901	201.042	109.662	150.416	279.402	263.104	268.114	270.208	259.748	265.064	4.49e-05	3.8e-05	2.16e-05	3e-05	6.84e-05	6.55e-05	7.02e-05	6.25e-05	5.8e-05	6.38e-05	4.145e-05	2.58e-05	6.80333e-05	6.14333e-05	0.716	-0.684	-0.147
Q8IKF1	PLAF7	PF3D7_1468600	aminophospholipid transporter, putative	yes	1		33.8256	34.8583	21.5817	19.2179	65.369	86.1854	68.6949	45.0238	35.89	28.7032	6.25e-06	6.59e-06	4.25e-06	3.83e-06	1.6e-05	2.14e-05	1.8e-05	1.04e-05	8.02e-06	6.91e-06	6.42e-06	4.04e-06	1.84667e-05	8.44333e-06	1.53	-0.668	-1.13
Q8I2W1	PLAF7	PF3D7_0919200	PPPDE peptidase, putative	yes	2		194.355	197.832	115.051	118.255	68.7141	70.5305	78.3032	116.807	102.715	153.747	3.59e-05	3.74e-05	2.27e-05	2.35e-05	1.68e-05	1.75e-05	2.05e-05	2.7e-05	2.29e-05	3.7e-05	3.665e-05	2.31e-05	1.82667e-05	2.89667e-05	-1	-0.665	0.664
C0H496	PLAF7	PF3D7_0424200	reticulocyte binding protein homologue 4	yes	72		2516.93	2417.69	1521.27	1416.97	12662.2	11594.8	13259.5	7276.16	6682.45	4723.33	0.000465	0.000457	0.0003	0.000282	0.0031	0.00288	0.00347	0.00168	0.00149	0.00114	0.000461	0.000291	0.00315	0.00143667	2.77	-0.664	-1.13
Q8I4W4	PLAF7	PF3D7_1246800	signal recognition particle receptor subunit beta, putative	yes	1		142.372	168.03	102.678	82.5686	94.7139	73.0482	95.1922	114.852	96.7715	94.1754	2.63e-05	3.17e-05	2.02e-05	1.64e-05	2.32e-05	1.82e-05	2.49e-05	2.66e-05	2.16e-05	2.27e-05	2.9e-05	1.83e-05	2.21e-05	2.36333e-05	-0.393	-0.663	0.096
Q8ILY3	PLAF7	PF3D7_1411200	rhomboid protease ROM8	yes	1		87.674	97.0414	51.5166	58.6234	92.0221	78.431	106.337	110.663	76.942	79.3044	1.62e-05	1.83e-05	1.01e-05	1.17e-05	2.25e-05	1.95e-05	2.79e-05	2.56e-05	1.72e-05	1.91e-05	1.725e-05	1.09e-05	2.33e-05	2.06333e-05	0.432	-0.662	-0.176
Q8IJM4	PLAF7	PF3D7_1017500	essential light chain ELC	yes	13		738.307	788.818	478.588	433.104	4012.18	3215.93	3375.51	2877.36	3500.73	2024.46	0.000136	0.000149	9.43e-05	8.62e-05	0.000982	0.0008	0.000884	0.000666	0.000782	0.000487	0.0001425	9.025e-05	0.000888667	0.000645	2.64	-0.661	-0.463
Q8IE97	PLAF7	PF3D7_1321900	conserved Plasmodium protein, unknown function	yes	6		453.535	618.436	303.985	336.281	429.723	454.645	395.677	550.276	346.677	444.768	8.38e-05	0.000117	5.99e-05	6.7e-05	0.000105	0.000113	0.000104	0.000127	7.75e-05	0.000107	0.0001004	6.345e-05	0.000107333	0.000103833	0.098	-0.661	-0.046
Q8IM01	PLAF7	PF3D7_1409400	conserved Plasmodium membrane protein, unknown function	yes	8		430.992	546.572	312.68	272.519	397.256	238.288	392.933	851.31	603.774	690.741	7.96e-05	0.000103	6.16e-05	5.43e-05	9.73e-05	5.93e-05	0.000103	0.000197	0.000135	0.000166	9.13e-05	5.795e-05	8.65333e-05	0.000166	-0.08	-0.658	0.941
Q8IBE4	PLAF7	PF3D7_0732200	rifin	yes	2		259.033	239.301	171.789	127.012	152.521	83.247	139.889	172.396	123.272	127.101	4.79e-05	4.52e-05	3.38e-05	2.53e-05	3.73e-05	2.07e-05	3.66e-05	3.99e-05	2.75e-05	3.06e-05	4.655e-05	2.955e-05	3.15333e-05	3.26667e-05	-0.56	-0.654	0.05
Q8I253	PLAF7	PF3D7_0109000	photosensitized INA-labeled protein PHIL1, putative	yes	24	1	1108.24	1116.3	680.742	663.171	1706.61	1423.38	1674.41	1857.74	1799.42	1667.5	0.000205	0.000211	0.000134	0.000132	0.000418	0.000354	0.000439	0.00043	0.000402	0.000401	0.000208	0.000133	0.000403667	0.000411	0.957	-0.643	0.026
C0H5N1	PLAF7	PF3D7_1372500	stevor, pseudogene	yes	2		103.957	64.4879	53.4141	48.2361	43.9308	39.3221	22.188	62.1616	42.7317	42.0251	1.92e-05	1.22e-05	1.05e-05	9.61e-06	1.08e-05	9.78e-06	5.81e-06	1.44e-05	9.55e-06	1.01e-05	1.57e-05	1.0055e-05	8.79667e-06	1.135e-05	-0.837	-0.641	0.369
Q8IL91	PLAF7	PF3D7_1437500	conserved Plasmodium membrane protein, unknown function	yes	2	2	133.373	121.958	72.6756	82.0955	49.9507	61.4796	57.6522	29.0063	24.637	35.2922	2.46e-05	2.3e-05	1.43e-05	1.63e-05	1.22e-05	1.53e-05	1.51e-05	6.71e-06	5.5e-06	8.49e-06	2.38e-05	1.53e-05	1.42e-05	6.9e-06	-0.747	-0.637	-1.04
Q8I444	PLAF7	PF3D7_0505800	small ubiquitin-related modifier	yes	9		1058.29	916.862	585.945	618.622	835.038	791.272	698.562	358.532	353.785	317.305	0.000196	0.000173	0.000115	0.000123	0.000204	0.000197	0.000183	8.29e-05	7.9e-05	7.64e-05	0.0001845	0.000119	0.000194667	7.94333e-05	0.079	-0.628	-1.29
Q8ILJ5	PLAF7	PF3D7_1426900	cytochrome b-c1 complex subunit 6, putative	yes	1		42.0265	51.3428	35.6233	21.8001	31.0564	22.3119	23.0701	33.7551	30.6579	19.7096	7.76e-06	9.7e-06	7.02e-06	4.34e-06	7.6e-06	5.55e-06	6.04e-06	7.81e-06	6.85e-06	4.74e-06	8.73e-06	5.68e-06	6.39667e-06	6.46667e-06	-0.448	-0.621	0.015
Q8IDR3	PLAF7	PF3D7_1342600	myosin A	yes	132	2	4768.44	4279.03	2777.46	2791.07	19308.8	18212.8	18777.3	13445.8	11843.2	10895.3	0.000881	0.000808	0.000547	0.000556	0.00473	0.00453	0.00492	0.00311	0.00265	0.00262	0.0008445	0.0005515	0.00472667	0.00279333	2.48	-0.615	-0.759
Q8IBF5	PLAF7	PF3D7_0730400	IMP1-like protein, putative	yes	6		443.895	366.536	258.124	243.608	902.487	783.242	928.172	724.636	712.021	684.902	8.2e-05	6.93e-05	5.09e-05	4.85e-05	0.000221	0.000195	0.000243	0.000168	0.000159	0.000165	7.565e-05	4.97e-05	0.000219667	0.000164	1.54	-0.606	-0.423
O96207	PLAF7	PF3D7_0212600	secreted protein with altered thrombospondin repeat domain	yes	9		183.664	184.954	121.575	107.089	148.737	139.007	196.866	639.594	537.442	500.932	3.39e-05	3.49e-05	2.4e-05	2.13e-05	3.64e-05	3.46e-05	5.16e-05	0.000148	0.00012	0.000121	3.44e-05	2.265e-05	4.08667e-05	0.000129667	0.247	-0.605	1.66
Q8IEK9	PLAF7	PF3D7_1310700	RNA-binding protein, putative	yes	39	1	2521.95	2583.15	1650.22	1521.83	3031.31	3325.34	2902.72	4473.47	4529.97	4553.94	0.000466	0.000488	0.000325	0.000303	0.000742	0.000827	0.00076	0.00103	0.00101	0.0011	0.000477	0.000314	0.000776333	0.00104667	0.703	-0.603	0.432
C0H4D0	PLAF7	PF3D7_0507400	conserved Plasmodium protein, unknown function	yes	4		131.47	122.17	84.3581	73.4799	286.127	220.001	287.637	375.988	376.054	242.512	2.43e-05	2.31e-05	1.66e-05	1.46e-05	7.01e-05	5.47e-05	7.53e-05	8.7e-05	8.4e-05	5.84e-05	2.37e-05	1.56e-05	6.67e-05	7.64667e-05	1.49	-0.6	0.197
Q8IBJ9	PLAF7	PF3D7_0725200	mago nashi protein homologue, putative	yes	5		336.824	343.173	230.809	193.29	147.781	134.652	133.717	94.7055	114.814	90.8401	6.22e-05	6.48e-05	4.55e-05	3.85e-05	3.62e-05	3.35e-05	3.5e-05	2.19e-05	2.57e-05	2.19e-05	6.35e-05	4.2e-05	3.49e-05	2.31667e-05	-0.864	-0.598	-0.593
Q8IKS5	PLAF7	PF3D7_1455300	conserved Plasmodium protein, unknown function	yes	17	1	1097.03	925.411	650.851	611.607	1058.96	927.091	900.613	1279.95	1432.2	1020.22	0.000203	0.000175	0.000128	0.000122	0.000259	0.000231	0.000236	0.000296	0.00032	0.000246	0.000189	0.000125	0.000242	0.000287333	0.358	-0.595	0.247
Q8IKF9	PLAF7	PF3D7_1467800	conserved Plasmodium protein, unknown function	yes	4		311.229	344.116	259.514	150.673	132.574	91.6351	85.9473	148.459	124.256	100.303	5.75e-05	6.5e-05	5.11e-05	3e-05	3.25e-05	2.28e-05	2.25e-05	3.43e-05	2.78e-05	2.41e-05	6.125e-05	4.055e-05	2.59333e-05	2.87333e-05	-1.24	-0.595	0.149
Q8IBF6	PLAF7	PF3D7_0730300	AP2 domain transcription factor AP2-L, putative	yes	21	4	619.218	570.533	370.122	378.317	2622.96	2499.82	2527.41	1212.63	1143.87	951.06	0.000114	0.000108	7.29e-05	7.53e-05	0.000642	0.000622	0.000662	0.00028	0.000256	0.000229	0.000111	7.41e-05	0.000642	0.000255	2.53	-0.584	-1.33
Q8ILA9	PLAF7	PF3D7_1435500	clathrin light chain, putative	yes	11	3	983.264	1133.28	744.501	589.303	321.659	294.656	248.073	809.815	572.62	578.612	0.000182	0.000214	0.000147	0.000117	7.88e-05	7.33e-05	6.5e-05	0.000187	0.000128	0.000139	0.000198	0.000132	7.23667e-05	0.000151333	-1.45	-0.584	1.07
Q8I4P4	PLAF7	PF3D7_1254300	stevor	yes	1		85.7562	101.622	74.6341	43.8192	56.4302	32.606	38.1008	60.3986	39.3959	54.6912	1.58e-05	1.92e-05	1.47e-05	8.73e-06	1.38e-05	8.11e-06	9.98e-06	1.4e-05	8.8e-06	1.32e-05	1.75e-05	1.1715e-05	1.063e-05	1.2e-05	-0.72	-0.581	0.171
Q8I5N4	PLAF7	PF3D7_1217400	conserved Plasmodium protein, unknown function	yes	1		64.1565	74.1537	52.0845	35.338	38.2367	28.6743	25.719	26.3782	23.3986	23.0797	1.19e-05	1.4e-05	1.03e-05	7.04e-06	9.36e-06	7.13e-06	6.74e-06	6.1e-06	5.23e-06	5.55e-06	1.295e-05	8.67e-06	7.74333e-06	5.62667e-06	-0.74	-0.58	-0.461
Q8I5M8	PLAF7	PF3D7_1218000	thrombospondin-related apical membrane protein	yes	5		322.117	252.234	183.369	178.833	950.091	807.276	1104.15	431.253	450.11	410.179	5.95e-05	4.77e-05	3.61e-05	3.56e-05	0.000233	0.000201	0.000289	9.97e-05	0.000101	9.87e-05	5.36e-05	3.585e-05	0.000241	9.98e-05	2.17	-0.579	-1.27
O96277	PLAF7	PF3D7_0220400	DnaJ protein, putative, pseudogene	yes	2		38.9295	38.4446	26.6364	22.3778	178.492	179.852	156.313	96.507	94.4335	59.9134	7.19e-06	7.26e-06	5.25e-06	4.46e-06	4.37e-05	4.47e-05	4.09e-05	2.23e-05	2.11e-05	1.44e-05	7.225e-06	4.855e-06	4.31e-05	1.92667e-05	2.58	-0.575	-1.16
Q8I341	PLAF7	PF3D7_0911100	conserved Plasmodium protein, unknown function	yes	9	8	250.269	255.007	180.313	139.934	794.51	753.647	817.803	538.123	557.198	497.899	4.62e-05	4.82e-05	3.55e-05	2.79e-05	0.000195	0.000188	0.000214	0.000124	0.000124	0.00012	4.72e-05	3.17e-05	0.000199	0.000122667	2.07	-0.575	-0.693
Q8I1S9	PLAF7	PF3D7_0415800	RING zinc finger protein, putative	yes	21	1	1259.99	1248.22	796.201	799.549	2984.36	2623.23	2925.32	1718	1638.43	1442.57	0.000233	0.000236	0.000157	0.000159	0.000731	0.000653	0.000766	0.000397	0.000366	0.000347	0.0002345	0.000158	0.000716667	0.00037	1.61	-0.568	-0.953
Q8I2U8	PLAF7	PF3D7_0920500	ADP-ribosylation factor, putative	yes	3		230.619	205.934	133.575	144.51	223.152	191.813	270.915	187.554	163.087	200.034	4.26e-05	3.89e-05	2.63e-05	2.88e-05	5.46e-05	4.77e-05	7.1e-05	4.34e-05	3.64e-05	4.81e-05	4.075e-05	2.755e-05	5.77667e-05	4.26333e-05	0.503	-0.565	-0.438
Q8I2Q2	PLAF7	PF3D7_0925600	zinc binding protein (Yippee), putative	yes	2		60.6393	58.509	41.5774	34.4478	31.1083	23.1587	31.5795	20.1511	24.1655	24.8754	1.12e-05	1.11e-05	8.19e-06	6.86e-06	7.62e-06	5.76e-06	8.27e-06	4.66e-06	5.4e-06	5.99e-06	1.115e-05	7.525e-06	7.21667e-06	5.35e-06	-0.625	-0.564	-0.432
Q8IJK8	PLAF7	PF3D7_1019400	60S ribosomal protein L30e, putative	yes	9		839.986	1080.31	711.803	517.237	717.308	561.763	597.975	759.154	595.897	600.343	0.000155	0.000204	0.00014	0.000103	0.000176	0.00014	0.000157	0.000176	0.000133	0.000144	0.0001795	0.0001215	0.000157667	0.000151	-0.191	-0.563	-0.059
Q8I5Z6	PLAF7	PF3D7_1204900	probable protein, unknown function	yes	1	1	40.6207	31.1122	24.5081	21.2378	89.5978	71.1168	96.6487	88.509	92.1019	72.5305	7.5e-06	5.88e-06	4.83e-06	4.23e-06	2.19e-05	1.77e-05	2.53e-05	2.05e-05	2.06e-05	1.75e-05	6.69e-06	4.53e-06	2.16333e-05	1.95333e-05	1.69	-0.563	-0.151
Q8I3G9	PLAF7	PF3D7_0529900	RING zinc finger protein, putative	yes	1		148.454	172.738	101.448	103.944	36.425	28.9834	53.9798	38.6537	34.6301	42.5509	2.74e-05	3.26e-05	2e-05	2.07e-05	8.92e-06	7.21e-06	1.41e-05	8.94e-06	7.74e-06	1.02e-05	3e-05	2.035e-05	1.00767e-05	8.96e-06	-1.57	-0.562	-0.169
P50498	PLAF7	PF3D7_0206800	merozoite surface protein 2	yes	3		963.412	840.267	646.704	512.061	574.775	441.063	602.705	783.536	661.863	752.493	0.000178	0.000159	0.000127	0.000102	0.000141	0.00011	0.000158	0.000181	0.000148	0.000181	0.0001685	0.0001145	0.000136333	0.00017	-0.307	-0.554	0.321
O77324	PLAF7	PF3D7_0308300	conserved Plasmodium protein, unknown function	yes	18	13	747.489	658.56	448.785	454.634	1011.13	890.982	967.361	1648.47	1646.2	1495.14	0.000138	0.000124	8.84e-05	9.05e-05	0.000248	0.000222	0.000253	0.000381	0.000368	0.00036	0.000131	8.945e-05	0.000241	0.000369667	0.876	-0.553	0.618
Q8IFM8	PLAF7	PF3D7_0423800	cysteine-rich protective antigen	yes	8		523.913	500.183	332.014	329.415	725.389	726.041	852.714	780.591	735.95	667.81	9.68e-05	9.45e-05	6.54e-05	6.56e-05	0.000178	0.000181	0.000223	0.000181	0.000164	0.000161	9.565e-05	6.55e-05	0.000194	0.000168667	1.02	-0.546	-0.202
C6KT90	PLAF7	PF3D7_0625400	conserved Plasmodium protein, unknown function	yes	18		1921.71	1889.03	1161.92	1299.25	3439.38	3187.42	3300.58	1126.63	1082.96	888.588	0.000355	0.000357	0.000229	0.000259	0.000842	0.000793	0.000865	0.000261	0.000242	0.000214	0.000356	0.000244	0.000833333	0.000239	1.23	-0.546	-1.8
Q8ILT4	PLAF7	PF3D7_1416200	metacaspase-like protein	yes	21	4	2704.73	2576.35	1716.45	1704.46	545.951	571.548	604.645	752.796	887.058	805.962	0.0005	0.000487	0.000338	0.000339	0.000134	0.000142	0.000158	0.000174	0.000198	0.000194	0.0004935	0.0003385	0.000144667	0.000188667	-1.77	-0.542	0.383
Q8IIF1	PLAF7	PF3D7_1121500	conserved Plasmodium protein, unknown function	yes	1		109.074	107.794	75.4597	65.2132	18.4614	20.9032	31.4954	14.4369	18.3292	20.1299	2.02e-05	2.04e-05	1.49e-05	1.3e-05	4.52e-06	5.2e-06	8.25e-06	3.34e-06	4.1e-06	4.84e-06	2.03e-05	1.395e-05	5.99e-06	4.09333e-06	-1.76	-0.541	-0.55
Q8IJ54	PLAF7	PF3D7_1035500	merozoite surface protein 6	yes	14		1008.73	694.528	629.35	475.767	1368.34	1036.91	930.136	1964.04	2228.23	1057.06	0.000186	0.000131	0.000124	9.47e-05	0.000335	0.000258	0.000244	0.000454	0.000498	0.000254	0.0001585	0.00010935	0.000279	0.000402	0.813	-0.538	0.528
Q8IBZ9	PLAF7	PF3D7_0709000	chloroquine resistance transporter	yes	4		248.487	232.271	156.66	156.636	158.595	122.246	148.296	123.078	103.965	161.785	4.59e-05	4.39e-05	3.09e-05	3.12e-05	3.88e-05	3.04e-05	3.88e-05	2.85e-05	2.32e-05	3.89e-05	4.49e-05	3.105e-05	3.6e-05	3.02e-05	-0.317	-0.533	-0.254
C0H4E5	PLAF7	PF3D7_0517900	zinc finger protein, putative	yes	6	1	783.848	907	579.883	524.228	424.71	353.729	331.786	499.584	372.437	425.095	0.000145	0.000171	0.000114	0.000104	0.000104	8.8e-05	8.69e-05	0.000116	8.32e-05	0.000102	0.000158	0.000109	9.29667e-05	0.0001004	-0.766	-0.532	0.11
Q8IM47	PLAF7	PF3D7_1404700	conserved Plasmodium protein, unknown function	yes	6		437.161	425.607	266.464	297.115	1220.13	1187.84	1368.7	932.813	751.797	762.364	8.08e-05	8.04e-05	5.25e-05	5.92e-05	0.000299	0.000296	0.000359	0.000216	0.000168	0.000183	8.06e-05	5.585e-05	0.000318	0.000189	1.98	-0.53	-0.748
Q8IKL8	PLAF7	PF3D7_1461400	conserved Plasmodium protein, unknown function	yes	13		1725.46	1828.56	1134.84	1192.63	1754.02	1756.85	1981.71	2380.42	1965.79	2259.74	0.000319	0.000345	0.000224	0.000238	0.00043	0.000437	0.000519	0.000551	0.000439	0.000544	0.000332	0.000231	0.000462	0.000511333	0.476	-0.527	0.146
Q8I0V0	PLAF7	PF3D7_0507500	subtilisin-like protease 1	yes	37	2	2918.58	2907.54	1984.91	1838.2	3048.02	2872.81	3006.5	5169.5	4969.84	4319.95	0.000539	0.000549	0.000391	0.000366	0.000746	0.000715	0.000788	0.0012	0.00111	0.00104	0.000544	0.0003785	0.000749667	0.00111667	0.462	-0.524	0.573
Q8I4Z6	PLAF7	PF3D7_1243400	conserved Plasmodium protein, unknown function	yes	6	1	256.418	275.213	166.369	182.917	490.58	467.066	482.472	376.195	363.027	302.969	4.74e-05	5.2e-05	3.28e-05	3.64e-05	0.00012	0.000116	0.000126	8.7e-05	8.11e-05	7.29e-05	4.97e-05	3.46e-05	0.000120667	8.03333e-05	1.28	-0.522	-0.59
O96188	PLAF7	PF3D7_0210600	conserved Plasmodium protein, unknown function	yes	4	1	455.523	493.053	296.446	327.205	809.906	855.484	825.131	1188.29	1062.35	1300.73	8.42e-05	9.32e-05	5.84e-05	6.52e-05	0.000198	0.000213	0.000216	0.000275	0.000237	0.000313	8.87e-05	6.18e-05	0.000209	0.000275	1.24	-0.521	0.396
Q8I2W6	PLAF7	PF3D7_0918700	conserved Plasmodium protein, unknown function	yes	23	6	542.131	452.801	323.386	330.996	5871.08	5052.04	4615.98	1724.75	1559.12	1038.42	0.0001	8.55e-05	6.37e-05	6.59e-05	0.00144	0.00126	0.00121	0.000399	0.000348	0.00025	9.275e-05	6.48e-05	0.00130333	0.000332333	3.81	-0.519	-1.97
Q8IJX8	PLAF7	PF3D7_1006200	DNA/RNA-binding protein Alba 3	yes	93		10225.1	11511.4	8106.85	6226.22	7873.65	5481.89	5494.92	9181.05	7751.86	7459.66	0.00189	0.00217	0.0016	0.00124	0.00193	0.00136	0.00144	0.00212	0.00173	0.0018	0.00203	0.00142	0.00157667	0.00188333	-0.366	-0.519	0.256
Q8IBV5	PLAF7	PF3D7_0714200	conserved Plasmodium protein, unknown function	yes	50	11	3900.78	3577.83	2527.66	2400.04	4662.45	4075.4	3798.66	4264.01	4472.7	3504.66	0.000721	0.000676	0.000498	0.000478	0.00114	0.00101	0.000995	0.000986	0.000999	0.000843	0.0006985	0.000488	0.00104833	0.000942667	0.589	-0.517	-0.155
Q8IJS2	PLAF7	PF3D7_1012300	cytochrome b-c1 complex subunit 7, putative	yes	2		295.948	377.302	259.989	185.219	189.455	153.194	191.519	251.305	202.867	186.47	5.47e-05	7.13e-05	5.12e-05	3.69e-05	4.64e-05	3.81e-05	5.02e-05	5.81e-05	4.53e-05	4.49e-05	6.3e-05	4.405e-05	4.49e-05	4.94333e-05	-0.488	-0.516	0.139
C6KSZ8	PLAF7	PF3D7_0615700	RNA and export factor binding protein, putative	yes	5		523.055	588.859	388.8	345.979	272.244	230.73	250.414	122.048	134.493	118.962	9.66e-05	0.000111	7.66e-05	6.89e-05	6.67e-05	5.74e-05	6.56e-05	2.82e-05	3.01e-05	2.86e-05	0.0001038	7.275e-05	6.32333e-05	2.89667e-05	-0.717	-0.515	-1.13
Q8I3K7	PLAF7	PF3D7_0525800	inner membrane complex protein 1g, putative	yes	59	3	6256.09	6089.63	4009.5	4151.52	4061.73	4235.32	4502.05	12901.4	11473.4	13248.8	0.00116	0.00115	0.00079	0.000827	0.000995	0.00105	0.00118	0.00298	0.00256	0.00319	0.001155	0.0008085	0.001075	0.00291	-0.1	-0.513	1.44
Q8IJB5	PLAF7	PF3D7_1028900	inner membrane complex protein 1m, putative	yes	2		198.202	212.271	126.423	146.069	78.4524	81.3634	87.8929	301.368	310.825	384.29	3.66e-05	4.01e-05	2.49e-05	2.91e-05	1.92e-05	2.02e-05	2.3e-05	6.97e-05	6.94e-05	9.25e-05	3.835e-05	2.7e-05	2.08e-05	7.72e-05	-0.881	-0.507	1.89
Q8II74	PLAF7	PF3D7_1128900	conserved Plasmodium protein, unknown function	yes	18		2885.24	3285.61	2138.5	1962.8	1329.14	1141.87	1213.52	1892.68	1451.43	1521.79	0.000533	0.000621	0.000421	0.000391	0.000325	0.000284	0.000318	0.000438	0.000324	0.000366	0.000577	0.000406	0.000309	0.000376	-0.9	-0.507	0.283
Q8I3L2	PLAF7	PF3D7_0525300	conserved Plasmodium protein, unknown function	yes	11	1	495.688	395.255	281.561	309.818	490.16	417.922	485.63	931.417	1099.98	853.363	9.16e-05	7.47e-05	5.55e-05	6.17e-05	0.00012	0.000104	0.000127	0.000215	0.000246	0.000205	8.315e-05	5.86e-05	0.000117	0.000222	0.494	-0.505	0.924
Q8IDH9	PLAF7	PF3D7_1352100	ABC transporter B family member 6, putative	yes	2		215.239	250.076	165.662	144.403	75.9803	64.6185	87.0682	111.928	100.457	108.018	3.98e-05	4.72e-05	3.26e-05	2.88e-05	1.86e-05	1.61e-05	2.28e-05	2.59e-05	2.24e-05	2.6e-05	4.35e-05	3.07e-05	1.91667e-05	2.47667e-05	-1.18	-0.503	0.371
Q8I1N6	PLAF7	PF3D7_0420300	AP2 domain transcription factor, putative	yes	69	8	3491.72	3141.79	2258.09	2164.38	11755.5	10641.6	10680.9	5191.61	4582.46	3975.09	0.000645	0.000594	0.000445	0.000431	0.00288	0.00265	0.0028	0.0012	0.00102	0.000957	0.0006195	0.000438	0.00277667	0.001059	2.16	-0.5	-1.39
C0H4R2	PLAF7	PF3D7_0802900	conserved Plasmodium protein, unknown function	yes	1		243.236	222.728	187.097	124.364	53.2583	46.4687	57.8119	46.9395	49.4171	47.3138	4.49e-05	4.21e-05	3.69e-05	2.48e-05	1.3e-05	1.16e-05	1.51e-05	1.09e-05	1.1e-05	1.14e-05	4.35e-05	3.085e-05	1.32333e-05	1.11e-05	-1.72	-0.498	-0.256
Q8ILD6	PLAF7	PF3D7_1432600	conserved Plasmodium protein, unknown function	yes	2	1	67.9742	70.8668	48.7033	44.063	40.6875	48.6516	41.9063	37.8524	29.7145	38.9345	1.26e-05	1.34e-05	9.6e-06	8.77e-06	9.96e-06	1.21e-05	1.1e-05	8.76e-06	6.64e-06	9.37e-06	1.3e-05	9.185e-06	1.102e-05	8.25667e-06	-0.236	-0.498	-0.416
Q8I5Z3	PLAF7	PF3D7_1205200	HAD domain ookinete protein, putative	yes	2		396.4	530.173	331.125	289.278	79.3468	64.7475	81.1934	98.3803	111.513	123.95	7.32e-05	0.0001	6.52e-05	5.76e-05	1.94e-05	1.61e-05	2.13e-05	2.28e-05	2.49e-05	2.98e-05	8.66e-05	6.14e-05	1.89333e-05	2.58333e-05	-2.19	-0.497	0.448
C6KT50	PLAF7	PF3D7_0621200	pyridoxine biosynthesis protein PDX1	yes	24		3901.2	3619.25	2693.15	2335.23	3346.01	2673.77	2613.14	3294.37	3046.01	3136.5	0.000721	0.000684	0.000531	0.000465	0.000819	0.000665	0.000685	0.000762	0.000681	0.000755	0.0007025	0.000498	0.000723	0.000732667	0.042	-0.496	0.019
C0H4A5	PLAF7	PF3D7_0414900	armadillo-domain containing rhoptry protein	yes	7		534.913	448.978	335.532	322.456	1552.68	1389.03	1383.03	1035.84	987.305	1011.3	9.88e-05	8.48e-05	6.61e-05	6.42e-05	0.00038	0.000346	0.000362	0.00024	0.000221	0.000243	9.18e-05	6.515e-05	0.000362667	0.000234667	1.98	-0.495	-0.629
Q8I5H3	PLAF7	PF3D7_1224400	conserved Plasmodium protein, unknown function	yes	4		522.382	490.662	348.112	329.921	200.406	248.72	223.64	123.946	111.439	123.468	9.65e-05	9.27e-05	6.86e-05	6.57e-05	4.91e-05	6.19e-05	5.86e-05	2.87e-05	2.49e-05	2.97e-05	9.46e-05	6.715e-05	5.65333e-05	2.77667e-05	-0.743	-0.495	-1.03
Q8IDX6	PLAF7	PF3D7_1335400	reticulocyte binding protein 2 homologue a	yes	173		12503.1	11752.6	8087.27	8206.03	19767.8	19072.4	21717.4	29927.3	27971.8	22302.6	0.00231	0.00222	0.00159	0.00163	0.00484	0.00475	0.00569	0.00692	0.00625	0.00537	0.002265	0.00161	0.00509333	0.00618	1.17	-0.489	0.279
Q8IM54	PLAF7	PF3D7_1404000	DNA-directed RNA polymerase II subunit RPB4, putative	yes	1		50.3391	48.0388	28.088	38.0514	48.1007	47.6825	40.6615	27.4133	42.7905	37.8155	9.3e-06	9.08e-06	5.53e-06	7.58e-06	1.18e-05	1.19e-05	1.07e-05	6.34e-06	9.56e-06	9.1e-06	9.19e-06	6.555e-06	1.14667e-05	8.33333e-06	0.315	-0.487	-0.456
Q8IE12	PLAF7	PF3D7_1331500	conserved Plasmodium protein, unknown function	yes	2		78.7762	75.2051	54.0356	49.7011	117.194	90.9369	76.2841	74.6921	91.3838	103.125	1.46e-05	1.42e-05	1.06e-05	9.9e-06	2.87e-05	2.26e-05	2e-05	1.73e-05	2.04e-05	2.48e-05	1.44e-05	1.025e-05	2.37667e-05	2.08333e-05	0.725	-0.486	-0.19
Q8IKL9	PLAF7	PF3D7_1461300	40S ribosomal protein S28e, putative	yes	5	1	307.399	402.418	266.208	213.907	218.866	169.388	201.833	361.705	258.609	267.498	5.68e-05	7.6e-05	5.24e-05	4.26e-05	5.36e-05	4.21e-05	5.29e-05	8.37e-05	5.78e-05	6.44e-05	6.64e-05	4.75e-05	4.95333e-05	6.86333e-05	-0.423	-0.483	0.47
C0H5K7	PLAF7	PF3D7_1366100	DIP13 homolog, putative	yes	5		396.722	405.725	278.201	264.709	502.235	451.025	383.048	463.699	448.18	336.131	7.33e-05	7.67e-05	5.48e-05	5.27e-05	0.000123	0.000112	0.0001	0.000107	0.0001	8.09e-05	7.5e-05	5.375e-05	0.000111667	9.59667e-05	0.577	-0.48	-0.219
Q8IHT6	PLAF7	PF3D7_1142900	conserved Plasmodium protein, unknown function	yes	1	1	46.9577	55.7756	35.7748	33.8424	26.9984	25.5221	37.0833	40.4635	32.1637	30.5013	8.68e-06	1.05e-05	7.05e-06	6.74e-06	6.61e-06	6.35e-06	9.71e-06	9.36e-06	7.19e-06	7.34e-06	9.59e-06	6.895e-06	7.55667e-06	7.96333e-06	-0.346	-0.479	0.075
Q8IBB9	PLAF7	PF3D7_0828800	GPI-anchored micronemal antigen	yes	24		911.645	983.674	631.479	652.253	1576.71	1722.21	2617.61	3861.51	4080.93	3106.12	0.000168	0.000186	0.000124	0.00013	0.000386	0.000428	0.000686	0.000893	0.000912	0.000748	0.000177	0.000127	0.0005	0.000851	1.5	-0.478	0.767
Q8I298	PLAF7	PF3D7_0104200	StAR-related lipid transfer protein	yes	69		3861.48	3905.56	2599.19	2676.96	8738.99	8111.16	8767.18	5671.12	5469.23	4544.1	0.000713	0.000738	0.000512	0.000533	0.00214	0.00202	0.0023	0.00131	0.00122	0.00109	0.0007255	0.0005225	0.00215333	0.00120667	1.57	-0.474	-0.831
Q8I391	PLAF7	PF3D7_0905800	conserved Plasmodium protein, unknown function	yes	19	2	3366.94	2984.33	2144.9	2166.8	1717.96	1746.1	1708.38	1339.99	1391.45	1162.35	0.000622	0.000564	0.000423	0.000431	0.000421	0.000434	0.000448	0.00031	0.000311	0.00028	0.000593	0.000427	0.000434333	0.000300333	-0.45	-0.474	-0.533
Q8IJ55	PLAF7	PF3D7_1035400	merozoite surface protein 3	yes	37	1	1872.93	1892.95	1383.04	1175.98	8305.26	7599.7	7711.54	3635.5	3845.43	2209.69	0.000346	0.000358	0.000272	0.000234	0.00203	0.00189	0.00202	0.000841	0.000859	0.000532	0.000352	0.000253	0.00198	0.000744	2.49	-0.474	-1.41
Q8IJH8	PLAF7	PF3D7_1022700	phospholipid scramblase, putative	yes	10		1257.08	1454.06	932.077	916.434	890.167	817.096	1039.14	996.15	842.783	939.964	0.000232	0.000275	0.000184	0.000182	0.000218	0.000203	0.000272	0.00023	0.000188	0.000226	0.0002535	0.000183	0.000231	0.000214667	-0.133	-0.47	-0.105
C6KSY1	PLAF7	PF3D7_0613900	myosin E, putative	yes	70	5	3760.5	3404.62	2400.82	2482.28	8245.47	6807.35	6877.77	6881.29	6886.79	6399.71	0.000695	0.000643	0.000473	0.000494	0.00202	0.00169	0.0018	0.00159	0.00154	0.00154	0.000669	0.0004835	0.00183667	0.00155667	1.46	-0.468	-0.24
Q8IJA3	PLAF7	PF3D7_1030200	claudin-like apicomplexan microneme protein, putative	yes	5	3	248.328	246.322	162.118	175.918	461.1	488.545	520.755	414.619	417.955	474.023	4.59e-05	4.65e-05	3.19e-05	3.5e-05	0.000113	0.000122	0.000136	9.59e-05	9.34e-05	0.000114	4.62e-05	3.345e-05	0.000123667	0.0001011	1.42	-0.465	-0.29
Q8I5H1	PLAF7	PF3D7_1224600	cytochrome c heme lyase, putative	yes	2		81.9465	82.1879	62.4315	50.1363	42.0431	36.5	39.7427	29.7055	37.3968	40.4774	1.51e-05	1.55e-05	1.23e-05	9.98e-06	1.03e-05	9.08e-06	1.04e-05	6.87e-06	8.36e-06	9.74e-06	1.53e-05	1.114e-05	9.92667e-06	8.32333e-06	-0.627	-0.461	-0.255
Q8I3N5	PLAF7	PF3D7_0522800	pre-mRNA-splicing factor BUD31, putative	yes	1		429.278	451.854	307.546	298.386	173.449	153.942	142.41	132.183	153.192	115.567	7.93e-05	8.54e-05	6.06e-05	5.94e-05	4.25e-05	3.83e-05	3.73e-05	3.06e-05	3.42e-05	2.78e-05	8.235e-05	6e-05	3.93667e-05	3.08667e-05	-1.06	-0.457	-0.35
C6KSV4	PLAF7	PF3D7_0610900	transcription elongation factor SPT5, putative	yes	39	2	5175.46	4665.81	3316.49	3441.01	3187.24	3206.45	3055.67	2146.31	2193.58	2119.28	0.000956	0.000882	0.000653	0.000685	0.00078	0.000798	0.0008	0.000496	0.00049	0.00051	0.000919	0.000669	0.000792667	0.000498667	-0.213	-0.457	-0.668
Q8I4U9	PLAF7	PF3D7_1248500	bax inhibitor 1, putative	yes	2	1	55.1577	69.1489	41.7511	43.8286	81.2087	56.0608	78.0282	36.3677	38.4037	32.582	1.02e-05	1.31e-05	8.23e-06	8.73e-06	1.99e-05	1.39e-05	2.04e-05	8.41e-06	8.58e-06	7.84e-06	1.165e-05	8.48e-06	1.80667e-05	8.27667e-06	0.638	-0.456	-1.13
Q8ILU8	PLAF7	PF3D7_1414800	small nuclear ribonucleoprotein-associated protein B, putative	yes	19		1732.1	1746.91	1223.79	1172.72	1563.32	1361.88	1354.41	1316.86	1074.73	1178.52	0.00032	0.00033	0.000241	0.000234	0.000383	0.000339	0.000355	0.000305	0.00024	0.000284	0.000325	0.0002375	0.000359	0.000276333	0.143	-0.454	-0.378
Q8IK01	PLAF7	PF3D7_1003600	inner membrane complex protein 1c, putative	yes	50	7	3657.77	3397.98	2354.79	2514.7	3130.6	3192.46	3427.8	9077.12	8836.77	9744.74	0.000676	0.000642	0.000464	0.000501	0.000767	0.000794	0.000898	0.0021	0.00197	0.00235	0.000659	0.0004825	0.000819667	0.00214	0.315	-0.45	1.38
Q8IJ32	PLAF7	PF3D7_1037500	dynamin-like protein	yes	23		2952.93	2592.94	1907.52	1918.62	894.961	880.572	948.81	1591.99	1664.42	1843.27	0.000546	0.00049	0.000376	0.000382	0.000219	0.000219	0.000249	0.000368	0.000372	0.000444	0.000518	0.000379	0.000229	0.000394667	-1.18	-0.45	0.785
Q8IEM4	PLAF7	PF3D7_1309000	conserved Plasmodium protein, unknown function	yes	3		612.327	453.587	373.21	361.67	550.18	532.534	466.244	375.117	397.734	387.008	0.000113	8.57e-05	7.35e-05	7.2e-05	0.000135	0.000132	0.000122	8.68e-05	8.89e-05	9.31e-05	9.935e-05	7.275e-05	0.000129667	8.96e-05	0.385	-0.45	-0.535
Q8IJC9	PLAF7	PF3D7_1027400	DNA-directed RNA polymerase II subunit RPB7, putative	yes	6		406.534	370.115	264.769	273.124	226.094	279.505	245.77	166.013	160.361	168.096	7.51e-05	6.99e-05	5.22e-05	5.44e-05	5.54e-05	6.95e-05	6.44e-05	3.84e-05	3.58e-05	4.05e-05	7.25e-05	5.33e-05	6.31e-05	3.82333e-05	-0.201	-0.445	-0.723
Q8I5E8	PLAF7	PF3D7_1227000	conserved Plasmodium protein, unknown function	yes	2		225.539	224.834	172.006	140.437	103.168	72.0644	73.3313	137.526	115.14	86.1061	4.17e-05	4.25e-05	3.39e-05	2.8e-05	2.53e-05	1.79e-05	1.92e-05	3.18e-05	2.57e-05	2.07e-05	4.21e-05	3.095e-05	2.08e-05	2.60667e-05	-1.02	-0.444	0.327
Q7KQK5	PLAF7	PF3D7_1133400	apical membrane antigen 1	yes	110		5782.15	5496.18	3877.17	3945.32	14657	13746.4	14773.6	20455.5	21244.7	15300.3	0.00107	0.00104	0.000764	0.000786	0.00359	0.00342	0.00387	0.00473	0.00475	0.00368	0.001055	0.000775	0.00362667	0.00438667	1.78	-0.443	0.275
Q8I4S2	PLAF7	PF3D7_1251200	coronin	yes	63	6	2791.83	2529.71	1816.93	1876.94	5880.54	5506.82	6158.6	10551.6	11122.1	9415.7	0.000516	0.000478	0.000358	0.000374	0.00144	0.00137	0.00161	0.00244	0.00249	0.00227	0.000497	0.000366	0.00147333	0.0024	1.57	-0.442	0.701
Q8IJB6	PLAF7	PF3D7_1028800	conserved Plasmodium protein, unknown function	yes	1		108.84	127.894	78.8796	86.4257	27.5832	24.0309	37.2587	38.4822	32.1307	43.9591	2.01e-05	2.42e-05	1.55e-05	1.72e-05	6.75e-06	5.98e-06	9.76e-06	8.9e-06	7.18e-06	1.06e-05	2.215e-05	1.635e-05	7.49667e-06	8.89333e-06	-1.56	-0.435	0.245
Q8I551	PLAF7	PF3D7_1237200	conserved Plasmodium protein, unknown function	yes	3	1	408.615	415.276	289.567	285.86	108.57	111.375	125.841	90.1855	97.0625	85.3413	7.55e-05	7.85e-05	5.7e-05	5.69e-05	2.66e-05	2.77e-05	3.3e-05	2.09e-05	2.17e-05	2.05e-05	7.7e-05	5.695e-05	2.91e-05	2.10333e-05	-1.4	-0.434	-0.468
C0H5A4	PLAF7	PF3D7_1306900	U1 small nuclear ribonucleoprotein A, putative	yes	17		1706.55	1824.54	1290.1	1176.56	1399.91	1270.66	1230.59	1280.51	1141.76	1117.86	0.000315	0.000345	0.000254	0.000234	0.000343	0.000316	0.000322	0.000296	0.000255	0.000269	0.00033	0.000244	0.000327	0.000273333	-0.013	-0.434	-0.259
C6KTD0	PLAF7	PF3D7_0629500	amino acid transporter, putative	yes	6	1	735.361	714.906	493.724	521.462	615.029	520.898	605.705	520.27	431.364	507.844	0.000136	0.000135	9.73e-05	0.000104	0.000151	0.00013	0.000159	0.00012	9.64e-05	0.000122	0.0001355	0.00010065	0.000146667	0.0001128	0.111	-0.43	-0.373
Q8IJB7	PLAF7	PF3D7_1028700	merozoite TRAP-like protein	yes	41	1	1390.74	1374.88	966.493	969.789	3176.98	2798.92	3499.1	4831.51	4963.11	3470.25	0.000257	0.00026	0.00019	0.000193	0.000778	0.000696	0.000917	0.00112	0.00111	0.000835	0.0002585	0.0001915	0.000797	0.00102167	1.63	-0.43	0.357
C0H599	PLAF7	PF3D7_1304200	CorA-like Mg2+ transporter protein, putative	yes	2		34.6311	34.868	21.7236	26.8964	37.158	36.5352	50.8413	59.0361	50.0434	65.768	6.4e-06	6.59e-06	4.28e-06	5.36e-06	9.1e-06	9.09e-06	1.33e-05	1.37e-05	1.12e-05	1.58e-05	6.495e-06	4.82e-06	1.04967e-05	1.35667e-05	0.694	-0.43	0.368
C0H4B8	PLAF7	PF3D7_0421700	conserved Plasmodium protein, unknown function	yes	1		77.9694	83.8261	53.6669	59.7193	97.2347	94.7155	103.429	121.53	100.358	120.282	1.44e-05	1.58e-05	1.06e-05	1.19e-05	2.38e-05	2.36e-05	2.71e-05	2.81e-05	2.24e-05	2.89e-05	1.51e-05	1.125e-05	2.48333e-05	2.64667e-05	0.715	-0.429	0.094
Q8IB66	PLAF7	PF3D7_0823200	RNA-binding protein, putative	yes	34	2	4298.9	4997.45	3519.65	3007.8	2400.19	1877.47	2040.15	3111.21	2790.46	2438.47	0.000794	0.000944	0.000693	0.000599	0.000588	0.000467	0.000534	0.00072	0.000623	0.000587	0.000869	0.000646	0.000529667	0.000643333	-0.714	-0.428	0.28
Q8IAN1	PLAF7	PF3D7_0803100	U3 small nucleolar RNA-associated protein 14, putative	yes	2		125.39	165.974	89.4766	115.136	292.337	442.861	252.685	223.661	109.269	129.09	2.32e-05	3.14e-05	1.76e-05	2.29e-05	7.16e-05	0.00011	6.62e-05	5.17e-05	2.44e-05	3.11e-05	2.73e-05	2.025e-05	8.26e-05	3.57333e-05	1.6	-0.427	-1.21
Q8I2R3	PLAF7	PF3D7_0924400	conserved Plasmodium protein, unknown function	yes	9	5	384.255	319.348	247.344	245.891	862.92	871.537	602.705	325.757	309.404	251.397	7.1e-05	6.03e-05	4.87e-05	4.9e-05	0.000211	0.000217	0.000158	7.53e-05	6.91e-05	6.05e-05	6.565e-05	4.885e-05	0.000195333	6.83e-05	1.57	-0.427	-1.52
Q7KWJ3	PLAF7	PF3D7_0206900	merozoite surface protein 5	yes	5		153.909	121.91	92.7172	100.678	230.268	241.999	261.853	354.539	355.588	304.424	2.84e-05	2.3e-05	1.83e-05	2e-05	5.64e-05	6.02e-05	6.86e-05	8.2e-05	7.94e-05	7.33e-05	2.57e-05	1.915e-05	6.17333e-05	7.82333e-05	1.26	-0.426	0.342
O96150	PLAF7	PF3D7_0205500	DNA-directed RNA polymerase II 16 kDa subunit, putative	yes	3		941.229	682.263	638.448	502.542	564.008	463.135	473.351	357.516	476.689	304.624	0.000174	0.000129	0.000126	0.0001	0.000138	0.000115	0.000124	8.27e-05	0.000107	7.33e-05	0.0001515	0.000113	0.000125667	8.76667e-05	-0.267	-0.423	-0.523
Q8II97	PLAF7	PF3D7_1126700	autophagy-related protein 23, putative	yes	33	1	5037.59	5266.48	3410.67	3843.54	1095.49	1133.59	1290.19	3249.24	3389.31	3298.08	0.000931	0.000995	0.000672	0.000765	0.000268	0.000282	0.000338	0.000752	0.000757	0.000794	0.000963	0.0007185	0.000296	0.000767667	-1.7	-0.422	1.37
O77395	PLAF7	PF3D7_0316800	40S ribosomal protein S15A, putative	yes	27		2774.76	3304.58	2387.58	1908.88	2168.92	2041.33	1878.96	2165.95	1768.98	1933.95	0.000513	0.000624	0.00047	0.00038	0.000531	0.000508	0.000492	0.000501	0.000395	0.000465	0.0005685	0.000425	0.000510333	0.000453667	-0.156	-0.419	-0.169
Q8IHT4	PLAF7	PF3D7_1143200	DnaJ protein, putative	yes	1		48.7153	57.805	31.8318	43.3538	19.4998	19.2922	27.1506	24.3429	16.8294	31.1224	9e-06	1.09e-05	6.27e-06	8.63e-06	4.77e-06	4.8e-06	7.11e-06	5.63e-06	3.76e-06	7.49e-06	9.95e-06	7.45e-06	5.56e-06	5.62667e-06	-0.841	-0.419	0.017
Q8IB46	PLAF7	PF3D7_0821200	conserved Plasmodium protein, unknown function	yes	1		81.2278	99.4449	58.1576	69.5799	60.442	93.6824	60.7184	59.6246	51.2387	67.4269	1.5e-05	1.88e-05	1.15e-05	1.39e-05	1.48e-05	2.33e-05	1.59e-05	1.38e-05	1.14e-05	1.62e-05	1.69e-05	1.27e-05	1.8e-05	1.38e-05	0.092	-0.417	-0.381
Q8IAS0	PLAF7	PF3D7_0808200	plasmepsin X	yes	13		668.363	714.952	461.056	519.782	545.175	669.137	853.398	2593.78	2323.02	2641.35	0.000123	0.000135	9.08e-05	0.000104	0.000133	0.000166	0.000224	0.0006	0.000519	0.000636	0.000129	9.74e-05	0.000174333	0.000585	0.433	-0.412	1.74
Q8I659	PLAF7	PF3D7_0216700	autophagy-related protein 11, putative	yes	37	2	1244.58	1127.53	831.893	853.438	6308.99	5217.33	5813.22	3493.75	3374.74	2352.67	0.00023	0.000213	0.000164	0.00017	0.00154	0.0013	0.00152	0.000808	0.000754	0.000566	0.0002215	0.000167	0.00145333	0.000709333	2.72	-0.408	-1.04
Q8I266	PLAF7	PF3D7_0107500	lipid/sterol:H+ symporter	yes	26	5	3319.48	3546.82	2343.67	2546.88	2087.05	1855.35	2290.77	1607.17	1258.55	1567.42	0.000613	0.00067	0.000462	0.000507	0.000511	0.000462	0.0006	0.000372	0.000281	0.000377	0.0006415	0.0004845	0.000524333	0.000343333	-0.292	-0.406	-0.61
C6KTA9	PLAF7	PF3D7_0627300	E3 ubiquitin-protein ligase RNF5, putative	yes	2	1	305.047	335.296	212.141	243.964	110.634	115.105	136.975	91.6719	83.3821	90.2367	5.64e-05	6.33e-05	4.18e-05	4.86e-05	2.71e-05	2.86e-05	3.59e-05	2.12e-05	1.86e-05	2.17e-05	5.985e-05	4.52e-05	3.05333e-05	2.05e-05	-0.971	-0.405	-0.574
Q8IAW6	PLAF7	PF3D7_0813100	conserved Plasmodium protein, unknown function	yes	39	8	3832.18	3322.69	2539.79	2558.41	2818.83	2494.06	2631.37	2760.72	3010.26	2600.15	0.000708	0.000628	0.0005	0.000509	0.00069	0.000621	0.000689	0.000639	0.000673	0.000626	0.000668	0.0005045	0.000666667	0.000646	-0.003	-0.404	-0.046
O96245	PLAF7	PF3D7_0216600	MtN3-like protein	yes	7		986.726	933.646	719.217	651.099	359.286	324.193	389.693	643.161	553.193	598.905	0.000182	0.000176	0.000142	0.00013	8.8e-05	8.07e-05	0.000102	0.000149	0.000124	0.000144	0.000179	0.000136	9.02333e-05	0.000139	-0.991	-0.403	0.622
O77394	PLAF7	PF3D7_0316000	microneme associated antigen	yes	5		245.911	232.425	167.684	173.382	336.479	347.261	364.683	220.061	221.833	192.37	4.54e-05	4.39e-05	3.3e-05	3.45e-05	8.24e-05	8.64e-05	9.55e-05	5.09e-05	4.96e-05	4.63e-05	4.465e-05	3.375e-05	8.81e-05	4.89333e-05	0.98	-0.403	-0.849
Q8I0W9	PLAF7	PF3D7_0511200	stearoyl-CoA desaturase	yes	2		327.964	334.609	234.082	239.442	121.562	123.932	156.299	95.2117	94.0447	133.828	6.06e-05	6.32e-05	4.61e-05	4.77e-05	2.98e-05	3.08e-05	4.09e-05	2.2e-05	2.1e-05	3.22e-05	6.19e-05	4.69e-05	3.38333e-05	2.50667e-05	-0.871	-0.401	-0.432
Q8IJ93	PLAF7	PF3D7_1031200	MORN repeat-containing protein 1	yes	18		3092.61	2840.81	2207.09	2032.18	1590.24	1206.77	1752.36	2270.84	2705.26	2340.45	0.000571	0.000537	0.000435	0.000405	0.000389	0.0003	0.000459	0.000525	0.000604	0.000563	0.000554	0.00042	0.000382667	0.000564	-0.533	-0.4	0.56
C0H4U5	PLAF7	PF3D7_0813400	conserved Plasmodium protein, unknown function	yes	17		1474.23	1315.85	1055.8	942.727	1748.22	1265.56	1277.74	1532.14	1441.62	1353.04	0.000272	0.000249	0.000208	0.000188	0.000428	0.000315	0.000335	0.000354	0.000322	0.000326	0.0002605	0.000198	0.000359333	0.000334	0.464	-0.397	-0.105
C0H4A6	PLAF7	PF3D7_0415900	60S ribosomal protein L15, putative	yes	7		751.52	763.401	575.52	510.854	767.809	625.951	683.348	601.538	580.903	562.083	0.000139	0.000144	0.000113	0.000102	0.000188	0.000156	0.000179	0.000139	0.00013	0.000135	0.0001415	0.0001075	0.000174333	0.000134667	0.3	-0.396	-0.371
Q8IFM5	PLAF7	PF3D7_0424100	reticulocyte binding protein homologue 5	yes	24		1812.08	2009.64	1295.32	1444.39	2814.54	3148.61	3405.06	5752.25	4854.08	4593.03	0.000335	0.00038	0.000255	0.000288	0.000689	0.000783	0.000892	0.00133	0.00108	0.00111	0.0003575	0.0002715	0.000788	0.00117333	1.14	-0.396	0.574
C0H5B7	PLAF7	PF3D7_1315600	CDP-diacylglycerol--inositol 3-phosphatidyltransferase	yes	2		173.72	169.181	129.785	116.231	109.042	87.1246	122.02	78.0525	73.6122	91.038	3.21e-05	3.2e-05	2.56e-05	2.31e-05	2.67e-05	2.17e-05	3.2e-05	1.81e-05	1.64e-05	2.19e-05	3.205e-05	2.435e-05	2.68e-05	1.88e-05	-0.258	-0.395	-0.51
Q8IJ20	PLAF7	PF3D7_1039100	DnaJ protein, putative, pseudogene	yes	2		52.0136	40.7841	36.9618	29.5821	180.782	191.298	150.939	60.9111	60.7043	50.7693	9.61e-06	7.71e-06	7.28e-06	5.89e-06	4.43e-05	4.76e-05	3.95e-05	1.41e-05	1.36e-05	1.22e-05	8.66e-06	6.585e-06	4.38e-05	1.33e-05	2.34	-0.394	-1.72
Q8ILU5	PLAF7	PF3D7_1415100	conserved Plasmodium protein, unknown function	yes	5		429.76	376.119	295.625	282.513	385.538	360.888	390.562	377.285	400.361	394.655	7.94e-05	7.11e-05	5.82e-05	5.63e-05	9.44e-05	8.98e-05	0.000102	8.73e-05	8.95e-05	9.5e-05	7.525e-05	5.725e-05	9.54e-05	9.06e-05	0.344	-0.394	-0.077
C6KTC8	PLAF7	PF3D7_0629300	phospholipase, putative	yes	5		359.164	360.318	255.064	261.686	613.881	559.845	535.445	357.742	369.072	320.47	6.64e-05	6.81e-05	5.03e-05	5.21e-05	0.00015	0.000139	0.00014	8.27e-05	8.25e-05	7.71e-05	6.725e-05	5.12e-05	0.000143	8.07667e-05	1.09	-0.393	-0.827
Q8ILB6	PLAF7	PF3D7_1434800	mitochondrial acidic protein MAM33, putative	yes	47		5812.64	6615.28	4818.92	4133.93	4585.44	3947.7	3673.85	5288.31	3498.67	4390.51	0.00107	0.00125	0.000949	0.000823	0.00112	0.000982	0.000962	0.00122	0.000782	0.00106	0.00116	0.000886	0.00102133	0.00102067	-0.184	-0.391	-0.003
Q8II47	PLAF7	PF3D7_1131800	oxysterol-binding protein, putative	yes	2	2	75.413	83.496	54.8852	59.6532	94.8087	69.9461	72.3837	77.5812	87.4368	72.6953	1.39e-05	1.58e-05	1.08e-05	1.19e-05	2.32e-05	1.74e-05	1.9e-05	1.79e-05	1.95e-05	1.75e-05	1.485e-05	1.135e-05	1.98667e-05	1.83e-05	0.419	-0.389	-0.116
Q8II02	PLAF7	PF3D7_1136200	conserved Plasmodium protein, unknown function	yes	8		826.1	900.4	564.144	679.366	319.652	297.294	349.711	328.371	309.183	344.262	0.000153	0.00017	0.000111	0.000135	7.83e-05	7.4e-05	9.16e-05	7.6e-05	6.91e-05	8.29e-05	0.0001615	0.000123	8.13e-05	7.6e-05	-0.989	-0.389	-0.098
Q8IDS4	PLAF7	PF3D7_1341500	inner membrane complex suture component, putative	yes	27		2866.86	2994.8	2113.11	2111.34	923.834	850.615	996.885	2159	2019.92	2092.48	0.00053	0.000566	0.000416	0.00042	0.000226	0.000212	0.000261	0.000499	0.000451	0.000504	0.000548	0.000418	0.000233	0.000484667	-1.23	-0.389	1.06
Q8IIL1	PLAF7	PF3D7_1115200	histone-lysine N-methyltransferase SET7	yes	22		3088.64	2529.96	2045.94	2000.32	1164.21	1134.01	1397.88	1975.15	2125.36	2015.47	0.000571	0.000478	0.000403	0.000398	0.000285	0.000282	0.000366	0.000457	0.000475	0.000485	0.0005245	0.0004005	0.000311	0.000472333	-0.753	-0.388	0.602
Q8IDY4	PLAF7	PF3D7_1334400	MSP7-like protein	yes	3		335.217	330.735	230.295	249.717	91.1835	82.3118	78.3406	89.5469	98.989	84.3242	6.19e-05	6.25e-05	4.54e-05	4.97e-05	2.23e-05	2.05e-05	2.05e-05	2.07e-05	2.21e-05	2.03e-05	6.22e-05	4.755e-05	2.11e-05	2.10333e-05	-1.56	-0.388	-0.005
Q8II51	PLAF7	PF3D7_1131300	conserved Plasmodium protein, unknown function	yes	1		76.4457	99.085	50.8875	75.9051	16.9764	21.3027	16.8011	14.7626	11.391	14.5639	1.41e-05	1.87e-05	1e-05	1.51e-05	4.16e-06	5.3e-06	4.4e-06	3.41e-06	2.55e-06	3.51e-06	1.64e-05	1.255e-05	4.62e-06	3.15667e-06	-1.83	-0.386	-0.55
Q8I5C2	PLAF7	PF3D7_1229800	myosin J, putative	yes	42	5	4749.82	4979.69	3483.82	3542.56	1802.62	1745.94	2261.75	4154.62	4481.12	4532.62	0.000878	0.000941	0.000686	0.000705	0.000441	0.000434	0.000592	0.000961	0.001	0.00109	0.0009095	0.0006955	0.000489	0.001017	-0.893	-0.386	1.06
Q8I5Z8	PLAF7	PF3D7_1204700	conserved Plasmodium protein, unknown function	yes	2		77.053	91.0486	66.4573	55.3236	44.755	28.0139	36.1564	44.2096	47.3656	41.204	1.42e-05	1.72e-05	1.31e-05	1.1e-05	1.1e-05	6.97e-06	9.47e-06	1.02e-05	1.06e-05	9.92e-06	1.57e-05	1.205e-05	9.14667e-06	1.024e-05	-0.783	-0.383	0.165
Q8IAZ5	PLAF7	PF3D7_0815800	vacuolar protein sorting-associated protein 9, putative	yes	52	6	7250.4	5541.6	4522.29	4725.61	2762.48	2219.54	1925.44	2983.38	3007.06	3059.51	0.00134	0.00105	0.000891	0.000941	0.000676	0.000552	0.000504	0.00069	0.000672	0.000736	0.001195	0.000916	0.000577333	0.000699333	-1.05	-0.382	0.276
C6KTB9	PLAF7	PF3D7_0628300	choline/ethanolaminephosphotransferase, putative	yes	6		462.109	489.568	332.393	357.261	1151.57	1025.46	1208.19	697.551	571.993	748.964	8.54e-05	9.25e-05	6.55e-05	7.11e-05	0.000282	0.000255	0.000316	0.000161	0.000128	0.00018	8.895e-05	6.83e-05	0.000284333	0.000156333	1.68	-0.381	-0.863
Q8I291	PLAF7	PF3D7_0104800	novel putative transporter 1, putative	yes	11	1	1147.25	1367.66	817.524	1006.33	647.153	618.696	808.974	992.994	811.519	911.435	0.000212	0.000258	0.000161	0.0002	0.000158	0.000154	0.000212	0.00023	0.000181	0.000219	0.000235	0.0001805	0.000174667	0.00021	-0.428	-0.38	0.266
Q8I5I8	PLAF7	PF3D7_1222700	glideosome-associated protein 45	yes	18	1	1208.74	1090.77	816.745	851.681	1749	1614.36	2049.59	2891.19	2953.71	2958.24	0.000223	0.000206	0.000161	0.00017	0.000428	0.000402	0.000537	0.000669	0.00066	0.000712	0.0002145	0.0001655	0.000455667	0.000680333	1.09	-0.378	0.578
Q8I719	PLAF7	PF3D7_1436600	cGMP-dependent protein kinase	yes	15		599.99	518.786	412.758	399.806	2058.47	2074.72	1838.08	867.147	909.867	830.599	0.000111	9.8e-05	8.13e-05	7.96e-05	0.000504	0.000516	0.000481	0.000201	0.000203	0.0002	0.0001045	8.045e-05	0.000500333	0.000201333	2.26	-0.376	-1.31
Q8I1W9	PLAF7	PF3D7_0405900	apical sushi protein	yes	34	3	3212.11	3117.15	2403.47	2209.72	2278.83	1835.86	2002.49	2484.43	2384.7	2468.74	0.000593	0.000589	0.000474	0.00044	0.000558	0.000457	0.000525	0.000575	0.000533	0.000594	0.000591	0.000457	0.000513333	0.000567333	-0.204	-0.372	0.145
O96254	PLAF7	PF3D7_0217300	AP-2 complex subunit sigma, putative	yes	2		185.409	214.403	154.953	137.045	104.201	88.9238	112.299	116.197	115.175	122.99	3.43e-05	4.05e-05	3.05e-05	2.73e-05	2.55e-05	2.21e-05	2.94e-05	2.69e-05	2.57e-05	2.96e-05	3.74e-05	2.89e-05	2.56667e-05	2.74e-05	-0.541	-0.371	0.093
C6KST9	PLAF7	PF3D7_0609200	citrate synthase-like protein, putative	yes	1		48.7584	57.048	45.5376	31.8282	39.3126	37.3957	35.8325	35.9028	35.8141	28.5164	9.01e-06	1.08e-05	8.97e-06	6.34e-06	9.63e-06	9.3e-06	9.39e-06	8.3e-06	8e-06	6.86e-06	9.905e-06	7.655e-06	9.44e-06	7.72e-06	-0.068	-0.37	-0.289
Q8IBT3	PLAF7	PF3D7_0716700	conserved Plasmodium protein, unknown function	yes	1		579.487	412.057	363.324	358.85	120.436	95.8009	147.367	255.661	294.403	252.142	0.000107	7.79e-05	7.16e-05	7.15e-05	2.95e-05	2.38e-05	3.86e-05	5.91e-05	6.58e-05	6.07e-05	9.245e-05	7.155e-05	3.06333e-05	6.18667e-05	-1.59	-0.37	1.01
Q8ID52	PLAF7	PF3D7_1365700	SNARE associated Golgi protein, putative	yes	2		376.818	365.05	272.788	270	170.409	132.934	193.407	274.972	295.247	282.084	6.96e-05	6.9e-05	5.37e-05	5.38e-05	4.17e-05	3.31e-05	5.07e-05	6.36e-05	6.6e-05	6.79e-05	6.93e-05	5.375e-05	4.18333e-05	6.58333e-05	-0.728	-0.366	0.654
C0H4S5	PLAF7	PF3D7_0807000	YEATS domain-containing protein, putative	yes	3		248.189	239.424	196.313	161.259	121.972	110.385	120.234	132.665	112.932	110.854	4.59e-05	4.52e-05	3.87e-05	3.21e-05	2.99e-05	2.75e-05	3.15e-05	3.07e-05	2.52e-05	2.67e-05	4.555e-05	3.54e-05	2.96333e-05	2.75333e-05	-0.621	-0.364	-0.105
O96236	PLAF7	PF3D7_0215700	DNA-directed RNA polymerase II subunit RPB2, putative	yes	43	2	6300.89	5750.08	4529.46	4307.64	3845.3	3718.58	3459.72	3232	3237.82	2913.13	0.00116	0.00109	0.000892	0.000858	0.000942	0.000925	0.000906	0.000748	0.000723	0.000701	0.001125	0.000875	0.000924333	0.000724	-0.284	-0.363	-0.352
Q8IEK0	PLAF7	PF3D7_1312100	GYF domain-containing protein, putative	yes	19	2	3682.72	3112.4	2444.64	2533.18	674.518	594.575	655.162	512.379	515.668	538.426	0.00068	0.000588	0.000482	0.000504	0.000165	0.000148	0.000172	0.000119	0.000115	0.00013	0.000634	0.000493	0.000161667	0.000121333	-1.97	-0.363	-0.416
Q8IKA2	PLAF7	PF3D7_1473500	conserved Plasmodium protein, unknown function	yes	5		415.656	318.063	274.786	262.647	307.543	304.775	270.747	272.388	266.5	244.18	7.68e-05	6.01e-05	5.41e-05	5.23e-05	7.53e-05	7.58e-05	7.09e-05	6.3e-05	5.95e-05	5.88e-05	6.845e-05	5.32e-05	7.4e-05	6.04333e-05	0.113	-0.363	-0.292
Q8I5U9	PLAF7	PF3D7_1210000	50S ribosomal protein L1, apicoplast, putative	yes	1		95.0266	117.685	88.6475	67.8157	69.9522	53.7898	54.9459	49.5848	55.6921	58.7085	1.76e-05	2.22e-05	1.75e-05	1.35e-05	1.71e-05	1.34e-05	1.44e-05	1.15e-05	1.24e-05	1.41e-05	1.99e-05	1.55e-05	1.49667e-05	1.26667e-05	-0.411	-0.362	-0.239
Q8I205	PLAF7	PF3D7_0402100	Plasmodium exported protein (PHISTb), unknown function	yes	28	2	2491.68	2315.81	1862.57	1670.67	4932.22	4079.61	3831.62	2517.96	2405.22	1691.36	0.00046	0.000438	0.000367	0.000333	0.00121	0.00102	0.001	0.000582	0.000537	0.000407	0.000449	0.00035	0.00107667	0.000508667	1.26	-0.36	-1.08
Q8IIK4	PLAF7	PF3D7_1116200	pyridoxine biosynthesis protein PDX2	yes	2		668.173	527.623	481.393	397.022	377.986	312.533	410.018	381.218	505.452	411.482	0.000123	9.97e-05	9.48e-05	7.91e-05	9.26e-05	7.78e-05	0.000107	8.82e-05	0.000113	9.9e-05	0.00011135	8.695e-05	9.24667e-05	0.000100067	-0.269	-0.36	0.112
C0H4R0	PLAF7	PF3D7_0801900	lysine-specific histone demethylase, putative	yes	1		177.14	156.881	139.689	106.129	85.7453	78.8805	99.0877	76.2661	44.2039	80.4136	3.27e-05	2.96e-05	2.75e-05	2.11e-05	2.1e-05	1.96e-05	2.6e-05	1.76e-05	9.88e-06	1.94e-05	3.115e-05	2.43e-05	2.22e-05	1.56267e-05	-0.491	-0.358	-0.506
Q8IC08	PLAF7	PF3D7_0708100	DNA-directed RNA polymerases I, II, and III subunit RPABC5, putative	yes	5		280.973	286.05	223.563	195.1	181.424	181.261	147.879	169.917	153.909	150.798	5.19e-05	5.4e-05	4.4e-05	3.89e-05	4.44e-05	4.51e-05	3.87e-05	3.93e-05	3.44e-05	3.63e-05	5.295e-05	4.145e-05	4.27333e-05	3.66667e-05	-0.309	-0.354	-0.222
Q8I1X4	PLAF7	PF3D7_0405500	conserved Plasmodium protein, unknown function	yes	4		284.949	278.152	211.125	204.786	240.181	199.351	219.408	182.097	175.552	203.458	5.26e-05	5.26e-05	4.16e-05	4.08e-05	5.88e-05	4.96e-05	5.75e-05	4.21e-05	3.92e-05	4.9e-05	5.26e-05	4.12e-05	5.53e-05	4.34333e-05	0.072	-0.353	-0.348
Q8ILK9	PLAF7	PF3D7_1425400	DEAD/DEAH box helicase, putative	yes	18	2	1699.26	1677.32	1269.93	1224.59	1470.42	1310.24	1398.47	1146.13	1166.26	1118.15	0.000314	0.000317	0.00025	0.000244	0.00036	0.000326	0.000366	0.000265	0.000261	0.000269	0.0003155	0.000247	0.000350667	0.000265	0.153	-0.353	-0.405
Q8IBE8	PLAF7	PF3D7_0731500	erythrocyte binding antigen-175	yes	128		3429.14	3563.43	2570.13	2603	7926.28	8002.54	12079.4	22894.9	23395.8	16876.4	0.000634	0.000673	0.000506	0.000518	0.00194	0.00199	0.00316	0.0053	0.00523	0.00406	0.0006535	0.000512	0.00236333	0.00486333	1.86	-0.351	1.04
O96120	PLAF7	PF3D7_0201500	Plasmodium exported protein (hyp9), unknown function	yes	4	3	396.425	435.449	328.213	288.045	205.361	168.615	226.971	277.559	208.863	236.721	7.32e-05	8.23e-05	6.47e-05	5.74e-05	5.03e-05	4.2e-05	5.95e-05	6.42e-05	4.67e-05	5.7e-05	7.775e-05	6.105e-05	5.06e-05	5.59667e-05	-0.621	-0.35	0.146
Q8IIG8	PLAF7	PF3D7_1119900	conserved Plasmodium protein, unknown function	yes	27	8	2597.23	2333.72	1900.63	1746.25	2438.29	2044.19	2073.29	2275.48	2251.51	2097.94	0.00048	0.000441	0.000374	0.000348	0.000597	0.000509	0.000543	0.000526	0.000503	0.000505	0.0004605	0.000361	0.000549667	0.000511333	0.256	-0.35	-0.104
Q8I1P1	PLAF7	PF3D7_0419700	apical merozoite protein	yes	14		1434.1	1462.21	1032.91	1114.96	962.393	986.181	997.693	1312.32	1227.53	1374.79	0.000265	0.000276	0.000203	0.000222	0.000236	0.000245	0.000261	0.000304	0.000274	0.000331	0.0002705	0.0002125	0.000247333	0.000303	-0.129	-0.347	0.292
Q8IB78	PLAF7	PF3D7_0824400	nucleoside transporter 2	yes	8	2	2263.22	2001.89	1504.75	1657.65	530.685	508.296	603.399	475.246	404.538	506.366	0.000418	0.000378	0.000296	0.00033	0.00013	0.000126	0.000158	0.00011	9.04e-05	0.000122	0.000398	0.000313	0.000138	0.000107467	-1.53	-0.346	-0.363
Q8I241	PLAF7	PF3D7_0110400	DNA-directed RNA polymerase II subunit RPB9, putative	yes	13		1804.14	1644.19	1349.58	1210.38	1129.19	1002.43	982.772	915.082	1074.22	826.205	0.000333	0.000311	0.000266	0.000241	0.000277	0.000249	0.000257	0.000212	0.00024	0.000199	0.000322	0.0002535	0.000261	0.000217	-0.302	-0.345	-0.268
Q8II85	PLAF7	PF3D7_1127800	conserved Plasmodium protein, unknown function	yes	14	1	1301.78	1357.92	992.349	984.547	612.911	549.809	546.564	551.969	613.363	486.14	0.000241	0.000257	0.000196	0.000196	0.00015	0.000137	0.000143	0.000128	0.000137	0.000117	0.000249	0.000196	0.000143333	0.000127333	-0.794	-0.344	-0.172
C0H5L2	PLAF7	PF3D7_1368000	conserved Plasmodium protein, unknown function	yes	3		444.78	407.305	355.054	279.446	224.773	167.465	166.603	214.851	186.711	223.63	8.22e-05	7.7e-05	6.99e-05	5.56e-05	5.5e-05	4.17e-05	4.36e-05	4.97e-05	4.17e-05	5.38e-05	7.96e-05	6.275e-05	4.67667e-05	4.84e-05	-0.766	-0.341	0.049
O97306	PLAF7	PF3D7_0323800	conserved Plasmodium protein, unknown function	yes	4	1	424.732	432.089	296.356	342.122	175.786	144.883	148.931	192.599	179.878	200.045	7.85e-05	8.16e-05	5.84e-05	6.81e-05	4.3e-05	3.6e-05	3.9e-05	4.45e-05	4.02e-05	4.81e-05	8.005e-05	6.325e-05	3.93333e-05	4.42667e-05	-1.02	-0.34	0.17
Q8I3F0	PLAF7	PF3D7_0532400	lysine-rich membrane-associated PHISTb protein	yes	29	1	3355.08	3301.61	2550.54	2415.51	1066.29	859.041	1144.92	2943.23	2989.37	2549.52	0.00062	0.000624	0.000502	0.000481	0.000261	0.000214	0.0003	0.000681	0.000668	0.000614	0.000622	0.0004915	0.000258333	0.000654333	-1.27	-0.339	1.34
Q8IJQ4	PLAF7	PF3D7_1014100	merozoite surface protein MSA180, putative	yes	103	1	5252.63	5741.6	4126.98	4077.23	9589.52	8988.02	10116	15283.9	15241.2	12280.5	0.00097	0.00108	0.000813	0.000812	0.00235	0.00224	0.00265	0.00354	0.00341	0.00296	0.001025	0.0008125	0.00241333	0.00330333	1.23	-0.339	0.452
Q8IIR1	PLAF7	PF3D7_1110100	conserved Plasmodium protein, unknown function	yes	2		130.348	173.985	104.601	122.622	70.9015	55.5016	86.6435	96.688	90.0549	94.3035	2.41e-05	3.29e-05	2.06e-05	2.44e-05	1.74e-05	1.38e-05	2.27e-05	2.24e-05	2.01e-05	2.27e-05	2.85e-05	2.25e-05	1.79667e-05	2.17333e-05	-0.665	-0.339	0.275
Q8IIE3	PLAF7	PF3D7_1122300	conserved Plasmodium protein, unknown function	yes	1		41.9778	88.4361	31.5696	65.8731	14.7122	27.6425	14.498	27.406	13.6916	26.9748	7.76e-06	1.67e-05	6.22e-06	1.31e-05	3.6e-06	6.88e-06	3.8e-06	6.34e-06	3.06e-06	6.49e-06	1.223e-05	9.66e-06	4.76e-06	5.29667e-06	-1.36	-0.339	0.154
Q8ILZ1	PLAF7	PF3D7_1410400	rhoptry-associated protein 1	yes	565	13	47263.9	51820	38153.6	35799.4	47140.3	41684.1	41437.8	52146.5	42776	45693.3	0.00873	0.00979	0.00752	0.00713	0.0115	0.0104	0.0109	0.0121	0.00956	0.011	0.00926	0.007325	0.0109333	0.0108867	0.238	-0.339	-0.007
Q8IEP7	PLAF7	PF3D7_1306800	RED-like protein, putative	yes	6	2	467.489	494.062	393.602	324.557	361.046	277.603	279.732	302.779	297.368	275.005	8.64e-05	9.33e-05	7.75e-05	6.46e-05	8.84e-05	6.91e-05	7.33e-05	7e-05	6.64e-05	6.62e-05	8.985e-05	7.105e-05	7.69333e-05	6.75333e-05	-0.224	-0.338	-0.187
C6KT14	PLAF7	PF3D7_0617300	conserved Plasmodium protein, unknown function	yes	1		188.157	207.707	146.746	149.047	230.766	188.306	186.856	184.254	198.214	144.492	3.48e-05	3.92e-05	2.89e-05	2.97e-05	5.65e-05	4.69e-05	4.89e-05	4.26e-05	4.43e-05	3.48e-05	3.7e-05	2.93e-05	5.07667e-05	4.05667e-05	0.456	-0.337	-0.324
Q9U0I0	PLAF7	PF3D7_0410800	conserved Plasmodium protein, unknown function	yes	63	6	9075.55	8357.74	6289.81	6731.92	1787.85	1603.77	1806.55	3505.37	3556.79	3549.44	0.00168	0.00158	0.00124	0.00134	0.000438	0.000399	0.000473	0.000811	0.000795	0.000854	0.00163	0.00129	0.000436667	0.00082	-1.9	-0.336	0.909
Q8IIF6	PLAF7	PF3D7_1121100	conserved Plasmodium protein, unknown function	yes	118	7	9564.85	7806.35	6377.7	6589.76	11211.1	10387.2	9791.67	8215.33	8178.33	7648.79	0.00177	0.00147	0.00126	0.00131	0.00275	0.00258	0.00256	0.0019	0.00183	0.00184	0.00162	0.001285	0.00263	0.00185667	0.699	-0.336	-0.504
O96189	PLAF7	PF3D7_0210700	syntaxin, Qa-SNARE family	yes	1		50.5758	46.1353	37.4631	34.841	88.5206	68.8479	79.0206	57.3778	66.7639	58.2673	9.34e-06	8.72e-06	7.38e-06	6.94e-06	2.17e-05	1.71e-05	2.07e-05	1.33e-05	1.49e-05	1.4e-05	9.03e-06	7.16e-06	1.98333e-05	1.40667e-05	1.14	-0.335	-0.495
O77364	PLAF7	PF3D7_0312800	60S ribosomal protein L26, putative	yes	4		346.336	449.051	304.628	292.146	290.901	246.842	202.354	330.126	319.832	266.012	6.4e-05	8.48e-05	6e-05	5.82e-05	7.12e-05	6.14e-05	5.3e-05	7.64e-05	7.15e-05	6.4e-05	7.44e-05	5.91e-05	6.18667e-05	7.06333e-05	-0.266	-0.333	0.19
Q8IM26	PLAF7	PF3D7_1406800	glideosome associated protein with multiple membrane spans 3	yes	6	1	339.659	427.737	271.376	303.978	336.442	331.586	407.636	691.974	472.524	642.491	6.28e-05	8.08e-05	5.35e-05	6.05e-05	8.24e-05	8.25e-05	0.000107	0.00016	0.000106	0.000155	7.18e-05	5.7e-05	9.06333e-05	0.000140333	0.335	-0.333	0.629
Q8IJN0	PLAF7	PF3D7_1016800	Plasmodium exported protein (PHISTc), unknown function	yes	7		259.131	249.963	185.242	196.055	1652.78	1623.88	1326.87	376.508	279.777	249.945	4.79e-05	4.72e-05	3.65e-05	3.9e-05	0.000405	0.000404	0.000348	8.71e-05	6.25e-05	6.02e-05	4.755e-05	3.775e-05	0.000385667	6.99333e-05	3.02	-0.332	-2.46
Q8IM36	PLAF7	PF3D7_1405800	ribosome biogenesis protein BOP1, putative	yes	6		651.771	648.224	484.38	490.625	259.009	304.474	281.488	205.646	191.422	197.558	0.00012	0.000122	9.54e-05	9.77e-05	6.34e-05	7.58e-05	7.37e-05	4.76e-05	4.28e-05	4.75e-05	0.000121	9.655e-05	7.09667e-05	4.59667e-05	-0.775	-0.331	-0.627
Q8I423	PLAF7	PF3D7_0508000	6-cysteine protein	yes	25		3430.38	3154.39	2516.19	2425.1	1967.9	1804.36	1967.72	2442.25	2287.79	2389.5	0.000634	0.000596	0.000496	0.000483	0.000482	0.000449	0.000515	0.000565	0.000511	0.000575	0.000615	0.0004895	0.000482	0.000550333	-0.351	-0.33	0.191
Q9U0I6	PLAF7	PF3D7_0410000	erythrocyte vesicle protein 1	yes	5	1	323.199	334.924	238.522	255.896	581.322	545.893	535.71	317.634	301.508	282.966	5.97e-05	6.33e-05	4.7e-05	5.1e-05	0.000142	0.000136	0.00014	7.35e-05	6.74e-05	6.81e-05	6.15e-05	4.9e-05	0.000139333	6.96667e-05	1.18	-0.328	-1
Q8IBQ7	PLAF7	PF3D7_0719500	LEM3/CDC50 family protein, putative	yes	3		385.469	399.765	291.974	298.677	233.495	180.714	261.745	341.922	260.111	336.071	7.12e-05	7.55e-05	5.75e-05	5.95e-05	5.72e-05	4.5e-05	6.86e-05	7.91e-05	5.81e-05	8.09e-05	7.335e-05	5.85e-05	5.69333e-05	7.27e-05	-0.367	-0.327	0.353
C0H5I4	PLAF7	PF3D7_1354600	60S ribosomal protein L7-2, putative	yes	3		243.031	243.149	176.347	189.901	158.643	183.301	128.606	113.099	112.831	124.837	4.49e-05	4.59e-05	3.47e-05	3.78e-05	3.88e-05	4.56e-05	3.37e-05	2.62e-05	2.52e-05	3e-05	4.54e-05	3.625e-05	3.93667e-05	2.71333e-05	-0.206	-0.324	-0.537
Q8I5B3	PLAF7	PF3D7_1230700	protein transport protein SEC13	yes	13	1	1488.1	1443.84	1249.8	963.647	1435.33	1166.9	1001.24	1021.9	1125.93	1094.45	0.000275	0.000273	0.000246	0.000192	0.000351	0.00029	0.000262	0.000236	0.000252	0.000263	0.000274	0.000219	0.000301	0.000250333	0.138	-0.322	-0.267
Q8ILD0	PLAF7	PF3D7_1433300	chromatin assembly factor 1 P55 subunit, putative	yes	6	1	352.905	363.12	289.148	251.588	376.939	303.696	308.855	295.761	273.687	258.33	6.52e-05	6.86e-05	5.7e-05	5.01e-05	9.23e-05	7.56e-05	8.09e-05	6.84e-05	6.12e-05	6.22e-05	6.69e-05	5.355e-05	8.29333e-05	6.39333e-05	0.31	-0.322	-0.376
O97229	PLAF7	PF3D7_0304100	inner membrane complex protein 1e, putative	yes	20	1	3166.71	3133.41	2403.6	2354.8	2445.07	2057.9	2098.72	4560.41	4859.45	3859.78	0.000585	0.000592	0.000474	0.000469	0.000599	0.000512	0.00055	0.00105	0.00109	0.000929	0.0005885	0.0004715	0.000553667	0.001023	-0.088	-0.321	0.886
Q8I3C3	PLAF7	PF3D7_0902500	serine/threonine protein kinase, FIKK family	yes	1		35.9154	32.1935	26.7029	24.7219	86.462	85.3357	81.01	19.9152	18.2275	23.2637	6.64e-06	6.08e-06	5.26e-06	4.92e-06	2.12e-05	2.12e-05	2.12e-05	4.61e-06	4.07e-06	5.6e-06	6.36e-06	5.09e-06	2.12e-05	4.76e-06	1.74	-0.321	-2.16
Q8I328	PLAF7	PF3D7_0912400	alkaline phosphatase, putative	yes	5		920.016	1014.71	723.641	737.614	586.588	525.856	693.8	637.719	549.679	592.49	0.00017	0.000192	0.000143	0.000147	0.000144	0.000131	0.000182	0.000148	0.000123	0.000143	0.000181	0.000145	0.000152333	0.000138	-0.25	-0.321	-0.144
Q8IER7	PLAF7	PF3D7_1304900	DNA-directed RNA polymerase II subunit RPB11, putative	yes	10		1526.33	1480.26	1188.54	1081.57	981.65	1000.08	788.128	860.15	827.918	718.488	0.000282	0.00028	0.000234	0.000215	0.00024	0.000249	0.000206	0.000199	0.000185	0.000173	0.000281	0.0002245	0.000231667	0.000185667	-0.276	-0.321	-0.321
Q8IKF8	PLAF7	PF3D7_1467900	rab GTPase activator, putative	yes	11	2	601.287	579.617	443.479	448.887	824.866	816.71	631.563	805.727	779.273	736.408	0.000111	0.00011	8.74e-05	8.94e-05	0.000202	0.000203	0.000165	0.000186	0.000174	0.000177	0.0001105	8.84e-05	0.00019	0.000179	0.786	-0.32	-0.086
Q8II64	PLAF7	PF3D7_1129900	major facilitator superfamily-related transporter, putative	yes	10	9	1390.64	1298.23	1032.32	999.652	668.665	513.444	751.92	969.149	898.991	920.997	0.000257	0.000245	0.000203	0.000199	0.000164	0.000128	0.000197	0.000224	0.000201	0.000222	0.000251	0.000201	0.000163	0.000215667	-0.625	-0.319	0.405
Q7K6A5	PLAF7	PF3D7_0523000	multidrug resistance protein 1	yes	32	1	2808.74	2997.9	2192.46	2202.92	2214.76	2212.44	2410.34	2079.64	1459.7	1650.76	0.000519	0.000566	0.000432	0.000439	0.000542	0.00055	0.000631	0.000481	0.000326	0.000397	0.0005425	0.0004355	0.000574333	0.000401333	0.083	-0.318	-0.518
Q8IIU9	PLAF7	PF3D7_1105300	conserved Plasmodium protein, unknown function	yes	18		2666.29	2683.73	1987.69	2063.79	1501.17	1514.49	1626.49	1285.58	1301.08	1412.14	0.000493	0.000507	0.000392	0.000411	0.000368	0.000377	0.000426	0.000297	0.000291	0.00034	0.0005	0.0004015	0.000390333	0.000309333	-0.357	-0.317	-0.335
Q8ID23	PLAF7	PF3D7_1368700	mitochondrial carrier protein, putative	yes	2		123.905	137.376	99.2338	98.7756	50.7415	42.63	64.0312	45.8269	42.3602	59.2986	2.29e-05	2.6e-05	1.96e-05	1.97e-05	1.24e-05	1.06e-05	1.68e-05	1.06e-05	9.46e-06	1.43e-05	2.445e-05	1.965e-05	1.32667e-05	1.14533e-05	-0.88	-0.317	-0.213
Q8I6V0	PLAF7	PF3D7_1458000	cysteine proteinase falcipain 1	yes	9		592.786	525.52	429.466	416.828	755.884	661.255	662.166	526.764	471.087	567.36	0.00011	9.93e-05	8.46e-05	8.3e-05	0.000185	0.000165	0.000173	0.000122	0.000105	0.000137	0.00010465	8.38e-05	0.000174333	0.000121333	0.74	-0.317	-0.524
Q8I6U9	PLAF7	PF3D7_1462700	cytochrome c1 precursor, putative	yes	7		710.9	792.829	618.8	520.773	372.946	331.211	431.801	450.185	423.677	386.787	0.000131	0.00015	0.000122	0.000104	9.13e-05	8.24e-05	0.000113	0.000104	9.47e-05	9.31e-05	0.0001405	0.000113	9.55667e-05	9.72667e-05	-0.556	-0.317	0.025
Q8II79	PLAF7	PF3D7_1128400	geranylgeranyl pyrophosphate synthase, putative	yes	10		1201.07	1204.78	879.256	943.316	640.722	571.127	661.265	1103.07	1211.32	1035.75	0.000222	0.000228	0.000173	0.000188	0.000157	0.000142	0.000173	0.000255	0.000271	0.000249	0.000225	0.0001805	0.000157333	0.000258333	-0.514	-0.316	0.715
O96156	PLAF7	PF3D7_0206200	pantothenate transporter	yes	3		61.8301	62.8566	39.094	55.5152	268.389	264.767	340.769	243.635	184.878	211.416	1.14e-05	1.19e-05	7.7e-06	1.11e-05	6.57e-05	6.59e-05	8.93e-05	5.64e-05	4.13e-05	5.09e-05	1.165e-05	9.4e-06	7.36333e-05	4.95333e-05	2.66	-0.313	-0.572
Q8IHZ5	PLAF7	PF3D7_1136900	subtilisin-like protease 2	yes	38		2006.39	1937.73	1390.58	1603.64	2384.62	2424.25	2441.42	5008.89	5256.86	4586.75	0.000371	0.000366	0.000274	0.000319	0.000584	0.000603	0.00064	0.00116	0.00117	0.0011	0.0003685	0.0002965	0.000609	0.00114333	0.725	-0.312	0.912
Q8IJE8	PLAF7	PF3D7_1025500	conserved Plasmodium protein, unknown function	yes	1		265.914	195.152	188.24	162.134	135.848	162.969	146.591	112.293	84.5864	183.527	4.91e-05	3.69e-05	3.71e-05	3.23e-05	3.33e-05	4.05e-05	3.84e-05	2.6e-05	1.89e-05	4.42e-05	4.3e-05	3.47e-05	3.74e-05	2.97e-05	-0.201	-0.31	-0.334
Q8IDD4	PLAF7	PF3D7_1356800	serine/threonine protein kinase, putative	yes	50	5	5278.55	5081.08	3973.92	3907.06	1141.39	1188.32	1309.64	4797.42	5283.17	4848.88	0.000975	0.00096	0.000783	0.000778	0.000279	0.000296	0.000343	0.00111	0.00118	0.00117	0.0009675	0.0007805	0.000306	0.00115333	-1.66	-0.31	1.91
Q8I654	PLAF7	PF3D7_0220300	Plasmodium exported protein, unknown function	yes	1		29.2191	25.6136	20.6081	21.1159	23.3416	14.5063	19.2746	16.7961	22.6227	19.1575	5.4e-06	4.84e-06	4.06e-06	4.21e-06	5.72e-06	3.61e-06	5.05e-06	3.88e-06	5.05e-06	4.61e-06	5.12e-06	4.135e-06	4.79333e-06	4.51333e-06	-0.095	-0.309	-0.085
C6S3G3	PLAF7	PF3D7_1144100	mitochondrial large subunit ribosomal protein, putative	yes	1		59.4811	60.6188	50.0979	41.4286	34.2716	26.9617	28.2019	26.4414	19.1671	24.9097	1.1e-05	1.15e-05	9.87e-06	8.25e-06	8.39e-06	6.71e-06	7.39e-06	6.12e-06	4.28e-06	5.99e-06	1.125e-05	9.06e-06	7.49667e-06	5.46333e-06	-0.582	-0.309	-0.456
Q8I5K9	PLAF7	PF3D7_1220400	debranching enzyme-associated ribonuclease, putative	yes	1	1	204.127	268.651	201.772	158.877	38.2415	41.4672	46.5572	83.8234	57.6575	84.1728	3.77e-05	5.08e-05	3.98e-05	3.16e-05	9.36e-06	1.03e-05	1.22e-05	1.94e-05	1.29e-05	2.03e-05	4.425e-05	3.57e-05	1.062e-05	1.75333e-05	-2.06	-0.309	0.721
O77381	PLAF7	PF3D7_0317600	40S ribosomal protein S11, putative	yes	16	1	1807.65	2138.73	1527.51	1482.07	1730.21	1671.71	1623	1693.94	1572.46	1679.81	0.000334	0.000404	0.000301	0.000295	0.000424	0.000416	0.000425	0.000392	0.000351	0.000404	0.000369	0.000298	0.000421667	0.000382333	0.192	-0.308	-0.14
Q8IFN4	PLAF7	PF3D7_0423200	BSD-domain protein, putative	yes	1		126.226	166.471	111.895	111.515	56.4861	43.5976	61.2631	105.777	91.8951	87.9548	2.33e-05	3.15e-05	2.2e-05	2.22e-05	1.38e-05	1.08e-05	1.6e-05	2.45e-05	2.05e-05	2.12e-05	2.74e-05	2.21e-05	1.35333e-05	2.20667e-05	-1.01	-0.308	0.7
C6KT69	PLAF7	PF3D7_0623300	EGF-like membrane protein, putative	yes	1		70.5901	70.5877	56.584	50.9831	38.8654	35.6371	41.5054	49.0504	45.4841	47.5995	1.3e-05	1.33e-05	1.11e-05	1.02e-05	9.52e-06	8.87e-06	1.09e-05	1.13e-05	1.02e-05	1.15e-05	1.315e-05	1.065e-05	9.76333e-06	1.1e-05	-0.436	-0.308	0.172
C0H5C0	PLAF7	PF3D7_1316900	conserved Plasmodium protein, unknown function	yes	14	5	1437.87	1536.71	1174.93	1092.21	507.251	456.546	505.088	521.285	497.288	526.112	0.000266	0.00029	0.000231	0.000218	0.000124	0.000114	0.000132	0.000121	0.000111	0.000127	0.000278	0.0002245	0.000123333	0.000119667	-1.17	-0.308	-0.047
Q8IDS6	PLAF7	PF3D7_1341200	60S ribosomal protein L18, putative	yes	13		713.687	899.914	663.613	567.937	785.299	670.267	725.219	722.603	750.366	628.773	0.000132	0.00017	0.000131	0.000113	0.000192	0.000167	0.00019	0.000167	0.000168	0.000151	0.000151	0.000122	0.000183	0.000162	0.278	-0.308	-0.176
Q8I3F1	PLAF7	PF3D7_0532300	Plasmodium exported protein (PHISTb), unknown function	yes	78	2	12486.7	14131.9	11011.8	9330.98	5021.54	4345.15	4656.61	9459.28	9666.03	7084.1	0.00231	0.00267	0.00217	0.00186	0.00123	0.00108	0.00122	0.00219	0.00216	0.0017	0.00249	0.002015	0.00117667	0.00201667	-1.08	-0.305	0.778
Q8ID59	PLAF7	PF3D7_1364800	DNA-directed RNA polymerases I, II, and III subunit RPABC1, putative	yes	5		598.862	578.55	431.126	467.257	382.113	392.331	367.114	342.537	297.966	271.271	0.000111	0.000109	8.49e-05	9.3e-05	9.36e-05	9.76e-05	9.62e-05	7.92e-05	6.66e-05	6.53e-05	0.00011	8.895e-05	9.58e-05	7.03667e-05	-0.199	-0.305	-0.445
Q8IBV1	PLAF7	PF3D7_0714600	conserved Plasmodium protein, unknown function	yes	2		412.253	423.621	314.524	324.18	327.742	348.819	307.289	293.94	301.093	228.555	7.62e-05	8e-05	6.2e-05	6.46e-05	8.03e-05	8.68e-05	8.05e-05	6.8e-05	6.73e-05	5.5e-05	7.81e-05	6.33e-05	8.25333e-05	6.34333e-05	0.079	-0.304	-0.38
Q7KWJ2	PLAF7	PF3D7_0207000	merozoite surface protein 4	yes	26	1	4289.03	3469.72	3229.58	2697.22	2066.25	1681.4	2279.37	3054.89	3200.68	2915.94	0.000792	0.000656	0.000636	0.000537	0.000506	0.000418	0.000597	0.000707	0.000715	0.000702	0.000724	0.0005865	0.000507	0.000708	-0.514	-0.303	0.481
Q8I472	PLAF7	PF3D7_0502900	Tim10/DDP family zinc finger protein, putative	yes	8		737.787	1088.25	799.05	601.19	432.3	293.542	298.951	841.935	697.323	511.663	0.000136	0.000206	0.000157	0.00012	0.000106	7.3e-05	7.83e-05	0.000195	0.000156	0.000123	0.000171	0.0001385	8.57667e-05	0.000158	-0.996	-0.303	0.881
Q8I346	PLAF7	PF3D7_0910600	SNARE protein	yes	1		34.4485	34.0976	27.675	24.7627	53.2656	45.1119	34.7491	27.323	35.5211	38.1699	6.36e-06	6.44e-06	5.45e-06	4.93e-06	1.3e-05	1.12e-05	9.1e-06	6.32e-06	7.94e-06	9.19e-06	6.4e-06	5.19e-06	1.11e-05	7.81667e-06	0.797	-0.303	-0.509
Q8IIF7	PLAF7	PF3D7_1121000	palmitoyltransferase DHHC3	yes	1		132.151	123.397	89.7092	105.591	87.9165	90.5897	119.974	89.7512	75.6428	104.48	2.44e-05	2.33e-05	1.77e-05	2.1e-05	2.15e-05	2.25e-05	3.14e-05	2.08e-05	1.69e-05	2.51e-05	2.385e-05	1.935e-05	2.51333e-05	2.09333e-05	0.076	-0.303	-0.265
Q8IKM9	PLAF7	PF3D7_1460200	conserved Plasmodium protein, unknown function	yes	2		50.3906	64.7857	47.6217	40.588	32.2932	29.6048	34.9967	26.5962	23.3091	28.5318	9.31e-06	1.22e-05	9.38e-06	8.08e-06	7.91e-06	7.37e-06	9.17e-06	6.15e-06	5.21e-06	6.87e-06	1.0755e-05	8.73e-06	8.15e-06	6.07667e-06	-0.403	-0.303	-0.423
Q8IBU1	PLAF7	PF3D7_0715900	cation diffusion facilitator family protein, putative	yes	4	1	497.217	581.5	392.153	433.445	255.676	237.538	275.701	483.415	415.383	401.634	9.19e-05	0.00011	7.73e-05	8.63e-05	6.26e-05	5.91e-05	7.22e-05	0.000112	9.28e-05	9.67e-05	0.00010095	8.18e-05	6.46333e-05	0.0001005	-0.642	-0.302	0.636
Q8ILR6	PLAF7	PF3D7_1418000	ubiquitin fusion degradation protein 1, putative	yes	2		241.067	195.193	196.176	137.647	263.06	177.479	204.68	147.544	196.297	138.137	4.45e-05	3.69e-05	3.86e-05	2.74e-05	6.44e-05	4.42e-05	5.36e-05	3.41e-05	4.39e-05	3.32e-05	4.07e-05	3.3e-05	5.40667e-05	3.70667e-05	0.409	-0.302	-0.544
Q8IIY3	PLAF7	PF3D7_1101300	rifin	yes	3		209.799	236.232	160.002	181.713	142.98	136.871	119.021	142.447	132.357	153.502	3.88e-05	4.46e-05	3.15e-05	3.62e-05	3.5e-05	3.41e-05	3.12e-05	3.29e-05	2.96e-05	3.69e-05	4.17e-05	3.385e-05	3.34333e-05	3.31333e-05	-0.319	-0.301	-0.011
Q8IHN2	PLAF7	PF3D7_1149100	Plasmodium exported protein, unknown function	yes	5	1	658.296	654.702	570.785	435.542	276.16	243.502	224.287	512.432	481.564	525.457	0.000122	0.000124	0.000112	8.67e-05	6.76e-05	6.06e-05	5.88e-05	0.000119	0.000108	0.000126	0.000123	9.935e-05	6.23333e-05	0.000117667	-0.977	-0.301	0.915
Q8IKN0	PLAF7	PF3D7_1460100	FYVE and coiled-coil domain-containing protein	yes	6	1	412.848	350.207	310.458	273.477	641.222	561.861	595.587	187.293	178.969	194.467	7.63e-05	6.62e-05	6.12e-05	5.45e-05	0.000157	0.00014	0.000156	4.33e-05	4e-05	4.68e-05	7.125e-05	5.785e-05	0.000151	4.33667e-05	1.08	-0.301	-1.8
Q8I5Q7	PLAF7	PF3D7_1214900	conserved Plasmodium membrane protein, unknown function	yes	1		72.3249	77.908	62.5595	52.7488	30.2337	29.2293	40.8539	57.8186	54.4508	49.7806	1.34e-05	1.47e-05	1.23e-05	1.05e-05	7.4e-06	7.27e-06	1.07e-05	1.34e-05	1.22e-05	1.2e-05	1.405e-05	1.14e-05	8.45667e-06	1.25333e-05	-0.731	-0.299	0.564
O96229	PLAF7	PF3D7_0214900	rhoptry neck protein 6	yes	69	1	6476.98	6783.42	5131.78	5042.6	5556.62	5272.82	5427.24	5734.97	5551.68	5031.05	0.0012	0.00128	0.00101	0.001	0.00136	0.00131	0.00142	0.00133	0.00124	0.00121	0.00124	0.001005	0.00136333	0.00126	0.139	-0.298	-0.116
Q8I420	PLAF7	PF3D7_0508300	triose phosphate transporter	yes	5		459.9	390.607	330.333	321.618	250.968	190.154	248.56	305.675	303.543	295.136	8.5e-05	7.38e-05	6.51e-05	6.4e-05	6.15e-05	4.73e-05	6.51e-05	7.07e-05	6.78e-05	7.1e-05	7.94e-05	6.455e-05	5.79667e-05	6.98333e-05	-0.454	-0.298	0.269
O97255	PLAF7	PF3D7_0307700	conserved Plasmodium protein, unknown function	yes	55	16	8083.94	8140.57	6301.59	6155.85	1487.25	1360.82	1731.13	3209.76	3565.75	3235.92	0.00149	0.00154	0.00124	0.00123	0.000364	0.000339	0.000453	0.000742	0.000797	0.000779	0.001515	0.001235	0.000385333	0.000772667	-1.98	-0.297	1
C0H4L4	PLAF7	PF3D7_0706300	conserved Plasmodium protein, unknown function	yes	4		158.851	126.498	107.128	111.584	266.674	302.973	212.41	157.395	175.281	141.337	2.93e-05	2.39e-05	2.11e-05	2.22e-05	6.53e-05	7.54e-05	5.56e-05	3.64e-05	3.92e-05	3.4e-05	2.66e-05	2.165e-05	6.54333e-05	3.65333e-05	1.3	-0.297	-0.841
C6KST2	PLAF7	PF3D7_0608400	conserved Plasmodium protein, unknown function	yes	1		131	145.344	110.027	102.482	59.8377	50.2012	57.735	81.4561	72.1096	51.6521	2.42e-05	2.75e-05	2.17e-05	2.04e-05	1.47e-05	1.25e-05	1.51e-05	1.88e-05	1.61e-05	1.24e-05	2.585e-05	2.105e-05	1.41e-05	1.57667e-05	-0.875	-0.296	0.165
Q8IL79	PLAF7	PF3D7_1439000	copper transporter	yes	7		888.556	788.754	647.802	639.719	506.049	432.374	600.453	617.843	562.648	673.022	0.000164	0.000149	0.000128	0.000127	0.000124	0.000108	0.000157	0.000143	0.000126	0.000162	0.0001565	0.0001275	0.000129667	0.000143667	-0.273	-0.296	0.147
Q8I305	PLAF7	PF3D7_0914700	major facilitator superfamily-related transporter, putative	yes	18	2	1667.11	1505.58	1225.7	1212.47	924.961	867.759	1023.19	1127.41	942.781	1164.27	0.000308	0.000284	0.000241	0.000241	0.000226	0.000216	0.000268	0.000261	0.000211	0.00028	0.000296	0.000241	0.000236667	0.000250667	-0.323	-0.295	0.081
Q8IJI6	PLAF7	PF3D7_1021700	conserved Plasmodium membrane protein, unknown function	yes	17	1	1204.04	1356.47	990.675	979.561	925.246	923.877	990.004	1518.8	1504.57	1479.57	0.000222	0.000256	0.000195	0.000195	0.000227	0.00023	0.000259	0.000351	0.000336	0.000356	0.000239	0.000195	0.000238667	0.000347667	-0.005	-0.295	0.544
C6S3J2	PLAF7	PF3D7_1450200	conserved Plasmodium protein, unknown function	yes	1		173.3	198.14	141.445	144.24	46.1608	35.333	45.7542	30.602	33.213	36.8106	3.2e-05	3.74e-05	2.79e-05	2.87e-05	1.13e-05	8.79e-06	1.2e-05	7.08e-06	7.42e-06	8.86e-06	3.47e-05	2.83e-05	1.06967e-05	7.78667e-06	-1.7	-0.295	-0.458
Q8I3Z0	PLAF7	PF3D7_0511600	apical rhoptry neck protein	yes	3		228.025	218.033	163.415	179.514	60.9455	57.0794	59.8431	75.1044	78.6649	71.6912	4.21e-05	4.12e-05	3.22e-05	3.57e-05	1.49e-05	1.42e-05	1.57e-05	1.74e-05	1.76e-05	1.73e-05	4.165e-05	3.395e-05	1.49333e-05	1.74333e-05	-1.48	-0.294	0.221
Q8IBQ1	PLAF7	PF3D7_0720100	small subunit rRNA processing protein, putative	yes	1		99.551	98.5465	75.1741	77.2364	54.6187	62.4654	62.4862	38.3186	41.0312	35.3414	1.84e-05	1.86e-05	1.48e-05	1.54e-05	1.34e-05	1.55e-05	1.64e-05	8.86e-06	9.17e-06	8.51e-06	1.85e-05	1.51e-05	1.51e-05	8.84667e-06	-0.294	-0.294	-0.771
Q8IAQ8	PLAF7	PF3D7_0806800	V-type proton ATPase subunit a, putative	yes	26	3	2977.48	2915.74	2226.59	2312.99	2189.15	1800.47	2371.84	2838.95	2529.35	2615.48	0.00055	0.000551	0.000439	0.000461	0.000536	0.000448	0.000621	0.000657	0.000565	0.000629	0.0005505	0.00045	0.000535	0.000617	-0.041	-0.292	0.206
Q8IB16	PLAF7	PF3D7_0818100	zinc finger protein, putative	yes	7	1	247.595	243.531	180.039	198.512	312.957	246.964	248.981	959.711	1081.83	968.943	4.57e-05	4.6e-05	3.55e-05	3.95e-05	7.66e-05	6.14e-05	6.52e-05	0.000222	0.000242	0.000233	4.585e-05	3.75e-05	6.77333e-05	0.000232333	0.563	-0.291	1.78
C6S3D1	PLAF7	PF3D7_1018500	pre-mRNA-splicing factor RDS3, putative	yes	3		158.59	158.833	124.277	120.681	97.5382	86.8085	68.0341	92.6434	85.8673	73.3024	2.93e-05	3e-05	2.45e-05	2.4e-05	2.39e-05	2.16e-05	1.78e-05	2.14e-05	1.92e-05	1.76e-05	2.965e-05	2.425e-05	2.11e-05	1.94e-05	-0.491	-0.29	-0.12
O97326	PLAF7	PF3D7_0300500	rifin	yes	1		60.6173	66.5211	48.5062	49.6829	18.2259	18.9767	19.9723	37.2986	32.4262	33.1808	1.12e-05	1.26e-05	9.56e-06	9.89e-06	4.46e-06	4.72e-06	5.23e-06	8.63e-06	7.25e-06	7.99e-06	1.19e-05	9.725e-06	4.80333e-06	7.95667e-06	-1.31	-0.289	0.727
Q8IDL8	PLAF7	PF3D7_1348100	GTPase, putative	yes	1		57.9901	46.5664	45.197	35.5481	33.4274	25.3818	30.0776	26.9615	33.7301	33.9435	1.07e-05	8.8e-06	8.9e-06	7.08e-06	8.19e-06	6.32e-06	7.88e-06	6.24e-06	7.54e-06	8.17e-06	9.75e-06	7.99e-06	7.46333e-06	7.31667e-06	-0.387	-0.288	-0.028
Q8IL33	PLAF7	PF3D7_1443800	pre-mRNA-splicing factor CWC24, putative	yes	5	1	402.408	426.579	305.232	335.159	366.77	381.046	284.036	316.273	288.05	290.976	7.43e-05	8.06e-05	6.01e-05	6.67e-05	8.98e-05	9.48e-05	7.44e-05	7.32e-05	6.44e-05	7e-05	7.745e-05	6.34e-05	8.63333e-05	6.92e-05	0.156	-0.288	-0.32
Q7KWJ5	PLAF7	PF3D7_0204700	hexose transporter	yes	10	1	741.41	829.27	574.379	640.583	426.829	404.5	483.469	666.029	523.978	724.499	0.000137	0.000157	0.000113	0.000128	0.000105	0.000101	0.000127	0.000154	0.000117	0.000174	0.000147	0.0001205	0.000111	0.000148333	-0.409	-0.287	0.425
Q8IIJ4	PLAF7	PF3D7_1117300	conserved Plasmodium protein, unknown function	yes	5		392.551	422.292	296.076	333.851	334.031	331.861	346.713	317.323	271.6	330.111	7.25e-05	7.98e-05	5.83e-05	6.65e-05	8.18e-05	8.26e-05	9.08e-05	7.34e-05	6.07e-05	7.94e-05	7.615e-05	6.24e-05	8.50667e-05	7.11667e-05	0.16	-0.287	-0.257
Q8ILU1	PLAF7	PF3D7_1415500	conserved Plasmodium membrane protein, unknown function	yes	1		36.5485	33.112	29.7026	24.1631	20.7262	12.4333	23.2047	17.5501	19.5677	22.1185	6.75e-06	6.26e-06	5.85e-06	4.81e-06	5.08e-06	3.09e-06	6.08e-06	4.06e-06	4.37e-06	5.32e-06	6.505e-06	5.33e-06	4.75e-06	4.58333e-06	-0.454	-0.287	-0.051
Q8II94	PLAF7	PF3D7_1126900	small nuclear ribonucleoprotein F, putative	yes	9		788.786	766.389	609.663	593.542	632.024	663.473	591.812	524.138	522.364	517.297	0.000146	0.000145	0.00012	0.000118	0.000155	0.000165	0.000155	0.000121	0.000117	0.000124	0.0001455	0.000119	0.000158333	0.000120667	0.124	-0.286	-0.39
Q8I287	PLAF7	PF3D7_0105400	conserved Plasmodium protein, unknown function	yes	1		54.8397	49.1097	36.1476	44.302	23.6885	15.8494	14.1828	12.0279	17.152	19.4176	1.01e-05	9.28e-06	7.12e-06	8.82e-06	5.8e-06	3.94e-06	3.72e-06	2.78e-06	3.83e-06	4.67e-06	9.69e-06	7.97e-06	4.48667e-06	3.76e-06	-1.11	-0.284	-0.254
C6KSX0	PLAF7	PF3D7_0612700	6-cysteine protein	yes	23		2161.6	2238.85	1662.44	1746.98	1444.09	1417.11	1470.47	1555.54	1340.02	1456.06	0.000399	0.000423	0.000328	0.000348	0.000354	0.000353	0.000385	0.00036	0.000299	0.00035	0.000411	0.000338	0.000364	0.000336333	-0.177	-0.284	-0.112
Q8I1Z1	PLAF7	PF3D7_0403800	alpha/beta hydrolase, putative	yes	16	2	481.295	480.277	358.301	387.683	2165.85	1915.28	2167.18	1415.41	1308.29	969.772	8.89e-05	9.07e-05	7.06e-05	7.72e-05	0.00053	0.000477	0.000568	0.000327	0.000292	0.000233	8.98e-05	7.39e-05	0.000525	0.000284	2.55	-0.282	-0.884
Q8I426	PLAF7	PF3D7_0507700	nuclear protein localization protein 4, putative	yes	16	1	1572.21	1627.8	1254.33	1228.11	1615.82	1373.02	1362.41	1190.59	1142.43	1039.89	0.00029	0.000308	0.000247	0.000245	0.000396	0.000342	0.000357	0.000275	0.000255	0.00025	0.000299	0.000246	0.000365	0.00026	0.287	-0.282	-0.487
C6KSY4	PLAF7	PF3D7_0614300	major facilitator superfamily-related transporter, putative	yes	19	14	2372.67	2521.65	1802.16	1995.65	1130.14	962.54	1421.15	2270.75	1881.82	1866.22	0.000438	0.000476	0.000355	0.000397	0.000277	0.000239	0.000372	0.000525	0.00042	0.000449	0.000457	0.000376	0.000296	0.000464667	-0.627	-0.282	0.651
Q8IBP0	PLAF7	PF3D7_0721100	conserved Plasmodium protein, unknown function	yes	29		4565.94	5241.87	4151.82	3465.42	1122.48	968.018	1099.55	1058.72	1053.78	1014.56	0.000844	0.00099	0.000818	0.00069	0.000275	0.000241	0.000288	0.000245	0.000235	0.000244	0.000917	0.000754	0.000268	0.000241333	-1.78	-0.282	-0.15
C6KSN1	PLAF7	PF3D7_0603100	RNA-binding protein, putative	yes	12	2	1094.68	1190.41	913.015	861.959	745.801	639.985	641.26	760.83	703.137	651.013	0.000202	0.000225	0.00018	0.000172	0.000183	0.000159	0.000168	0.000176	0.000157	0.000157	0.0002135	0.000176	0.00017	0.000163333	-0.33	-0.281	-0.058
C6KSX9	PLAF7	PF3D7_0613700	syntaxin-binding protein, putative	yes	13	1	1673.94	1765.72	1342.82	1329.25	2707.33	2510.59	2497.92	2206.9	2416.6	1773.74	0.000309	0.000334	0.000265	0.000265	0.000663	0.000625	0.000654	0.00051	0.00054	0.000427	0.0003215	0.000265	0.000647333	0.000492333	1.01	-0.281	-0.395
Q8I626	PLAF7	PF3D7_1201900	conserved protein, unknown function	yes	6	2	339.508	410.628	272.26	310.402	83.3707	95.0311	83.8381	181.094	155.64	177.401	6.27e-05	7.76e-05	5.36e-05	6.18e-05	2.04e-05	2.36e-05	2.2e-05	4.19e-05	3.48e-05	4.27e-05	7.015e-05	5.77e-05	2.2e-05	3.98e-05	-1.67	-0.281	0.854
Q8I0U8	PLAF7	PF3D7_0930300	merozoite surface protein 1	yes	480		42850	43573.5	33491.2	33670.9	62539.8	56759.2	62031.4	69975.3	61710.3	62785	0.00792	0.00823	0.0066	0.00671	0.0153	0.0141	0.0162	0.0162	0.0138	0.0151	0.008075	0.006655	0.0152	0.0150333	0.915	-0.28	-0.019
Q8IJP6	PLAF7	PF3D7_1014900	conserved Plasmodium protein, unknown function	yes	102	19	18562.6	15738.4	13389.4	13232.5	4097.68	3673.95	4253.75	6274.79	7076.27	7233.45	0.00343	0.00297	0.00264	0.00264	0.001	0.000914	0.00111	0.00145	0.00158	0.00174	0.0032	0.00264	0.001008	0.00159	-1.66	-0.28	0.655
Q8I5T3	PLAF7	PF3D7_1211900	non-SERCA-type Ca2+ -transporting P-ATPase	yes	53	4	5543.38	6028.44	4322.93	4670.3	3271.78	2840.42	4112.79	5068.74	3871.22	4308.83	0.00102	0.00114	0.000852	0.00093	0.000801	0.000707	0.00108	0.00117	0.000865	0.00104	0.00108	0.000891	0.000862667	0.001025	-0.328	-0.28	0.25
Q8I410	PLAF7	PF3D7_0509400	RNA polymerase I	yes	4		315.038	280.806	248.12	215.269	155.181	146.219	142.969	135.564	140.286	133.289	5.82e-05	5.31e-05	4.89e-05	4.29e-05	3.8e-05	3.64e-05	3.75e-05	3.14e-05	3.13e-05	3.21e-05	5.565e-05	4.59e-05	3.73e-05	3.16e-05	-0.578	-0.278	-0.239
O96181	PLAF7	PF3D7_0209600	transporter, putative	yes	6	1	318.593	349.594	268.677	251.745	319.196	267.912	300.215	431.221	432.077	400.845	5.89e-05	6.6e-05	5.29e-05	5.01e-05	7.82e-05	6.67e-05	7.86e-05	9.97e-05	9.65e-05	9.65e-05	6.245e-05	5.15e-05	7.45e-05	9.75667e-05	0.254	-0.277	0.39
Q8I3P2	PLAF7	PF3D7_0522100	conserved Plasmodium protein, unknown function	yes	11	2	416.423	348	318.537	276.186	386.414	355.66	233.52	375.082	468.315	387.337	7.69e-05	6.57e-05	6.28e-05	5.5e-05	9.46e-05	8.85e-05	6.12e-05	8.68e-05	0.000105	9.32e-05	7.13e-05	5.89e-05	8.14333e-05	9.5e-05	0.191	-0.277	0.22
Q8IJA6	PLAF7	PF3D7_1029900	conserved Plasmodium protein, unknown function	yes	1		109.337	99.1208	79.383	82.8425	22.4661	33.3545	17.6411	13.0176	18.3627	23.3164	2.02e-05	1.87e-05	1.56e-05	1.65e-05	5.5e-06	8.3e-06	4.62e-06	3.01e-06	4.1e-06	5.61e-06	1.945e-05	1.605e-05	6.14e-06	4.24e-06	-1.66	-0.277	-0.534
Q8IM23	PLAF7	PF3D7_1407100	rRNA 2'-O-methyltransferase fibrillarin, putative	yes	23		2427.92	2467.79	2016.98	1798.13	2347.18	2067.04	1993.57	1864.13	1774.79	1633.65	0.000449	0.000466	0.000397	0.000358	0.000575	0.000514	0.000522	0.000431	0.000397	0.000393	0.0004575	0.0003775	0.000537	0.000407	0.232	-0.276	-0.4
O96278	PLAF7	PF3D7_0220600	Plasmodium exported protein (hyp9), unknown function	yes	5		733.521	666.248	605.652	487.511	338.668	260.394	333.852	446.144	397.398	401.851	0.000136	0.000126	0.000119	9.71e-05	8.29e-05	6.48e-05	8.75e-05	0.000103	8.88e-05	9.67e-05	0.000131	0.00010805	7.84e-05	9.61667e-05	-0.738	-0.273	0.296
C6KT80	PLAF7	PF3D7_0624400	conserved Plasmodium protein, unknown function	yes	1		80.5263	88.9151	66.0772	66.2345	51.4567	51.2944	66.327	50.102	49.2001	55.1626	1.49e-05	1.68e-05	1.3e-05	1.32e-05	1.26e-05	1.28e-05	1.74e-05	1.16e-05	1.1e-05	1.33e-05	1.585e-05	1.31e-05	1.42667e-05	1.19667e-05	-0.153	-0.273	-0.253
Q8IJD6	PLAF7	PF3D7_1026600	conserved Plasmodium protein, unknown function	yes	9		338.709	314.633	254.645	255.179	1035.17	950.51	942.516	1036.46	1006.95	787.541	6.26e-05	5.94e-05	5.02e-05	5.08e-05	0.000253	0.000236	0.000247	0.00024	0.000225	0.00019	6.1e-05	5.05e-05	0.000245333	0.000218333	2.01	-0.273	-0.172
Q8IHN7	PLAF7	PF3D7_1148700	Plasmodium exported protein (PHISTc), unknown function	yes	2		508.028	517.237	436.876	363.793	301.246	241.401	232.883	344.447	374.029	329.717	9.39e-05	9.77e-05	8.61e-05	7.24e-05	7.38e-05	6.01e-05	6.1e-05	7.97e-05	8.36e-05	7.94e-05	9.58e-05	7.925e-05	6.49667e-05	8.09e-05	-0.561	-0.273	0.316
Q8IEF9	PLAF7	PF3D7_1315500	conserved Plasmodium protein, unknown function	yes	6		832.824	771.795	657.235	595.127	508.919	400.588	638.557	663.59	650.293	556.237	0.000154	0.000146	0.000129	0.000119	0.000125	9.97e-05	0.000167	0.000153	0.000145	0.000134	0.00015	0.000124	0.000130567	0.000144	-0.199	-0.273	0.144
Q8I2Y4	PLAF7	PF3D7_0916900	zinc finger protein, putative	yes	1		121.644	106.643	88.0567	90.1931	44.5035	50.0006	34.2805	31.1811	35.0268	35.701	2.25e-05	2.01e-05	1.73e-05	1.8e-05	1.09e-05	1.24e-05	8.98e-06	7.21e-06	7.83e-06	8.59e-06	2.13e-05	1.765e-05	1.076e-05	7.87667e-06	-0.984	-0.272	-0.452
Q8I3V0	PLAF7	PF3D7_0515800	BolA-like protein, putative	yes	1		112.967	133.876	114.847	78.7369	125.725	98.4728	92.1142	120.136	93.1786	110.824	2.09e-05	2.53e-05	2.26e-05	1.57e-05	3.08e-05	2.45e-05	2.41e-05	2.78e-05	2.08e-05	2.67e-05	2.31e-05	1.915e-05	2.64667e-05	2.51e-05	0.198	-0.269	-0.077
O96123	PLAF7	PF3D7_0201800	knob associated heat shock protein 40	yes	29		4003.78	3859.35	3269.41	2893.26	1454.44	1182.11	1534.06	2376.37	2403.9	2173.56	0.00074	0.000729	0.000644	0.000576	0.000356	0.000294	0.000402	0.00055	0.000537	0.000523	0.0007345	0.00061	0.000350667	0.000536667	-1.07	-0.268	0.614
Q8I1X7	PLAF7	PF3D7_0405200	ag-1 blood stage membrane protein homologue	yes	21		2364.87	2077.02	1730.76	1746.69	1736.93	1646.83	1760.05	1263.78	1492.91	1327.61	0.000437	0.000392	0.000341	0.000348	0.000425	0.00041	0.000461	0.000292	0.000334	0.00032	0.0004145	0.0003445	0.000432	0.000315333	0.059	-0.268	-0.455
C6KSW2	PLAF7	PF3D7_0611800	conserved Plasmodium protein, unknown function	yes	30	6	3359.38	2705.87	2330.48	2414.11	2246.58	2063.71	1972.32	1110.66	1250.6	1094.06	0.000621	0.000511	0.000459	0.000481	0.00055	0.000513	0.000517	0.000257	0.000279	0.000263	0.000566	0.00047	0.000526667	0.000266333	-0.104	-0.268	-0.983
C6KT39	PLAF7	PF3D7_0619900	splicing factor 3A subunit 2, putative	yes	4		164.677	154.7	124.824	125.254	130.636	124.535	120.352	108.442	97.3107	87.2573	3.04e-05	2.92e-05	2.46e-05	2.49e-05	3.2e-05	3.1e-05	3.15e-05	2.51e-05	2.17e-05	2.1e-05	2.98e-05	2.475e-05	3.15e-05	2.26e-05	0.079	-0.268	-0.479
Q8IE57	PLAF7	PF3D7_1326300	RNA-binding protein, putative	yes	14	3	1326.73	1374.33	1070.96	1045.88	1590.78	1426.08	1305.92	1303.66	1383.84	1162.29	0.000245	0.00026	0.000211	0.000208	0.00039	0.000355	0.000342	0.000302	0.000309	0.00028	0.0002525	0.0002095	0.000362333	0.000297	0.521	-0.268	-0.287
Q8IDS7	PLAF7	PF3D7_1340900	sodium-dependent phosphate transporter	yes	11	1	1422.59	1281.44	1082.76	1034.61	1258.65	933.036	1288.84	918.121	964.267	831.465	0.000263	0.000242	0.000213	0.000206	0.000308	0.000232	0.000338	0.000212	0.000215	0.0002	0.0002525	0.0002095	0.000292667	0.000209	0.213	-0.268	-0.484
Q8I3T9	PLAF7	PF3D7_0516900	60S ribosomal protein L2	yes	14		877.219	983.615	833.14	627.556	826.027	676.629	693.063	597.482	595.342	548.157	0.000162	0.000186	0.000164	0.000125	0.000202	0.000168	0.000182	0.000138	0.000133	0.000132	0.000174	0.0001445	0.000184	0.000134333	0.081	-0.267	-0.454
Q8IEE7	PLAF7	PF3D7_1316800	protein transport protein SEC20, putative	yes	2		53.8645	66.9751	45.221	49.5775	31.4909	33.5804	39.0206	42.6927	40.0096	34.4152	9.95e-06	1.27e-05	8.91e-06	9.87e-06	7.71e-06	8.36e-06	1.02e-05	9.87e-06	8.94e-06	8.28e-06	1.1325e-05	9.39e-06	8.75667e-06	9.03e-06	-0.367	-0.267	0.044
O77389	PLAF7	PF3D7_0316600	formate-nitrite transporter	yes	5		924.937	752.373	647.624	666.867	501.484	492.458	555.564	543.227	508.279	617.951	0.000171	0.000142	0.000128	0.000133	0.000123	0.000123	0.000146	0.000126	0.000114	0.000149	0.0001565	0.0001305	0.000130667	0.000129667	-0.265	-0.266	-0.011
Q8I522	PLAF7	PF3D7_1240100	early transcribed membrane protein 12	yes	6		169.947	164.429	135.451	126.8	2508.81	2268.46	2065.49	703.777	526.855	347.231	3.14e-05	3.11e-05	2.67e-05	2.53e-05	0.000614	0.000564	0.000541	0.000163	0.000118	8.36e-05	3.125e-05	2.6e-05	0.000573	0.000121533	4.2	-0.266	-2.24
Q8IEQ6	PLAF7	PF3D7_1305900	conserved Plasmodium protein, unknown function	yes	9	1	1410.15	1770.38	1203.69	1294.88	708.468	747.992	800.382	839.052	728.488	780.191	0.000261	0.000334	0.000237	0.000258	0.000173	0.000186	0.00021	0.000194	0.000163	0.000188	0.0002975	0.0002475	0.000189667	0.000181667	-0.649	-0.265	-0.064
Q8II17	PLAF7	PF3D7_1134700	DNA-directed RNA polymerase I subunit RPA2, putative	yes	3		494.284	469.332	397.821	359.085	292.344	283.703	278.629	176.452	209.73	204.702	9.13e-05	8.87e-05	7.84e-05	7.15e-05	7.16e-05	7.06e-05	7.3e-05	4.08e-05	4.69e-05	4.93e-05	9e-05	7.495e-05	7.17333e-05	4.56667e-05	-0.327	-0.264	-0.652
Q8IE75	PLAF7	PF3D7_1324200	micro-fibrillar-associated protein, putative	yes	10		989.22	1136.63	783.109	888.136	557.061	633.742	533.632	517.562	465.428	469.247	0.000183	0.000215	0.000154	0.000177	0.000136	0.000158	0.00014	0.00012	0.000104	0.000113	0.000199	0.0001655	0.000144667	0.000112333	-0.459	-0.264	-0.366
Q8IDB7	PLAF7	PF3D7_1359400	CUGBP Elav-like family member 1	yes	31	2	2422.93	2213.99	1895.83	1744.69	2576.93	2222.26	1978.67	2672.08	2622.88	2251.66	0.000448	0.000418	0.000373	0.000347	0.000631	0.000553	0.000518	0.000618	0.000586	0.000542	0.000433	0.00036	0.000567333	0.000582	0.39	-0.264	0.037
Q8ILQ8	PLAF7	PF3D7_1419200	thioredoxin-like protein, putative	yes	6		967.756	1100.84	724.984	900.518	551.851	596.099	653.177	836.528	674.2	901.091	0.000179	0.000208	0.000143	0.000179	0.000135	0.000148	0.000171	0.000193	0.000151	0.000217	0.0001935	0.000161	0.000151333	0.000187	-0.352	-0.264	0.304
Q8IBU7	PLAF7	PF3D7_0715300	calcium/calmodulin-dependent protein kinase, putative	yes	5		588.117	571.581	455.092	456.652	291.438	308.146	254.855	363.415	446.451	361.15	0.000109	0.000108	8.97e-05	9.09e-05	7.14e-05	7.67e-05	6.68e-05	8.41e-05	9.98e-05	8.69e-05	0.0001085	9.03e-05	7.16333e-05	9.02667e-05	-0.597	-0.263	0.334
Q8IJM7	PLAF7	PF3D7_1017200	enoyl-CoA hydratase-related protein, putative	yes	3		95.6019	89.569	84.7129	61.1573	40.4666	45.2324	43.0216	45.5771	44.3486	45.4662	1.77e-05	1.69e-05	1.67e-05	1.22e-05	9.91e-06	1.13e-05	1.13e-05	1.05e-05	9.91e-06	1.09e-05	1.73e-05	1.445e-05	1.08367e-05	1.04367e-05	-0.678	-0.261	-0.047
Q8IIN1	PLAF7	PF3D7_1113100	protein tyrosine phosphatase	yes	1		58.6715	54.9014	47.7837	41.6004	52.6813	58.7513	59.0384	42.7263	43.1787	38.1085	1.08e-05	1.04e-05	9.41e-06	8.28e-06	1.29e-05	1.46e-05	1.55e-05	9.88e-06	9.65e-06	9.17e-06	1.06e-05	8.845e-06	1.43333e-05	9.56667e-06	0.434	-0.261	-0.583
Q8IIG9	PLAF7	PF3D7_1119800	alternative splicing factor ASF-1, putative	yes	12		1491.12	1567.72	1144.97	1264.86	1193.54	1153	1123.76	947.558	1017.5	887.372	0.000275	0.000296	0.000226	0.000252	0.000292	0.000287	0.000294	0.000219	0.000227	0.000214	0.0002855	0.000239	0.000291	0.00022	0.027	-0.26	-0.404
Q8I5I0	PLAF7	PF3D7_1223700	vacuolar iron transporter	yes	8	1	863.755	918.212	710.375	693.48	458.217	376.406	489.866	903.803	812.15	755.116	0.00016	0.000173	0.00014	0.000138	0.000112	9.37e-05	0.000128	0.000209	0.000181	0.000182	0.0001665	0.000139	0.000111233	0.000190667	-0.58	-0.26	0.776
Q8I1Y0	PLAF7	PF3D7_0404900	6-cysteine protein	yes	73		10401.3	10588.6	8615.72	7935.67	8322.65	7572.99	8062.25	7320.74	7693.91	7123.95	0.00192	0.002	0.0017	0.00158	0.00204	0.00188	0.00211	0.00169	0.00172	0.00171	0.00196	0.00164	0.00201	0.00170667	0.036	-0.259	-0.235
Q8I2S6	PLAF7	PF3D7_0923000	DNA-directed RNA polymerase II subunit RPB3, putative	yes	16	1	2205.73	2177.71	1631.91	1821.34	1466.5	1742.83	1364.98	1250.47	1130.89	1152.49	0.000408	0.000411	0.000322	0.000363	0.000359	0.000434	0.000358	0.000289	0.000253	0.000277	0.0004095	0.0003425	0.000383667	0.000273	-0.095	-0.259	-0.49
Q8I349	PLAF7	PF3D7_0910300	conserved Plasmodium protein, unknown function	yes	1		86.8476	101.002	76.0502	72.3052	44.8828	33.7977	51.2532	54.0859	48.838	51.1914	1.6e-05	1.91e-05	1.5e-05	1.44e-05	1.1e-05	8.41e-06	1.34e-05	1.25e-05	1.09e-05	1.23e-05	1.755e-05	1.47e-05	1.09367e-05	1.19e-05	-0.683	-0.258	0.123
Q8I1V2	PLAF7	PF3D7_0413500	phosphoglucomutase-2	yes	5		444.068	498.536	359.105	385.59	193.526	198.556	218.48	275.787	352.481	242.508	8.2e-05	9.42e-05	7.07e-05	7.68e-05	4.74e-05	4.94e-05	5.72e-05	6.38e-05	7.88e-05	5.84e-05	8.81e-05	7.375e-05	5.13333e-05	6.7e-05	-0.779	-0.256	0.383
C0H5F0	PLAF7	PF3D7_1331100	DNA polymerase theta, putative	yes	6	1	420.249	447.47	377.722	308.737	304.446	266.952	265.495	255.312	233.106	247.104	7.76e-05	8.45e-05	7.44e-05	6.15e-05	7.46e-05	6.64e-05	6.95e-05	5.91e-05	5.21e-05	5.95e-05	8.105e-05	6.795e-05	7.01667e-05	5.69e-05	-0.209	-0.255	-0.303
Q8IIK1	PLAF7	PF3D7_1116500	folate transporter 2	yes	5		534.884	416.239	353.297	397.537	356.862	344.847	425.077	335.451	317.092	410.991	9.88e-05	7.86e-05	6.96e-05	7.92e-05	8.74e-05	8.58e-05	0.000111	7.76e-05	7.08e-05	9.89e-05	8.87e-05	7.44e-05	9.47333e-05	8.24333e-05	0.096	-0.254	-0.202
Q8I3T4	PLAF7	PF3D7_0517400	FACT complex subunit SPT16, putative	yes	95	2	12397	12647.8	10249.4	9581.05	7283.38	6685.1	6753.24	7823.67	7260.77	7006.07	0.00229	0.00239	0.00202	0.00191	0.00178	0.00166	0.00177	0.00181	0.00162	0.00169	0.00234	0.001965	0.00173667	0.00170667	-0.429	-0.253	-0.027
Q8I2A8	PLAF7	PF3D7_0103200	nucleoside transporter 4	yes	9	4	1372.25	1200.44	1004.09	1034.18	469.823	357.233	560.365	671.36	684.197	786.143	0.000254	0.000227	0.000198	0.000206	0.000115	8.89e-05	0.000147	0.000155	0.000153	0.000189	0.0002405	0.000202	0.000116967	0.000165667	-1.04	-0.251	0.504
Q8I3G6	PLAF7	PF3D7_0530100	SNARE protein, putative	yes	2		225.811	223.17	164.191	191.744	175.083	173.966	164.029	211.773	202.63	195.254	4.17e-05	4.22e-05	3.23e-05	3.82e-05	4.29e-05	4.33e-05	4.3e-05	4.9e-05	4.53e-05	4.7e-05	4.195e-05	3.525e-05	4.30667e-05	4.71e-05	0.037	-0.25	0.129
Q8IJR6	PLAF7	PF3D7_1012900	autophagy-related protein 18, putative	yes	16		2339.96	2572.92	2086.35	1814.63	2035.49	1792.4	1965.17	1711.84	1636.84	1489.91	0.000432	0.000486	0.000411	0.000361	0.000498	0.000446	0.000515	0.000396	0.000366	0.000359	0.000459	0.000386	0.000486333	0.000373667	0.083	-0.25	-0.381
Q8IB82	PLAF7	PF3D7_0824800	conserved Plasmodium membrane protein, unknown function	yes	29	4	4627.31	4835.05	3838.67	3674.48	2513.54	2299.1	2336.55	2767.16	2447.98	2468.59	0.000855	0.000913	0.000756	0.000732	0.000615	0.000572	0.000612	0.00064	0.000547	0.000594	0.000884	0.000744	0.000599667	0.000593667	-0.56	-0.249	-0.015
Q8IIA7	PLAF7	PF3D7_1125700	kelch domain-containing protein, putative	yes	9		425.756	435.79	341.717	342.102	863.892	814.923	755.503	1124	1161.67	1077.55	7.87e-05	8.23e-05	6.73e-05	6.81e-05	0.000212	0.000203	0.000198	0.00026	0.00026	0.000259	8.05e-05	6.77e-05	0.000204333	0.000259667	1.34	-0.249	0.347
C0H488	PLAF7	PF3D7_0403600	conserved Plasmodium protein, unknown function	yes	4	1	622.412	649.896	517.88	493.216	101.146	86.6305	105.095	87.0716	83.7744	82.2304	0.000115	0.000123	0.000102	9.82e-05	2.48e-05	2.16e-05	2.75e-05	2.01e-05	1.87e-05	1.98e-05	0.000119	0.0001001	2.46333e-05	1.95333e-05	-2.27	-0.248	-0.333
C0H4R9	PLAF7	PF3D7_0805800	conserved Plasmodium protein, unknown function	yes	1		130.372	163.831	130.658	103.56	78.2503	69.0898	70.808	95.1749	72.0495	70.9508	2.41e-05	3.1e-05	2.57e-05	2.06e-05	1.92e-05	1.72e-05	1.85e-05	2.2e-05	1.61e-05	1.71e-05	2.755e-05	2.315e-05	1.83e-05	1.84e-05	-0.589	-0.247	0.008
Q8II12	PLAF7	PF3D7_1135300	conserved Plasmodium membrane protein, unknown function	yes	3		179.97	186	139.46	151.423	123.689	113.161	153.067	152.952	118.479	159.242	3.33e-05	3.51e-05	2.75e-05	3.02e-05	3.03e-05	2.82e-05	4.01e-05	3.54e-05	2.65e-05	3.83e-05	3.42e-05	2.885e-05	3.28667e-05	3.34e-05	-0.058	-0.247	0.024
Q8I5E2	PLAF7	PF3D7_1227600	conserved Plasmodium protein, unknown function	yes	41	10	6949.14	6385.97	5267.28	5326.06	1339.85	1227.02	1401.79	2702.7	3048.62	2932.87	0.00128	0.00121	0.00104	0.00106	0.000328	0.000305	0.000367	0.000625	0.000681	0.000706	0.001245	0.00105	0.000333333	0.000670667	-1.9	-0.247	1.01
Q8ILC0	PLAF7	PF3D7_1434400	conserved Plasmodium membrane protein, unknown function	yes	2		103.605	76.6231	74.8807	68.3054	40.6929	34.3333	49.5942	102.95	133.859	98.8109	1.91e-05	1.45e-05	1.48e-05	1.36e-05	9.96e-06	8.54e-06	1.3e-05	2.38e-05	2.99e-05	2.38e-05	1.68e-05	1.42e-05	1.05e-05	2.58333e-05	-0.679	-0.246	1.3
Q8IK93	PLAF7	PF3D7_1474500	splicing factor 3A subunit 1, putative	yes	20	2	2810.95	2773.14	2159.79	2282.28	2465.66	2326.49	2195.85	1851.19	1796.77	1704.7	0.000519	0.000524	0.000426	0.000454	0.000604	0.000579	0.000575	0.000428	0.000401	0.00041	0.0005215	0.00044	0.000586	0.000413	0.168	-0.246	-0.504
Q8IJG2	PLAF7	PF3D7_1024300	conserved Plasmodium protein, unknown function	yes	1		243.35	236.441	193.697	188.074	123.706	111.092	101.681	143.924	132.494	108.427	4.5e-05	4.47e-05	3.82e-05	3.75e-05	3.03e-05	2.76e-05	2.66e-05	3.33e-05	2.96e-05	2.61e-05	4.485e-05	3.785e-05	2.81667e-05	2.96667e-05	-0.669	-0.245	0.074
Q8IHR5	PLAF7	PF3D7_1145200	serine/threonine protein kinase, putative	yes	25	5	4530.55	3960.54	3317.17	3440.49	960.779	1035.29	919.82	1228.24	1348.97	1333.62	0.000837	0.000748	0.000654	0.000685	0.000235	0.000258	0.000241	0.000284	0.000301	0.000321	0.0007925	0.0006695	0.000244667	0.000302	-1.7	-0.244	0.305
Q8I1Z8	PLAF7	PF3D7_0403200	pre-mRNA splicing factor, putative	yes	6	1	436.387	535.748	419.711	356.353	328.867	343.608	249.59	340.434	322.792	281.955	8.06e-05	0.000101	8.27e-05	7.1e-05	8.05e-05	8.55e-05	6.54e-05	7.87e-05	7.21e-05	6.79e-05	9.08e-05	7.685e-05	7.71333e-05	7.29e-05	-0.237	-0.243	-0.081
C6S3G9	PLAF7	PF3D7_1125600	conserved Plasmodium protein, unknown function	yes	2		191.93	204.471	161.907	154.193	161.812	169.045	196.457	145.683	148.124	179.519	3.55e-05	3.86e-05	3.19e-05	3.07e-05	3.96e-05	4.21e-05	5.15e-05	3.37e-05	3.31e-05	4.32e-05	3.705e-05	3.13e-05	4.44e-05	3.66667e-05	0.261	-0.243	-0.276
Q8IL19	PLAF7	PF3D7_1445400	protein serine/threonine kinase-1	yes	4	1	442.276	453.222	355.511	358.455	327.197	316.315	305.159	170.609	160.893	171.085	8.17e-05	8.56e-05	7e-05	7.14e-05	8.01e-05	7.87e-05	7.99e-05	3.95e-05	3.59e-05	4.12e-05	8.365e-05	7.07e-05	7.95667e-05	3.88667e-05	-0.072	-0.243	-1.03
Q8I3I3	PLAF7	PF3D7_0528400	palmitoyltransferase DHHC7	yes	3	1	248.759	267.286	213.271	198.663	206.093	182.034	285.222	282.854	228.322	287.053	4.6e-05	5.05e-05	4.2e-05	3.96e-05	5.05e-05	4.53e-05	7.47e-05	6.54e-05	5.1e-05	6.91e-05	4.825e-05	4.08e-05	5.68333e-05	6.18333e-05	0.237	-0.242	0.122
Q8IAZ0	PLAF7	PF3D7_0815300	FAD-dependent monooxygenase, putative	yes	1		298.276	312.714	244.134	243.296	157.725	110.111	147.598	153.378	195.331	137.44	5.51e-05	5.91e-05	4.81e-05	4.85e-05	3.86e-05	2.74e-05	3.87e-05	3.55e-05	4.36e-05	3.31e-05	5.71e-05	4.83e-05	3.49e-05	3.74e-05	-0.71	-0.242	0.1
Q8IDL7	PLAF7	PF3D7_1348200	step II splicing factor, putative	yes	3		186.044	202.949	133.836	176.301	117.494	125.229	119.582	93.2128	90.9018	107.619	3.44e-05	3.83e-05	2.64e-05	3.51e-05	2.88e-05	3.12e-05	3.13e-05	2.16e-05	2.03e-05	2.59e-05	3.635e-05	3.075e-05	3.04333e-05	2.26e-05	-0.257	-0.242	-0.429
O96202	PLAF7	PF3D7_0212200	ribosomal protein L12, mitochondrial, putative	yes	5		647.999	687.667	580.499	486.274	357.302	328.538	301.703	438.942	401.217	368.437	0.00012	0.00013	0.000114	9.68e-05	8.75e-05	8.17e-05	7.9e-05	0.000102	8.96e-05	8.87e-05	0.000125	0.0001054	8.27333e-05	9.34333e-05	-0.593	-0.241	0.173
Q8IE18	PLAF7	PF3D7_1330800	RNA-binding protein, putative	yes	15	4	1493.21	1651.17	1181.4	1328.61	433.133	473.504	468.12	363.993	407.754	369.526	0.000276	0.000312	0.000233	0.000265	0.000106	0.000118	0.000123	8.42e-05	9.11e-05	8.89e-05	0.000294	0.000249	0.000115667	8.80667e-05	-1.35	-0.241	-0.391
Q8IJU8	PLAF7	PF3D7_1009700	tubulin--tyrosine ligase, putative	yes	4	1	444.868	415.811	381.348	306.033	186.41	214.151	231.832	118.986	115.772	145.222	8.22e-05	7.86e-05	7.51e-05	6.09e-05	4.56e-05	5.33e-05	6.07e-05	2.75e-05	2.59e-05	3.49e-05	8.04e-05	6.8e-05	5.32e-05	2.94333e-05	-0.595	-0.24	-0.854
Q8ILW9	PLAF7	PF3D7_1412500	actin II	yes	17		1528.29	1582.82	1267.15	1219.28	994.287	804.956	870.737	1053.03	1050.72	914.255	0.000282	0.000299	0.00025	0.000243	0.000243	0.0002	0.000228	0.000244	0.000235	0.00022	0.0002905	0.0002465	0.000223667	0.000233	-0.376	-0.24	0.056
Q8ILV1	PLAF7	PF3D7_1414400	serine/threonine protein phosphatase PP1	yes	5		451.559	337.244	313.577	315.467	335.063	341.868	266.898	128.27	114.964	139.374	8.34e-05	6.37e-05	6.18e-05	6.28e-05	8.2e-05	8.51e-05	6.99e-05	2.97e-05	2.57e-05	3.35e-05	7.355e-05	6.23e-05	7.9e-05	2.96333e-05	0.103	-0.24	-1.41
Q8IKY7	PLAF7	PF3D7_1448600	SNARE protein, putative	yes	2		232.959	229.637	171.128	198.201	156.298	174.036	181.957	244.391	183.8	226.205	4.3e-05	4.34e-05	3.37e-05	3.95e-05	3.83e-05	4.33e-05	4.77e-05	5.65e-05	4.11e-05	5.44e-05	4.32e-05	3.66e-05	4.31e-05	5.06667e-05	-0.004	-0.24	0.234
Q8IKQ9	PLAF7	PF3D7_1457000	signal peptide peptidase	yes	6		731.048	618.734	538.006	539.659	580.388	539.137	641.47	492.047	459.537	545.572	0.000135	0.000117	0.000106	0.000107	0.000142	0.000134	0.000168	0.000114	0.000103	0.000131	0.000126	0.0001065	0.000148	0.000116	0.233	-0.239	-0.353
C0H482	PLAF7	PF3D7_0321400	protein kinase, putative	yes	8		656.596	657.202	504.889	545.669	537.801	583.561	575.376	582.115	564.473	578.59	0.000121	0.000124	9.95e-05	0.000109	0.000132	0.000145	0.000151	0.000135	0.000126	0.000139	0.0001225	0.00010425	0.000142667	0.000133333	0.216	-0.238	-0.096
C6KSS2	PLAF7	PF3D7_0607400	G-protein associated signal transduction protein, putative	yes	2		119.605	155.145	112.018	108.118	75.1749	58.2306	97.0427	121.201	73.9999	95.2413	2.21e-05	2.93e-05	2.21e-05	2.15e-05	1.84e-05	1.45e-05	2.54e-05	2.8e-05	1.65e-05	2.29e-05	2.57e-05	2.18e-05	1.94333e-05	2.24667e-05	-0.403	-0.238	0.211
Q8ILX4	PLAF7	PF3D7_1412000	p1/s1 nuclease, putative	yes	16		2186.34	2149.05	1889.64	1579.45	1733.56	1511.12	1543.89	2052.77	2275.45	1727.68	0.000404	0.000406	0.000372	0.000315	0.000425	0.000376	0.000404	0.000475	0.000508	0.000416	0.000405	0.0003435	0.000401667	0.000466333	-0.012	-0.238	0.215
O96267	PLAF7	PF3D7_0218700	pre-mRNA-processing protein 45, putative	yes	7	1	1758.2	1609.42	1426.94	1268.26	770.696	743.187	783.291	547.02	656.286	525.763	0.000325	0.000304	0.000281	0.000253	0.000189	0.000185	0.000205	0.000127	0.000147	0.000127	0.0003145	0.000267	0.000193	0.000133667	-0.705	-0.237	-0.534
O96286	PLAF7	PF3D7_0221700	Plasmodium exported protein, unknown function	yes	7		124.8	101.035	80.8501	99.6031	1161.63	1213.08	849.438	207.75	196.042	118.375	2.31e-05	1.91e-05	1.59e-05	1.98e-05	0.000284	0.000302	0.000223	4.81e-05	4.38e-05	2.85e-05	2.11e-05	1.785e-05	0.000269667	4.01333e-05	3.68	-0.237	-2.75
Q8I3I8	PLAF7	PF3D7_0527900	ATP-dependent RNA helicase DDX41, putative	yes	21		2608.93	2664.28	2081.63	2139.32	2118.8	2172.45	1896.48	1794.2	1843.74	1715.13	0.000482	0.000503	0.00041	0.000426	0.000519	0.000541	0.000497	0.000415	0.000412	0.000413	0.0004925	0.000418	0.000519	0.000413333	0.074	-0.237	-0.328
Q8I308	PLAF7	PF3D7_0914400	conserved Plasmodium protein, unknown function	yes	40	2	3888.66	3341.77	2894.77	2886.44	4052.9	3790.17	3647.16	3594.67	3730.11	3422.12	0.000718	0.000631	0.00057	0.000575	0.000992	0.000943	0.000955	0.000831	0.000833	0.000824	0.0006745	0.0005725	0.000963333	0.000829333	0.514	-0.237	-0.216
C6KSV9	PLAF7	PF3D7_0611400	SWIB/MDM2 domain-containing protein	yes	21	4	3184.05	3148.21	2607.04	2466.85	1906.63	1727.9	1691.5	1694.36	1792.69	1541.95	0.000588	0.000595	0.000514	0.000491	0.000467	0.00043	0.000443	0.000392	0.000401	0.000371	0.0005915	0.0005025	0.000446667	0.000388	-0.405	-0.236	-0.204
C0H4S2	PLAF7	PF3D7_0806300	ferlin, putative	yes	33	2	4783.74	4611.07	3871.49	3653.65	2995.79	2860.92	3055.85	3072.55	3166.86	3083.65	0.000884	0.000871	0.000763	0.000728	0.000734	0.000712	0.0008	0.000711	0.000708	0.000742	0.0008775	0.0007455	0.000748667	0.000720333	-0.229	-0.236	-0.056
Q8IJJ0	PLAF7	PF3D7_1021300	apicoplast integral membrane protein, putative	yes	2		134.363	187.894	133.916	124.696	70.4541	65.6748	86.6058	111.807	114.717	106.195	2.48e-05	3.55e-05	2.64e-05	2.48e-05	1.73e-05	1.63e-05	2.27e-05	2.59e-05	2.56e-05	2.56e-05	3.015e-05	2.56e-05	1.87667e-05	2.57e-05	-0.685	-0.236	0.453
Q8IKE8	PLAF7	PF3D7_1468900	conserved Plasmodium protein, unknown function	yes	76	4	6637.02	6817.29	5189.35	5588.17	6182.63	6163.59	5784.57	5850.3	5888.79	5185.07	0.00123	0.00129	0.00102	0.00111	0.00151	0.00153	0.00152	0.00135	0.00132	0.00125	0.00126	0.001065	0.00152	0.00130667	0.275	-0.236	-0.22
Q8IE08	PLAF7	PF3D7_1332000	syntaxin, Qa-SNARE family	yes	10	2	564.639	600.672	469.186	465.149	387.775	320.261	369.018	521.422	469.856	459.776	0.000104	0.000113	9.24e-05	9.26e-05	9.5e-05	7.97e-05	9.67e-05	0.000121	0.000105	0.000111	0.0001085	9.25e-05	9.04667e-05	0.000112333	-0.268	-0.235	0.31
Q8IKJ0	PLAF7	PF3D7_1464700	ATP synthase (C/AC39) subunit, putative	yes	31		3966.6	3774.84	3330.5	2873.02	3111.37	2700.67	2998.17	2663.61	2625.11	2455.19	0.000733	0.000713	0.000656	0.000572	0.000762	0.000672	0.000785	0.000616	0.000587	0.000591	0.000723	0.000614	0.000739667	0.000598	0.033	-0.235	-0.307
Q8I3R4	PLAF7	PF3D7_0519600	zinc finger protein, putative	yes	9		1084.5	1236.71	981.355	881.679	595.366	561.422	512.299	578.798	578.552	526.465	0.0002	0.000234	0.000193	0.000176	0.000146	0.00014	0.000134	0.000134	0.000129	0.000127	0.000217	0.0001845	0.00014	0.00013	-0.633	-0.234	-0.106
Q8IJI5	PLAF7	PF3D7_1021800	schizont egress antigen-1	yes	63	14	11277	10728.4	8796.2	8845.03	2325.5	2140.34	2466.35	2328.12	2544.94	2794.88	0.00208	0.00203	0.00173	0.00176	0.000569	0.000533	0.000646	0.000538	0.000569	0.000673	0.002055	0.001745	0.000582667	0.000593333	-1.82	-0.234	0.026
Q8IKC5	PLAF7	PF3D7_1471400	diacylglycerol kinase, putative	yes	19	2	2179.99	2056.05	1737.75	1660.11	1711.23	1513.61	1614.86	2059.87	1880.31	1810.93	0.000403	0.000388	0.000342	0.000331	0.000419	0.000377	0.000423	0.000476	0.00042	0.000436	0.0003955	0.0003365	0.000406333	0.000444	0.038	-0.234	0.129
Q8IAN8	PLAF7	PF3D7_0804000	cactin homolog, putative	yes	8		706.926	699.607	554.942	573.442	514.106	506.167	504.263	352.199	349.95	360.68	0.000131	0.000132	0.000109	0.000114	0.000126	0.000126	0.000132	8.15e-05	7.82e-05	8.68e-05	0.0001315	0.0001115	0.000128	8.21667e-05	-0.038	-0.233	-0.639
O77326	PLAF7	PF3D7_0308700	conserved Plasmodium protein, unknown function	yes	31	5	3621.35	3465.2	2966.59	2726.48	2836.53	2490.35	2868.65	3426.78	3826.68	3268.54	0.000669	0.000655	0.000584	0.000543	0.000695	0.00062	0.000751	0.000793	0.000855	0.000787	0.000662	0.0005635	0.000688667	0.000811667	0.057	-0.232	0.237
C0H474	PLAF7	PF3D7_0314100	vesicle transport v-SNARE protein, putative	yes	1		189.419	223.64	156.872	175.037	109.274	102.463	122.714	178.143	147.125	165.84	3.5e-05	4.23e-05	3.09e-05	3.49e-05	2.68e-05	2.55e-05	3.21e-05	4.12e-05	3.29e-05	3.99e-05	3.865e-05	3.29e-05	2.81333e-05	3.8e-05	-0.457	-0.232	0.434
Q8I5A5	PLAF7	PF3D7_1231500	mitosis protein dim1, putative	yes	2		544.569	487.774	455.128	373.945	376.314	297.957	345.509	247.065	251.138	196.53	0.000101	9.22e-05	8.97e-05	7.45e-05	9.21e-05	7.41e-05	9.05e-05	5.71e-05	5.61e-05	4.73e-05	9.66e-05	8.21e-05	8.55667e-05	5.35e-05	-0.171	-0.232	-0.677
Q8I1T2	PLAF7	PF3D7_0415500	nuclear cap-binding protein subunit 2, putative	yes	7		849.909	818.233	694.35	646.133	745.886	700.002	685.243	543.289	631.621	512.398	0.000157	0.000155	0.000137	0.000129	0.000183	0.000174	0.000179	0.000126	0.000141	0.000123	0.000156	0.000133	0.000178667	0.00013	0.198	-0.231	-0.459
Q8IJZ7	PLAF7	PF3D7_1004000	60S ribosomal protein L13, putative	yes	23		2157.33	2370.15	1992.72	1650.83	2375.14	2127.82	2066.43	1786.08	1979.44	1670.64	0.000399	0.000448	0.000393	0.000329	0.000582	0.000529	0.000541	0.000413	0.000442	0.000402	0.0004235	0.000361	0.000550667	0.000419	0.38	-0.231	-0.394
Q8IJA5	PLAF7	PF3D7_1030000	transcription elongation factor SPT4, putative	yes	2		107.819	121.68	99.2826	85.3165	67.8606	68.647	60.207	69.6414	70.5739	60.8158	1.99e-05	2.3e-05	1.96e-05	1.7e-05	1.66e-05	1.71e-05	1.58e-05	1.61e-05	1.58e-05	1.46e-05	2.145e-05	1.83e-05	1.65e-05	1.55e-05	-0.38	-0.231	-0.089
Q8IEL7	PLAF7	PF3D7_1309800	conserved Plasmodium protein, unknown function	yes	4		376.905	389.81	297.194	319.076	131.079	125.285	142.472	134.344	138.965	124.249	6.96e-05	7.36e-05	5.86e-05	6.35e-05	3.21e-05	3.12e-05	3.73e-05	3.11e-05	3.1e-05	2.99e-05	7.16e-05	6.105e-05	3.35333e-05	3.06667e-05	-1.1	-0.231	-0.128
Q8IM21	PLAF7	PF3D7_1407300	pre-mRNA-splicing factor 38B, putative	yes	10		1118.34	1007.85	913.835	794.606	1110.1	1013.09	976.179	750.474	781.268	700.438	0.000207	0.00019	0.00018	0.000158	0.000272	0.000252	0.000256	0.000174	0.000175	0.000169	0.0001985	0.000169	0.00026	0.000172667	0.389	-0.231	-0.593
O96256	PLAF7	PF3D7_0217600	conserved Plasmodium protein, unknown function	yes	7	4	525.889	544.19	460.386	400.586	301.056	264.716	268.023	292.01	318.172	279.963	9.72e-05	0.000103	9.07e-05	7.98e-05	7.37e-05	6.59e-05	7.02e-05	6.75e-05	7.11e-05	6.74e-05	0.0001001	8.525e-05	6.99333e-05	6.86667e-05	-0.516	-0.23	-0.026
O77375	PLAF7	PF3D7_0318200	DNA-directed RNA polymerase II subunit RPB1	yes	91	10	11597.3	9941.13	8491.69	8816.09	7904.99	7817.33	7075.1	6064.51	6493.85	5735.62	0.00214	0.00188	0.00167	0.00176	0.00194	0.00195	0.00185	0.0014	0.00145	0.00138	0.00201	0.001715	0.00191333	0.00141	-0.073	-0.23	-0.438
Q8III1	PLAF7	PF3D7_1118700	myosin light chain B	yes	33		3655.41	3719.44	3031.19	2903.25	2118.47	1959.83	2124.86	2480.59	2345.09	2126.13	0.000675	0.000703	0.000597	0.000578	0.000519	0.000488	0.000557	0.000574	0.000524	0.000512	0.000689	0.0005875	0.000521333	0.000536667	-0.403	-0.23	0.042
Q8ILK4	PLAF7	PF3D7_1425900	conserved Plasmodium protein, unknown function	yes	3		447.496	346.209	317.812	319.575	185.325	226.649	179.388	130.892	140.017	178.512	8.27e-05	6.54e-05	6.26e-05	6.36e-05	4.54e-05	5.64e-05	4.7e-05	3.03e-05	3.13e-05	4.3e-05	7.405e-05	6.31e-05	4.96e-05	3.48667e-05	-0.578	-0.23	-0.509
Q8I4T2	PLAF7	PF3D7_1250200	CSC1-like protein, putative	yes	5	2	419.831	410.14	318.222	349.306	399.171	355.271	448.698	473.536	366.32	416.831	7.76e-05	7.75e-05	6.27e-05	6.96e-05	9.77e-05	8.84e-05	0.000118	0.00011	8.18e-05	0.0001	7.755e-05	6.615e-05	0.000101367	9.72667e-05	0.385	-0.229	-0.058
Q8IE80	PLAF7	PF3D7_1323700	glideosome associated protein with multiple membrane spans 1	yes	4		291.31	278.802	242.253	216.761	232.596	177.406	286.032	349.155	384.328	393.314	5.38e-05	5.27e-05	4.77e-05	4.32e-05	5.7e-05	4.41e-05	7.49e-05	8.08e-05	8.59e-05	9.47e-05	5.325e-05	4.545e-05	5.86667e-05	8.71333e-05	0.14	-0.229	0.57
Q8ID21	PLAF7	PF3D7_1368900	conserved Plasmodium protein, unknown function	yes	4		479.976	367.395	377.004	305.03	459.11	375.152	443.97	247.963	284.526	266.467	8.87e-05	6.94e-05	7.43e-05	6.07e-05	0.000112	9.33e-05	0.000116	5.74e-05	6.36e-05	6.41e-05	7.905e-05	6.75e-05	0.0001071	6.17e-05	0.442	-0.228	-0.799
Q8IIH4	PLAF7	PF3D7_1119300	splicing factor U2AF small subunit, putative	yes	2	2	155.653	142.313	119.933	120.035	143.178	130.896	146.72	123.995	146.667	116.627	2.88e-05	2.69e-05	2.36e-05	2.39e-05	3.51e-05	3.26e-05	3.84e-05	2.87e-05	3.28e-05	2.81e-05	2.785e-05	2.375e-05	3.53667e-05	2.98667e-05	0.346	-0.227	-0.245
Q8IDF8	PLAF7	PF3D7_1354300	large subunit rRNA methyltransferase, putative	yes	2	1	398.55	367.732	334.314	283.127	123.365	111.046	127.03	140.216	218.401	162.136	7.36e-05	6.95e-05	6.59e-05	5.64e-05	3.02e-05	2.76e-05	3.33e-05	3.24e-05	4.88e-05	3.9e-05	7.155e-05	6.115e-05	3.03667e-05	4.00667e-05	-1.24	-0.227	0.4
Q8IKR1	PLAF7	PF3D7_1456800	V-type H(+)-translocating pyrophosphatase, putative	yes	25		2750.01	2847.92	2077.04	2433.21	1953.38	1755.07	2393.87	2521.93	1847.36	2314.14	0.000508	0.000538	0.000409	0.000485	0.000478	0.000437	0.000627	0.000583	0.000413	0.000557	0.000523	0.000447	0.000514	0.000517667	-0.025	-0.227	0.01
Q8I1U1	PLAF7	PF3D7_0414700	GTP-binding protein, putative	yes	2		73.6954	63.8833	58.226	52.6901	21.1426	31.6917	24.2235	12.6316	17.6567	19.358	1.36e-05	1.21e-05	1.15e-05	1.05e-05	5.18e-06	7.89e-06	6.35e-06	2.92e-06	3.95e-06	4.66e-06	1.285e-05	1.1e-05	6.47333e-06	3.84333e-06	-0.989	-0.226	-0.752
C0H4E6	PLAF7	PF3D7_0518000	NOSIP domain-containing protein, putative	yes	2		168.608	205.922	153.055	149.371	130.675	131.096	136.715	97.3332	105.539	110.375	3.12e-05	3.89e-05	3.02e-05	2.97e-05	3.2e-05	3.26e-05	3.58e-05	2.25e-05	2.36e-05	2.66e-05	3.505e-05	2.995e-05	3.34667e-05	2.42333e-05	-0.065	-0.226	-0.467
Q8I2U6	PLAF7	PF3D7_0920700	CRAL/TRIO domain-containing protein, putative	yes	17	5	910.799	907.803	740.057	726.409	1770.42	1748.07	1863.85	1474.25	1576.1	1608.56	0.000168	0.000172	0.000146	0.000145	0.000434	0.000435	0.000488	0.000341	0.000352	0.000387	0.00017	0.0001455	0.000452333	0.00036	1.41	-0.226	-0.329
Q8I2H9	PLAF7	PF3D7_0933900	conserved Plasmodium protein, unknown function	yes	3		220.962	249.802	180.591	199.331	106.787	105.618	85.4267	123.087	120.5	96.1633	4.08e-05	4.72e-05	3.56e-05	3.97e-05	2.61e-05	2.63e-05	2.24e-05	2.85e-05	2.69e-05	2.31e-05	4.4e-05	3.765e-05	2.49333e-05	2.61667e-05	-0.82	-0.226	0.07
Q8I5Y7	PLAF7	PF3D7_1205800	high mobility group protein B3, putative	yes	29	1	3285.14	3265.7	2650.11	2636.25	2202.11	2080.64	2013.63	1607.48	1623.98	1496.33	0.000607	0.000617	0.000522	0.000525	0.000539	0.000518	0.000527	0.000372	0.000363	0.00036	0.000612	0.0005235	0.000528	0.000365	-0.213	-0.225	-0.533
Q8IJC6	PLAF7	PF3D7_1027800	60S ribosomal protein L3	yes	19	1	2520.49	2814.43	2390.21	1923.47	2228.47	1944.55	1896.59	1875.68	2128.05	1701.74	0.000466	0.000532	0.000471	0.000383	0.000546	0.000484	0.000497	0.000434	0.000475	0.00041	0.000499	0.000427	0.000509	0.000439667	0.029	-0.224	-0.211
Q8IDL3	PLAF7	PF3D7_1348600	conserved Plasmodium protein, unknown function	yes	21	1	2471.55	2184.52	1948.35	1809.74	2171.32	2213.71	2302.89	2053.14	2099.17	2095.37	0.000457	0.000413	0.000384	0.00036	0.000532	0.000551	0.000603	0.000475	0.000469	0.000504	0.000435	0.000372	0.000562	0.000482667	0.37	-0.224	-0.219
Q8IDM9	PLAF7	PF3D7_1346900	conserved Plasmodium protein, unknown function	yes	1		103.268	80.8938	82.591	66.1076	23.4727	25.5221	20.7035	22.0133	17.78	18.2569	1.91e-05	1.53e-05	1.63e-05	1.32e-05	5.75e-06	6.35e-06	5.42e-06	5.09e-06	3.97e-06	4.39e-06	1.72e-05	1.475e-05	5.84e-06	4.48333e-06	-1.56	-0.223	-0.381
Q8I465	PLAF7	PF3D7_0503600	myosin B	yes	19	1	1025.63	956.773	782.513	820.454	3101.72	2938.93	2906.2	2719.12	2776.49	2658.3	0.000189	0.000181	0.000154	0.000163	0.00076	0.000731	0.000761	0.000629	0.00062	0.00064	0.000185	0.0001585	0.000750667	0.000629667	2.02	-0.222	-0.254
Q8I3J7	PLAF7	PF3D7_0526800	conserved Plasmodium protein, unknown function	yes	8	6	527.468	491.271	412.619	411.021	595.774	567.208	598.362	332.436	376.648	301.71	9.75e-05	9.28e-05	8.13e-05	8.19e-05	0.000146	0.000141	0.000157	7.69e-05	8.42e-05	7.26e-05	9.515e-05	8.16e-05	0.000148	7.79e-05	0.637	-0.222	-0.925
Q8IBL5	PLAF7	PF3D7_0723800	conserved Plasmodium protein, unknown function	yes	120	12	20127	18060.8	14979.2	15899.8	3887.99	3835.99	4210.21	7109	7698.11	7986.73	0.00372	0.00341	0.00295	0.00317	0.000952	0.000954	0.0011	0.00164	0.00172	0.00192	0.003565	0.00306	0.001002	0.00176	-1.83	-0.221	0.813
Q8I4W6	PLAF7	PF3D7_1246600	pre-mRNA-splicing factor CWC26, putative	yes	2		156.181	172.551	134.58	131.545	128.076	124.569	97.7336	119.303	117.31	93.1052	2.89e-05	3.26e-05	2.65e-05	2.62e-05	3.14e-05	3.1e-05	2.56e-05	2.76e-05	2.62e-05	2.24e-05	3.075e-05	2.635e-05	2.93333e-05	2.54e-05	-0.068	-0.221	-0.207
C0H527	PLAF7	PF3D7_0908500	conserved Plasmodium protein, unknown function	yes	14		1451.59	1435.54	1173.34	1164.74	1018.23	879.818	1021.07	1102.95	1251.66	1079.06	0.000268	0.000271	0.000231	0.000232	0.000249	0.000219	0.000267	0.000255	0.00028	0.00026	0.0002695	0.0002315	0.000245	0.000265	-0.137	-0.22	0.111
Q8IIU3	PLAF7	PF3D7_1106000	RuvB-like helicase 2	yes	32		3710.71	3669.24	3125.71	2853.4	2369.85	2249.28	2127.92	2372	2251.63	2349.13	0.000686	0.000693	0.000616	0.000568	0.00058	0.00056	0.000557	0.000549	0.000503	0.000565	0.0006895	0.000592	0.000565667	0.000539	-0.285	-0.22	-0.07
Q8II84	PLAF7	PF3D7_1127900	conserved Plasmodium protein, unknown function	yes	3	1	57.3587	50.5217	40.92	46.3679	275.043	302.824	177.538	102.989	123.363	102.637	1.06e-05	9.55e-06	8.06e-06	9.23e-06	6.74e-05	7.53e-05	4.65e-05	2.38e-05	2.76e-05	2.47e-05	1.0075e-05	8.645e-06	6.30667e-05	2.53667e-05	2.65	-0.22	-1.31
Q8IDP4	PLAF7	PF3D7_1345100	thioredoxin 2	yes	14		1303.78	1235.91	1099.83	957.079	1534.41	1357.33	1557.97	942.876	876.79	859.997	0.000241	0.000234	0.000217	0.000191	0.000376	0.000338	0.000408	0.000218	0.000196	0.000207	0.0002375	0.000204	0.000374	0.000207	0.656	-0.22	-0.853
C0H4Z7	PLAF7	PF3D7_0831400	Plasmodium exported protein, unknown function	yes	16	1	1880.98	2043.47	1669.82	1513.21	789.503	738.665	738.529	1281.73	1152.11	1074.79	0.000348	0.000386	0.000329	0.000301	0.000193	0.000184	0.000193	0.000296	0.000257	0.000259	0.000367	0.000315	0.00019	0.000270667	-0.948	-0.219	0.51
C0H4X1	PLAF7	PF3D7_0822800	U5 small nuclear ribonucleoprotein 40 kDa protein, putative	yes	3		452.266	545.148	526.709	284.551	323.904	259.678	226.41	161.491	232.651	194.872	8.36e-05	0.000103	0.000104	5.67e-05	7.93e-05	6.46e-05	5.93e-05	3.74e-05	5.2e-05	4.69e-05	9.33e-05	8.035e-05	6.77333e-05	4.54333e-05	-0.461	-0.218	-0.577
Q8IM37	PLAF7	PF3D7_1405700	RING zinc finger protein, putative	yes	1		45.2913	47.3094	33.9344	41.1203	80.9567	72.0369	80.8659	64.4448	67.0796	64.1756	8.37e-06	8.94e-06	6.69e-06	8.19e-06	1.98e-05	1.79e-05	2.12e-05	1.49e-05	1.5e-05	1.54e-05	8.655e-06	7.44e-06	1.96333e-05	1.51e-05	1.18	-0.218	-0.378
O97303	PLAF7	PF3D7_0323700	U4/U6.U5 tri-snRNP-associated protein 1, putative	yes	10	3	1220.85	1087.37	1025.89	846.97	1015.41	826.706	833.196	937.199	990.773	849.726	0.000226	0.000205	0.000202	0.000169	0.000249	0.000206	0.000218	0.000217	0.000221	0.000204	0.0002155	0.0001855	0.000224333	0.000214	0.057	-0.217	-0.066
Q8ILG5	PLAF7	PF3D7_1429900	ADP-dependent DNA helicase RecQ	yes	26	3	3880.28	3839.57	3084.61	3179.04	615.122	593.126	706.503	1169.93	1449.97	1223.55	0.000717	0.000725	0.000608	0.000633	0.000151	0.000148	0.000185	0.000271	0.000324	0.000294	0.000721	0.0006205	0.000161333	0.000296333	-2.16	-0.217	0.879
Q8IL16	PLAF7	PF3D7_1445700	conserved Plasmodium protein, unknown function	yes	17	2	1881.33	1946.34	1613.57	1493.05	1100.61	989.216	926.215	1119.82	1237.22	1016.21	0.000348	0.000368	0.000318	0.000297	0.00027	0.000246	0.000243	0.000259	0.000276	0.000245	0.000358	0.0003075	0.000253	0.00026	-0.501	-0.217	0.041
C0H4K2	PLAF7	PF3D7_0703600	conserved Plasmodium protein, unknown function	yes	16		3013.53	2905.79	2512.54	2297.47	465.79	477.786	605.543	715.765	787.698	743.541	0.000557	0.000549	0.000495	0.000458	0.000114	0.000119	0.000159	0.000166	0.000176	0.000179	0.000553	0.0004765	0.000130667	0.000173667	-2.08	-0.215	0.411
Q8IK03	PLAF7	PF3D7_1003400	conserved Plasmodium protein, unknown function	yes	16	2	2008.59	1978.38	1686.07	1553.78	447.578	453.556	474.753	1311.89	1513	1291.08	0.000371	0.000374	0.000332	0.000309	0.00011	0.000113	0.000124	0.000303	0.000338	0.000311	0.0003725	0.0003205	0.000115667	0.000317333	-1.69	-0.215	1.46
Q8IHR4	PLAF7	PF3D7_1145400	dynamin-like protein	yes	39	5	4720.09	4237.51	4081.55	3198.33	1980.35	1664.19	1940.65	3088.69	3177.55	3002.76	0.000872	0.000801	0.000804	0.000637	0.000485	0.000414	0.000508	0.000714	0.00071	0.000723	0.0008365	0.0007205	0.000469	0.000715667	-0.834	-0.215	0.609
Q8I5A9	PLAF7	PF3D7_1231100	ras-related protein Rab-2	yes	18		2481.99	2423.08	1970.54	2014.9	1832.63	1734.06	1858.1	1961.27	1686.05	1979.73	0.000459	0.000458	0.000388	0.000401	0.000449	0.000431	0.000487	0.000454	0.000377	0.000476	0.0004585	0.0003945	0.000455667	0.000435667	-0.008	-0.215	-0.065
Q8IED5	PLAF7	PF3D7_1318100	ferredoxin, putative	yes	2		209.19	225.751	170.695	182.769	125.692	101.864	94.604	173.708	129.468	114.27	3.86e-05	4.27e-05	3.36e-05	3.64e-05	3.08e-05	2.53e-05	2.48e-05	4.02e-05	2.89e-05	2.75e-05	4.065e-05	3.5e-05	2.69667e-05	3.22e-05	-0.592	-0.215	0.256
Q8IM32	PLAF7	PF3D7_1406200	conserved Plasmodium protein, unknown function	yes	71	13	8990.06	8374.69	7057.71	7047.49	5701.37	5548.3	5319.25	4667.38	4812.65	4561.36	0.00166	0.00158	0.00139	0.0014	0.0014	0.00138	0.00139	0.00108	0.00108	0.0011	0.00162	0.001395	0.00139	0.00108667	-0.222	-0.215	-0.358
Q8IKS2	PLAF7	PF3D7_1455600	ferlin, putative	yes	1		116.698	130.908	100.821	100.53	55.1285	51.5125	59.4029	73.4598	82.2769	72.6228	2.16e-05	2.47e-05	1.99e-05	2e-05	1.35e-05	1.28e-05	1.56e-05	1.7e-05	1.84e-05	1.75e-05	2.315e-05	1.995e-05	1.39667e-05	1.76333e-05	-0.73	-0.215	0.336
O97238	PLAF7	PF3D7_0305300	conserved Plasmodium membrane protein, unknown function	yes	7	1	411.379	383.188	318.601	327.224	207.317	196.374	239.72	246.91	261.413	251.956	7.6e-05	7.24e-05	6.28e-05	6.52e-05	5.08e-05	4.89e-05	6.28e-05	5.71e-05	5.84e-05	6.06e-05	7.42e-05	6.4e-05	5.41667e-05	5.87e-05	-0.455	-0.214	0.117
C6KT82	PLAF7	PF3D7_0624600	SNF2 helicase, putative	yes	146	25	21612.1	20598.9	17489.4	16826.3	8264.74	7594.9	7792.93	9476.86	9551	9145.76	0.00399	0.00389	0.00345	0.00335	0.00202	0.00189	0.00204	0.00219	0.00213	0.0022	0.00394	0.0034	0.00198333	0.00217333	-0.99	-0.214	0.132
Q8IKY1	PLAF7	PF3D7_1449400	crossover junction endonuclease MUS81, putative	yes	7	2	906.004	858.097	687.706	746.616	355.92	383.161	357.319	392.049	368.665	406.168	0.000167	0.000162	0.000135	0.000149	8.72e-05	9.53e-05	9.36e-05	9.07e-05	8.24e-05	9.78e-05	0.0001645	0.000142	9.20333e-05	9.03e-05	-0.84	-0.214	-0.028
Q8I431	PLAF7	PF3D7_0507100	60S ribosomal protein L4	yes	21	2	2381.49	2804.03	2284.17	1942.87	2149.59	2072.57	1991.16	1852.63	1854.61	1540.63	0.00044	0.00053	0.00045	0.000387	0.000526	0.000516	0.000522	0.000429	0.000414	0.000371	0.000485	0.0004185	0.000521333	0.000404667	0.104	-0.213	-0.366
Q8I531	PLAF7	PF3D7_1239200	AP2 domain transcription factor, putative	yes	47	11	6125.8	5646.05	4765.8	4810.94	965.198	945.397	1000.64	773.782	858.746	875.421	0.00113	0.00107	0.000939	0.000958	0.000236	0.000235	0.000262	0.000179	0.000192	0.000211	0.0011	0.0009485	0.000244333	0.000194	-2.17	-0.213	-0.335
Q8IIH0	PLAF7	PF3D7_1119700	conserved Plasmodium protein, unknown function	yes	2		552.02	523.906	436.48	439.448	622.012	595.599	371.4	443.166	489.234	324.453	0.000102	9.9e-05	8.6e-05	8.75e-05	0.000152	0.000148	9.73e-05	0.000103	0.000109	7.81e-05	0.0001005	8.675e-05	0.000132433	9.67e-05	0.4	-0.212	-0.456
C0H4S8	PLAF7	PF3D7_0807600	conserved Plasmodium protein, unknown function	yes	51	9	5056.62	5286.69	4147.85	4280.97	3746.9	3667.49	3504.32	3305.29	3215.69	3036.58	0.000934	0.000999	0.000817	0.000853	0.000918	0.000912	0.000918	0.000765	0.000718	0.000731	0.0009665	0.000835	0.000916	0.000738	-0.078	-0.211	-0.312
Q8I506	PLAF7	PF3D7_1242300	conserved Plasmodium membrane protein, unknown function	yes	1		103.056	94.2568	67.5433	93.0296	65.5989	64.5876	64.3142	67.4338	62.8371	79.8882	1.9e-05	1.78e-05	1.33e-05	1.85e-05	1.61e-05	1.61e-05	1.68e-05	1.56e-05	1.4e-05	1.92e-05	1.84e-05	1.59e-05	1.63333e-05	1.62667e-05	-0.174	-0.211	-0.003
Q8IJZ2	PLAF7	PF3D7_1004500	conserved Plasmodium protein, unknown function	yes	11		2267.99	2321.33	1879.4	1864.87	449.209	474.791	458.317	882.338	940.333	883.289	0.000419	0.000439	0.00037	0.000371	0.00011	0.000118	0.00012	0.000204	0.00021	0.000213	0.000429	0.0003705	0.000116	0.000209	-1.89	-0.21	0.848
Q8IK82	PLAF7	PF3D7_1475600	bromodomain protein, putative	yes	15	2	2796.19	2729.94	2258.83	2246.99	1293.89	1150.35	1360.27	1313.42	1448.69	1201.11	0.000517	0.000516	0.000445	0.000447	0.000317	0.000286	0.000356	0.000304	0.000324	0.000289	0.0005165	0.000446	0.000319667	0.000305667	-0.691	-0.21	-0.066
Q8ID57	PLAF7	PF3D7_1365000	conserved Plasmodium protein, unknown function	yes	2		99.7359	95.8229	80.7981	78.7829	105.181	115.148	74.0155	95.605	97.5925	71.0446	1.84e-05	1.81e-05	1.59e-05	1.57e-05	2.58e-05	2.86e-05	1.94e-05	2.21e-05	2.18e-05	1.71e-05	1.825e-05	1.58e-05	2.46e-05	2.03333e-05	0.429	-0.209	-0.274
Q8I334	PLAF7	PF3D7_0911800	conserved Plasmodium protein, unknown function	yes	2		221.777	247.852	205.998	177.865	152.604	134.396	152.274	115.337	126.718	130	4.1e-05	4.68e-05	4.06e-05	3.54e-05	3.74e-05	3.34e-05	3.99e-05	2.67e-05	2.83e-05	3.13e-05	4.39e-05	3.8e-05	3.69e-05	2.87667e-05	-0.251	-0.208	-0.36
Q8IK14	PLAF7	PF3D7_1002200	tryptophan-rich antigen 3	yes	3		262.777	215.798	199.094	191.253	151.077	146.529	128.546	186.008	183.596	189.746	4.85e-05	4.08e-05	3.92e-05	3.81e-05	3.7e-05	3.65e-05	3.37e-05	4.3e-05	4.1e-05	4.57e-05	4.465e-05	3.865e-05	3.57333e-05	4.32333e-05	-0.323	-0.208	0.276
Q8I613	PLAF7	PF3D7_1203200	signal recognition particle subunit SRP14	yes	1		92.6591	94.3469	74.0363	78.6484	69.9392	76.6987	53.2687	87.5844	89.2808	89.7475	1.71e-05	1.78e-05	1.46e-05	1.57e-05	1.71e-05	1.91e-05	1.4e-05	2.03e-05	1.99e-05	2.16e-05	1.745e-05	1.515e-05	1.67333e-05	2.06e-05	-0.063	-0.208	0.301
Q8IKY4	PLAF7	PF3D7_1449000	gamete egress and sporozoite traversal protein, putative	yes	2		65.4585	60.6452	51.5519	51.437	99.3806	89.6692	87.4307	143.903	157.756	122.804	1.21e-05	1.15e-05	1.02e-05	1.02e-05	2.43e-05	2.23e-05	2.29e-05	3.33e-05	3.52e-05	2.96e-05	1.18e-05	1.02e-05	2.31667e-05	3.27e-05	0.977	-0.207	0.496
C0H4W0	PLAF7	PF3D7_0819500	conserved protein, unknown function	yes	1		59.4957	64.798	48.3357	53.3253	73.3027	48.9961	59.8179	50.0766	57.2796	44.7471	1.1e-05	1.22e-05	9.52e-06	1.06e-05	1.79e-05	1.22e-05	1.57e-05	1.16e-05	1.28e-05	1.08e-05	1.16e-05	1.006e-05	1.52667e-05	1.17333e-05	0.394	-0.206	-0.382
C6KSZ1	PLAF7	PF3D7_0615000	conserved Plasmodium protein, unknown function	yes	4		336.193	325.326	262.558	278.523	200.793	253.793	204.533	195.065	197.029	182.821	6.21e-05	6.15e-05	5.17e-05	5.55e-05	4.92e-05	6.31e-05	5.36e-05	4.51e-05	4.4e-05	4.4e-05	6.18e-05	5.36e-05	5.53e-05	4.43667e-05	-0.16	-0.205	-0.317
P62344	PLAF7	PF3D7_0217500	calcium-dependent protein kinase 1	yes	34		2859.58	2866.23	2374.22	2315.21	2714.38	2464.32	3008.03	3235.4	3075.83	2946.78	0.000528	0.000542	0.000468	0.000461	0.000665	0.000613	0.000788	0.000748	0.000687	0.000709	0.000535	0.0004645	0.000688667	0.000714667	0.364	-0.204	0.054
Q8I489	PLAF7	PF3D7_0501100	heat shock protein 40, type II	yes	7		759.661	717.654	638.694	570.894	725.09	637.1	693.08	483.292	481.045	423.019	0.00014	0.000136	0.000126	0.000114	0.000178	0.000159	0.000182	0.000112	0.000107	0.000102	0.000138	0.00012	0.000173	0.000107	0.323	-0.204	-0.689
C0H4M7	PLAF7	PF3D7_0713700	conserved Plasmodium protein, unknown function	yes	6		823.706	829.816	652.995	700.925	606.979	553.154	570.189	678.203	628.495	669.398	0.000152	0.000157	0.000129	0.00014	0.000149	0.000138	0.000149	0.000157	0.00014	0.000161	0.0001545	0.0001345	0.000145333	0.000152667	-0.089	-0.204	0.074
Q8I310	PLAF7	PF3D7_0914200	phospholipid or glycerol acyltransferase, putative	yes	10		912.938	969.921	756.066	786.685	1264.46	1201.82	1357.68	956.337	722.416	860.573	0.000169	0.000183	0.000149	0.000157	0.00031	0.000299	0.000356	0.000221	0.000161	0.000207	0.000176	0.000153	0.000321667	0.000196333	0.869	-0.204	-0.709
Q8IL90	PLAF7	PF3D7_1437600	conserved Plasmodium protein, unknown function	yes	3		314.664	334.722	286.105	245.939	155.139	138.775	149.569	144.876	163.277	153.848	5.81e-05	6.32e-05	5.64e-05	4.9e-05	3.8e-05	3.45e-05	3.92e-05	3.35e-05	3.65e-05	3.7e-05	6.065e-05	5.27e-05	3.72333e-05	3.56667e-05	-0.705	-0.204	-0.062
Q9U0K8	PLAF7	PF3D7_0407800	conserved Plasmodium protein, unknown function	yes	114	23	12725.2	12581.6	10578.4	10163.6	11049	9191.92	10086.1	14069.2	15418.1	12270.8	0.00235	0.00238	0.00208	0.00202	0.00271	0.00229	0.00264	0.00325	0.00344	0.00295	0.002365	0.00205	0.00254667	0.00321333	0.106	-0.203	0.338
Q8IJP4	PLAF7	PF3D7_1015100	CWC16 domain-containing protein, putative	yes	4		111.17	106.725	91.8371	86.7196	135.744	143.837	118.929	101.788	98.0721	86.9219	2.05e-05	2.02e-05	1.81e-05	1.73e-05	3.32e-05	3.58e-05	3.12e-05	2.35e-05	2.19e-05	2.09e-05	2.035e-05	1.77e-05	3.34e-05	2.21e-05	0.714	-0.203	-0.594
Q8I4Y5	PLAF7	PF3D7_1244600	ADP-ribosylation factor GTPase-activating protein	yes	7		659.805	657.983	485.33	594.334	429.552	489.221	364.906	616.4	508.448	593.593	0.000122	0.000124	9.56e-05	0.000118	0.000105	0.000122	9.56e-05	0.000143	0.000114	0.000143	0.000123	0.0001068	0.000107533	0.000133333	-0.196	-0.203	0.307
C0H4M5	PLAF7	PF3D7_0710300	conserved Plasmodium membrane protein, unknown function	yes	1		80.7455	58.4361	53.1255	60.7783	58.6279	57.0876	56.0662	47.1272	63.4816	61.8255	1.49e-05	1.1e-05	1.05e-05	1.21e-05	1.44e-05	1.42e-05	1.47e-05	1.09e-05	1.42e-05	1.49e-05	1.295e-05	1.13e-05	1.44333e-05	1.33333e-05	0.151	-0.202	-0.114
Q8IB63	PLAF7	PF3D7_0822900	conserved Plasmodium protein, unknown function	yes	27	25	1555.69	1584.74	1218.84	1356.19	2127.83	1849.83	1751.18	2490.51	2274.16	2330.72	0.000287	0.000299	0.00024	0.00027	0.000521	0.00046	0.000459	0.000576	0.000508	0.000561	0.000293	0.000255	0.00048	0.000548333	0.71	-0.202	0.192
Q8IDE5	PLAF7	PF3D7_1355700	NLI interacting factor-like phosphatase, putative	yes	31	2	3841.12	3763.94	2928.43	3307.12	2935.24	2955.42	2847.83	2787.64	2851.37	2660.41	0.00071	0.000711	0.000577	0.000659	0.000719	0.000735	0.000746	0.000645	0.000637	0.00064	0.0007105	0.000618	0.000733333	0.000640667	0.046	-0.202	-0.195
Q8IDD5	PLAF7	PF3D7_1356700	DnaJ protein, putative	yes	1		91.4289	120.252	89.9235	84.0168	51.1249	45.7132	70.396	59.2186	52.6524	60.3307	1.69e-05	2.27e-05	1.77e-05	1.67e-05	1.25e-05	1.14e-05	1.84e-05	1.37e-05	1.18e-05	1.45e-05	1.98e-05	1.72e-05	1.41e-05	1.33333e-05	-0.489	-0.202	-0.082
Q8IM76	PLAF7	PF3D7_1401200	Plasmodium exported protein, unknown function	yes	6		1045.39	1082.98	892.817	853.167	398.248	330.516	417.963	740.696	695.87	764.287	0.000193	0.000205	0.000176	0.00017	9.75e-05	8.22e-05	0.000109	0.000171	0.000155	0.000184	0.000199	0.000173	9.62333e-05	0.00017	-1.04	-0.202	0.82
Q8IAW1	PLAF7	PF3D7_0812500	RNA-binding protein, putative	yes	46	9	4192	4904.6	3703.76	3769.85	3244.15	3162.25	2824.48	2815.72	2714.77	2394.37	0.000775	0.000927	0.00073	0.000751	0.000794	0.000787	0.00074	0.000651	0.000607	0.000576	0.000851	0.0007405	0.000773667	0.000611333	-0.137	-0.201	-0.34
Q8I0W1	PLAF7	PF3D7_0933000	CSTF domain-containing protein, putative	yes	19	3	2095.18	2139.89	1681.89	1792.52	1448.86	1416.1	1456.84	1094.99	1092.86	1027.24	0.000387	0.000404	0.000331	0.000357	0.000355	0.000352	0.000382	0.000253	0.000244	0.000247	0.0003955	0.000344	0.000363	0.000248	-0.125	-0.201	-0.548
Q8IEM3	PLAF7	PF3D7_1309100	60S ribosomal protein L24, putative	yes	15	1	1592.19	1799.05	1491.14	1294.94	1543.95	1404.57	1426.64	1185.7	1343.3	1173.2	0.000294	0.00034	0.000294	0.000258	0.000378	0.000349	0.000374	0.000274	0.0003	0.000282	0.000317	0.000276	0.000367	0.000285333	0.211	-0.201	-0.362
Q8IKZ6	PLAF7	PF3D7_1447900	multidrug resistance protein 2	yes	12	2	1398.62	1392.99	1092.91	1197.48	684.829	649.553	889.305	1093.98	916.133	1033.76	0.000258	0.000263	0.000215	0.000238	0.000168	0.000162	0.000233	0.000253	0.000205	0.000249	0.0002605	0.0002265	0.000187667	0.000235667	-0.477	-0.201	0.329
Q8IJZ9	PLAF7	PF3D7_1003800	U5 small nuclear ribonucleoprotein component, putative	yes	38	1	3554.59	3736.46	3009.81	2978.93	2621.62	2417.85	2279.4	2294.52	2180.47	2026.12	0.000657	0.000706	0.000593	0.000593	0.000642	0.000602	0.000597	0.000531	0.000487	0.000488	0.0006815	0.000593	0.000613667	0.000502	-0.151	-0.2	-0.29
Q8IJW6	PLAF7	PF3D7_1007700	AP2 domain transcription factor AP2-I	yes	23	6	3377.12	3406.79	2769.34	2807.27	630.178	648.624	661.57	815.763	877.741	824.727	0.000624	0.000644	0.000546	0.000559	0.000154	0.000161	0.000173	0.000189	0.000196	0.000198	0.000634	0.0005525	0.000162667	0.000194333	-1.96	-0.199	0.254
Q8ILK3	PLAF7	PF3D7_1426000	60S ribosomal protein L21	yes	15		1637.56	2009.74	1583.71	1420.03	1731.94	1751.74	1600.17	1568.37	1444.68	1405.52	0.000303	0.00038	0.000312	0.000283	0.000424	0.000436	0.000419	0.000363	0.000323	0.000338	0.0003415	0.0002975	0.000426333	0.000341333	0.322	-0.198	-0.321
Q8ILA2	PLAF7	PF3D7_1436200	conserved Plasmodium protein, unknown function	yes	64	12	8280.43	8946.28	6926.06	7245.06	1325.2	1356.22	1575.11	3550.5	4036.58	3747.42	0.00153	0.00169	0.00136	0.00144	0.000325	0.000337	0.000413	0.000821	0.000902	0.000902	0.00161	0.0014	0.000358333	0.000875	-2.17	-0.198	1.29
C6KT34	PLAF7	PF3D7_0619400	cell division cycle protein 48 homologue, putative	yes	114		10944.7	9808	8854.63	8216.49	10119.2	9076.07	8838.03	8086.61	8692.28	7895.71	0.00202	0.00185	0.00174	0.00164	0.00248	0.00226	0.00232	0.00187	0.00194	0.0019	0.001935	0.00169	0.00235333	0.00190333	0.279	-0.197	-0.304
Q8I6Z1	PLAF7	PF3D7_0731600	acyl-CoA synthetase	yes	48	1	8078.83	9741.28	7633.08	7046.49	2899.13	2769.36	3451.55	5485.64	4543.85	4817.67	0.00149	0.00184	0.0015	0.0014	0.00071	0.000689	0.000904	0.00127	0.00102	0.00116	0.001665	0.00145	0.000767667	0.00115	-1.12	-0.197	0.58
P86148	PLAF7	PF3D7_0402300	reticulocyte binding protein homologue 1	yes	135		5020.86	4728.9	3949.11	4078.73	20119.3	19951.3	21455	24182	22294.8	17360.1	0.000928	0.000893	0.000778	0.000812	0.00493	0.00496	0.00562	0.00559	0.00498	0.00418	0.0009105	0.000795	0.00517	0.00491667	2.51	-0.196	-0.072
Q8IKZ8	PLAF7	PF3D7_1447700	conserved Plasmodium protein, unknown function	yes	3		208.796	186.604	163.961	161.409	138.943	132.52	148.083	105.255	80.3166	111.322	3.86e-05	3.53e-05	3.23e-05	3.21e-05	3.4e-05	3.3e-05	3.88e-05	2.43e-05	1.79e-05	2.68e-05	3.695e-05	3.22e-05	3.52667e-05	2.3e-05	-0.066	-0.196	-0.615
Q8IKM5	PLAF7	PF3D7_1460700	60S ribosomal protein L27	yes	10		877.205	982.341	828.903	704.193	946.936	781.771	843.598	690.423	771.342	686.891	0.000162	0.000186	0.000163	0.00014	0.000232	0.000195	0.000221	0.00016	0.000172	0.000165	0.000174	0.0001515	0.000216	0.000165667	0.312	-0.196	-0.38
C6KT54	PLAF7	PF3D7_0621700	conserved Plasmodium protein, unknown function	yes	1		54.8509	66.6073	51.0462	49.1244	42.1356	53.2087	47.4207	52.4521	44.0828	49.0364	1.01e-05	1.26e-05	1.01e-05	9.78e-06	1.03e-05	1.32e-05	1.24e-05	1.21e-05	9.85e-06	1.18e-05	1.135e-05	9.94e-06	1.19667e-05	1.125e-05	0.078	-0.195	-0.091
Q8IAN5	PLAF7	PF3D7_0803500	AAA family ATPase, putative	yes	7	1	594.284	618.913	484.173	515.413	377.399	340.145	433.047	574.413	500.63	508.705	0.00011	0.000117	9.54e-05	0.000103	9.24e-05	8.46e-05	0.000113	0.000133	0.000112	0.000122	0.0001135	9.92e-05	9.66667e-05	0.000122333	-0.227	-0.195	0.338
Q8I510	PLAF7	PF3D7_1241900	tetratricopeptide repeat protein, putative	yes	12	1	1738.4	2054.85	1455.43	1671.6	372.069	404.343	366.771	767.927	645.061	841.612	0.000321	0.000388	0.000287	0.000333	9.11e-05	0.000101	9.61e-05	0.000178	0.000144	0.000203	0.0003545	0.00031	9.60667e-05	0.000175	-1.89	-0.195	0.865
Q8IHW7	PLAF7	PF3D7_1139900	conserved protein, unknown function	yes	10		1002.27	1211.05	897.498	929.006	586.487	642.431	581.549	719.625	636.205	679.176	0.000185	0.000229	0.000177	0.000185	0.000144	0.00016	0.000152	0.000166	0.000142	0.000163	0.000207	0.000181	0.000152	0.000157	-0.446	-0.194	0.051
C6KT58	PLAF7	PF3D7_0622100	conserved Plasmodium protein, unknown function	yes	2		222.778	233.869	194.033	183.036	26.5033	38.4293	34.9164	39.0243	47.3318	46.1165	4.12e-05	4.42e-05	3.82e-05	3.64e-05	6.49e-06	9.56e-06	9.15e-06	9.03e-06	1.06e-05	1.11e-05	4.27e-05	3.73e-05	8.4e-06	1.02433e-05	-2.34	-0.193	0.285
Q8II45	PLAF7	PF3D7_1132000	ubiquitin-like protein, putative	yes	10		956.493	982.749	801.942	799.051	855.362	746.073	592.866	780.743	749.048	651.135	0.000177	0.000186	0.000158	0.000159	0.000209	0.000186	0.000155	0.000181	0.000167	0.000157	0.0001815	0.0001585	0.000183333	0.000168333	0.018	-0.193	-0.125
Q8IE14	PLAF7	PF3D7_1331300	signal peptidase 21 kDa subunit	yes	2		108.865	102.587	86.4251	88.013	75.7031	74.0933	80.7542	78.8795	67.8263	66.5948	2.01e-05	1.94e-05	1.7e-05	1.75e-05	1.85e-05	1.84e-05	2.12e-05	1.82e-05	1.52e-05	1.6e-05	1.975e-05	1.725e-05	1.93667e-05	1.64667e-05	-0.028	-0.193	-0.234
Q8I441	PLAF7	PF3D7_0506100	60S ribosomal subunit protein L24, putative	yes	2		273.981	311.921	212.533	271.27	160.349	218.012	156.149	94.6064	64.0887	102.151	5.06e-05	5.89e-05	4.19e-05	5.4e-05	3.93e-05	5.42e-05	4.09e-05	2.19e-05	1.43e-05	2.46e-05	5.475e-05	4.795e-05	4.48e-05	2.02667e-05	-0.29	-0.192	-1.14
Q8I3H9	PLAF7	PF3D7_0528800	nucleolar preribosomal GTPase, putative	yes	2		74.5487	74.2416	56.6913	66.1006	31.8529	41.9263	31.0667	30.9418	25.5522	25.4341	1.38e-05	1.4e-05	1.12e-05	1.32e-05	7.8e-06	1.04e-05	8.14e-06	7.16e-06	5.71e-06	6.12e-06	1.39e-05	1.22e-05	8.78e-06	6.33e-06	-0.661	-0.192	-0.474
C6KSP4	PLAF7	PF3D7_0604600	DNA helicase, putative	yes	2		83.2055	80.4722	68.1875	66.9472	83.3961	85.3859	81.4791	56.2485	55.7523	48.8797	1.54e-05	1.52e-05	1.34e-05	1.33e-05	2.04e-05	2.12e-05	2.13e-05	1.3e-05	1.25e-05	1.18e-05	1.53e-05	1.335e-05	2.09667e-05	1.24333e-05	0.458	-0.192	-0.759
O97332	PLAF7	PF3D7_0301800	Plasmodium exported protein, unknown function	yes	5		325.405	332.694	288.993	254.884	992.992	872.246	732.666	458.924	457.483	317.909	6.01e-05	6.29e-05	5.69e-05	5.08e-05	0.000243	0.000217	0.000192	0.000106	0.000102	7.65e-05	6.15e-05	5.385e-05	0.000217333	9.48333e-05	1.82	-0.191	-1.19
Q8I369	PLAF7	PF3D7_0908200	conserved Plasmodium protein, unknown function	yes	2		58.9049	66.2875	54.3199	49.2356	23.696	27.3737	20.6973	16.9958	18.2197	24.9153	1.09e-05	1.25e-05	1.07e-05	9.8e-06	5.8e-06	6.81e-06	5.42e-06	3.93e-06	4.07e-06	6e-06	1.17e-05	1.025e-05	6.01e-06	4.66667e-06	-0.961	-0.191	-0.366
Q8I5L1	PLAF7	PF3D7_1220100	pre-mRNA-processing factor 17, putative	yes	10		1143.53	1213.03	905.273	1042.76	704.859	774.244	700.218	626.761	621.988	623.472	0.000211	0.000229	0.000178	0.000208	0.000173	0.000193	0.000183	0.000145	0.000139	0.00015	0.00022	0.000193	0.000183	0.000144667	-0.268	-0.19	-0.338
Q8ILV2	PLAF7	PF3D7_1414300	60S ribosomal protein L10, putative	yes	15	1	2070.98	2359.14	1975.1	1691.38	2023.34	1797.35	1785.68	1700.76	1829.94	1526.26	0.000383	0.000446	0.000389	0.000337	0.000495	0.000447	0.000468	0.000393	0.000409	0.000367	0.0004145	0.000363	0.00047	0.000389667	0.183	-0.19	-0.27
C0H4G7	PLAF7	PF3D7_0529400	conserved Plasmodium protein, unknown function	yes	86	14	18585.7	16315.3	14346.6	14513.5	3511.94	3355.2	3790.06	6549.01	7242.58	7120.09	0.00343	0.00308	0.00283	0.00289	0.00086	0.000835	0.000993	0.00151	0.00162	0.00171	0.003255	0.00286	0.000896	0.00161333	-1.86	-0.189	0.851
Q8I3B0	PLAF7	PF3D7_0903900	60S ribosomal protein L32	yes	7		808.336	895.97	789.501	622.317	718.097	681.166	573.179	844.173	963.357	643.582	0.000149	0.000169	0.000156	0.000124	0.000176	0.000169	0.00015	0.000195	0.000215	0.000155	0.000159	0.00014	0.000165	0.000188333	0.052	-0.189	0.19
Q8IJF4	PLAF7	PF3D7_1025000	EF-hand calcium-binding domain-containing protein, putative	yes	36	6	4476.16	4255.07	3650.92	3575.14	3713.7	3160.23	3525	3145.35	3379.9	3186.91	0.000827	0.000804	0.000719	0.000712	0.000909	0.000786	0.000923	0.000728	0.000755	0.000767	0.0008155	0.0007155	0.000872667	0.00075	0.098	-0.188	-0.219
Q8I562	PLAF7	PF3D7_1236100	clustered-asparagine-rich protein	yes	22	1	2495.71	2574.52	2163.76	2036.9	1618.85	1277.46	1325.77	2373.98	2545.63	1932.67	0.000461	0.000486	0.000426	0.000406	0.000396	0.000318	0.000347	0.000549	0.000569	0.000465	0.0004735	0.000416	0.000353667	0.000527667	-0.421	-0.188	0.577
Q8ILZ5	PLAF7	PF3D7_1410000	ER membrane protein complex subunit 2, putative	yes	13		1636.01	1708.08	1444.98	1326.29	917.854	823.132	1002.96	973.369	1159.52	988.02	0.000302	0.000323	0.000285	0.000264	0.000225	0.000205	0.000263	0.000225	0.000259	0.000238	0.0003125	0.0002745	0.000231	0.000240667	-0.437	-0.188	0.061
Q8IL86	PLAF7	PF3D7_1438100	secretory complex protein 62	yes	10		946.526	899.913	754.35	774.307	836.234	697.089	812.207	709.633	615.87	799.935	0.000175	0.00017	0.000149	0.000154	0.000205	0.000173	0.000213	0.000164	0.000138	0.000193	0.0001725	0.0001515	0.000197	0.000165	0.192	-0.188	-0.258
Q8IKS6	PLAF7	PF3D7_1455200	methyltransferase, putative, unspecified product	yes	18		1371.52	1335.18	1148.77	1093.08	1077.39	1031.71	1013.38	1059.64	1014.72	934.799	0.000253	0.000252	0.000226	0.000218	0.000264	0.000257	0.000265	0.000245	0.000227	0.000225	0.0002525	0.000222	0.000262	0.000232333	0.051	-0.188	-0.174
O96234	PLAF7	PF3D7_0215500	conserved Plasmodium protein, unknown function	yes	12		1364.51	1278.05	1142.04	1046.76	929.902	788.665	764.568	816.865	844.254	736.404	0.000252	0.000241	0.000225	0.000208	0.000228	0.000196	0.0002	0.000189	0.000189	0.000177	0.0002465	0.0002165	0.000208	0.000185	-0.246	-0.187	-0.17
Q8I409	PLAF7	PF3D7_0509500	ERCC4 domain-containing protein, putative	yes	2		666.752	586.28	482.986	553.978	277.485	361.334	264.055	295.392	296.743	335.212	0.000123	0.000111	9.52e-05	0.00011	6.79e-05	8.99e-05	6.92e-05	6.83e-05	6.63e-05	8.07e-05	0.000117	0.0001026	7.56667e-05	7.17667e-05	-0.628	-0.187	-0.076
Q8II83	PLAF7	PF3D7_1128000	conserved Plasmodium protein, unknown function	yes	48	8	6466.67	6772.09	5410.44	5571.92	3338.87	3217	3213.39	3498.61	3354.54	3098.39	0.00119	0.00128	0.00107	0.00111	0.000818	0.0008	0.000842	0.000809	0.00075	0.000746	0.001235	0.00109	0.00082	0.000768333	-0.593	-0.186	-0.094
Q8II38	PLAF7	PF3D7_1132600	pre-mRNA-splicing factor 38A, putative	yes	4		375.467	512.054	351.174	385.866	193.792	224.303	222.012	220.879	197.172	186.956	6.94e-05	9.67e-05	6.92e-05	7.68e-05	4.75e-05	5.58e-05	5.82e-05	5.11e-05	4.41e-05	4.5e-05	8.305e-05	7.3e-05	5.38333e-05	4.67333e-05	-0.626	-0.186	-0.204
O77347	PLAF7	PF3D7_0312100	E3 ubiquitin-protein ligase	yes	1		67.0945	74.9833	56.7237	61.1927	44.9341	40.2712	41.3421	53.5248	54.6859	59.6519	1.24e-05	1.42e-05	1.12e-05	1.22e-05	1.1e-05	1e-05	1.08e-05	1.24e-05	1.22e-05	1.44e-05	1.33e-05	1.17e-05	1.06e-05	1.3e-05	-0.323	-0.185	0.29
O97313	PLAF7	PF3D7_0322900	40S ribosomal protein S3A, putative	yes	31		4694.98	4927.51	4268.81	3722.15	4522.69	3936.22	3899.9	4042.2	4080.92	3773.34	0.000867	0.000931	0.000841	0.000741	0.00111	0.000979	0.00102	0.000935	0.000912	0.000908	0.000899	0.000791	0.00103633	0.000918333	0.205	-0.185	-0.174
Q8I1T3	PLAF7	PF3D7_0415400	coatomer subunit zeta, putative	yes	7	1	331.696	348.964	295.184	270.056	199.811	189.668	188.384	299.499	290.377	240.024	6.13e-05	6.59e-05	5.82e-05	5.38e-05	4.89e-05	4.72e-05	4.93e-05	6.93e-05	6.49e-05	5.78e-05	6.36e-05	5.6e-05	4.84667e-05	6.4e-05	-0.392	-0.185	0.4
Q8IJX4	PLAF7	PF3D7_1006700	conserved Plasmodium protein, unknown function	yes	9		1153.01	1204.11	979.469	977.328	288.626	290.645	329.637	381.041	394.372	328.266	0.000213	0.000227	0.000193	0.000195	7.07e-05	7.23e-05	8.63e-05	8.81e-05	8.81e-05	7.9e-05	0.00022	0.000194	7.64333e-05	8.50667e-05	-1.53	-0.185	0.154
C0H5K5	PLAF7	PF3D7_1364300	pre-mRNA-splicing factor ATP-dependent RNA helicase PRP16	yes	9	1	296.565	277.386	229.627	246.518	351.618	383.715	321.499	326.061	282.785	297.384	5.48e-05	5.24e-05	4.52e-05	4.91e-05	8.61e-05	9.55e-05	8.42e-05	7.54e-05	6.32e-05	7.16e-05	5.36e-05	4.715e-05	8.86e-05	7.00667e-05	0.725	-0.185	-0.339
Q8IAX8	PLAF7	PF3D7_0814200	DNA/RNA-binding protein Alba 1	yes	51	4	4853.69	5654.87	4392.7	4343.05	3816.25	3678.48	3046.45	4429.93	4092.67	3926.71	0.000897	0.00107	0.000865	0.000865	0.000934	0.000915	0.000798	0.00102	0.000914	0.000945	0.0009835	0.000865	0.000882333	0.000959667	-0.155	-0.184	0.123
Q8II31	PLAF7	PF3D7_1133300	LEM3/CDC50 family protein, putative	yes	2		133.614	106.658	102.087	97.1709	85.2962	71.3918	91.3945	98.6412	108.951	102.257	2.47e-05	2.02e-05	2.01e-05	1.94e-05	2.09e-05	1.78e-05	2.39e-05	2.28e-05	2.43e-05	2.46e-05	2.245e-05	1.975e-05	2.08667e-05	2.39e-05	-0.104	-0.184	0.197
C0H5I0	PLAF7	PF3D7_1350700	N6-adenine-specific methylase, putative	yes	2		97.7033	119.134	83.5989	96.6363	55.4225	64.9522	59.6337	66.466	53.1316	62.3389	1.81e-05	2.25e-05	1.65e-05	1.92e-05	1.36e-05	1.62e-05	1.56e-05	1.54e-05	1.19e-05	1.5e-05	2.03e-05	1.785e-05	1.51333e-05	1.41e-05	-0.424	-0.184	-0.102
Q8IDI3	PLAF7	PF3D7_1351700	inner membrane complex protein 1f, putative	yes	80	16	7959.92	7527.76	6423.62	6434.65	5045.7	4701.98	4785.98	9421.38	10339	9031.59	0.00147	0.00142	0.00127	0.00128	0.00124	0.00117	0.00125	0.00218	0.00231	0.00217	0.001445	0.001275	0.00122	0.00222	-0.246	-0.184	0.865
Q8ILH8	PLAF7	PF3D7_1428600	peptide chain release factor 1	yes	1		92.6825	119.996	95.7212	81.1614	90.5003	87.7598	76.5844	65.3386	56.6354	56.9678	1.71e-05	2.27e-05	1.89e-05	1.62e-05	2.22e-05	2.18e-05	2.01e-05	1.51e-05	1.27e-05	1.37e-05	1.99e-05	1.755e-05	2.13667e-05	1.38333e-05	0.102	-0.184	-0.627
O96197	PLAF7	PF3D7_0211700	tyrosine kinase-like protein, putative	yes	1		378.863	319.272	312.195	267.56	144.789	104.586	124.182	128.679	155.442	117.355	7e-05	6.03e-05	6.15e-05	5.33e-05	3.55e-05	2.6e-05	3.25e-05	2.98e-05	3.47e-05	2.82e-05	6.515e-05	5.74e-05	3.13333e-05	3.09e-05	-1.06	-0.183	-0.02
C6KT44	PLAF7	PF3D7_0620400	merozoite surface protein 10	yes	29		2760.6	2651.19	2172.88	2321.18	1913.62	1889.5	2119.28	3910.97	3623.54	4214.83	0.00051	0.000501	0.000428	0.000462	0.000469	0.00047	0.000555	0.000905	0.00081	0.00101	0.0005055	0.000445	0.000498	0.000908333	-0.022	-0.183	0.869
Q8IAP4	PLAF7	PF3D7_0804900	GTPase-activating protein, putative	yes	9	1	963.297	899.371	786.138	760.753	939.364	836.975	850.939	848.086	976.983	776.627	0.000178	0.00017	0.000155	0.000151	0.00023	0.000208	0.000223	0.000196	0.000218	0.000187	0.000174	0.000153	0.000220333	0.000200333	0.341	-0.183	-0.137
Q8IJS4	PLAF7	PF3D7_1012100	conserved Plasmodium protein, unknown function	yes	2		434.515	447.308	361.404	371.422	188.539	171.745	195.361	156.599	160.223	156.413	8.03e-05	8.45e-05	7.12e-05	7.4e-05	4.62e-05	4.27e-05	5.12e-05	3.62e-05	3.58e-05	3.76e-05	8.24e-05	7.26e-05	4.67e-05	3.65333e-05	-0.819	-0.183	-0.353
B9ZSI9	PLAF7	PF3D7_0111400	conserved Plasmodium protein, unknown function	yes	19	2	3435.36	3425.85	2797.63	2906.68	559.037	514.572	537.988	515.141	537.336	541.412	0.000635	0.000647	0.000551	0.000579	0.000137	0.000128	0.000141	0.000119	0.00012	0.00013	0.000641	0.000565	0.000135333	0.000123	-2.24	-0.182	-0.135
O97250	PLAF7	PF3D7_0307200	60S ribosomal protein L7, putative	yes	16		1394.44	1381.2	1226.96	1081.53	1585.7	1468.66	1475.81	1101.57	1231.94	1144.87	0.000258	0.000261	0.000242	0.000215	0.000388	0.000365	0.000387	0.000255	0.000275	0.000276	0.0002595	0.0002285	0.00038	0.000268667	0.552	-0.182	-0.501
C0H469	PLAF7	PF3D7_0310300	phosphoglycerate mutase, putative	yes	21	3	2069.27	2200.46	1856.37	1696.81	1645.28	1424.71	1488.83	1725.3	1881.11	1736.36	0.000382	0.000416	0.000366	0.000338	0.000403	0.000354	0.00039	0.000399	0.00042	0.000418	0.000399	0.000352	0.000382333	0.000412333	-0.061	-0.182	0.109
Q8I3T5	PLAF7	PF3D7_0517300	serine/arginine-rich splicing factor 1	yes	42	1	3637.59	4292.99	3424.53	3177.95	3384.23	3385.94	2870.21	3610.9	3170.85	2986.91	0.000672	0.000811	0.000675	0.000633	0.000829	0.000842	0.000752	0.000835	0.000708	0.000719	0.0007415	0.000654	0.000807667	0.000754	0.123	-0.182	-0.099
Q8I2N8	PLAF7	PF3D7_0927100	conserved Plasmodium protein, unknown function	yes	8		689.683	735.808	619.536	566.595	450.805	438.059	403.343	444.394	424.947	371.517	0.000127	0.000139	0.000122	0.000113	0.00011	0.000109	0.000106	0.000103	9.49e-05	8.94e-05	0.000133	0.0001175	0.000108333	9.57667e-05	-0.298	-0.182	-0.179
O77367	PLAF7	PF3D7_0319100	E3 ubiquitin-protein ligase RBX1, putative	yes	3		227.577	218.301	197.657	173.463	170.859	166.83	130.623	144.499	134.149	130.264	4.2e-05	4.12e-05	3.89e-05	3.45e-05	4.18e-05	4.15e-05	3.42e-05	3.34e-05	3e-05	3.14e-05	4.16e-05	3.67e-05	3.91667e-05	3.16e-05	-0.088	-0.181	-0.311
Q8I5R8	PLAF7	PF3D7_1213700	DNA-directed RNA polymerases I, II, and III subunit RPABC3, putative	yes	4		500.223	509.459	390.677	448.973	350.986	479.323	328.148	315.63	269.459	289.311	9.24e-05	9.63e-05	7.7e-05	8.94e-05	8.59e-05	0.000119	8.6e-05	7.3e-05	6.02e-05	6.96e-05	9.435e-05	8.32e-05	9.69667e-05	6.76e-05	0.041	-0.181	-0.521
Q8IDF9	PLAF7	PF3D7_1354200	inositol-polyphosphate 5-phosphatase, putative	yes	2		391.005	431.822	326.182	358.578	295.995	284.474	349.59	298.182	199.027	293.528	7.22e-05	8.16e-05	6.43e-05	7.14e-05	7.25e-05	7.08e-05	9.16e-05	6.9e-05	4.45e-05	7.06e-05	7.69e-05	6.785e-05	7.83e-05	6.13667e-05	0.025	-0.181	-0.351
Q8IJZ3	PLAF7	PF3D7_1004400	RNA-binding protein, putative	yes	40	16	6484.44	7137.75	5459.39	5883.19	1190.74	1322.11	1352.19	1048.7	1072.49	1184.26	0.0012	0.00135	0.00108	0.00117	0.000292	0.000329	0.000354	0.000243	0.00024	0.000285	0.001275	0.001125	0.000325	0.000256	-1.97	-0.18	-0.345
Q8IE71	PLAF7	PF3D7_1324600	conserved Plasmodium protein, unknown function	yes	5	1	737.12	673.212	613.5	560.725	141.131	147.063	179.88	225.496	239.558	277.423	0.000136	0.000127	0.000121	0.000112	3.46e-05	3.66e-05	4.71e-05	5.22e-05	5.35e-05	6.68e-05	0.0001315	0.0001165	3.94333e-05	5.75e-05	-1.74	-0.18	0.544
Q8IM58	PLAF7	PF3D7_1403600	selenoprotein	yes	1		207.987	195.311	179.164	156.651	122.291	123.957	106.497	133.507	134.101	134.34	3.84e-05	3.69e-05	3.53e-05	3.12e-05	2.99e-05	3.08e-05	2.79e-05	3.09e-05	3e-05	3.23e-05	3.765e-05	3.325e-05	2.95333e-05	3.10667e-05	-0.349	-0.18	0.071
Q8I274	PLAF7	PF3D7_0106800	ras-related protein Rab-5C	yes	11		1086.84	1379.89	936.298	1121.26	658.923	806.156	737.755	1290.97	1236.36	1072.01	0.000201	0.000261	0.000184	0.000223	0.000161	0.000201	0.000193	0.000299	0.000276	0.000258	0.000231	0.0002035	0.000185	0.000277667	-0.318	-0.179	0.585
Q8IFN9	PLAF7	PF3D7_0422700	eukaryotic initiation factor 4A-III, putative	yes	17	1	1792.68	1883.17	1580.64	1482.93	1098.66	961.802	1054.76	949.392	1122.61	908.74	0.000331	0.000356	0.000311	0.000295	0.000269	0.000239	0.000276	0.00022	0.000251	0.000219	0.0003435	0.000303	0.000261333	0.00023	-0.393	-0.179	-0.187
Q8IAW5	PLAF7	PF3D7_0813000	conserved Plasmodium protein, unknown function	yes	17	5	1501.76	1642.91	1323.4	1300.68	1468.83	1262.67	1204.2	1428.72	1391.87	1030.33	0.000277	0.00031	0.000261	0.000259	0.00036	0.000314	0.000315	0.00033	0.000311	0.000248	0.0002935	0.00026	0.000329667	0.000296333	0.166	-0.178	-0.154
Q8IHV7	PLAF7	PF3D7_1140800	conserved Plasmodium protein, unknown function	yes	17	1	2999.31	2753.89	2362.06	2432.54	1541.92	1564.45	1504.76	1225.28	1363.09	1091.75	0.000554	0.00052	0.000465	0.000484	0.000378	0.000389	0.000394	0.000283	0.000305	0.000263	0.000537	0.0004745	0.000387	0.000283667	-0.473	-0.178	-0.449
Q8IEG8	PLAF7	PF3D7_1314700	pinin/SDK/MemA domain-containing protein, putative	yes	18	7	1561.77	1545.75	1240.41	1349.46	1341.91	1402.83	1271.64	1141.88	1177.92	1041.59	0.000289	0.000292	0.000244	0.000269	0.000329	0.000349	0.000333	0.000264	0.000263	0.000251	0.0002905	0.0002565	0.000337	0.000259333	0.215	-0.178	-0.378
Q8IL07	PLAF7	PF3D7_1446600	centrin-2	yes	33		2176.67	2143.29	1778.85	1821.39	1472.29	1508.39	1345.82	1477.36	1405.17	1375.74	0.000402	0.000405	0.00035	0.000363	0.000361	0.000375	0.000353	0.000342	0.000314	0.000331	0.0004035	0.0003565	0.000363	0.000329	-0.154	-0.178	-0.141
Q8IIW1	PLAF7	PF3D7_1104100	syntaxin, Qa-SNARE family	yes	7	3	891.81	779.02	678.963	714.255	732.197	712.575	754.942	633.184	562.965	632.337	0.000165	0.000147	0.000134	0.000142	0.000179	0.000177	0.000198	0.000146	0.000126	0.000152	0.000156	0.000138	0.000184667	0.000141333	0.245	-0.177	-0.385
Q8IE17	PLAF7	PF3D7_1331000	protein kinase, putative	yes	3		288.911	309.732	228.761	270.817	231.758	294.255	234.191	196.064	170.572	242.893	5.34e-05	5.85e-05	4.51e-05	5.39e-05	5.68e-05	7.32e-05	6.13e-05	4.53e-05	3.81e-05	5.85e-05	5.595e-05	4.95e-05	6.37667e-05	4.73e-05	0.189	-0.177	-0.431
C0H5J5	PLAF7	PF3D7_1360900	RNA-binding protein, putative	yes	33	1	2766.27	2995.54	2482.53	2329.41	2207.44	1935.86	1925.87	2573.66	2314.13	2290.66	0.000511	0.000566	0.000489	0.000464	0.000541	0.000482	0.000504	0.000595	0.000517	0.000551	0.0005385	0.0004765	0.000509	0.000554333	-0.082	-0.177	0.124
Q8IL40	PLAF7	PF3D7_1443100	conserved Plasmodium protein, unknown function	yes	22	3	2802.89	2642.36	2293.86	2249.39	1717.57	1504.53	1531.57	1964.45	2071.95	1736.4	0.000518	0.000499	0.000452	0.000448	0.000421	0.000374	0.000401	0.000454	0.000463	0.000418	0.0005085	0.00045	0.000398667	0.000445	-0.351	-0.177	0.159
C0H5H5	PLAF7	PF3D7_1345900	kinetochore protein SPC25, putative	yes	19		2912.65	2465.59	2285.5	2201.06	611.313	628.153	699.46	1068.95	1179.7	1207.32	0.000538	0.000466	0.00045	0.000438	0.00015	0.000156	0.000183	0.000247	0.000264	0.000291	0.000502	0.000444	0.000163	0.000267333	-1.62	-0.176	0.712
O96221	PLAF7	PF3D7_0214100	protein transport protein SEC31	yes	45	4	4285.11	3725.82	3456.18	3232.66	6387.23	5938.31	3825.14	4347.81	4769.36	4951.29	0.000792	0.000704	0.000681	0.000644	0.00156	0.00148	0.001	0.00101	0.00107	0.00119	0.000748	0.0006625	0.00134667	0.00109	0.85	-0.175	-0.309
C6KSX6	PLAF7	PF3D7_0613300	rhoptry protein ROP14	yes	16		1508.54	1714.4	1307.24	1386.68	1088.06	1051.11	1184.19	1364.98	1053.38	1248.92	0.000279	0.000324	0.000258	0.000276	0.000266	0.000262	0.00031	0.000316	0.000235	0.000301	0.0003015	0.000267	0.000279333	0.000284	-0.109	-0.175	0.023
Q8IJ30	PLAF7	PF3D7_1037700	enhancer of rudimentary homolog, putative	yes	3		630.801	523.475	495.498	467.993	385.75	377.39	340.255	345.671	426.058	355.484	0.000117	9.89e-05	9.76e-05	9.32e-05	9.45e-05	9.39e-05	8.91e-05	8e-05	9.52e-05	8.56e-05	0.00010795	9.54e-05	9.25e-05	8.69333e-05	-0.22	-0.175	-0.09
Q8II54	PLAF7	PF3D7_1131000	RNA-binding protein s1, putative	yes	2		77.2347	77.2315	67.4772	61.5802	52.8612	49.7977	38.5326	65.0122	70.6775	48.5966	1.43e-05	1.46e-05	1.33e-05	1.23e-05	1.29e-05	1.24e-05	1.01e-05	1.5e-05	1.58e-05	1.17e-05	1.445e-05	1.28e-05	1.18e-05	1.41667e-05	-0.289	-0.175	0.263
P62203	PLAF7	PF3D7_1434200	calmodulin	yes	31	1	2979.5	2856.18	2900.69	1977.58	1330.19	1114.6	1126.59	1848.25	2106.83	1763.48	0.00055	0.00054	0.000571	0.000394	0.000326	0.000277	0.000295	0.000428	0.000471	0.000424	0.000545	0.0004825	0.000299333	0.000441	-0.864	-0.175	0.558
Q8IL23	PLAF7	PF3D7_1445000	conserved Plasmodium protein, unknown function	yes	8		1081.95	1167.12	928.267	951.228	195.7	245.8	254.687	171.305	195.875	205.058	0.0002	0.000221	0.000183	0.000189	4.79e-05	6.12e-05	6.67e-05	3.96e-05	4.38e-05	4.94e-05	0.0002105	0.000186	5.86e-05	4.42667e-05	-1.84	-0.175	-0.405
Q8IKL7	PLAF7	PF3D7_1461600	splicing factor 3B subunit 2, putative	yes	12	3	1742.45	1690.69	1476.49	1392.89	1288.51	1151.92	1207.21	935.524	1144.61	951.354	0.000322	0.000319	0.000291	0.000277	0.000316	0.000287	0.000316	0.000216	0.000256	0.000229	0.0003205	0.000284	0.000306333	0.000233667	-0.067	-0.175	-0.389
Q8IKJ7	PLAF7	PF3D7_1464000	YL1 nuclear protein, putative	yes	15	4	2112.53	1826.58	1739.56	1549.92	1108.51	958.687	1116.41	947.71	1105.54	979.904	0.00039	0.000345	0.000343	0.000309	0.000271	0.000239	0.000292	0.000219	0.000247	0.000236	0.0003675	0.000326	0.000267333	0.000234	-0.459	-0.175	-0.193
O97298	PLAF7	PF3D7_0322700	conserved Plasmodium protein, unknown function	yes	15	1	1296.38	1281.2	1046.95	1108.23	865.287	778.704	753.733	848.691	862.002	806.233	0.00024	0.000242	0.000206	0.000221	0.000212	0.000194	0.000197	0.000196	0.000193	0.000194	0.000241	0.0002135	0.000201	0.000194333	-0.26	-0.174	-0.049
Q8IBN5	PLAF7	PF3D7_0721600	40S ribosomal protein S5, putative	yes	7		419.133	470.341	404.788	339.519	333.868	275.794	292.489	372.372	387.552	362.995	7.74e-05	8.89e-05	7.97e-05	6.76e-05	8.18e-05	6.86e-05	7.66e-05	8.61e-05	8.66e-05	8.74e-05	8.315e-05	7.365e-05	7.56667e-05	8.67e-05	-0.136	-0.174	0.196
Q8IB49	PLAF7	PF3D7_0821500	ribosomal RNA small subunit methyltransferase NEP1, putative	yes	1	1	124.973	128.856	89.6183	122.404	51.1072	46.9747	52.3182	43.6148	46.7299	59.6547	2.31e-05	2.43e-05	1.77e-05	2.44e-05	1.25e-05	1.17e-05	1.37e-05	1.01e-05	1.04e-05	1.44e-05	2.37e-05	2.105e-05	1.26333e-05	1.16333e-05	-0.908	-0.174	-0.12
Q8I2H5	PLAF7	PF3D7_0934300	conserved Plasmodium protein, unknown function	yes	1		165.711	212.264	143.567	172.68	107.858	156.376	119.151	120.009	94.552	125.231	3.06e-05	4.01e-05	2.83e-05	3.44e-05	2.64e-05	3.89e-05	3.12e-05	2.78e-05	2.11e-05	3.01e-05	3.535e-05	3.135e-05	3.21667e-05	2.63333e-05	-0.136	-0.174	-0.289
Q8IDX1	PLAF7	PF3D7_1336000	conserved Plasmodium protein, unknown function	yes	8		640.957	647.631	496.337	580.762	355.666	361.006	324.272	296.442	269.641	300.039	0.000118	0.000122	9.78e-05	0.000116	8.71e-05	8.98e-05	8.49e-05	6.86e-05	6.02e-05	7.22e-05	0.00012	0.0001069	8.72667e-05	6.7e-05	-0.464	-0.174	-0.381
O77351	PLAF7	PF3D7_0311600	dolichyl-diphosphooligosaccharide--protein glycosyltransferase subunit 1, putative	yes	1		89.1091	95.9578	80.4465	74.5076	51.6989	50.9677	60.7493	57.4851	46.099	56.4773	1.65e-05	1.81e-05	1.58e-05	1.48e-05	1.27e-05	1.27e-05	1.59e-05	1.33e-05	1.03e-05	1.36e-05	1.73e-05	1.53e-05	1.37667e-05	1.24e-05	-0.331	-0.173	-0.15
Q8IC20	PLAF7	PF3D7_0705000	mRNA cap guanine-N7 methyltransferase, putative	yes	44	3	5403.15	4916.95	4181.5	4446.06	8465.34	8730.91	8766.46	6929.95	6057.85	6598.09	0.000998	0.000929	0.000824	0.000885	0.00207	0.00217	0.0023	0.0016	0.00135	0.00159	0.0009635	0.0008545	0.00218	0.00151333	1.18	-0.173	-0.526
Q8IDK0	PLAF7	PF3D7_1349900	conserved Plasmodium protein, unknown function	yes	1		70.6275	52.78	49.3232	53.7497	48.2142	52.0349	36.2325	45.8393	44.2765	32.7333	1.3e-05	9.97e-06	9.72e-06	1.07e-05	1.18e-05	1.29e-05	9.49e-06	1.06e-05	9.89e-06	7.88e-06	1.1485e-05	1.021e-05	1.13967e-05	9.45667e-06	-0.012	-0.173	-0.271
O77390	PLAF7	PF3D7_0316500	kinetochore protein NUF2, putative	yes	25		4443.22	4041.15	3617.77	3481.71	807.558	752.22	935.795	1654.46	2037.17	1847.24	0.000821	0.000764	0.000713	0.000693	0.000198	0.000187	0.000245	0.000383	0.000455	0.000445	0.0007925	0.000703	0.00021	0.000427667	-1.92	-0.172	1.03
Q8I3W5	PLAF7	PF3D7_0514200	conserved Plasmodium protein, unknown function	yes	10		831.97	764.963	677.194	659.648	535.742	520.553	538.438	473.786	515.218	459.572	0.000154	0.000145	0.000133	0.000131	0.000131	0.00013	0.000141	0.00011	0.000115	0.000111	0.0001495	0.000132	0.000134	0.000112	-0.155	-0.172	-0.261
C6KSN2	PLAF7	PF3D7_0603200	mitochondrial chaperone BCS1, putative	yes	3		208.163	197.943	167.968	172.03	96.0339	84.975	96.6182	91.9375	92.2694	94.6377	3.85e-05	3.74e-05	3.31e-05	3.43e-05	2.35e-05	2.11e-05	2.53e-05	2.13e-05	2.06e-05	2.28e-05	3.795e-05	3.37e-05	2.33e-05	2.15667e-05	-0.702	-0.172	-0.114
C0H4T2	PLAF7	PF3D7_0809500	histone acetyltransferase subunit NuA4, putative	yes	1		60.2181	61.4292	58.2818	43.6749	27.8253	17.9303	14.1079	21.6174	22.791	18.9901	1.11e-05	1.16e-05	1.15e-05	8.7e-06	6.81e-06	4.46e-06	3.7e-06	5e-06	5.09e-06	4.57e-06	1.135e-05	1.01e-05	4.99e-06	4.88667e-06	-1.19	-0.172	-0.03
Q8I446	PLAF7	PF3D7_0505600	conserved Plasmodium protein, unknown function	yes	14		2252.77	2124.68	1916.34	1751.47	1264.74	1113.24	1200.32	1124.56	1188.3	1138.04	0.000416	0.000401	0.000378	0.000349	0.00031	0.000277	0.000314	0.00026	0.000266	0.000274	0.0004085	0.0003635	0.000300333	0.000266667	-0.445	-0.171	-0.173
C6KSN3	PLAF7	PF3D7_0603500	cation/H+ antiporter	yes	2		102.844	118.977	91.8366	94.2197	54.8764	37.5839	52.1437	100.764	88.9693	99.899	1.9e-05	2.25e-05	1.81e-05	1.88e-05	1.34e-05	9.35e-06	1.37e-05	2.33e-05	1.99e-05	2.4e-05	2.075e-05	1.845e-05	1.215e-05	2.24e-05	-0.772	-0.171	0.883
O97334	PLAF7	PF3D7_0302000	pre-mRNA-splicing factor PRP46, putative	yes	18		2373.76	2412.67	2102.6	1912.31	1619.89	1457.61	1520.79	1402.14	1413.32	1294.44	0.000439	0.000456	0.000414	0.000381	0.000397	0.000363	0.000398	0.000324	0.000316	0.000312	0.0004475	0.0003975	0.000386	0.000317333	-0.213	-0.17	-0.283
Q8IHW1	PLAF7	PF3D7_1140400	conserved Plasmodium protein, unknown function	yes	6	4	420.779	500.591	338.074	434.774	185.225	224.505	175.57	425.611	425.464	424.603	7.77e-05	9.46e-05	6.66e-05	8.66e-05	4.54e-05	5.59e-05	4.6e-05	9.84e-05	9.51e-05	0.000102	8.615e-05	7.66e-05	4.91e-05	9.85e-05	-0.812	-0.17	1.01
Q8I5C7	PLAF7	PF3D7_1229100	multidrug resistance-associated protein 2	yes	2		82.1666	90.0369	62.3283	82.0614	45.4796	45.8335	57.074	47.827	39.7088	47.1988	1.52e-05	1.7e-05	1.23e-05	1.63e-05	1.11e-05	1.14e-05	1.5e-05	1.11e-05	8.87e-06	1.14e-05	1.61e-05	1.43e-05	1.25e-05	1.04567e-05	-0.365	-0.17	-0.261
Q8I442	PLAF7	PF3D7_0506000	conserved Plasmodium protein, unknown function	yes	1		35.7631	27.4451	28.597	24.3918	22.3724	16.5502	24.4796	15.5523	15.2486	20.2823	6.61e-06	5.19e-06	5.63e-06	4.86e-06	5.48e-06	4.12e-06	6.41e-06	3.6e-06	3.41e-06	4.88e-06	5.9e-06	5.245e-06	5.33667e-06	3.96333e-06	-0.144	-0.169	-0.43
C6KT94	PLAF7	PF3D7_0625800	conserved Plasmodium protein, unknown function	yes	1		128.774	112.849	106.933	95.7528	116.201	132.956	88.2027	101.764	107.486	115.988	2.38e-05	2.13e-05	2.11e-05	1.91e-05	2.85e-05	3.31e-05	2.31e-05	2.35e-05	2.4e-05	2.79e-05	2.255e-05	2.01e-05	2.82333e-05	2.51333e-05	0.323	-0.169	-0.165
Q8I355	PLAF7	PF3D7_0909700	FHA domain protein, putative	yes	15	3	1073.14	989.46	879.435	849.996	1233.26	1093.02	1165.44	577.742	676.762	614.144	0.000198	0.000187	0.000173	0.000169	0.000302	0.000272	0.000305	0.000134	0.000151	0.000148	0.0001925	0.000171	0.000293	0.000144333	0.606	-0.169	-1.02
Q8IIT2	PLAF7	PF3D7_1107100	nucleic acid binding protein, putative	yes	11	1	1100.08	1051.42	901.706	903.01	923.39	885.088	819.032	790.702	850.839	762.743	0.000203	0.000199	0.000178	0.00018	0.000226	0.00022	0.000215	0.000183	0.00019	0.000184	0.000201	0.000179	0.000220333	0.000185667	0.133	-0.169	-0.248
Q8IEN7	PLAF7	PF3D7_1307800	FHA domain-containing protein, putative	yes	6	3	408.107	402.01	360.447	319.198	299.831	297.397	283.08	282.348	279.19	243.683	7.54e-05	7.6e-05	7.1e-05	6.36e-05	7.34e-05	7.4e-05	7.42e-05	6.53e-05	6.24e-05	5.86e-05	7.57e-05	6.73e-05	7.38667e-05	6.21e-05	-0.035	-0.169	-0.25
Q8IKJ8	PLAF7	PF3D7_1463900	EF-hand calcium-binding domain-containing protein, putative	yes	7		536.246	607.306	465.434	494.634	342.298	338.368	354.907	520.859	470.542	460.092	9.91e-05	0.000115	9.17e-05	9.85e-05	8.38e-05	8.42e-05	9.3e-05	0.00012	0.000105	0.000111	0.00010705	9.51e-05	8.7e-05	0.000112	-0.297	-0.169	0.366
Q8I4Z1	PLAF7	PF3D7_1243900	double C2-like domain-containing protein	yes	6		271.543	315.926	266.485	227.43	168.565	151.124	162.013	141.806	143.946	133.384	5.02e-05	5.97e-05	5.25e-05	4.53e-05	4.13e-05	3.76e-05	4.24e-05	3.28e-05	3.22e-05	3.21e-05	5.495e-05	4.89e-05	4.04333e-05	3.23667e-05	-0.442	-0.168	-0.322
Q8IB72	PLAF7	PF3D7_0823800	DnaJ protein, putative	yes	5	3	342.661	380.508	279.868	327.622	424.827	436.494	435.241	314.163	253.199	365.756	6.33e-05	7.19e-05	5.51e-05	6.52e-05	0.000104	0.000109	0.000114	7.27e-05	5.66e-05	8.8e-05	6.76e-05	6.015e-05	0.000109	7.24333e-05	0.688	-0.167	-0.588
Q8ILQ1	PLAF7	PF3D7_1419900	YTH domain-containing protein, putative	yes	5		332.195	339.015	284.924	279.188	200.515	216.513	211.762	180.851	197.73	162.052	6.14e-05	6.41e-05	5.61e-05	5.56e-05	4.91e-05	5.39e-05	5.55e-05	4.18e-05	4.42e-05	3.9e-05	6.275e-05	5.585e-05	5.28333e-05	4.16667e-05	-0.248	-0.167	-0.342
O77306	PLAF7	PF3D7_0302100	serine/threonine protein kinase	yes	18	9	2210.5	1884.73	1936.48	1505.21	1250.68	1049.45	1139.11	1393.81	1522.1	1339.56	0.000408	0.000356	0.000382	0.0003	0.000306	0.000261	0.000298	0.000322	0.00034	0.000322	0.000382	0.000341	0.000288333	0.000328	-0.406	-0.166	0.186
Q8IBU5	PLAF7	PF3D7_0715500	ATP synthase subunit epsilon, mitochondrial, putative	yes	4		392.798	568.615	354.672	455.001	194.345	214.595	162.492	363.739	258.412	282.364	7.26e-05	0.000107	6.99e-05	9.06e-05	4.76e-05	5.34e-05	4.26e-05	8.41e-05	5.77e-05	6.8e-05	8.98e-05	8.025e-05	4.78667e-05	6.99333e-05	-0.911	-0.166	0.548
Q8IIV3	PLAF7	PF3D7_1104900	calcium/calmodulin-dependent protein kinase, putative	yes	8		760.352	723.935	647.986	600.143	328.001	305.508	259.789	668.922	802.486	697.144	0.00014	0.000137	0.000128	0.00012	8.03e-05	7.6e-05	6.81e-05	0.000155	0.000179	0.000168	0.0001385	0.000124	7.48e-05	0.000167333	-0.89	-0.166	1.16
Q8I5Y2	PLAF7	PF3D7_1206300	conserved Plasmodium protein, unknown function	yes	27	7	2156.84	1903.56	1720.74	1691.11	1708.55	1614.57	1731.18	1838.43	2117.56	1818.35	0.000398	0.00036	0.000339	0.000337	0.000418	0.000402	0.000453	0.000425	0.000473	0.000438	0.000379	0.000338	0.000424333	0.000445333	0.163	-0.166	0.069
Q8I5M4	PLAF7	PF3D7_1218400	triose or hexose phosphate/phosphate translocator, putative	yes	4		303.119	289.594	247.605	250.72	143.164	141.563	172.271	229.549	228.444	227.283	5.6e-05	5.47e-05	4.88e-05	4.99e-05	3.51e-05	3.52e-05	4.51e-05	5.31e-05	5.1e-05	5.47e-05	5.535e-05	4.935e-05	3.84667e-05	5.29333e-05	-0.525	-0.166	0.461
Q8I4W5	PLAF7	PF3D7_1246700	conserved Plasmodium protein, unknown function	yes	5		752.208	752.98	629.5	636.224	253.664	234.123	278.017	308.319	311.648	292.005	0.000139	0.000142	0.000124	0.000127	6.21e-05	5.83e-05	7.28e-05	7.13e-05	6.96e-05	7.03e-05	0.0001405	0.0001255	6.44e-05	7.04e-05	-1.13	-0.166	0.129
Q8ID14	PLAF7	PF3D7_1369600	conserved Plasmodium protein, unknown function	yes	15		1386.64	1378.56	1194.46	1130.51	990.431	854.452	914.453	1037.63	1003.9	895.057	0.000256	0.00026	0.000235	0.000225	0.000243	0.000213	0.00024	0.00024	0.000224	0.000215	0.000258	0.00023	0.000232	0.000226333	-0.158	-0.166	-0.031
O96268	PLAF7	PF3D7_0219100	conserved protein, unknown function	yes	4		359.403	371.302	306.404	308.564	262.443	292.427	227.931	245.379	249.741	288.795	6.64e-05	7.02e-05	6.04e-05	6.14e-05	6.43e-05	7.28e-05	5.97e-05	5.68e-05	5.58e-05	6.95e-05	6.83e-05	6.09e-05	6.56e-05	6.07e-05	-0.058	-0.165	-0.112
Q9U0I5	PLAF7	PF3D7_0410300	protein phosphatase PPM1, putative	yes	20	1	2055.3	1557.22	1752.03	1285.4	1941.67	1613.27	1545.11	1308.19	1233.6	1287.79	0.00038	0.000294	0.000345	0.000256	0.000475	0.000401	0.000405	0.000303	0.000276	0.00031	0.000337	0.0003005	0.000427	0.000296333	0.342	-0.165	-0.529
Q8I3I6	PLAF7	PF3D7_0528100	AP-1 complex subunit beta, putative	yes	43	2	5461.21	5247.13	4551.45	4453.69	3489.5	3468.89	3306.89	3478.24	3574.08	3483.7	0.00101	0.000991	0.000897	0.000887	0.000854	0.000863	0.000866	0.000805	0.000799	0.000838	0.0010005	0.000892	0.000861	0.000814	-0.216	-0.165	-0.082
O96133	PLAF7	PF3D7_0203000	repetitive organellar protein, putative	yes	90	2	9864.21	9453.85	7936.07	8321.94	9439.74	9133.73	8785.45	8307.28	8490.25	7571.28	0.00182	0.00179	0.00156	0.00166	0.00231	0.00227	0.0023	0.00192	0.0019	0.00182	0.001805	0.00161	0.00229333	0.00188	0.347	-0.164	-0.288
Q9U0M8	PLAF7	PF3D7_0113300	Plasmodium exported protein (hyp1), unknown function	yes	3		416.398	512.972	393.046	391.113	138.929	149.953	139.46	277.362	271.858	233.946	7.69e-05	9.69e-05	7.74e-05	7.79e-05	3.4e-05	3.73e-05	3.65e-05	6.42e-05	6.07e-05	5.63e-05	8.69e-05	7.765e-05	3.59333e-05	6.04e-05	-1.27	-0.163	0.748
Q8I1U9	PLAF7	PF3D7_0413800	50S ribosomal protein L10, putative	yes	6		404.57	346.855	325.099	307.587	240.327	244.43	236.618	335.463	334.294	374.895	7.47e-05	6.55e-05	6.4e-05	6.13e-05	5.88e-05	6.08e-05	6.2e-05	7.76e-05	7.47e-05	9.02e-05	7.01e-05	6.265e-05	6.05333e-05	8.08333e-05	-0.212	-0.163	0.417
O97231	PLAF7	PF3D7_0304400	60S ribosomal protein L44	yes	4		347.896	271.824	291.503	230.711	324.38	256.437	271.056	208.779	218.934	206.266	6.43e-05	5.14e-05	5.74e-05	4.59e-05	7.94e-05	6.38e-05	7.1e-05	4.83e-05	4.89e-05	4.96e-05	5.785e-05	5.165e-05	7.14e-05	4.89333e-05	0.305	-0.162	-0.545
O77345	PLAF7	PF3D7_0312300	26S proteasome regulatory subunit RPN12, putative	yes	7		1409.21	1360.03	1303.49	1032.04	964.948	834.328	798.24	1015.03	989.807	915.472	0.00026	0.000257	0.000257	0.000206	0.000236	0.000208	0.000209	0.000235	0.000221	0.00022	0.0002585	0.0002315	0.000217667	0.000225333	-0.249	-0.162	0.05
Q8I476	PLAF7	PF3D7_0502400	merozoite surface protein 8	yes	11		1382.87	1245.18	1143.05	1072.49	1487.65	1389.77	1528.04	771.292	756.707	790.967	0.000255	0.000235	0.000225	0.000214	0.000364	0.000346	0.0004	0.000178	0.000169	0.00019	0.000245	0.0002195	0.00037	0.000179	0.593	-0.162	-1.05
Q8I450	PLAF7	PF3D7_0505200	actin-like protein, putative	yes	15		1418.4	1334.41	1223.1	1098.09	956.848	818.229	842.038	734.576	783.937	691.216	0.000262	0.000252	0.000241	0.000219	0.000234	0.000204	0.000221	0.00017	0.000175	0.000166	0.000257	0.00023	0.000219667	0.000170333	-0.228	-0.162	-0.365
C6KSY6	PLAF7	PF3D7_0614500	60S ribosomal protein L19	yes	4		533.874	586.783	497.547	447.792	606.731	494.83	557.761	419.003	499.809	385.343	9.86e-05	0.000111	9.8e-05	8.92e-05	0.000149	0.000123	0.000146	9.69e-05	0.000112	9.27e-05	0.0001048	9.36e-05	0.000139333	0.000100533	0.411	-0.162	-0.471
Q8I448	PLAF7	PF3D7_0505400	conserved Plasmodium protein, unknown function	yes	4		448.074	456.168	386.813	376.457	296.715	286.902	263.625	275.001	318.745	273.04	8.28e-05	8.62e-05	7.62e-05	7.5e-05	7.27e-05	7.14e-05	6.91e-05	6.36e-05	7.12e-05	6.57e-05	8.45e-05	7.56e-05	7.10667e-05	6.68333e-05	-0.25	-0.161	-0.088
Q8IJB9	PLAF7	PF3D7_1028500	partial CSTF domain-containing protein, putative	yes	6	1	462.591	489.171	378.144	424.952	354.347	363.964	305.541	263.884	294.71	234.256	8.55e-05	9.24e-05	7.45e-05	8.46e-05	8.68e-05	9.06e-05	8e-05	6.1e-05	6.58e-05	5.64e-05	8.895e-05	7.955e-05	8.58e-05	6.10667e-05	-0.052	-0.161	-0.49
Q8IJB1	PLAF7	PF3D7_1029400	LEM3/CDC50 family protein, putative	yes	7	1	624.228	633.508	516.094	544.79	385.116	336.078	470.952	639.874	584.481	605.518	0.000115	0.00012	0.000102	0.000108	9.43e-05	8.36e-05	0.000123	0.000148	0.000131	0.000146	0.0001175	0.000105	0.0001003	0.000141667	-0.227	-0.161	0.494
Q8IJA2	PLAF7	PF3D7_1030300	conserved Plasmodium protein, unknown function	yes	5		311.261	308.802	244.174	278.771	225.851	249.124	224.715	129.217	125.78	135.084	5.75e-05	5.83e-05	4.81e-05	5.55e-05	5.53e-05	6.2e-05	5.89e-05	2.99e-05	2.81e-05	3.25e-05	5.79e-05	5.18e-05	5.87333e-05	3.01667e-05	0.02	-0.161	-0.961
Q8ILL3	PLAF7	PF3D7_1424100	60S ribosomal protein L5, putative	yes	38		4092.84	4609.63	3916.86	3431.61	4312.59	3825.35	3827.75	3400.83	3612.9	3273.79	0.000756	0.000871	0.000772	0.000683	0.00106	0.000952	0.001	0.000787	0.000807	0.000788	0.0008135	0.0007275	0.001004	0.000794	0.303	-0.161	-0.338
Q8IKM1	PLAF7	PF3D7_1461100	conserved Plasmodium protein, unknown function	yes	16		1654.92	1783.98	1488.5	1415.33	1226.75	1155.67	1260.4	1482.08	1504.62	1402.19	0.000306	0.000337	0.000293	0.000282	0.0003	0.000288	0.00033	0.000343	0.000336	0.000337	0.0003215	0.0002875	0.000306	0.000338667	-0.071	-0.161	0.147
O96228	PLAF7	PF3D7_0214800	conserved Plasmodium membrane protein, unknown function	yes	4	1	182.949	160.174	154.635	134.899	515.561	469.123	559.971	166.974	159.428	163.726	3.38e-05	3.03e-05	3.05e-05	2.69e-05	0.000126	0.000117	0.000147	3.86e-05	3.56e-05	3.94e-05	3.205e-05	2.87e-05	0.00013	3.78667e-05	2.02	-0.16	-1.78
C0H4N2	PLAF7	PF3D7_0717200	conserved Plasmodium protein, unknown function	yes	7		707.784	746.604	651.279	577.647	296.063	264.085	314.758	422.841	473.605	528.327	0.000131	0.000141	0.000128	0.000115	7.25e-05	6.57e-05	8.25e-05	9.78e-05	0.000106	0.000127	0.000136	0.0001215	7.35667e-05	0.000110267	-0.886	-0.16	0.584
C6S3C8	PLAF7	PF3D7_1017300	golgi re-assembly stacking protein 1, golgi re-assembly stacking protein 2	yes	14	1	1556.66	1277.52	1175.39	1214.76	687.739	622.137	654.881	1483	1702.76	1500.52	0.000288	0.000241	0.000232	0.000242	0.000168	0.000155	0.000172	0.000343	0.00038	0.000361	0.0002645	0.000237	0.000165	0.000361333	-0.681	-0.16	1.13
Q8IHZ4	PLAF7	PF3D7_1137100	mitochondrial ribosomal protein S9 precursor, putative	yes	4		202.152	238.416	204.264	168.311	112.525	102.495	102.668	120.572	124.897	118.238	3.73e-05	4.5e-05	4.02e-05	3.35e-05	2.76e-05	2.55e-05	2.69e-05	2.79e-05	2.79e-05	2.85e-05	4.115e-05	3.685e-05	2.66667e-05	2.81e-05	-0.628	-0.16	0.076
Q8IET1	PLAF7	PF3D7_1303400	LisH domain-containing protein, putative	yes	8	2	1035.67	938.636	790.411	874.781	391.591	399.904	365.836	316.426	317.067	309.135	0.000191	0.000177	0.000156	0.000174	9.59e-05	9.95e-05	9.58e-05	7.32e-05	7.08e-05	7.44e-05	0.000184	0.000165	9.70667e-05	7.28e-05	-0.925	-0.16	-0.415
Q8I6Z5	PLAF7	PF3D7_1323500	plasmepsin V	yes	12		806.194	862.5	663.405	745.058	576.185	544.453	537.518	572.291	495.768	548.231	0.000149	0.000163	0.000131	0.000148	0.000141	0.000135	0.000141	0.000132	0.000111	0.000132	0.000156	0.0001395	0.000139	0.000125	-0.165	-0.16	-0.154
Q8IDA7	PLAF7	PF3D7_1359800	ADP-ribosylation factor, putative	yes	1		104.055	119.732	103.756	85.446	84.0579	81.5723	93.8118	88.9274	112.723	85.2301	1.92e-05	2.26e-05	2.04e-05	1.7e-05	2.06e-05	2.03e-05	2.46e-05	2.06e-05	2.52e-05	2.05e-05	2.09e-05	1.87e-05	2.18333e-05	2.21e-05	0.06	-0.16	0.018
Q8ILN5	PLAF7	PF3D7_1421500	mitochondrial import inner membrane translocase subunit TIM8, putative	yes	6		701.299	937.058	777.533	608.93	380.296	290.323	289.314	595.975	549.663	402.452	0.00013	0.000177	0.000153	0.000121	9.31e-05	7.22e-05	7.58e-05	0.000138	0.000123	9.69e-05	0.0001535	0.000137	8.03667e-05	0.0001193	-0.931	-0.16	0.568
Q9U0N4	PLAF7	PF3D7_0112200	multidrug resistance-associated protein 1	yes	19	3	2310.97	2438.22	1968.78	2043.38	483.774	405.234	713.339	837.347	687.514	875.922	0.000427	0.000461	0.000388	0.000407	0.000118	0.000101	0.000187	0.000194	0.000154	0.000211	0.000444	0.0003975	0.000135333	0.000186333	-1.71	-0.159	0.459
Q8I2S2	PLAF7	PF3D7_0923400	conserved Plasmodium protein, unknown function	yes	26	5	2125.27	2325.38	1821.83	1939.89	1615.41	1723.52	1520.25	1577.94	1583.19	1397.78	0.000393	0.000439	0.000359	0.000386	0.000396	0.000429	0.000398	0.000365	0.000354	0.000336	0.000416	0.0003725	0.000407667	0.000351667	-0.03	-0.159	-0.213
Q8I1U2	PLAF7	PF3D7_0414600	acylated pleckstrin-homology domain-containing protein, putative	yes	3	1	393.133	369.896	332.116	313.064	341.032	336.335	336.937	243.133	257.46	262.179	7.26e-05	6.99e-05	6.54e-05	6.23e-05	8.35e-05	8.37e-05	8.83e-05	5.62e-05	5.75e-05	6.31e-05	7.125e-05	6.385e-05	8.51667e-05	5.89333e-05	0.257	-0.158	-0.53
Q8I4R9	PLAF7	PF3D7_1251500	ATP-dependent RNA helicase DRS1, putative	yes	1		234.644	224.181	202.571	185.442	57.3956	71.8864	76.5321	39.6263	54.2428	59.1316	4.34e-05	4.24e-05	3.99e-05	3.69e-05	1.41e-05	1.79e-05	2e-05	9.17e-06	1.21e-05	1.42e-05	4.29e-05	3.84e-05	1.73333e-05	1.18233e-05	-1.31	-0.158	-0.55
Q8ID65	PLAF7	PF3D7_1364200	conserved Plasmodium protein, unknown function	yes	23	2	2978.54	3037.57	2608.71	2477.15	1465.49	1492.43	1397.94	1184.67	1282.84	1233.22	0.00055	0.000574	0.000514	0.000493	0.000359	0.000371	0.000366	0.000274	0.000287	0.000297	0.000562	0.0005035	0.000365333	0.000286	-0.621	-0.158	-0.355
C6KT20	PLAF7	PF3D7_0618000	conserved Plasmodium membrane protein, unknown function	yes	27	4	1912.04	2222	1735.85	1764.68	1514.67	1293.26	1569.77	3048.48	2359.14	2696.53	0.000353	0.00042	0.000342	0.000351	0.000371	0.000322	0.000411	0.000705	0.000527	0.000649	0.0003865	0.0003465	0.000368	0.000627	-0.071	-0.157	0.769
Q8I611	PLAF7	PF3D7_1203400	major facilitator superfamily domain-containing protein, putative	yes	7	1	544.5	583.718	455.002	499.448	220.46	213.601	263.437	586.425	554.898	536.27	0.000101	0.00011	8.96e-05	9.95e-05	5.4e-05	5.31e-05	6.9e-05	0.000136	0.000124	0.000129	0.0001055	9.455e-05	5.87e-05	0.000129667	-0.845	-0.157	1.14
Q8IER5	PLAF7	PF3D7_1305100	conserved Plasmodium protein, unknown function	yes	1	1	113.17	115.479	105.941	87.5929	69.1451	72.6187	61.4331	64.6256	63.6921	60.6656	2.09e-05	2.18e-05	2.09e-05	1.74e-05	1.69e-05	1.81e-05	1.61e-05	1.49e-05	1.42e-05	1.46e-05	2.135e-05	1.915e-05	1.70333e-05	1.45667e-05	-0.327	-0.157	-0.223
C6S3H2	PLAF7	PF3D7_1403100	condensin complex subunit 1, putative	yes	30	2	3648.5	3384.32	2869.21	3078.69	1086.22	1052.24	1099.53	1834.81	1921.61	1936.69	0.000674	0.000639	0.000565	0.000613	0.000266	0.000262	0.000288	0.000424	0.000429	0.000466	0.0006565	0.000589	0.000272	0.000439667	-1.27	-0.157	0.694
Q8IL32	PLAF7	PF3D7_1443900	heat shock protein 90, putative	yes	83		14869.4	15178.1	12500.6	12920	4089.94	4099.59	4340.54	3552.8	3485.68	3804.9	0.00275	0.00287	0.00246	0.00257	0.001	0.00102	0.00114	0.000822	0.000779	0.000916	0.00281	0.002515	0.00105333	0.000839	-1.41	-0.157	-0.328
Q8IL13	PLAF7	PF3D7_1445900	ATP-dependent RNA helicase DDX5, putative	yes	38		4268.79	4280.19	3738.33	3497.02	3565.1	2887.48	2872.94	4028.54	4092.47	3420.95	0.000789	0.000809	0.000736	0.000696	0.000873	0.000718	0.000753	0.000932	0.000914	0.000823	0.000799	0.000716	0.000781333	0.000889667	-0.032	-0.157	0.188
Q9NFE6	PLAF7	PF3D7_0310600	eukaryotic translation initiation factor 3 subunit K, putative, unspecified product	yes	17		2060.15	2373.03	1957.84	1799.94	1717.86	1408.36	1582.46	1996.1	1781.24	1708.98	0.000381	0.000448	0.000386	0.000358	0.000421	0.00035	0.000415	0.000462	0.000398	0.000411	0.0004145	0.000372	0.000395333	0.000423667	-0.069	-0.156	0.1
Q8I1T0	PLAF7	PF3D7_0415700	conserved Plasmodium protein, unknown function	yes	4		338.596	352.404	315.158	270.276	233.507	214.01	238.041	222.563	252.754	201.689	6.26e-05	6.66e-05	6.21e-05	5.38e-05	5.72e-05	5.32e-05	6.24e-05	5.15e-05	5.65e-05	4.85e-05	6.46e-05	5.795e-05	5.76e-05	5.21667e-05	-0.165	-0.156	-0.143
Q8IAX5	PLAF7	PF3D7_0813900	40S ribosomal protein S16, putative	yes	9		1027.89	1072.04	956.393	822.602	961.461	945.736	971.067	790.894	887.34	845.306	0.00019	0.000203	0.000188	0.000164	0.000235	0.000235	0.000254	0.000183	0.000198	0.000203	0.0001965	0.000176	0.000241333	0.000194667	0.301	-0.156	-0.311
Q8I2P1	PLAF7	PF3D7_0926800	conserved Plasmodium protein, unknown function	yes	3	3	554.822	554.148	460.34	478.669	71.2642	73.9079	74.6736	83.5246	91.1558	102.062	0.000103	0.000105	9.07e-05	9.53e-05	1.75e-05	1.84e-05	1.96e-05	1.93e-05	2.04e-05	2.46e-05	0.000104	9.3e-05	1.85e-05	2.14333e-05	-2.49	-0.156	0.214
Q8IIH7	PLAF7	PF3D7_1119000	acyl-CoA-binding protein, putative	yes	9	2	1023.24	1181.57	968.696	900.265	511.19	503.657	572.581	615.348	586.757	555.305	0.000189	0.000223	0.000191	0.000179	0.000125	0.000125	0.00015	0.000142	0.000131	0.000134	0.000206	0.000185	0.000133333	0.000135667	-0.627	-0.156	0.024
Q8I5L4	PLAF7	PF3D7_1219600	aminophospholipid-transporting P-ATPase	yes	15	2	1330.67	1366.15	1117.59	1166.03	872.696	717.633	1030.54	1090.99	955.133	1054.35	0.000246	0.000258	0.00022	0.000232	0.000214	0.000179	0.00027	0.000252	0.000213	0.000254	0.000252	0.000226	0.000221	0.000239667	-0.191	-0.156	0.12
Q8I490	PLAF7	PF3D7_0501000	Plasmodium exported protein, unknown function	yes	24		3622.08	4251.97	3433.29	3243.53	1352.02	1244.73	1363.36	2728.87	2397	2263.57	0.000669	0.000803	0.000676	0.000646	0.000331	0.00031	0.000357	0.000631	0.000536	0.000545	0.000736	0.000661	0.000332667	0.000570667	-1.15	-0.155	0.778
Q8I364	PLAF7	PF3D7_0908800	mitochondrial carrier protein, putative	yes	3		145.009	176.031	133.726	138.561	87.9853	74.0494	106.929	113.716	91.9744	101.179	2.68e-05	3.33e-05	2.63e-05	2.76e-05	2.15e-05	1.84e-05	2.8e-05	2.63e-05	2.06e-05	2.44e-05	3.005e-05	2.695e-05	2.26333e-05	2.37667e-05	-0.406	-0.155	0.067
Q8IK00	PLAF7	PF3D7_1003700	MKT1 domain-containing protein, putative	yes	4		316.465	309.057	268.684	261.595	236.13	199.136	207.457	268.617	281.579	274.079	5.85e-05	5.84e-05	5.29e-05	5.21e-05	5.78e-05	4.95e-05	5.43e-05	6.21e-05	6.29e-05	6.6e-05	5.845e-05	5.25e-05	5.38667e-05	6.36667e-05	-0.116	-0.154	0.24
C0H4K4	PLAF7	PF3D7_0704100	conserved Plasmodium membrane protein, unknown function	yes	55	9	7894.35	8454.96	7052.29	6828.31	986.585	1079.35	1347.8	4401.45	4672.77	4571.09	0.00146	0.0016	0.00139	0.00136	0.000242	0.000269	0.000353	0.00102	0.00104	0.0011	0.00153	0.001375	0.000288	0.00105333	-2.41	-0.153	1.87
Q76NM4	PLAF7	PF3D7_1320600	ras-related protein Rab-11A	yes	13	1	1439.15	1426.47	1136.22	1293.18	1237.17	1304.58	1230.78	1512.4	1244.81	1397.28	0.000266	0.00027	0.000224	0.000258	0.000303	0.000325	0.000322	0.00035	0.000278	0.000336	0.000268	0.000241	0.000316667	0.000321333	0.242	-0.153	0.022
Q8IIX6	PLAF7	PF3D7_1102400	phosphopantothenate--cysteine ligase, putative	yes	5		458.309	417.096	369.291	373.346	279.468	281.054	257.915	205.704	233.935	240.868	8.47e-05	7.88e-05	7.28e-05	7.43e-05	6.84e-05	6.99e-05	6.76e-05	4.76e-05	5.23e-05	5.8e-05	8.175e-05	7.355e-05	6.86333e-05	5.26333e-05	-0.252	-0.152	-0.384
Q8IIB2	PLAF7	PF3D7_1125100	conserved Apicomplexan protein, unknown function	yes	14		1663.69	1558.05	1339.28	1394.01	803.223	712.543	810.485	1049.96	1108.04	1090.48	0.000307	0.000294	0.000264	0.000278	0.000197	0.000177	0.000212	0.000243	0.000248	0.000262	0.0003005	0.000271	0.000195333	0.000251	-0.623	-0.152	0.361
Q8I5D2	PLAF7	PF3D7_1228600	merozoite surface protein 9	yes	156		25780.1	25408.3	22575.5	20881.9	9398.61	8347.26	7865.6	14875.9	13859.4	12358.2	0.00476	0.0048	0.00445	0.00416	0.0023	0.00208	0.00206	0.00344	0.0031	0.00297	0.00478	0.004305	0.00214667	0.00317	-1.16	-0.152	0.563
Q8IDU6	PLAF7	PF3D7_1338700	conserved Plasmodium protein, unknown function	yes	18	3	3317.69	3299.44	2778.05	2841.14	798.154	888.845	771.695	679.207	699.388	715.465	0.000613	0.000623	0.000547	0.000566	0.000195	0.000221	0.000202	0.000157	0.000156	0.000172	0.000618	0.0005565	0.000206	0.000161667	-1.58	-0.152	-0.35
Q8IDP0	PLAF7	PF3D7_1345600	inner membrane complex protein	yes	8	2	1318.03	1494.05	1227.01	1162.95	269.145	260.712	367.871	997.53	959.832	1115.72	0.000244	0.000282	0.000242	0.000232	6.59e-05	6.49e-05	9.64e-05	0.000231	0.000214	0.000269	0.000263	0.000237	7.57333e-05	0.000238	-1.8	-0.152	1.65
C6KSW6	PLAF7	PF3D7_0612200	leucine-rich repeat protein	yes	48	5	8028.53	7752.16	6725.21	6682.17	1015.65	956.365	1143.6	1519.93	1810.41	1680.72	0.00148	0.00146	0.00132	0.00133	0.000249	0.000238	0.0003	0.000352	0.000405	0.000404	0.00147	0.001325	0.000262333	0.000387	-2.49	-0.151	0.562
Q8IB88	PLAF7	PF3D7_0825500	protein KRI1, putative	yes	10		1360.51	1397.06	1150.71	1192.39	567.285	564.59	539.863	573.222	566.545	590.872	0.000251	0.000264	0.000227	0.000237	0.000139	0.00014	0.000141	0.000133	0.000127	0.000142	0.0002575	0.000232	0.00014	0.000134	-0.877	-0.151	-0.068
Q8I5L7	PLAF7	PF3D7_1219000	formin 2	yes	29	3	3748.6	3513.84	3048.85	3116.7	934.956	934.576	1000.93	1892.85	2065.82	1990.74	0.000693	0.000664	0.000601	0.000621	0.000229	0.000233	0.000262	0.000438	0.000462	0.000479	0.0006785	0.000611	0.000241333	0.000459667	-1.49	-0.151	0.93
Q8IEB2	PLAF7	PF3D7_1320100	ATP-dependent Clp protease adapter protein ClpS	yes	2		230.483	187.872	177.912	177.188	146.335	145.076	134.319	124.622	146.971	124.582	4.26e-05	3.55e-05	3.51e-05	3.53e-05	3.58e-05	3.61e-05	3.52e-05	2.88e-05	3.28e-05	3e-05	3.905e-05	3.52e-05	3.57e-05	3.05333e-05	-0.129	-0.151	-0.225
Q8ILV8	PLAF7	PF3D7_1413700	conserved Plasmodium protein, unknown function	yes	11	4	929.679	931.09	789.519	791.433	1042.84	959.642	917.985	811.435	879.291	766.213	0.000172	0.000176	0.000156	0.000158	0.000255	0.000239	0.00024	0.000188	0.000196	0.000184	0.000174	0.000157	0.000244667	0.000189333	0.494	-0.151	-0.37
O96184	PLAF7	PF3D7_0210100	60S ribosomal protein L37ae, putative	yes	7		902.066	950.848	841.386	734.993	909.644	870.665	723.755	818.504	909.358	718.446	0.000167	0.00018	0.000166	0.000146	0.000223	0.000217	0.00019	0.000189	0.000203	0.000173	0.0001735	0.000156	0.00021	0.000188333	0.276	-0.15	-0.154
O77315	PLAF7	PF3D7_0303300	DNA-directed RNA polymerases I, II, and III subunit RPABC2, putative	yes	1	1	30.9026	32.7699	27.2791	26.8594	21.6072	22.3473	13.0844	26.6898	23.8097	9.62615	5.71e-06	6.19e-06	5.37e-06	5.35e-06	5.29e-06	5.56e-06	3.43e-06	6.17e-06	5.32e-06	2.32e-06	5.95e-06	5.36e-06	4.76e-06	4.60333e-06	-0.322	-0.15	-0.048
Q8IFP5	PLAF7	PF3D7_0422100	transmembrane emp24 domain-containing protein, putative	yes	10		1079.69	946.569	859.541	861.617	698.377	528.022	644.352	749.852	666.203	797.64	0.000199	0.000179	0.000169	0.000172	0.000171	0.000131	0.000169	0.000173	0.000149	0.000192	0.000189	0.0001705	0.000157	0.000171333	-0.268	-0.15	0.126
Q8IB09	PLAF7	PF3D7_0817300	conserved Plasmodium protein, unknown function	yes	9	4	990.554	855.226	765.692	801.929	345.818	316.559	317.638	246.541	315.013	266.17	0.000183	0.000162	0.000151	0.00016	8.47e-05	7.88e-05	8.32e-05	5.7e-05	7.04e-05	6.41e-05	0.0001725	0.0001555	8.22333e-05	6.38333e-05	-1.07	-0.15	-0.365
Q8I302	PLAF7	PF3D7_0915000	type II NADH:ubiquinone oxidoreductase	yes	13		1351.78	1350.98	1104.24	1193.53	826.82	813.272	881.833	807.219	776.255	839.596	0.00025	0.000255	0.000218	0.000238	0.000202	0.000202	0.000231	0.000187	0.000173	0.000202	0.0002525	0.000228	0.000211667	0.000187333	-0.253	-0.15	-0.177
Q8I2X5	PLAF7	PF3D7_0917800	conserved Plasmodium protein, unknown function	yes	5		572.632	561.917	497.65	466.997	340.36	301.669	328.689	358.307	444.519	374.229	0.000106	0.000106	9.8e-05	9.3e-05	8.33e-05	7.51e-05	8.61e-05	8.29e-05	9.93e-05	9.01e-05	0.000106	9.55e-05	8.15e-05	9.07667e-05	-0.379	-0.15	0.155
Q8IE30	PLAF7	PF3D7_1329600	conserved Plasmodium protein, unknown function	yes	7		830.164	835.936	706.344	710.582	527.244	481.408	474.36	412.338	370.989	327.329	0.000153	0.000158	0.000139	0.000142	0.000129	0.00012	0.000124	9.54e-05	8.29e-05	7.88e-05	0.0001555	0.0001405	0.000124333	8.57e-05	-0.324	-0.15	-0.538
Q8I3G2	PLAF7	PF3D7_0530600	XAP-5 DNA binding protein, putative	yes	3	1	165.07	122.382	123.807	120.34	254.95	272.872	200.603	210.819	213.441	211.487	3.05e-05	2.31e-05	2.44e-05	2.4e-05	6.24e-05	6.79e-05	5.25e-05	4.88e-05	4.77e-05	5.09e-05	2.68e-05	2.42e-05	6.09333e-05	4.91333e-05	1.19	-0.149	-0.312
Q8IM22	PLAF7	PF3D7_1407200	conserved Plasmodium protein, unknown function	yes	7		791.265	864.975	561.124	847.043	1051.62	1213.02	1066.15	893.929	593.109	816.952	0.000146	0.000163	0.000111	0.000169	0.000258	0.000302	0.000279	0.000207	0.000133	0.000197	0.0001545	0.00014	0.000279667	0.000179	0.853	-0.149	-0.646
Q8IIX5	PLAF7	PF3D7_1102500	Plasmodium exported protein (PHISTb), unknown function	yes	2		162.096	180.063	146.311	145.122	99.7668	98.4702	105.222	104.345	104.954	112.084	2.99e-05	3.4e-05	2.88e-05	2.89e-05	2.44e-05	2.45e-05	2.76e-05	2.41e-05	2.35e-05	2.7e-05	3.195e-05	2.885e-05	2.55e-05	2.48667e-05	-0.327	-0.148	-0.037
Q8ILI8	PLAF7	PF3D7_1427600	CorA-like Mg2+ transporter protein, putative	yes	4		289.358	297.846	237.594	262.186	182.05	146.818	170.453	293.565	304.62	274.449	5.35e-05	5.63e-05	4.68e-05	5.22e-05	4.46e-05	3.65e-05	4.47e-05	6.79e-05	6.81e-05	6.61e-05	5.49e-05	4.95e-05	4.19333e-05	6.73667e-05	-0.388	-0.148	0.684
Q8IKV8	PLAF7	PF3D7_1451800	sortilin	yes	26	1	4231.33	4430.13	3617.11	3759.52	970.527	892.768	1196.7	2912.77	2563.37	2758.28	0.000782	0.000837	0.000713	0.000749	0.000238	0.000222	0.000313	0.000674	0.000573	0.000664	0.0008095	0.000731	0.000257667	0.000637	-1.65	-0.148	1.3
O96274	PLAF7	PF3D7_0219900	Plasmodium exported protein, unknown function	yes	2		87.2159	66.3471	67.2045	63.4486	580.499	622.675	591.055	61.2	53.7555	57.5156	1.61e-05	1.25e-05	1.32e-05	1.26e-05	0.000142	0.000155	0.000155	1.42e-05	1.2e-05	1.38e-05	1.43e-05	1.29e-05	0.000150667	1.33333e-05	3.39	-0.147	-3.5
O97318	PLAF7	PF3D7_0319500	RNA-binding protein, putative	yes	4	1	146.287	151.355	120.204	133.35	147.988	176.073	124.475	131.889	154.004	134.328	2.7e-05	2.86e-05	2.37e-05	2.66e-05	3.62e-05	4.38e-05	3.26e-05	3.05e-05	3.44e-05	3.23e-05	2.78e-05	2.515e-05	3.75333e-05	3.24e-05	0.433	-0.147	-0.212
C0H4L5	PLAF7	PF3D7_0706400	60S ribosomal protein L37	yes	5		465.655	420.04	416.279	338.285	469.246	475.957	390.191	354.713	369.837	326.788	8.6e-05	7.94e-05	8.2e-05	6.74e-05	0.000115	0.000118	0.000102	8.2e-05	8.26e-05	7.86e-05	8.27e-05	7.47e-05	0.000111667	8.10667e-05	0.436	-0.147	-0.464
Q8I5T2	PLAF7	PF3D7_1212000	glutathione peroxidase-like thioredoxin peroxidase	yes	13		1365.84	1568.07	1407.8	1094.91	649.773	608.572	632.081	628.178	581.027	621.309	0.000252	0.000296	0.000277	0.000218	0.000159	0.000151	0.000166	0.000145	0.00013	0.00015	0.000274	0.0002475	0.000158667	0.000141667	-0.789	-0.147	-0.165
O97243	PLAF7	PF3D7_0306100	conserved Plasmodium protein, unknown function	yes	22	3	2186.57	2194.91	1814.44	1920.53	1310.38	1246.62	1322.58	1243.09	1325.45	1132.09	0.000404	0.000415	0.000357	0.000382	0.000321	0.00031	0.000346	0.000288	0.000296	0.000272	0.0004095	0.0003695	0.000325667	0.000285333	-0.329	-0.146	-0.191
Q8IFN1	PLAF7	PF3D7_0423500	glideosome associated protein with multiple membrane spans 2	yes	9		544.366	532.999	462.401	456.294	551.239	466.535	665.78	784.621	809.308	906.764	0.000101	0.000101	9.11e-05	9.09e-05	0.000135	0.000116	0.000174	0.000181	0.000181	0.000218	0.000101	9.1e-05	0.000141667	0.000193333	0.495	-0.146	0.448
C0H5L3	PLAF7	PF3D7_1368300	conserved Plasmodium protein, unknown function	yes	3		340.358	397.028	256.932	371.473	239.478	285.747	234.915	236.72	200.299	230.638	6.29e-05	7.5e-05	5.06e-05	7.4e-05	5.86e-05	7.11e-05	6.15e-05	5.48e-05	4.48e-05	5.55e-05	6.895e-05	6.23e-05	6.37333e-05	5.17e-05	-0.113	-0.146	-0.303
C6KSW9	PLAF7	PF3D7_0612600	cytoplasmic tRNA 2-thiolation protein 1, putative	yes	1		44.5823	29.9331	35.751	27.7154	41.0175	32.7611	34.9019	29.5602	43.6871	40.3155	8.24e-06	5.66e-06	7.04e-06	5.52e-06	1e-05	8.15e-06	9.14e-06	6.84e-06	9.76e-06	9.7e-06	6.95e-06	6.28e-06	9.09667e-06	8.76667e-06	0.392	-0.145	-0.056
Q8I2R6	PLAF7	PF3D7_0924100	conserved Plasmodium protein, unknown function	yes	11		1225.73	1166.04	1008.63	1031.42	857.967	890.575	808.566	718.952	701.458	705.844	0.000226	0.00022	0.000199	0.000205	0.00021	0.000222	0.000212	0.000166	0.000157	0.00017	0.000223	0.000202	0.000214667	0.000164333	-0.059	-0.145	-0.385
Q8ILL7	PLAF7	PF3D7_1423500	conserved Plasmodium protein, unknown function	yes	3	2	341.579	362.784	281.669	319.259	24.7984	45.8246	46.9371	44.4528	56.8504	59.3876	6.31e-05	6.85e-05	5.55e-05	6.36e-05	6.07e-06	1.14e-05	1.23e-05	1.03e-05	1.27e-05	1.43e-05	6.58e-05	5.955e-05	9.92333e-06	1.24333e-05	-2.73	-0.145	0.324
Q8IL34	PLAF7	PF3D7_1443700	dephospho-CoA kinase, putative	yes	1		48.215	49.43	45.3789	38.0009	28.4397	22.971	29.163	41.066	24.319	27.9532	8.91e-06	9.34e-06	8.94e-06	7.57e-06	6.96e-06	5.72e-06	7.64e-06	9.5e-06	5.43e-06	6.73e-06	9.125e-06	8.255e-06	6.77333e-06	7.22e-06	-0.43	-0.145	0.092
O96174	PLAF7	PF3D7_0208800	conserved Plasmodium protein, unknown function	yes	11		1250.31	1477.13	1126.16	1204.41	685.539	719.079	814.034	888.46	826.968	813.336	0.000231	0.000279	0.000222	0.00024	0.000168	0.000179	0.000213	0.000206	0.000185	0.000196	0.000255	0.000231	0.000186667	0.000195667	-0.45	-0.144	0.066
O96259	PLAF7	PF3D7_0217900	conserved Plasmodium protein, unknown function	yes	18		1683.85	1863.18	1685.7	1346.52	2095.04	1960.87	1753.24	2378.61	1842.73	2014.76	0.000311	0.000352	0.000332	0.000268	0.000513	0.000488	0.000459	0.00055	0.000412	0.000485	0.0003315	0.0003	0.000486667	0.000482333	0.554	-0.144	-0.013
Q9U0J7	PLAF7	PF3D7_0408900	tRNA N6-adenosine threonylcarbamoyltransferase	yes	2		228.353	203.029	208.627	159.692	182.476	150.884	185.265	139.162	175.232	142.678	4.22e-05	3.84e-05	4.11e-05	3.18e-05	4.47e-05	3.75e-05	4.85e-05	3.22e-05	3.92e-05	3.43e-05	4.03e-05	3.645e-05	4.35667e-05	3.52333e-05	0.114	-0.144	-0.307
Q7K6A1	PLAF7	PF3D7_0925700	histone deacetylase 1	yes	6		365.497	461.308	346.103	360.372	257.517	254.491	256.359	259.072	220.334	244.938	6.75e-05	8.72e-05	6.82e-05	7.18e-05	6.31e-05	6.33e-05	6.72e-05	5.99e-05	4.92e-05	5.89e-05	7.735e-05	7e-05	6.45333e-05	5.6e-05	-0.262	-0.144	-0.203
Q8IJV0	PLAF7	PF3D7_1009500	metalloprotease, putative	yes	2		66.0735	60.1318	56.7032	51.0371	12.3021	18.7878	14.155	47.0739	49.336	47.8685	1.22e-05	1.14e-05	1.12e-05	1.02e-05	3.01e-06	4.67e-06	3.71e-06	1.09e-05	1.1e-05	1.15e-05	1.18e-05	1.07e-05	3.79667e-06	1.11333e-05	-1.63	-0.144	1.55
Q8IHZ3	PLAF7	PF3D7_1137200	apical exonemal protein	yes	6		1153.69	1123.31	989.822	954.443	697.729	618.384	725.417	762.063	790.058	716.437	0.000213	0.000212	0.000195	0.00019	0.000171	0.000154	0.00019	0.000176	0.000177	0.000172	0.0002125	0.0001925	0.000171667	0.000175	-0.31	-0.144	0.029
Q8I5I3	PLAF7	PF3D7_1223400	phospholipid-transporting ATPase, putative	yes	15	1	1242.08	1237.76	1039.53	1077.54	821.969	717.362	980.768	998.856	838.627	938.527	0.000229	0.000234	0.000205	0.000215	0.000201	0.000178	0.000257	0.000231	0.000187	0.000226	0.0002315	0.00021	0.000212	0.000214667	-0.126	-0.144	0.017
O96121	PLAF7	PF3D7_0201600	PHISTb domain-containing RESA-like protein 1	yes	9		1153.23	1044.95	939.943	936.646	360.555	291.431	396.724	660.151	707.601	639.781	0.000213	0.000197	0.000185	0.000187	8.83e-05	7.25e-05	0.000104	0.000153	0.000158	0.000154	0.000205	0.000186	8.82667e-05	0.000155	-1.22	-0.143	0.812
O96160	PLAF7	PF3D7_0207100	conserved Plasmodium protein, unknown function	yes	12	2	1946.57	1807.82	1571.02	1634.6	1661.48	1589.29	1630.16	1298.7	1333.2	1342.12	0.00036	0.000342	0.00031	0.000326	0.000407	0.000395	0.000427	0.0003	0.000298	0.000323	0.000351	0.000318	0.000409667	0.000307	0.225	-0.143	-0.416
Q8I3M5	PLAF7	PF3D7_0524000	karyopherin beta	yes	64		7598.89	6921.37	6263.26	6138.18	3475.88	3649.16	3135.86	4485.28	4944.12	4988.32	0.0014	0.00131	0.00123	0.00122	0.000851	0.000908	0.000821	0.00104	0.0011	0.0012	0.001355	0.001225	0.00086	0.00111333	-0.656	-0.143	0.373
Q8IBQ6	PLAF7	PF3D7_0719600	60S ribosomal protein L11a, putative	yes	8		510.801	514.437	489.312	386.91	498.967	506.002	454.754	401.815	382.464	365.156	9.44e-05	9.72e-05	9.64e-05	7.7e-05	0.000122	0.000126	0.000119	9.29e-05	8.55e-05	8.79e-05	9.58e-05	8.67e-05	0.000122333	8.87667e-05	0.354	-0.143	-0.464
Q8I6S4	PLAF7	PF3D7_0804800	peptidyl-prolyl cis-trans isomerase	yes	6		881.14	785.187	723.759	698.77	659.995	496.817	589.655	771.38	1000.79	531.48	0.000163	0.000148	0.000143	0.000139	0.000162	0.000124	0.000154	0.000178	0.000224	0.000128	0.0001555	0.000141	0.000146667	0.000176667	-0.086	-0.143	0.269
Q76NM2	PLAF7	PF3D7_1335900	thrombospondin-related anonymous protein	yes	3		364.184	355.421	294.105	320.331	147.6	159.21	154.823	229.86	242.693	225.911	6.73e-05	6.72e-05	5.79e-05	6.38e-05	3.61e-05	3.96e-05	4.06e-05	5.32e-05	5.42e-05	5.44e-05	6.725e-05	6.085e-05	3.87667e-05	5.39333e-05	-0.794	-0.143	0.476
Q8IDV6	PLAF7	PF3D7_1337700	conserved Plasmodium protein, unknown function	yes	15		1718.65	2021.18	1666.67	1530.87	1002.85	927.546	1056.14	1230.88	1327.39	1124.9	0.000318	0.000382	0.000328	0.000305	0.000246	0.000231	0.000277	0.000285	0.000297	0.000271	0.00035	0.0003165	0.000251333	0.000284333	-0.478	-0.143	0.178
Q8IL28	PLAF7	PF3D7_1444300	1-acyl-sn-glycerol-3-phosphate acyltransferase, putative	yes	3		449.1	378.665	344.342	362.009	410.349	357.455	440.849	304.884	275.485	319.67	8.3e-05	7.15e-05	6.78e-05	7.21e-05	0.0001	8.89e-05	0.000115	7.05e-05	6.16e-05	7.69e-05	7.725e-05	6.995e-05	0.0001013	6.96667e-05	0.396	-0.143	-0.545
Q8IKW3	PLAF7	PF3D7_1451300	E3 SUMO-protein ligase NSE2, putative	yes	4		444.288	559.79	406.899	451.585	253.323	272.138	261.001	328.167	317.692	261.49	8.21e-05	0.000106	8.02e-05	8.99e-05	6.2e-05	6.77e-05	6.84e-05	7.59e-05	7.1e-05	6.29e-05	9.405e-05	8.505e-05	6.60333e-05	6.99333e-05	-0.508	-0.143	0.083
C0H521	PLAF7	PF3D7_0906700	leucine-rich repeat protein	yes	5		475.967	478.579	431.204	385.088	379.638	346.751	339.743	389.833	389.196	402.506	8.79e-05	9.04e-05	8.5e-05	7.67e-05	9.3e-05	8.63e-05	8.9e-05	9.02e-05	8.7e-05	9.69e-05	8.915e-05	8.085e-05	8.94333e-05	9.13667e-05	0.004	-0.142	0.031
Q8IIT5	PLAF7	PF3D7_1106800	protein kinase, putative	yes	6		617.226	622.291	544.209	515.391	129.725	141.907	127.733	207.337	227.126	195.337	0.000114	0.000118	0.000107	0.000103	3.18e-05	3.53e-05	3.35e-05	4.8e-05	5.07e-05	4.7e-05	0.000116	0.000105	3.35333e-05	4.85667e-05	-1.79	-0.142	0.535
O77388	PLAF7	PF3D7_0316700	protein YOP1, putative	yes	11		1208.91	1156.57	974.65	1047.64	813.394	764.685	855.396	833.184	806.648	921.005	0.000223	0.000219	0.000192	0.000209	0.000199	0.00019	0.000224	0.000193	0.00018	0.000222	0.000221	0.0002005	0.000204333	0.000198333	-0.111	-0.141	-0.045
Q9U0K5	PLAF7	PF3D7_0408100	conserved Plasmodium protein, unknown function	yes	1		41.2259	37.3712	41.4594	25.8108	51.9828	43.289	31.8513	37.8392	48.4312	51.9759	7.62e-06	7.06e-06	8.17e-06	5.14e-06	1.27e-05	1.08e-05	8.34e-06	8.75e-06	1.08e-05	1.25e-05	7.34e-06	6.655e-06	1.06133e-05	1.06833e-05	0.532	-0.141	0.011
Q8I3A0	PLAF7	PF3D7_0904900	copper-transporting ATPase	yes	36	9	3430.01	3706.01	2951.18	3154.28	1713.09	1455.84	1884.13	4016.01	3543.29	3186.65	0.000634	0.0007	0.000581	0.000628	0.000419	0.000362	0.000494	0.000929	0.000792	0.000767	0.000667	0.0006045	0.000425	0.000829333	-0.65	-0.141	0.964
Q8I2R0	PLAF7	PF3D7_0924700	splicing factor 3A subunit 3, putative	yes	24		3062.35	3033.2	2621.15	2591.68	2602.62	2672.82	2475.96	2078.41	2011.49	1918.94	0.000566	0.000573	0.000516	0.000516	0.000637	0.000665	0.000649	0.000481	0.000449	0.000462	0.0005695	0.000516	0.000650333	0.000464	0.192	-0.141	-0.487
Q8IIK7	PLAF7	PF3D7_1115800	conserved Plasmodium protein, unknown function	yes	4		191.656	143.674	153.413	133.01	348.465	291.435	179.657	127.723	142.51	109.184	3.54e-05	2.71e-05	3.02e-05	2.65e-05	8.53e-05	7.25e-05	4.71e-05	2.95e-05	3.18e-05	2.63e-05	3.125e-05	2.835e-05	6.83e-05	2.92e-05	1.13	-0.141	-1.22
C0H5G2	PLAF7	PF3D7_1340700	ras-related protein Rab-11B	yes	8	1	948.218	888.283	757.811	812.786	588.668	549.079	572.234	737.843	642.205	765.423	0.000175	0.000168	0.000149	0.000162	0.000144	0.000137	0.00015	0.000171	0.000143	0.000184	0.0001715	0.0001555	0.000143667	0.000166	-0.257	-0.141	0.211
O97278	PLAF7	PF3D7_0319700	ABC transporter I family member 1, putative	yes	1	1	105.212	108.049	92.0776	90.5476	107.871	92.4571	115.187	102.898	86.5994	81.7933	1.94e-05	2.04e-05	1.81e-05	1.8e-05	2.64e-05	2.3e-05	3.02e-05	2.38e-05	1.93e-05	1.97e-05	1.99e-05	1.805e-05	2.65333e-05	2.09333e-05	0.413	-0.14	-0.341
Q8I3V1	PLAF7	PF3D7_0515700	glideosome-associated protein 40, putative	yes	9	1	1216.37	1255.31	1042.44	1073.71	1514.27	1287.56	1813.57	1952.69	1646.42	2042.24	0.000225	0.000237	0.000205	0.000214	0.000371	0.00032	0.000475	0.000452	0.000368	0.000491	0.000231	0.0002095	0.000388667	0.000437	0.751	-0.14	0.169
Q8IC27	PLAF7	PF3D7_0704300	conserved Plasmodium membrane protein, unknown function	yes	23	10	2768.32	2368.12	2219.18	2173.25	1076.26	847.422	998.865	2716.12	2871.04	2959.86	0.000511	0.000447	0.000437	0.000433	0.000264	0.000211	0.000262	0.000628	0.000641	0.000712	0.000479	0.000435	0.000245667	0.000660333	-0.967	-0.14	1.43
Q8IJU5	PLAF7	PF3D7_1010000	ribosomal protein L43, mitochondrial, putative	yes	2		277.663	270.587	228.887	240.202	120.148	134.098	144.658	115.961	111.999	121.114	5.13e-05	5.11e-05	4.51e-05	4.78e-05	2.94e-05	3.34e-05	3.79e-05	2.68e-05	2.5e-05	2.91e-05	5.12e-05	4.645e-05	3.35667e-05	2.69667e-05	-0.61	-0.14	-0.314
Q8IJ21	PLAF7	PF3D7_1039000	serine/threonine protein kinase, FIKK family	yes	15	1	1471.32	1399.69	1316.36	1141.61	1067.65	1057.34	958.317	1169.48	1195.99	1043.68	0.000272	0.000264	0.000259	0.000227	0.000261	0.000263	0.000251	0.000271	0.000267	0.000251	0.000268	0.000243	0.000258333	0.000263	-0.053	-0.14	0.025
Q8I642	PLAF7	PF3D7_1200200	rifin	yes	1		64.1097	61.73	50.0508	57.6249	35.2614	29.8885	34.8014	37.9344	43.7897	43.2073	1.18e-05	1.17e-05	9.86e-06	1.15e-05	8.63e-06	7.44e-06	9.12e-06	8.77e-06	9.78e-06	1.04e-05	1.175e-05	1.068e-05	8.39667e-06	9.65e-06	-0.485	-0.14	0.201
Q8IET7	PLAF7	PF3D7_1302800	40S ribosomal protein S7, putative	yes	8		1438	1265.07	1225.48	1088.35	1109.74	969.116	1052.47	1111.17	1283.64	1192.84	0.000266	0.000239	0.000241	0.000217	0.000272	0.000241	0.000276	0.000257	0.000287	0.000287	0.0002525	0.000229	0.000263	0.000277	0.059	-0.14	0.075
Q8ILL5	PLAF7	PF3D7_1423700	conserved Plasmodium protein, unknown function	yes	62	8	8689.53	8238.76	7347.12	7143.59	6282.6	5186.94	5221.04	5687.77	6088.26	5475.67	0.00161	0.00156	0.00145	0.00142	0.00154	0.00129	0.00137	0.00132	0.00136	0.00132	0.001585	0.001435	0.0014	0.00133333	-0.177	-0.14	-0.072
Q8I3M0	PLAF7	PF3D7_0524500	conserved Plasmodium protein, unknown function	yes	4	1	534.914	431.376	429.854	397.275	330.426	304.83	285.54	311.727	338.928	289.731	9.88e-05	8.15e-05	8.47e-05	7.91e-05	8.09e-05	7.58e-05	7.48e-05	7.21e-05	7.57e-05	6.97e-05	9.015e-05	8.19e-05	7.71667e-05	7.25e-05	-0.224	-0.139	-0.09
Q8IBF4	PLAF7	PF3D7_0730500	conserved Plasmodium protein, unknown function	yes	31	9	3788.73	3821.31	3112.54	3404.31	2172.45	2253.54	2169.21	2311.08	2494.66	2156.36	0.0007	0.000722	0.000613	0.000678	0.000532	0.000561	0.000568	0.000535	0.000557	0.000519	0.000711	0.0006455	0.000553667	0.000537	-0.361	-0.139	-0.044
Q8II93	PLAF7	PF3D7_1127000	protein phosphatase, putative	yes	10		953.684	864.767	773.63	782.814	705.707	581.48	669.473	636.079	621.602	611.181	0.000176	0.000163	0.000152	0.000156	0.000173	0.000145	0.000175	0.000147	0.000139	0.000147	0.0001695	0.000154	0.000164333	0.000144333	-0.048	-0.139	-0.186
C0H5F4	PLAF7	PF3D7_1335300	reticulocyte binding protein 2 homologue b	yes	2		38.6411	30.8152	28.0805	31.3318	66.2349	38.581	76.6557	85.6316	85.3584	78.3965	7.14e-06	5.82e-06	5.53e-06	6.24e-06	1.62e-05	9.6e-06	2.01e-05	1.98e-05	1.91e-05	1.89e-05	6.48e-06	5.885e-06	1.53e-05	1.92667e-05	1.24	-0.139	0.331
O77336	PLAF7	PF3D7_0310200	phd finger protein, putative	yes	6		543.389	532.104	433.989	487.364	244.28	264.611	242.061	262.078	243.723	314.043	0.0001	0.000101	8.55e-05	9.71e-05	5.98e-05	6.58e-05	6.34e-05	6.06e-05	5.45e-05	7.56e-05	0.0001005	9.13e-05	6.3e-05	6.35667e-05	-0.673	-0.138	0.012
Q8IB67	PLAF7	PF3D7_0823300	histone acetyltransferase GCN5	yes	51	8	5839.83	5744.01	4977.73	4950.6	3593.94	3228.43	3299.45	3743.91	3739.03	3299.44	0.00108	0.00109	0.000981	0.000986	0.00088	0.000803	0.000864	0.000866	0.000835	0.000794	0.001085	0.0009835	0.000849	0.000831667	-0.35	-0.138	-0.03
Q8I2W2	PLAF7	PF3D7_0919100	DnaJ protein, putative	yes	11		1036.44	910.104	813.878	852.848	742.061	689.519	797.496	677.679	583.968	676.02	0.000191	0.000172	0.00016	0.00017	0.000182	0.000172	0.000209	0.000157	0.00013	0.000163	0.0001815	0.000165	0.000187667	0.00015	0.044	-0.138	-0.321
Q8ID66	PLAF7	PF3D7_1364100	6-cysteine protein	yes	50		5787.83	5718.42	5176	4687.05	2712.02	2507.81	3189.71	3808.05	3622.65	3863.38	0.00107	0.00108	0.00102	0.000933	0.000664	0.000624	0.000836	0.000881	0.000809	0.00093	0.001075	0.0009765	0.000708	0.000873333	-0.603	-0.138	0.303
Q8I5T6	PLAF7	PF3D7_1211500	mitochondrial ribosomal protein S18 precursor, putative	yes	4		269.818	289.395	244.654	235.324	142.767	135.013	159.565	145.696	158.978	157.14	4.99e-05	5.47e-05	4.82e-05	4.69e-05	3.5e-05	3.36e-05	4.18e-05	3.37e-05	3.55e-05	3.78e-05	5.23e-05	4.755e-05	3.68e-05	3.56667e-05	-0.507	-0.137	-0.044
Q8IL47	PLAF7	PF3D7_1442400	conserved Plasmodium protein, unknown function	yes	7	3	796.464	661.337	653.068	596.404	376.983	314.306	360.833	399.207	519.846	399.312	0.000147	0.000125	0.000129	0.000119	9.23e-05	7.82e-05	9.45e-05	9.23e-05	0.000116	9.61e-05	0.000136	0.000124	8.83333e-05	0.000101467	-0.623	-0.137	0.201
Q8IK89	PLAF7	PF3D7_1474900	trailer hitch homolog, putative	yes	13	1	1594.97	1291.21	1241.62	1231.39	1280.33	1159.04	1113.81	1204.07	1334.18	1171.53	0.000295	0.000244	0.000245	0.000245	0.000314	0.000288	0.000292	0.000279	0.000298	0.000282	0.0002695	0.000245	0.000298	0.000286333	0.145	-0.137	-0.058
O96166	PLAF7	PF3D7_0207900	serine repeat antigen 2	yes	18		2333.52	2362.26	2164.62	1867.2	1398.04	1224.83	1285.12	1831.19	1753.04	1463.09	0.000431	0.000446	0.000426	0.000372	0.000342	0.000305	0.000337	0.000424	0.000392	0.000352	0.0004385	0.000399	0.000328	0.000389333	-0.42	-0.136	0.247
O77327	PLAF7	PF3D7_0308900	splicing factor 3B subunit 1, putative	yes	23	1	3018.97	3020.85	2475.87	2706.17	2442.15	2583.15	2233.95	1917.13	2056.18	1798.42	0.000558	0.000571	0.000488	0.000539	0.000598	0.000643	0.000585	0.000443	0.000459	0.000433	0.0005645	0.0005135	0.000608667	0.000445	0.109	-0.136	-0.451
C0H513	PLAF7	PF3D7_0902000	serine/threonine protein kinase, FIKK family	yes	3		182.77	191.9	167.485	154.198	195.003	194.027	170.263	154.087	154.513	120.905	3.38e-05	3.63e-05	3.3e-05	3.07e-05	4.78e-05	4.83e-05	4.46e-05	3.56e-05	3.45e-05	2.91e-05	3.505e-05	3.185e-05	4.69e-05	3.30667e-05	0.421	-0.136	-0.503
Q8IJG6	PLAF7	PF3D7_1023900	chromodomain-helicase-DNA-binding protein 1 homolog, putative	yes	89	25	16402.4	15492.6	13509.6	13860.3	4862.38	4515.92	4986.91	4172.36	4301.83	4410.2	0.00303	0.00293	0.00266	0.00276	0.00119	0.00112	0.00131	0.000965	0.000961	0.00106	0.00298	0.00271	0.00120667	0.000995333	-1.3	-0.136	-0.277
Q8IJ50	PLAF7	PF3D7_1035800	probable protein, unknown function	yes	2		304.975	194.449	220.022	207.734	264.517	238.697	186.425	101.629	104.525	107.766	5.63e-05	3.67e-05	4.33e-05	4.14e-05	6.48e-05	5.94e-05	4.88e-05	2.35e-05	2.34e-05	2.59e-05	4.65e-05	4.235e-05	5.76667e-05	2.42667e-05	0.309	-0.136	-1.25
Q8I5S4	PLAF7	PF3D7_1212900	bromodomain protein 2, putative	yes	27	5	4398.71	4907.26	3870.55	4120.19	1532.81	1485.1	1465.57	1666.07	1672.06	1486.03	0.000813	0.000927	0.000763	0.00082	0.000375	0.00037	0.000384	0.000385	0.000374	0.000358	0.00087	0.0007915	0.000376333	0.000372333	-1.21	-0.136	-0.016
Q8ILP3	PLAF7	PF3D7_1420700	surface protein P113	yes	164	12	16623.5	15343.7	13752.7	13670.8	8828.34	8429.13	9209.24	9030.28	8848.12	8757.81	0.00307	0.0029	0.00271	0.00272	0.00216	0.0021	0.00241	0.00209	0.00198	0.00211	0.002985	0.002715	0.00222333	0.00206	-0.425	-0.136	-0.112
Q8IKS3	PLAF7	PF3D7_1455500	AP-1 complex subunit gamma, putative	yes	24	1	2442.42	2412.35	2129.45	2037.63	1169.02	1096.33	1055.49	1441.23	1654.96	1525.43	0.000451	0.000456	0.00042	0.000406	0.000286	0.000273	0.000276	0.000333	0.00037	0.000367	0.0004535	0.000413	0.000278333	0.000356667	-0.703	-0.136	0.357
O96201	PLAF7	PF3D7_0212100	conserved Plasmodium protein, unknown function	yes	23	5	2427.91	1986.66	1950.83	1838.42	923.502	855.179	736.667	817.642	909.64	752.68	0.000449	0.000375	0.000384	0.000366	0.000226	0.000213	0.000193	0.000189	0.000203	0.000181	0.000412	0.000375	0.000210667	0.000191	-0.968	-0.135	-0.14
O97249	PLAF7	PF3D7_0307100	40S ribosomal protein S12, putative	yes	27	1	2663.5	2454.19	2298.49	2098.16	2108.54	1859.63	1949.24	2011.74	2166.49	2025.93	0.000492	0.000464	0.000453	0.000418	0.000516	0.000463	0.000511	0.000465	0.000484	0.000488	0.000478	0.0004355	0.000496667	0.000479	0.055	-0.135	-0.052
C6KT03	PLAF7	PF3D7_0616200	kinetochore protein NDC80, putative	yes	30		5716.18	4990.45	4658.36	4534.16	1121.8	1117.85	1295.14	2137.27	2526.9	2432.25	0.00106	0.000943	0.000918	0.000903	0.000275	0.000278	0.000339	0.000494	0.000565	0.000585	0.0010015	0.0009105	0.000297333	0.000548	-1.75	-0.135	0.882
Q8ID58	PLAF7	PF3D7_1364900	ferrochelatase	yes	2		108.807	116.262	98.5122	94.8918	63.3749	51.3169	64.4313	51.4851	47.7367	53.451	2.01e-05	2.2e-05	1.94e-05	1.89e-05	1.55e-05	1.28e-05	1.69e-05	1.19e-05	1.07e-05	1.29e-05	2.105e-05	1.915e-05	1.50667e-05	1.18333e-05	-0.483	-0.135	-0.35
Q8IKS1	PLAF7	PF3D7_1455700	conserved Plasmodium protein, unknown function	yes	17	3	2435.21	2545.25	2009.93	2268.99	605.914	634.91	621.87	1006.12	1059.57	996.014	0.00045	0.000481	0.000396	0.000452	0.000148	0.000158	0.000163	0.000233	0.000237	0.00024	0.0004655	0.000424	0.000156333	0.000236667	-1.57	-0.135	0.596
Q8I202	PLAF7	PF3D7_0402400	Plasmodium exported protein, unknown function	yes	6	4	518.925	634.819	447.815	544.531	184.802	197.266	205.622	455.629	363.688	391.871	9.59e-05	0.00012	8.82e-05	0.000108	4.53e-05	4.91e-05	5.39e-05	0.000105	8.13e-05	9.43e-05	0.00010795	9.81e-05	4.94333e-05	9.35333e-05	-1.13	-0.134	0.923
Q8IIQ3	PLAF7	PF3D7_1110900	ES2 protein, putative	yes	4	1	223.634	232.768	193.083	199.235	164.654	158.385	161.906	120.041	116.875	133.138	4.13e-05	4.4e-05	3.8e-05	3.97e-05	4.03e-05	3.94e-05	4.24e-05	2.78e-05	2.61e-05	3.2e-05	4.265e-05	3.885e-05	4.07e-05	2.86333e-05	-0.067	-0.134	-0.507
Q8I1Y3	PLAF7	PF3D7_0404600	conserved Plasmodium membrane protein, unknown function	yes	2		260.163	252.204	247.486	193.537	191.915	170.261	149.941	175.589	151.306	143.34	4.81e-05	4.76e-05	4.88e-05	3.85e-05	4.7e-05	4.24e-05	3.93e-05	4.06e-05	3.38e-05	3.45e-05	4.785e-05	4.365e-05	4.29e-05	3.63e-05	-0.159	-0.133	-0.24
Q8I2R1	PLAF7	PF3D7_0924600	conserved Plasmodium protein, unknown function	yes	4		836.972	693.555	702.537	612.821	406.156	416.088	353.324	307.573	292.322	291.496	0.000155	0.000131	0.000138	0.000122	9.95e-05	0.000104	9.26e-05	7.11e-05	6.53e-05	7.02e-05	0.000143	0.00013	9.87e-05	6.88667e-05	-0.536	-0.133	-0.516
Q8IJR3	PLAF7	PF3D7_1013200	conserved Plasmodium protein, unknown function	yes	25	9	2063.27	2018.44	1745.65	1765.45	2486.64	2412.03	2183.64	2035.53	1909.48	1731.44	0.000381	0.000381	0.000344	0.000352	0.000609	0.0006	0.000572	0.000471	0.000427	0.000417	0.000381	0.000348	0.000593667	0.000438333	0.639	-0.133	-0.439
Q8I5H5	PLAF7	PF3D7_1224200	BRO1 domain-containing protein, putative	yes	6		346.376	318.904	305.246	267.168	888.765	1009.59	556.297	287.171	301.781	312.996	6.4e-05	6.03e-05	6.01e-05	5.32e-05	0.000218	0.000251	0.000146	6.64e-05	6.74e-05	7.53e-05	6.215e-05	5.665e-05	0.000205	6.97e-05	1.72	-0.133	-1.55
Q8ID50	PLAF7	PF3D7_1365900	ubiquitin-60S ribosomal protein L40	yes	57		9313.24	9346.06	8308.74	7747.56	5779.02	5821.41	5261	4806.68	5223.3	4584.49	0.00172	0.00177	0.00164	0.00154	0.00142	0.00145	0.00138	0.00111	0.00117	0.0011	0.001745	0.00159	0.00141667	0.00112667	-0.302	-0.133	-0.327
Q8IM62	PLAF7	PF3D7_1402800	conserved Plasmodium protein, unknown function	yes	13		1494.08	1508.26	1278.43	1303.38	762.006	731.501	824.905	901.324	898.384	786.188	0.000276	0.000285	0.000252	0.00026	0.000187	0.000182	0.000216	0.000208	0.000201	0.000189	0.0002805	0.000256	0.000195	0.000199333	-0.525	-0.133	0.034
Q8I479	PLAF7	PF3D7_0502100	HCNGP-like protein	yes	3		105.334	103.719	90.4322	89.5138	79.1889	89.6854	73.9655	82.7909	75.3639	81.5467	1.95e-05	1.96e-05	1.78e-05	1.78e-05	1.94e-05	2.23e-05	1.94e-05	1.91e-05	1.68e-05	1.96e-05	1.955e-05	1.78e-05	2.03667e-05	1.85e-05	0.06	-0.132	-0.135
Q8IB24	PLAF7	PF3D7_0818900	heat shock protein 70	yes	284	3	38238.5	34602.3	31376.6	31309.1	26675.5	23850.7	22103.8	23873.4	24274.4	22919.3	0.00706	0.00654	0.00618	0.00623	0.00653	0.00593	0.00579	0.00552	0.00542	0.00552	0.0068	0.006205	0.00608333	0.00548667	-0.16	-0.132	-0.149
Q8ILD7	PLAF7	PF3D7_1432500	RNA methyltransferase, putative	yes	6		379.393	431.789	342.775	355.715	275.775	246.671	250.588	261.803	276.71	255.717	7.01e-05	8.16e-05	6.75e-05	7.08e-05	6.75e-05	6.14e-05	6.56e-05	6.06e-05	6.18e-05	6.15e-05	7.585e-05	6.915e-05	6.48333e-05	6.13e-05	-0.226	-0.132	-0.081
Q8I3L7	PLAF7	PF3D7_0524800	ubiquitin fusion degradation protein 1, putative	yes	3		257.992	273.519	224.276	233.808	373.82	354.14	339.337	274.332	254.818	260.148	4.77e-05	5.17e-05	4.42e-05	4.66e-05	9.15e-05	8.81e-05	8.89e-05	6.35e-05	5.69e-05	6.26e-05	4.97e-05	4.54e-05	8.95e-05	6.1e-05	0.85	-0.131	-0.553
Q8IDZ5	PLAF7	PF3D7_1333300	transmembrane protein Tmp21 homologue, putative	yes	4		1062.71	1060.03	918.85	910.302	632.419	598.973	676.991	726.812	704.147	748.569	0.000196	0.0002	0.000181	0.000181	0.000155	0.000149	0.000177	0.000168	0.000157	0.00018	0.000198	0.000181	0.000160333	0.000168333	-0.306	-0.131	0.071
O77316	PLAF7	PF3D7_0302800	conserved Plasmodium protein, unknown function	yes	12		1124.33	1097.57	964.732	949.874	600.345	568.098	498.846	607.112	595.564	554.523	0.000208	0.000207	0.00019	0.000189	0.000147	0.000141	0.000131	0.00014	0.000133	0.000133	0.0002075	0.0001895	0.000139667	0.000135333	-0.571	-0.13	-0.042
Q8I514	PLAF7	PF3D7_1241500	conserved Plasmodium protein, unknown function	yes	5		634.441	477.555	486.396	470.791	133.401	137.877	115.506	97.4485	109.446	118.958	0.000117	9.02e-05	9.58e-05	9.38e-05	3.27e-05	3.43e-05	3.03e-05	2.25e-05	2.45e-05	2.86e-05	0.0001036	9.48e-05	3.24333e-05	2.52e-05	-1.68	-0.13	-0.363
Q8IET6	PLAF7	PF3D7_1302900	conserved Plasmodium protein, unknown function	yes	5		623.819	612.793	535.128	530.996	123.378	128.699	164.753	122.275	124.08	161.154	0.000115	0.000116	0.000105	0.000106	3.02e-05	3.2e-05	4.32e-05	2.83e-05	2.77e-05	3.88e-05	0.0001155	0.0001055	3.51333e-05	3.16e-05	-1.72	-0.13	-0.153
Q8I399	PLAF7	PF3D7_0905000	conserved Plasmodium protein, unknown function	yes	9		980.632	1013.03	868.614	852.027	611.165	562.627	585.187	685.143	706.121	598.579	0.000181	0.000191	0.000171	0.00017	0.00015	0.00014	0.000153	0.000158	0.000158	0.000144	0.000186	0.0001705	0.000147667	0.000153333	-0.335	-0.129	0.056
Q8IIU7	PLAF7	PF3D7_1105600	translocon component PTEX88	yes	69		5931.55	6020.85	5194.44	5115.83	9606.84	9201.06	9222.86	5162.18	4438.4	4232.31	0.0011	0.00114	0.00102	0.00102	0.00235	0.00229	0.00242	0.00119	0.000992	0.00102	0.00112	0.00102	0.00235333	0.00106733	1.07	-0.129	-1.14
Q8I3I4	PLAF7	PF3D7_0528300	conserved Plasmodium protein, unknown function	yes	2		250.881	247.756	214.53	215.986	156.166	165.352	171.619	168.645	170.1	175.078	4.64e-05	4.68e-05	4.23e-05	4.3e-05	3.82e-05	4.11e-05	4.5e-05	3.9e-05	3.8e-05	4.21e-05	4.66e-05	4.265e-05	4.14333e-05	3.97e-05	-0.169	-0.128	-0.062
C6KSS5	PLAF7	PF3D7_0607700	conserved Plasmodium protein, unknown function	yes	25	2	2895.29	2521.92	2508.29	2165.01	655.567	596.471	703.649	764.267	763.198	761.649	0.000535	0.000476	0.000494	0.000431	0.000161	0.000148	0.000184	0.000177	0.000171	0.000183	0.0005055	0.0004625	0.000164333	0.000177	-1.62	-0.128	0.105
Q8IE09	PLAF7	PF3D7_1331800	60S ribosomal protein L23, putative	yes	4		430.443	403.327	405.361	314.394	328.61	312.352	247.697	287.942	317.823	247.239	7.95e-05	7.62e-05	7.99e-05	6.26e-05	8.05e-05	7.77e-05	6.49e-05	6.66e-05	7.1e-05	5.95e-05	7.785e-05	7.125e-05	7.43667e-05	6.57e-05	-0.066	-0.128	-0.178
Q8ILU2	PLAF7	PF3D7_1415400	conserved Plasmodium protein, unknown function	yes	15		2040.35	1981.21	1724.98	1745.78	778.46	763.143	735.698	801.627	840.243	906.172	0.000377	0.000374	0.00034	0.000348	0.000191	0.00019	0.000193	0.000185	0.000188	0.000218	0.0003755	0.000344	0.000191333	0.000197	-0.975	-0.128	0.045
Q8IL02	PLAF7	PF3D7_1447000	40S ribosomal protein S5	yes	23		3808.27	3876.99	3551.55	3084.36	3375.79	3498.42	3425.12	2811.99	3021.99	2852.43	0.000704	0.000732	0.0007	0.000614	0.000827	0.00087	0.000897	0.00065	0.000675	0.000686	0.000718	0.000657	0.000864667	0.000670333	0.268	-0.128	-0.367
Q8I3Q3	PLAF7	PF3D7_0520800	conserved Plasmodium protein, unknown function	yes	15		1154.54	1160.26	1023.93	975.336	360.621	344.4	383.639	299.441	324.42	368.917	0.000213	0.000219	0.000202	0.000194	8.83e-05	8.57e-05	0.0001	6.93e-05	7.25e-05	8.88e-05	0.000216	0.000198	9.13333e-05	7.68667e-05	-1.24	-0.127	-0.252
Q8IC22	PLAF7	PF3D7_0704800	protein phosphatase PPM12, putative	yes	19	6	1554.89	1720.26	1405.79	1425.33	525.773	502.109	553.913	1493.43	1626.68	1301.04	0.000287	0.000325	0.000277	0.000284	0.000129	0.000125	0.000145	0.000345	0.000363	0.000313	0.000306	0.0002805	0.000133	0.000340333	-1.2	-0.127	1.36
Q8IB57	PLAF7	PF3D7_0822300	small nuclear ribonucleoprotein G, putative	yes	7		741.461	769.04	612.554	692.065	718.304	750.026	699.873	603.824	534.358	581.452	0.000137	0.000145	0.000121	0.000138	0.000176	0.000187	0.000183	0.00014	0.000119	0.00014	0.000141	0.0001295	0.000182	0.000133	0.366	-0.127	-0.452
Q8I4X4	PLAF7	PF3D7_1245800	epsin-like protein, putative	yes	10	1	803.198	778.593	712.295	653.97	1254.51	1049.65	1037.07	602.48	640.58	504.624	0.000148	0.000147	0.00014	0.00013	0.000307	0.000261	0.000272	0.000139	0.000143	0.000121	0.0001475	0.000135	0.00028	0.000134333	0.922	-0.127	-1.06
O77343	PLAF7	PF3D7_0312500	major facilitator superfamily-related transporter, putative	yes	10	1	991.235	1133.5	824.21	1012.62	572.869	607.762	680.247	912.486	775.122	855.476	0.000183	0.000214	0.000162	0.000202	0.00014	0.000151	0.000178	0.000211	0.000173	0.000206	0.0001985	0.000182	0.000156333	0.000196667	-0.343	-0.126	0.329
Q8I462	PLAF7	PF3D7_0503900	conserved Plasmodium protein, unknown function	yes	4		776.682	649.859	646.422	586.171	411.743	375.001	453.084	338.576	362.476	389.55	0.000143	0.000123	0.000127	0.000117	0.000101	9.33e-05	0.000119	7.83e-05	8.1e-05	9.38e-05	0.000133	0.000122	0.000104433	8.43667e-05	-0.353	-0.126	-0.306
C0H5L7	PLAF7	PF3D7_1369500	conserved Plasmodium protein, unknown function	yes	21	2	2253.83	2060.82	1785.68	1940.77	2045.47	2181.97	1899.26	1712.75	1703.06	1651.38	0.000416	0.000389	0.000352	0.000386	0.000501	0.000543	0.000498	0.000396	0.000381	0.000397	0.0004025	0.000369	0.000514	0.000391333	0.351	-0.126	-0.393
Q8IKY3	PLAF7	PF3D7_1449100	conserved Plasmodium protein, unknown function	yes	20	1	2697.46	2567.8	2222.28	2326.79	1572.56	1470.43	1553.35	2266.67	2333.89	2278.19	0.000498	0.000485	0.000438	0.000463	0.000385	0.000366	0.000407	0.000524	0.000521	0.000548	0.0004915	0.0004505	0.000386	0.000531	-0.35	-0.126	0.461
Q8IKF6	PLAF7	PF3D7_1468100	conserved Plasmodium protein, unknown function	yes	118	54	14408.4	14286.3	12326.9	12477.6	5785.65	5408.15	5404.12	6110.69	6137.21	6005.54	0.00266	0.0027	0.00243	0.00248	0.00142	0.00135	0.00142	0.00141	0.00137	0.00145	0.00268	0.002455	0.00139667	0.00141	-0.945	-0.126	0.018
Q8IE85	PLAF7	PF3D7_1323100	60S ribosomal protein L6, putative	yes	15		2398.05	2481.82	2169.04	2052.21	2241.28	2428.48	2196.63	1995.81	1764.62	1889.14	0.000443	0.000469	0.000427	0.000409	0.000549	0.000604	0.000575	0.000462	0.000394	0.000455	0.000456	0.000418	0.000576	0.000437	0.337	-0.125	-0.399
Q8IDR6	PLAF7	PF3D7_1342300	tetratricopeptide repeat protein, putative	yes	7		1283.85	1344.49	1108.03	1165.9	274.229	300.146	326.72	167.947	155.862	213.018	0.000237	0.000254	0.000218	0.000232	6.72e-05	7.47e-05	8.56e-05	3.88e-05	3.48e-05	5.13e-05	0.0002455	0.000225	7.58333e-05	4.16333e-05	-1.7	-0.125	-0.864
C0H4M1	PLAF7	PF3D7_0707400	AAA family ATPase, putative	yes	15		2014.57	2195.82	1868.73	1777.56	598.21	592.647	692.613	752.382	741.541	655.753	0.000372	0.000415	0.000368	0.000354	0.000146	0.000147	0.000181	0.000174	0.000166	0.000158	0.0003935	0.000361	0.000158	0.000166	-1.31	-0.124	0.066
Q8IKB2	PLAF7	PF3D7_1472600	protein disulfide-isomerase	yes	18		1721.81	1726.61	1502.52	1481.94	1263.66	1185.28	1313.1	1855.53	1858.74	1796.57	0.000318	0.000326	0.000296	0.000295	0.000309	0.000295	0.000344	0.000429	0.000415	0.000432	0.000322	0.0002955	0.000316	0.000425333	-0.027	-0.124	0.429
Q6ZMA8	PLAF7	PF3D7_0406100	V-type proton ATPase subunit B	yes	23		2098.91	2009.63	1823.09	1736.52	1151.81	1117.28	1130.57	1559.91	1490.76	1418.51	0.000388	0.00038	0.000359	0.000346	0.000282	0.000278	0.000296	0.000361	0.000333	0.000341	0.000384	0.0003525	0.000285333	0.000345	-0.427	-0.123	0.274
C6KSR6	PLAF7	PF3D7_0606800	VFT protein	yes	4		644.258	525.05	479.407	532.214	358.021	357.841	373.481	368.894	366.456	424.467	0.000119	9.92e-05	9.44e-05	0.000106	8.77e-05	8.9e-05	9.78e-05	8.53e-05	8.19e-05	0.000102	0.0001091	0.0001002	9.15e-05	8.97333e-05	-0.254	-0.123	-0.028
C0H577	PLAF7	PF3D7_0930800	conserved Plasmodium membrane protein, unknown function	yes	9	3	804.525	803.417	700.097	693.046	444.763	430.805	431.976	465.341	476.509	456.859	0.000149	0.000152	0.000138	0.000138	0.000109	0.000107	0.000113	0.000108	0.000106	0.00011	0.0001505	0.000138	0.000109667	0.000108	-0.453	-0.123	-0.023
Q8IJK7	PLAF7	PF3D7_1019500	conserved Plasmodium membrane protein, unknown function	yes	1		47.2128	38.0831	33.4989	40.245	20.5421	24.2096	34.2479	34.5559	30.4613	35.789	8.72e-06	7.2e-06	6.6e-06	8.01e-06	5.03e-06	6.02e-06	8.97e-06	7.99e-06	6.81e-06	8.61e-06	7.96e-06	7.305e-06	6.67333e-06	7.80333e-06	-0.254	-0.123	0.225
Q8IEP9	PLAF7	PF3D7_1306600	V-type proton ATPase subunit H, putative	yes	8		751.199	733.835	688.761	597.81	412.331	376.334	409.512	534.447	554.771	504.848	0.000139	0.000139	0.000136	0.000119	0.000101	9.36e-05	0.000107	0.000124	0.000124	0.000121	0.000139	0.0001275	0.000100533	0.000123	-0.463	-0.123	0.29
C0H5L8	PLAF7	PF3D7_1369700	U2 small nuclear ribonucleoprotein A', putative	yes	8	1	785.264	799.388	691.871	680.537	660.157	680.768	576.772	535.515	594.206	521.947	0.000145	0.000151	0.000136	0.000136	0.000162	0.000169	0.000151	0.000124	0.000133	0.000126	0.000148	0.000136	0.000160667	0.000127667	0.118	-0.123	-0.335
Q8ILC8	PLAF7	PF3D7_1433500	DNA topoisomerase 2	yes	85	14	7032.34	6422.36	5699.49	5949.59	10756.5	10228.5	9807.12	5571.57	5627.77	5238.01	0.0013	0.00121	0.00112	0.00118	0.00263	0.00254	0.00257	0.00129	0.00126	0.00126	0.001255	0.00115	0.00258	0.00127	1.04	-0.123	-1.03
Q8ILA8	PLAF7	PF3D7_1435600	conserved Plasmodium protein, unknown function	yes	39	6	3681	3486.68	3228.32	2980.3	652.937	667.491	788.401	2430.83	3444.37	2579.04	0.00068	0.000659	0.000636	0.000593	0.00016	0.000166	0.000207	0.000562	0.00077	0.000621	0.0006695	0.0006145	0.000177667	0.000651	-1.92	-0.123	1.87
C6KTC1	PLAF7	PF3D7_0628600	DNA methyltransferase 1-associated protein 1, putative	yes	13		2106.9	2096.52	1879.02	1766.19	1217.61	1273.2	1245.07	1105.72	1152.03	1185.66	0.000389	0.000396	0.00037	0.000352	0.000298	0.000317	0.000326	0.000256	0.000257	0.000285	0.0003925	0.000361	0.000313667	0.000266	-0.324	-0.122	-0.237
Q8IB11	PLAF7	PF3D7_0817600	conserved Plasmodium protein, unknown function	yes	30	2	3051.24	2913.45	2650.49	2517.37	2338.04	2034.46	2333.55	2779.53	3016.91	2632.3	0.000564	0.00055	0.000522	0.000501	0.000573	0.000506	0.000611	0.000643	0.000674	0.000634	0.000557	0.0005115	0.000563333	0.000650333	0.016	-0.122	0.207
Q8IK13	PLAF7	PF3D7_1002300	conserved Plasmodium protein, unknown function	yes	2		314.928	255.935	251.981	242.48	144.011	154.926	146.745	134.356	137.615	153.846	5.82e-05	4.84e-05	4.96e-05	4.83e-05	3.53e-05	3.85e-05	3.84e-05	3.11e-05	3.07e-05	3.7e-05	5.33e-05	4.895e-05	3.74e-05	3.29333e-05	-0.51	-0.122	-0.183
Q8I5U8	PLAF7	PF3D7_1210100	syntaxin, Qa-SNARE family	yes	10		774.898	716.276	635.538	656.443	301.45	281.607	329.44	420.826	436.846	456.742	0.000143	0.000135	0.000125	0.000131	7.38e-05	7.01e-05	8.63e-05	9.73e-05	9.76e-05	0.00011	0.000139	0.000128	7.67333e-05	0.000101633	-0.86	-0.122	0.405
C0H5E0	PLAF7	PF3D7_1326700	conserved Apicomplexan protein, unknown function	yes	7	1	545.301	426.622	428.222	412.907	1232.93	1058.62	1023.63	596.989	652.854	520.29	0.000101	8.06e-05	8.44e-05	8.22e-05	0.000302	0.000263	0.000268	0.000138	0.000146	0.000125	9.08e-05	8.33e-05	0.000277667	0.000136333	1.62	-0.122	-1.03
C6S3A8	PLAF7	PF3D7_0203200	conserved Plasmodium protein, unknown function	yes	4		375.699	374.769	311.097	339.8	257.094	277.257	285.264	282.529	292.985	231.821	6.94e-05	7.08e-05	6.13e-05	6.77e-05	6.3e-05	6.9e-05	7.47e-05	6.53e-05	6.55e-05	5.58e-05	7.01e-05	6.45e-05	6.89e-05	6.22e-05	-0.025	-0.121	-0.147
O96176	PLAF7	PF3D7_0209100	phospholipase A2, putative	yes	6	2	470.482	418.739	427.519	343.796	363.076	407.824	292.456	406.133	412.22	407.366	8.69e-05	7.91e-05	8.42e-05	6.85e-05	8.89e-05	0.000101	7.66e-05	9.39e-05	9.21e-05	9.8e-05	8.3e-05	7.635e-05	8.88333e-05	9.46667e-05	0.1	-0.121	0.09
O96258	PLAF7	PF3D7_0217800	40S ribosomal protein S26	yes	5		860.722	989.513	826.356	779.916	790.314	754.996	663.65	751.433	761.404	716.013	0.000159	0.000187	0.000163	0.000155	0.000194	0.000188	0.000174	0.000174	0.00017	0.000172	0.000173	0.000159	0.000185333	0.000172	0.097	-0.121	-0.105
Q8IAN2	PLAF7	PF3D7_0803200	filament assembling protein, putative	yes	18	3	2027.72	1895.19	1755.07	1647.82	357.385	353.305	360.36	554.644	610.749	535.402	0.000375	0.000358	0.000346	0.000328	8.75e-05	8.79e-05	9.44e-05	0.000128	0.000136	0.000129	0.0003665	0.000337	8.99333e-05	0.000131	-2.03	-0.121	0.545
Q8IAX6	PLAF7	PF3D7_0814000	60S ribosomal protein L13-2, putative	yes	27		3274.82	3846.2	3323.26	2862.51	3550.93	3303.05	3051.76	2826.17	2869.92	2509.96	0.000605	0.000727	0.000655	0.00057	0.00087	0.000822	0.000799	0.000654	0.000641	0.000604	0.000666	0.0006125	0.000830333	0.000633	0.318	-0.121	-0.391
Q8IJS7	PLAF7	PF3D7_1011800	PRE-binding protein	yes	60	1	6253.79	6920.53	5902.54	5530.48	5532.14	5231.24	4793.5	6686.92	7570.73	6662.55	0.00116	0.00131	0.00116	0.0011	0.00135	0.0013	0.00126	0.00155	0.00169	0.0016	0.001235	0.00113	0.00130333	0.00161333	0.082	-0.121	0.308
Q8I5H8	PLAF7	PF3D7_1223900	50S ribosomal protein L24, putative	yes	2		659.837	653.805	632.651	507.376	319.43	304.046	341.05	264.163	292.732	270.679	0.000122	0.000124	0.000125	0.000101	7.82e-05	7.56e-05	8.93e-05	6.11e-05	6.54e-05	6.51e-05	0.000123	0.000113	8.10333e-05	6.38667e-05	-0.598	-0.121	-0.344
Q8IDX8	PLAF7	PF3D7_1335100	merozoite surface protein 7	yes	112	2	12768.5	12518.8	11250.4	10686.4	9389.36	8555.68	9410.63	13513.5	14843	11286.8	0.00236	0.00237	0.00222	0.00213	0.0023	0.00213	0.00247	0.00313	0.00332	0.00272	0.002365	0.002175	0.0023	0.00305667	-0.04	-0.121	0.41
Q8I322	PLAF7	PF3D7_0913000	conserved protein, unknown function	yes	2		201.359	226.017	183.455	187.763	83.7704	83.5828	79.447	71.1644	69.5354	68.5704	3.72e-05	4.27e-05	3.61e-05	3.74e-05	2.05e-05	2.08e-05	2.08e-05	1.65e-05	1.55e-05	1.65e-05	3.995e-05	3.675e-05	2.07e-05	1.61667e-05	-0.948	-0.12	-0.357
Q8IET0	PLAF7	PF3D7_1303500	sodium/hydrogen exchanger, Na+, H+ antiporter	yes	10	2	678.295	778.904	625.775	639.735	418.991	372.438	535.704	921.519	795.701	806.754	0.000125	0.000147	0.000123	0.000127	0.000103	9.27e-05	0.00014	0.000213	0.000178	0.000194	0.000136	0.000125	0.0001119	0.000195	-0.284	-0.12	0.802
Q8ILY7	PLAF7	PF3D7_1410800	ankyrin-repeat protein, putative	yes	1		63.3997	60.5207	60.4592	47.1278	40.408	42.5168	31.9223	35.4683	42.8102	39.0415	1.17e-05	1.14e-05	1.19e-05	9.39e-06	9.89e-06	1.06e-05	8.36e-06	8.2e-06	9.57e-06	9.4e-06	1.155e-05	1.0645e-05	9.61667e-06	9.05667e-06	-0.268	-0.12	-0.086
Q8IKE9	PLAF7	PF3D7_1468800	splicing factor U2AF large subunit, putative	yes	12	1	1432.1	1332.67	1154.63	1244.48	1688.33	1731.65	1437.32	1442.27	1423.85	1254.95	0.000265	0.000252	0.000227	0.000248	0.000413	0.000431	0.000377	0.000334	0.000318	0.000302	0.0002585	0.0002375	0.000407	0.000318	0.656	-0.12	-0.356
Q8IBZ2	PLAF7	PF3D7_0709700	prodrug activation and resistance esterase	yes	52		4636.8	5069.09	4546.22	3892.2	3156.79	2670.97	3268.81	3452.74	3776.33	3390.02	0.000857	0.000958	0.000896	0.000775	0.000773	0.000665	0.000856	0.000799	0.000844	0.000816	0.0009075	0.0008355	0.000764667	0.000819667	-0.247	-0.119	0.1
Q8IL08	PLAF7	PF3D7_1446500	conserved Plasmodium protein, unknown function	yes	82	9	10384.7	9980.74	8570.45	9111.12	6021.81	6089.36	6173.23	5228.16	5481.36	5021.15	0.00192	0.00189	0.00169	0.00181	0.00147	0.00152	0.00162	0.00121	0.00122	0.00121	0.001905	0.00175	0.00153667	0.00121333	-0.309	-0.119	-0.339
Q8I260	PLAF7	PF3D7_0108100	conserved Plasmodium protein, unknown function	yes	2		242.27	261.052	202.907	234.658	58.631	63.2749	72.9528	57.9435	70.4124	65.2521	4.48e-05	4.93e-05	4e-05	4.67e-05	1.44e-05	1.57e-05	1.91e-05	1.34e-05	1.57e-05	1.57e-05	4.705e-05	4.335e-05	1.64e-05	1.49333e-05	-1.52	-0.118	-0.134
Q8I3Q6	PLAF7	PF3D7_0520400	single-stranded DNA-binding protein, putative	yes	10		1307.93	1014.02	961.965	1052.47	667.977	653.513	637.653	902.778	777.359	946.332	0.000242	0.000192	0.00019	0.00021	0.000164	0.000163	0.000167	0.000209	0.000174	0.000228	0.000217	0.0002	0.000164667	0.000203667	-0.398	-0.118	0.307
Q8IC12	PLAF7	PF3D7_0707700	E3 ubiquitin-protein ligase, putative	yes	14	3	1325.41	1280.84	1136.6	1128.51	974.511	890.86	986.454	1007.07	1011.73	899.022	0.000245	0.000242	0.000224	0.000225	0.000239	0.000222	0.000258	0.000233	0.000226	0.000216	0.0002435	0.0002245	0.000239667	0.000225	-0.023	-0.118	-0.09
O96128	PLAF7	PF3D7_0202500	early transcribed membrane protein 2	yes	3	1	77.2624	56.9518	50.3646	66.0675	1023.51	872.826	773.481	221.192	183.806	109.916	1.43e-05	1.08e-05	9.92e-06	1.32e-05	0.000251	0.000217	0.000203	5.12e-05	4.11e-05	2.65e-05	1.255e-05	1.156e-05	0.000223667	3.96e-05	4.16	-0.117	-2.5
Q8IAN0	PLAF7	PF3D7_0803000	peptidyl-prolyl cis-trans isomerase	yes	10		1419.12	1541.31	1297.29	1278.44	993.549	1047.03	913.488	733.039	737.331	731.642	0.000262	0.000291	0.000256	0.000255	0.000243	0.000261	0.000239	0.00017	0.000165	0.000176	0.0002765	0.0002555	0.000247667	0.000170333	-0.16	-0.117	-0.542
Q8IHZ9	PLAF7	PF3D7_1136500	casein kinase 1	yes	29	1	3609.84	3598.71	3276.5	2993.19	2548.33	2396.95	2413.1	2367.14	2513.84	2241.28	0.000667	0.00068	0.000646	0.000596	0.000624	0.000596	0.000632	0.000548	0.000562	0.000539	0.0006735	0.000621	0.000617333	0.000549667	-0.125	-0.117	-0.168
Q8IEM5	PLAF7	PF3D7_1308900	mRNA-decapping enzyme 2, putative	yes	18	3	1103.88	1080.83	950.922	948.835	1038.72	980.728	897.476	875.979	907.259	810.582	0.000204	0.000204	0.000187	0.000189	0.000254	0.000244	0.000235	0.000203	0.000203	0.000195	0.000204	0.000188	0.000244333	0.000200333	0.261	-0.117	-0.289
Q8IJ58	PLAF7	PF3D7_1035100	probable protein, unknown function	yes	5		448.606	434.281	403.963	364.758	198.481	207.247	235.763	267.752	302.277	231.988	8.29e-05	8.2e-05	7.96e-05	7.26e-05	4.86e-05	5.16e-05	6.18e-05	6.19e-05	6.75e-05	5.58e-05	8.245e-05	7.61e-05	5.4e-05	6.17333e-05	-0.612	-0.116	0.195
Q8IIA6	PLAF7	PF3D7_1125800	kelch domain-containing protein, putative	yes	19	2	386.404	337.552	335.879	294.157	2373.96	2168.06	1329.63	1259.38	1149.2	993.857	7.14e-05	6.38e-05	6.62e-05	5.86e-05	0.000581	0.000539	0.000348	0.000291	0.000257	0.000239	6.76e-05	6.24e-05	0.000489333	0.000262333	2.86	-0.116	-0.9
Q8I4W9	PLAF7	PF3D7_1246300	conserved Plasmodium protein, unknown function	yes	31		3678.54	3635.85	3206.97	3160.87	2786.62	2665.38	2848.43	2805.03	2665.58	2538.93	0.00068	0.000687	0.000632	0.000629	0.000682	0.000663	0.000746	0.000649	0.000596	0.000611	0.0006835	0.0006305	0.000697	0.000618667	0.029	-0.116	-0.173
Q8IDP8	PLAF7	PF3D7_1344800	aspartate carbamoyltransferase	yes	14		1800.38	1837.47	1547.11	1619.97	1025.77	980.283	1218.15	1446.25	1166.1	1302.62	0.000333	0.000347	0.000305	0.000323	0.000251	0.000244	0.000319	0.000335	0.000261	0.000313	0.00034	0.000314	0.000271333	0.000303	-0.325	-0.116	0.158
Q8IKJ1	PLAF7	PF3D7_1464600	serine/threonine protein phosphatase UIS2, putative	yes	70		7153.98	6410.06	6224.82	5573.82	5336.45	4670	5364.25	5086.54	5161.6	4479.33	0.00132	0.00121	0.00123	0.00111	0.00131	0.00116	0.00141	0.00118	0.00115	0.00108	0.001265	0.00117	0.00129333	0.00113667	0.028	-0.116	-0.185
Q8IJW4	PLAF7	PF3D7_1007900	eukaryotic translation initiation factor 3 subunit D, putative	yes	71	3	9136.88	9511.81	8274.82	7974.31	8394.76	7547.93	8011.41	8592	9007.22	8270.42	0.00169	0.0018	0.00163	0.00159	0.00206	0.00188	0.0021	0.00199	0.00201	0.00199	0.001745	0.00161	0.00201333	0.00199667	0.206	-0.115	-0.01
Q8IJK5	PLAF7	PF3D7_1019700	conserved Plasmodium protein, unknown function	yes	29	3	3685.44	3645.42	3303.25	3084.46	719.952	733.911	770.404	1540.54	1671.82	1626.23	0.000681	0.000689	0.000651	0.000614	0.000176	0.000183	0.000202	0.000356	0.000374	0.000391	0.000685	0.0006325	0.000187	0.000373667	-1.87	-0.115	1
C6S3D5	PLAF7	PF3D7_1025800	conserved Plasmodium protein, unknown function	yes	3		85.7908	83.2892	73.9813	73.2518	63.0147	65.23	61.3368	66.8044	89.6205	56.9685	1.59e-05	1.57e-05	1.46e-05	1.46e-05	1.54e-05	1.62e-05	1.61e-05	1.55e-05	2e-05	1.37e-05	1.58e-05	1.46e-05	1.59e-05	1.64e-05	0.01	-0.115	0.043
Q8IE78	PLAF7	PF3D7_1323900	protein BCP1, putative	yes	8		928.362	790.648	732.756	762.95	816.054	854.065	752.267	583.401	513.543	475.913	0.000172	0.000149	0.000144	0.000152	0.0002	0.000212	0.000197	0.000135	0.000115	0.000115	0.0001605	0.000148	0.000203	0.000121667	0.34	-0.115	-0.743
Q8IE67	PLAF7	PF3D7_1325100	phosphoribosylpyrophosphate synthetase	yes	29		2567.54	2582.51	2337.79	2150.33	1730.94	1512.59	1688.97	1998.29	2087.91	1822.89	0.000474	0.000488	0.000461	0.000428	0.000424	0.000376	0.000442	0.000462	0.000467	0.000439	0.000481	0.0004445	0.000414	0.000456	-0.216	-0.115	0.138
Q8IDV1	PLAF7	PF3D7_1338200	60S ribosomal protein L6-2, putative	yes	19		4055.61	4289.14	3885.53	3385.73	4307.91	4321.17	4161.18	3376.67	3394.15	3294.46	0.000749	0.00081	0.000765	0.000674	0.00105	0.00108	0.00109	0.000781	0.000758	0.000793	0.0007795	0.0007195	0.00107333	0.000777333	0.461	-0.115	-0.465
Q8IDD6	PLAF7	PF3D7_1356600	regulator of chromosome condensation, putative	yes	7	1	634.575	659.372	556.971	570.143	627.614	664	661.059	736.976	583.272	603.169	0.000117	0.000125	0.00011	0.000114	0.000154	0.000165	0.000173	0.00017	0.00013	0.000145	0.000121	0.000112	0.000164	0.000148333	0.44	-0.115	-0.142
Q8ILN0	PLAF7	PF3D7_1422200	conserved Plasmodium protein, unknown function	yes	5		570.247	528.495	489.26	467.481	409.218	401.202	382.8	385.23	345.453	375.768	0.000105	9.98e-05	9.64e-05	9.31e-05	0.0001	9.98e-05	0.0001	8.91e-05	7.72e-05	9.04e-05	0.0001024	9.475e-05	9.99333e-05	8.55667e-05	-0.036	-0.115	-0.226
C6KSU8	PLAF7	PF3D7_0610100	pre-mRNA-splicing factor SLU7, putative	yes	7		848.726	749.658	736.038	657.067	752.088	657.252	687.147	716.973	770.556	667.839	0.000157	0.000142	0.000145	0.000131	0.000184	0.000164	0.00018	0.000166	0.000172	0.000161	0.0001495	0.000138	0.000176	0.000166333	0.237	-0.114	-0.081
C6KTB8	PLAF7	PF3D7_0628200	eukaryotic translation initiation factor 2-alpha kinase	yes	32	1	3036.64	3054.22	2672.34	2635.31	2177.33	1938.89	2268.4	2613.28	2938.32	2435.74	0.000561	0.000577	0.000526	0.000525	0.000533	0.000482	0.000594	0.000604	0.000657	0.000586	0.000569	0.0005255	0.000536333	0.000615667	-0.085	-0.114	0.198
C0H524	PLAF7	PF3D7_0908000	plasma membrane protein 1, putative	yes	19		2518.96	2312.71	2112.96	2095.74	1736.78	1485.33	1661.7	1910.89	1896.95	1907.96	0.000465	0.000437	0.000416	0.000417	0.000425	0.00037	0.000435	0.000442	0.000424	0.000459	0.000451	0.0004165	0.00041	0.000441667	-0.138	-0.114	0.107
Q8ILN8	PLAF7	PF3D7_1421200	40S ribosomal protein S25	yes	12		1563.27	1610.18	1503.63	1263.45	1166.37	987.612	972.57	1372.43	1455.14	1182.6	0.000289	0.000304	0.000296	0.000252	0.000286	0.000246	0.000255	0.000317	0.000325	0.000285	0.0002965	0.000274	0.000262333	0.000309	-0.178	-0.114	0.238
Q8I398	PLAF7	PF3D7_0905100	nucleoporin NUP100/NSP100, putative	yes	28	6	2505.73	2620.13	2151.73	2320.3	1554.7	1766.93	1613.45	1134.49	1178.31	1158.49	0.000463	0.000495	0.000424	0.000462	0.000381	0.00044	0.000423	0.000262	0.000263	0.000279	0.000479	0.000443	0.000414667	0.000268	-0.209	-0.113	-0.628
Q8IIC8	PLAF7	PF3D7_1123500	conserved Plasmodium protein, unknown function	yes	36	1	3909.1	4267.08	3500.31	3634.59	2431.41	2308.96	2517.03	2986.16	2578.29	2656.95	0.000722	0.000806	0.00069	0.000724	0.000595	0.000574	0.000659	0.000691	0.000576	0.000639	0.000764	0.000707	0.000609333	0.000635333	-0.326	-0.113	0.06
Q8IEA7	PLAF7	PF3D7_1320700	conserved Plasmodium protein, unknown function	yes	41	5	5103.05	4856.72	4597.05	4089.16	3318.59	2986.01	3215.08	3539.12	3636.42	3272.69	0.000943	0.000918	0.000906	0.000814	0.000813	0.000743	0.000842	0.000819	0.000812	0.000788	0.0009305	0.00086	0.000799333	0.000806333	-0.219	-0.113	0.013
Q8IE99	PLAF7	PF3D7_1321700	splicing factor 1	yes	26	7	3132.06	3051	2567.05	2824.75	2467.53	2559.43	2250.49	2160.39	2313.18	2079.79	0.000579	0.000576	0.000506	0.000563	0.000604	0.000637	0.00059	0.0005	0.000517	0.000501	0.0005775	0.0005345	0.000610333	0.000506	0.079	-0.113	-0.271
Q8IFP2	PLAF7	PF3D7_0422400	40S ribosomal protein S19	yes	4		406.539	472.029	426.889	340.91	394.652	414.947	381.348	380.314	447.814	377.511	7.51e-05	8.92e-05	8.41e-05	6.79e-05	9.66e-05	0.000103	9.99e-05	8.8e-05	0.0001	9.09e-05	8.215e-05	7.6e-05	9.98333e-05	9.29667e-05	0.283	-0.112	-0.104
Q8IBQ5	PLAF7	PF3D7_0719700	40S ribosomal protein S10, putative	yes	10		994.883	1160.84	983.782	899.801	781.885	755.578	637.995	1081.92	1045.34	820.437	0.000184	0.000219	0.000194	0.000179	0.000191	0.000188	0.000167	0.00025	0.000234	0.000197	0.0002015	0.0001865	0.000182	0.000227	-0.146	-0.112	0.318
Q8IBG4	PLAF7	PF3D7_0729600	conserved Plasmodium protein, unknown function	yes	5		817.173	818.402	702.144	725.409	263.846	302.749	312.568	230.007	250.634	234.194	0.000151	0.000155	0.000138	0.000144	6.46e-05	7.53e-05	8.19e-05	5.32e-05	5.6e-05	5.64e-05	0.000153	0.000141	7.39333e-05	5.52e-05	-1.05	-0.112	-0.422
Q8IJJ5	PLAF7	PF3D7_1020700	histone acetyltransferase, putative	yes	16	3	1972.13	1912.8	1711.36	1678.39	557.457	582.299	617.931	445.896	501.014	516.57	0.000364	0.000361	0.000337	0.000334	0.000137	0.000145	0.000162	0.000103	0.000112	0.000124	0.0003625	0.0003355	0.000148	0.000113	-1.3	-0.112	-0.385
Q8I570	PLAF7	PF3D7_1235200	V-type K+-independent H+-translocating inorganic pyrophosphatase	yes	9	2	754.007	823.112	635.586	741.465	745.089	631.829	775.501	1125.9	848.981	1015.69	0.000139	0.000156	0.000125	0.000148	0.000182	0.000157	0.000203	0.00026	0.00019	0.000244	0.0001475	0.0001365	0.000180667	0.000231333	0.296	-0.112	0.356
Q76NM6	PLAF7	PF3D7_1311900	V-type proton ATPase catalytic subunit A	yes	49		4850.86	4980.77	4472.9	4111.72	2575.13	2473.75	2609.21	3881.23	4080.21	3476.94	0.000896	0.000941	0.000881	0.000819	0.000631	0.000615	0.000683	0.000898	0.000912	0.000837	0.0009185	0.00085	0.000643	0.000882333	-0.514	-0.112	0.456
Q8IK84	PLAF7	PF3D7_1475400	cysteine repeat modular protein 4	yes	2		151.906	142.051	118.007	138.356	107.297	110.845	106.229	91.4015	88.7893	95.7981	2.81e-05	2.68e-05	2.32e-05	2.76e-05	2.63e-05	2.76e-05	2.78e-05	2.11e-05	1.98e-05	2.31e-05	2.745e-05	2.54e-05	2.72333e-05	2.13333e-05	-0.012	-0.112	-0.351
Q8I284	PLAF7	PF3D7_0105700	asparagine-rich antigen Pfa35-2	yes	3	2	251.195	209.658	201.226	200.989	110.884	105.334	85.0009	126.355	134.838	127.767	4.64e-05	3.96e-05	3.96e-05	4e-05	2.72e-05	2.62e-05	2.23e-05	2.92e-05	3.01e-05	3.07e-05	4.3e-05	3.98e-05	2.52333e-05	3e-05	-0.771	-0.111	0.253
C0H494	PLAF7	PF3D7_0407100	methyltransferase, putative	yes	4		295.152	310.854	277.26	252.197	173.906	181.39	186.078	164.871	146.588	162.992	5.45e-05	5.87e-05	5.46e-05	5.02e-05	4.26e-05	4.51e-05	4.87e-05	3.81e-05	3.28e-05	3.92e-05	5.66e-05	5.24e-05	4.54667e-05	3.67e-05	-0.316	-0.111	-0.309
Q9U0G7	PLAF7	PF3D7_0412300	phosphopantothenoylcysteine synthetase, putative	yes	1		118.005	97.307	100.74	87.1711	120.439	142.524	96.2148	81.018	98.2612	93.3969	2.18e-05	1.84e-05	1.98e-05	1.74e-05	2.95e-05	3.55e-05	2.52e-05	1.87e-05	2.2e-05	2.25e-05	2.01e-05	1.86e-05	3.00667e-05	2.10667e-05	0.581	-0.111	-0.513
Q8IIK2	PLAF7	PF3D7_1116400	guanine nucleotide-exchange factor SEC12	yes	5		460.202	503.43	411.822	430.392	382.281	350.444	399.626	344.189	272.242	330.784	8.5e-05	9.51e-05	8.11e-05	8.57e-05	9.36e-05	8.72e-05	0.000105	7.96e-05	6.08e-05	7.96e-05	9.005e-05	8.34e-05	9.52667e-05	7.33333e-05	0.079	-0.111	-0.376
Q8I593	PLAF7	PF3D7_1232900	nucleotidyltransferase, putative	yes	1		51.0981	47.5399	43.6185	42.4963	19.0082	20.3673	20.8356	12.6208	15.6048	15.7085	9.44e-06	8.98e-06	8.59e-06	8.46e-06	4.65e-06	5.07e-06	5.46e-06	2.92e-06	3.49e-06	3.78e-06	9.21e-06	8.525e-06	5.06e-06	3.39667e-06	-0.864	-0.111	-0.576
Q8IEJ5	PLAF7	PF3D7_1312700	conserved Plasmodium protein, unknown function	yes	25		3795.87	3623.94	3399.91	3078.96	1639.44	1559.29	1721.59	1633.1	1812.34	1691.54	0.000701	0.000685	0.00067	0.000613	0.000401	0.000388	0.000451	0.000378	0.000405	0.000407	0.000693	0.0006415	0.000413333	0.000396667	-0.745	-0.111	-0.06
Q8IL66	PLAF7	PF3D7_1440400	zinc finger protein, putative	yes	25	1	3477.19	3500.67	3016.4	3078.03	1862.23	1796.06	1836.5	2269	2156.82	2033.65	0.000642	0.000661	0.000594	0.000613	0.000456	0.000447	0.000481	0.000525	0.000482	0.000489	0.0006515	0.0006035	0.000461333	0.000498667	-0.499	-0.111	0.112
Q8IKT8	PLAF7	PF3D7_1454000	RNA-binding protein, putative	yes	9		818.013	755.406	654.796	718.749	615.28	608.949	551.9	457.394	468.343	435.532	0.000151	0.000143	0.000129	0.000143	0.000151	0.000152	0.000145	0.000106	0.000105	0.000105	0.000147	0.000136	0.000149333	0.000105333	0.019	-0.111	-0.503
Q8IFM0	PLAF7	PF3D7_0424600	Plasmodium exported protein (PHISTb), unknown function	yes	68		7923.35	8499.95	7119.19	7243.86	10043.3	10636.8	8132.66	6168.59	5347.46	5180.21	0.00146	0.00161	0.0014	0.00144	0.00246	0.00265	0.00213	0.00143	0.00119	0.00125	0.001535	0.00142	0.00241333	0.00129	0.652	-0.11	-0.904
Q8I5T1	PLAF7	PF3D7_1212100	peripheral plastid protein 1, putative	yes	3		147.377	148.603	123.24	135.432	87.0587	79.8971	94.2624	93.6324	80.2782	85.6115	2.72e-05	2.81e-05	2.43e-05	2.7e-05	2.13e-05	1.99e-05	2.47e-05	2.17e-05	1.79e-05	2.06e-05	2.765e-05	2.565e-05	2.19667e-05	2.00667e-05	-0.332	-0.11	-0.13
Q8I5S8	PLAF7	PF3D7_1212400	tetratricopeptide repeat protein, putative	yes	4		842.669	751.341	634.209	757.302	140.201	148.194	194.356	160.443	154.457	183.577	0.000156	0.000142	0.000125	0.000151	3.43e-05	3.69e-05	5.09e-05	3.71e-05	3.45e-05	4.42e-05	0.000149	0.000138	4.07e-05	3.86e-05	-1.87	-0.11	-0.077
Q8IE79	PLAF7	PF3D7_1323800	vacuolar protein sorting-associated protein 52, putative	yes	10	1	2093.51	2060.98	1980.53	1653.35	323.065	284.405	335.381	462.119	517.012	555.739	0.000387	0.000389	0.00039	0.000329	7.91e-05	7.08e-05	8.79e-05	0.000107	0.000116	0.000134	0.000388	0.0003595	7.92667e-05	0.000119	-2.29	-0.11	0.583
Q8ILE8	PLAF7	PF3D7_1431700	60S ribosomal protein L14, putative	yes	5		329.826	421.094	315.102	341.997	310.711	411.328	351.179	320.453	295.383	327.991	6.09e-05	7.96e-05	6.21e-05	6.81e-05	7.61e-05	0.000102	9.2e-05	7.41e-05	6.6e-05	7.89e-05	7.025e-05	6.51e-05	9.00333e-05	7.3e-05	0.36	-0.11	-0.304
O77340	PLAF7	PF3D7_0313200	conserved Plasmodium protein, unknown function	yes	1		36.5153	29.5538	31.5323	26.2031	18.1915	12.4074	18.5152	11.027	15.8563	12.4222	6.75e-06	5.58e-06	6.21e-06	5.22e-06	4.45e-06	3.09e-06	4.85e-06	2.55e-06	3.54e-06	2.99e-06	6.165e-06	5.715e-06	4.13e-06	3.02667e-06	-0.578	-0.109	-0.448
C0H5C2	PLAF7	PF3D7_1317800	40S ribosomal protein S19	yes	11		1029.11	991.106	932.27	835.137	830.287	707.152	692.01	830.724	833.175	751.997	0.00019	0.000187	0.000184	0.000166	0.000203	0.000176	0.000181	0.000192	0.000186	0.000181	0.0001885	0.000175	0.000186667	0.000186333	-0.014	-0.109	-0.003
Q8ILL2	PLAF7	PF3D7_1424400	60S ribosomal protein L7-3, putative	yes	12		1570.03	1872.18	1611.2	1403.14	1636.25	1522.39	1546.11	1439.69	1560.97	1317.7	0.00029	0.000354	0.000317	0.000279	0.000401	0.000379	0.000405	0.000333	0.000349	0.000317	0.000322	0.000298	0.000395	0.000333	0.295	-0.109	-0.246
O96232	PLAF7	PF3D7_0215300	acyl-CoA synthetase	yes	8		835.739	951.447	798.568	767.434	1217.08	1164.51	1131.29	854.453	788.22	647.354	0.000154	0.00018	0.000157	0.000153	0.000298	0.00029	0.000296	0.000198	0.000176	0.000156	0.000167	0.000155	0.000294667	0.000176667	0.819	-0.108	-0.739
C6KT86	PLAF7	PF3D7_0625000	sphingomyelin synthase 1, putative	yes	2		118.331	117.392	104.262	102.082	140.336	147.967	169.529	131.302	104.939	133.058	2.19e-05	2.22e-05	2.05e-05	2.03e-05	3.44e-05	3.68e-05	4.44e-05	3.04e-05	2.34e-05	3.2e-05	2.205e-05	2.04e-05	3.85333e-05	2.86e-05	0.807	-0.108	-0.429
Q8I2X0	PLAF7	PF3D7_0918300	eukaryotic translation initiation factor 3 subunit F, putative	yes	15		2272.77	2290.9	2200.12	1795.33	2007.96	1654.05	1840.37	1940.66	2017.15	1840.09	0.00042	0.000433	0.000433	0.000358	0.000492	0.000412	0.000482	0.000449	0.000451	0.000443	0.0004265	0.0003955	0.000462	0.000447667	0.115	-0.108	-0.045
Q8ILD3	PLAF7	PF3D7_1432900	SF-assemblin, putative	yes	12	2	2055.02	1846.78	1853.97	1560.27	339.261	348.582	354.277	434.11	529.699	434.896	0.00038	0.000349	0.000365	0.000311	8.31e-05	8.67e-05	9.28e-05	0.0001	0.000118	0.000105	0.0003645	0.000338	8.75333e-05	0.000107667	-2.06	-0.108	0.301
Q8IKB8	PLAF7	PF3D7_1472000	pre-mRNA-splicing factor ISY1, putative	yes	7		511.005	566.807	433.079	510.709	371.075	455.815	335.377	331.669	339.418	332.185	9.44e-05	0.000107	8.53e-05	0.000102	9.09e-05	0.000113	8.79e-05	7.67e-05	7.58e-05	7.99e-05	0.0001007	9.365e-05	9.72667e-05	7.74667e-05	-0.049	-0.108	-0.329
O77384	PLAF7	PF3D7_0317300	conserved Plasmodium protein, unknown function	yes	102	10	20817.4	19852.6	17929.4	17684.6	7577.37	7245.48	7638.59	7632.94	7608.83	7720.36	0.00385	0.00375	0.00353	0.00352	0.00186	0.0018	0.002	0.00177	0.0017	0.00186	0.0038	0.003525	0.00188667	0.00177667	-1.01	-0.107	-0.088
C0H4T9	PLAF7	PF3D7_0811300	CCR4-associated factor 1	yes	21	2	1566.93	1130.8	1273.87	1085.31	1984.98	1487.15	1525.71	1356.2	1437.17	1202.61	0.00029	0.000214	0.000251	0.000216	0.000486	0.00037	0.0004	0.000314	0.000321	0.000289	0.000252	0.0002335	0.000418667	0.000308	0.735	-0.107	-0.442
Q8IJI9	PLAF7	PF3D7_1021400	endomembrane protein 70, putative	yes	4		714.514	749.059	633.897	647.91	422.098	381.731	488.789	514.134	437.87	545.2	0.000132	0.000142	0.000125	0.000129	0.000103	9.5e-05	0.000128	0.000119	9.78e-05	0.000131	0.000137	0.000127	0.000108667	0.000115933	-0.33	-0.107	0.092
Q8IIT1	PLAF7	PF3D7_1107200	conserved Plasmodium protein, unknown function	yes	7	1	512.782	608.856	515.182	468.452	229.903	193.424	236.068	486.762	481.174	509.078	9.47e-05	0.000115	0.000101	9.33e-05	5.63e-05	4.81e-05	6.18e-05	0.000113	0.000108	0.000123	0.00010485	9.715e-05	5.54e-05	0.000114667	-0.92	-0.107	1.04
Q8I5V0	PLAF7	PF3D7_1209900	ABC transporter B family member 7, putative	yes	5		555.302	559.536	467.12	509.236	457.92	461.816	507.027	539.165	504.757	520.597	0.000103	0.000106	9.2e-05	0.000101	0.000112	0.000115	0.000133	0.000125	0.000113	0.000125	0.0001045	9.65e-05	0.00012	0.000121	0.204	-0.107	0.012
Q8I4S9	PLAF7	PF3D7_1250500	AP-3 complex subunit sigma, putative	yes	2		243.341	247.153	218.119	211.573	120.299	84.5269	108.9	122.19	130.973	130.059	4.5e-05	4.67e-05	4.3e-05	4.21e-05	2.95e-05	2.1e-05	2.85e-05	2.83e-05	2.93e-05	3.13e-05	4.585e-05	4.255e-05	2.63333e-05	2.96333e-05	-0.799	-0.107	0.169
Q8IKE5	PLAF7	PF3D7_1469200	shewanella-like protein phosphatase 1, putative	yes	22		1748.78	1968.33	1616.47	1641.35	3011.68	3230.05	3240.73	3141.54	3658.75	3008.37	0.000323	0.000372	0.000318	0.000327	0.000737	0.000804	0.000849	0.000727	0.000817	0.000724	0.0003475	0.0003225	0.000796667	0.000756	1.2	-0.107	-0.076
C6KT23	PLAF7	PF3D7_0618300	60S ribosomal protein L27a, putative	yes	14		2027.05	2333.1	2092.61	1733.54	1965.72	1734.06	1642.08	1947.54	2292.33	1640.4	0.000375	0.000441	0.000412	0.000345	0.000481	0.000431	0.00043	0.00045	0.000512	0.000395	0.000408	0.0003785	0.000447333	0.000452333	0.135	-0.106	0.016
C0H4M9	PLAF7	PF3D7_0716500	conserved Plasmodium protein, unknown function	yes	2		130.699	116.754	107.684	109.125	61.2002	62.2147	69.3889	58.3185	63.1692	67.2428	2.41e-05	2.21e-05	2.12e-05	2.17e-05	1.5e-05	1.55e-05	1.82e-05	1.35e-05	1.41e-05	1.62e-05	2.31e-05	2.145e-05	1.62333e-05	1.46e-05	-0.511	-0.106	-0.152
Q8I383	PLAF7	PF3D7_0906600	zinc finger protein, putative	yes	4		216.042	235.293	200.744	195.082	404.643	447.28	365.912	372.591	318.639	226.55	3.99e-05	4.45e-05	3.95e-05	3.88e-05	9.91e-05	0.000111	9.59e-05	8.62e-05	7.12e-05	5.45e-05	4.22e-05	3.915e-05	0.000102	7.06333e-05	1.27	-0.106	-0.531
Q8I509	PLAF7	PF3D7_1242000	conserved Plasmodium protein, unknown function	yes	15		971.006	1016.49	861.698	880.394	444.643	437.637	521.954	511.558	564.733	534.31	0.000179	0.000192	0.00017	0.000175	0.000109	0.000109	0.000137	0.000118	0.000126	0.000129	0.0001855	0.0001725	0.000118333	0.000124333	-0.652	-0.106	0.074
Q8IM27	PLAF7	PF3D7_1406700	vacuolar protein sorting-associated protein 29	yes	2		343.922	393.299	387.472	260.035	188.803	143.796	139.409	259.587	223.411	228.487	6.35e-05	7.43e-05	7.63e-05	5.18e-05	4.62e-05	3.58e-05	3.65e-05	6e-05	4.99e-05	5.5e-05	6.89e-05	6.405e-05	3.95e-05	5.49667e-05	-0.803	-0.106	0.477
Q8I3J6	PLAF7	PF3D7_0526900	transmembrane emp24 domain-containing protein, putative	yes	3		281.812	237.267	216.541	238.198	165.43	145.463	165.744	205.362	177.181	173.234	5.21e-05	4.48e-05	4.27e-05	4.74e-05	4.05e-05	3.62e-05	4.34e-05	4.75e-05	3.96e-05	4.17e-05	4.845e-05	4.505e-05	4.00333e-05	4.29333e-05	-0.275	-0.105	0.1
C6KTA0	PLAF7	PF3D7_0626400	Sec14 domain containing protein	yes	13	2	1306.04	1366.36	1186.91	1156.98	493.566	465.192	507.126	1103.92	1168.81	904.526	0.000241	0.000258	0.000234	0.00023	0.000121	0.000116	0.000133	0.000255	0.000261	0.000218	0.0002495	0.000232	0.000123333	0.000244667	-1.02	-0.105	0.991
Q8IHV9	PLAF7	PF3D7_1140600	conserved Plasmodium protein, unknown function	yes	2		342	328.199	319.439	268.425	180.57	201.504	168.23	199.036	171.997	183.837	6.32e-05	6.2e-05	6.29e-05	5.35e-05	4.42e-05	5.01e-05	4.41e-05	4.6e-05	3.84e-05	4.42e-05	6.26e-05	5.82e-05	4.61333e-05	4.28667e-05	-0.44	-0.105	-0.105
Q8IHT9	PLAF7	PF3D7_1142600	60S ribosomal protein L35ae, putative	yes	12		1288.23	1315.18	1220.31	1063.99	1347.85	1316.69	1235.95	1049	1124.12	1107.42	0.000238	0.000248	0.00024	0.000212	0.00033	0.000328	0.000324	0.000243	0.000251	0.000267	0.000243	0.000226	0.000327333	0.000253667	0.427	-0.105	-0.368
Q8IDM7	PLAF7	PF3D7_1347100	DNA topoisomerase 3, putative	yes	9		906.097	954.738	792.798	839.598	384.796	424.906	420.166	396.363	368.242	471.911	0.000167	0.00018	0.000156	0.000167	9.42e-05	0.000106	0.00011	9.17e-05	8.23e-05	0.000114	0.0001735	0.0001615	0.0001034	9.6e-05	-0.751	-0.105	-0.109
Q8IKH5	PLAF7	PF3D7_1466100	protein phosphatase containing kelch-like domains	yes	23		2665.17	2672.32	2387.92	2294.23	2174.16	1956.53	1972.9	2094.66	2190.24	2061.71	0.000492	0.000505	0.00047	0.000457	0.000532	0.000487	0.000517	0.000484	0.000489	0.000496	0.0004985	0.0004635	0.000512	0.000489667	0.038	-0.105	-0.063
C6KT47	PLAF7	PF3D7_0620700	DnaJ protein, putative	yes	10		1323.11	1385.42	1206.65	1171.85	452.664	454.259	527.288	604.672	611.587	642.924	0.000244	0.000262	0.000238	0.000233	0.000111	0.000113	0.000138	0.00014	0.000137	0.000155	0.000253	0.0002355	0.000120667	0.000144	-1.07	-0.104	0.253
Q7KQL3	PLAF7	PF3D7_1020900	ADP-ribosylation factor	yes	23		1217.8	1476.92	1329.67	1038.83	1507.12	1424.84	1296.66	1901.67	1716.43	1667.69	0.000225	0.000279	0.000262	0.000207	0.000369	0.000355	0.00034	0.00044	0.000384	0.000401	0.000252	0.0002345	0.000354667	0.000408333	0.492	-0.104	0.204
Q8IDR5	PLAF7	PF3D7_1342400	casein kinase II beta chain	yes	9		599.861	677.674	593.591	528.825	600.713	549.054	578.893	621.678	677.863	655.568	0.000111	0.000128	0.000117	0.000105	0.000147	0.000137	0.000152	0.000144	0.000151	0.000158	0.0001195	0.000111	0.000145333	0.000151	0.281	-0.104	0.057
Q8IKV2	PLAF7	PF3D7_1452400	conserved Plasmodium protein, unknown function	yes	2		186.155	229.123	171.238	193.608	126.858	118.818	127.959	166.418	158.663	133.086	3.44e-05	4.33e-05	3.37e-05	3.86e-05	3.11e-05	2.96e-05	3.35e-05	3.85e-05	3.55e-05	3.2e-05	3.885e-05	3.615e-05	3.14e-05	3.53333e-05	-0.308	-0.104	0.171
O96272	PLAF7	PF3D7_0219700	Plasmodium exported protein (PHISTc), unknown function	yes	3		191.953	260.038	213.123	184.759	501.944	522.581	357.276	308.267	243.939	174.414	3.55e-05	4.91e-05	4.2e-05	3.68e-05	0.000123	0.00013	9.36e-05	7.13e-05	5.45e-05	4.2e-05	4.23e-05	3.94e-05	0.000115533	5.59333e-05	1.45	-0.103	-1.05
Q8I0X0	PLAF7	PF3D7_0509000	alpha-soluble NSF attachment protein, putative	yes	24		2517.25	2644.85	2407.96	2129.71	1750.32	1600.37	1696.38	1784.75	1713.29	1656.13	0.000465	0.0005	0.000474	0.000424	0.000429	0.000398	0.000444	0.000413	0.000383	0.000399	0.0004825	0.000449	0.000423667	0.000398333	-0.187	-0.103	-0.09
C6KT65	PLAF7	PF3D7_0622900	AP2 domain transcription factor AP2Tel	yes	6	1	253.817	216.006	198.298	213.827	415.014	391.963	345.383	233.794	218.811	185.647	4.69e-05	4.08e-05	3.91e-05	4.26e-05	0.000102	9.75e-05	9.05e-05	5.41e-05	4.89e-05	4.47e-05	4.385e-05	4.085e-05	9.66667e-05	4.92333e-05	1.14	-0.103	-0.972
Q8IIT3	PLAF7	PF3D7_1107000	U6 snRNA-associated Sm-like protein LSm4, putative	yes	4		312.227	342.611	306.056	269.55	369.778	334.976	297.234	327.671	317.926	321.345	5.77e-05	6.47e-05	6.03e-05	5.37e-05	9.05e-05	8.33e-05	7.79e-05	7.58e-05	7.1e-05	7.73e-05	6.12e-05	5.7e-05	8.39e-05	7.47e-05	0.455	-0.103	-0.167
Q8IIP5	PLAF7	PF3D7_1111800	peptidyl-prolyl cis-trans isomerase, putative	yes	1	1	81.7158	84.9184	74.3355	72.0225	13.3006	10.6298	16.1374	16.1403	21.2346	23.9411	1.51e-05	1.6e-05	1.46e-05	1.43e-05	3.26e-06	2.64e-06	4.23e-06	3.73e-06	4.74e-06	5.76e-06	1.555e-05	1.445e-05	3.37667e-06	4.74333e-06	-2.21	-0.103	0.491
Q8I548	PLAF7	PF3D7_1237500	conserved Plasmodium protein, unknown function	yes	43	8	5593.7	4938.93	4618.95	4624.68	2589.62	2271.19	2157.44	2389.21	2199.95	1932.28	0.00103	0.000933	0.00091	0.000921	0.000634	0.000565	0.000565	0.000553	0.000492	0.000465	0.0009815	0.0009155	0.000588	0.000503333	-0.742	-0.103	-0.225
Q8IEN8	PLAF7	PF3D7_1307700	conserved Plasmodium protein, unknown function	yes	27	3	1581.91	1303.07	1277.05	1253.42	2933.32	2569.52	2326.55	1892.97	1924.85	1735.45	0.000292	0.000246	0.000252	0.00025	0.000718	0.000639	0.000609	0.000438	0.00043	0.000418	0.000269	0.000251	0.000655333	0.000428667	1.28	-0.103	-0.614
Q9TY99	PLAF7	PF3D7_0202000	knob-associated histidine-rich protein	yes	59	31	5389.87	5271.91	4938.49	4434.51	5061.2	4499.82	4282.83	4548	4010.69	4150.49	0.000996	0.000996	0.000973	0.000883	0.00124	0.00112	0.00112	0.00105	0.000896	0.000999	0.000996	0.000928	0.00116	0.000981667	0.22	-0.102	-0.24
Q8I3T8	PLAF7	PF3D7_0517000	60S ribosomal protein L12, putative	yes	23		2789.32	3287.11	2605.39	2739.79	2641.84	2790.02	2376.33	3019.62	2565.67	2587.61	0.000515	0.000621	0.000513	0.000546	0.000647	0.000694	0.000622	0.000698	0.000573	0.000623	0.000568	0.0005295	0.000654333	0.000631333	0.204	-0.102	-0.052
Q8IAY8	PLAF7	PF3D7_0815100	RAP protein, putative	yes	2		101.153	94.0305	86.8391	84.6791	33.0366	27.3325	31.6979	24.2783	28.378	24.4652	1.87e-05	1.78e-05	1.71e-05	1.69e-05	8.09e-06	6.8e-06	8.3e-06	5.62e-06	6.34e-06	5.89e-06	1.825e-05	1.7e-05	7.73e-06	5.95e-06	-1.24	-0.102	-0.378
Q8IJH4	PLAF7	PF3D7_1023100	dynein heavy chain, putative	yes	2		367.122	355.995	295.65	339.75	333.873	304.839	306.076	319.806	337.743	300.198	6.78e-05	6.73e-05	5.82e-05	6.77e-05	8.18e-05	7.58e-05	8.02e-05	7.4e-05	7.55e-05	7.22e-05	6.755e-05	6.295e-05	7.92667e-05	7.39e-05	0.231	-0.102	-0.101
Q8II36	PLAF7	PF3D7_1132800	aquaglyceroporin	yes	6		1241.73	1172.14	1032.05	1089.15	963.111	884.016	1079.19	1372.66	1245.73	1466.68	0.000229	0.000221	0.000203	0.000217	0.000236	0.00022	0.000283	0.000317	0.000278	0.000353	0.000225	0.00021	0.000246333	0.000316	0.127	-0.102	0.362
Q8I4Q9	PLAF7	PF3D7_1252700	Plasmodium exported protein (PHISTb), unknown function	yes	4		715.067	804.865	733.886	603.316	270.755	248.781	265.526	501.291	476.985	469.234	0.000132	0.000152	0.000145	0.00012	6.63e-05	6.19e-05	6.96e-05	0.000116	0.000107	0.000113	0.000142	0.0001325	6.59333e-05	0.000112	-1.11	-0.102	0.762
Q9U0H7	PLAF7	PF3D7_0411100	conserved Plasmodium protein, unknown function	yes	1		57.0095	49.6134	49.1263	44.5835	58.0217	60.2539	51.7768	68.2752	73.3666	49.9538	1.05e-05	9.37e-06	9.68e-06	8.88e-06	1.42e-05	1.5e-05	1.36e-05	1.58e-05	1.64e-05	1.2e-05	9.935e-06	9.28e-06	1.42667e-05	1.47333e-05	0.518	-0.101	0.048
C6KSR4	PLAF7	PF3D7_0606600	conserved Plasmodium protein, unknown function	yes	31	1	3919.21	3400.6	3267.81	3164.85	1951.77	1689.38	1882.83	1796.22	1933.68	1953.67	0.000724	0.000642	0.000644	0.00063	0.000478	0.00042	0.000493	0.000415	0.000432	0.00047	0.000683	0.000637	0.000463667	0.000439	-0.559	-0.101	-0.079
Q8I350	PLAF7	PF3D7_0910200	conserved Plasmodium protein, unknown function	yes	42	4	6025.94	5726.45	5181.06	5155.42	1254.93	1168.75	1307.51	1837.56	2055.42	2013.37	0.00111	0.00108	0.00102	0.00103	0.000307	0.000291	0.000343	0.000425	0.000459	0.000485	0.001095	0.001025	0.000313667	0.000456333	-1.81	-0.101	0.541
Q8IJP1	PLAF7	PF3D7_1015400	conserved Plasmodium protein, unknown function	yes	12	3	1498.65	1474.45	1279.64	1335.07	567.47	523.445	512.233	768.974	841.571	760.615	0.000277	0.000279	0.000252	0.000266	0.000139	0.00013	0.000134	0.000178	0.000188	0.000183	0.000278	0.000259	0.000134333	0.000183	-1.05	-0.101	0.445
Q8I5G8	PLAF7	PF3D7_1224900	splicing factor 3B subunit 6, putative	yes	2		125.519	129.341	96.9762	127.047	118.398	149.802	100.372	74.9751	75.7344	83.2742	2.32e-05	2.44e-05	1.91e-05	2.53e-05	2.9e-05	3.73e-05	2.63e-05	1.73e-05	1.69e-05	2e-05	2.38e-05	2.22e-05	3.08667e-05	1.80667e-05	0.374	-0.101	-0.769
Q8IDQ4	PLAF7	PF3D7_1343500	conserved Plasmodium protein, unknown function	yes	4		554.264	550.916	472.063	499.681	305.058	301.733	257.289	337.676	347.832	299.767	0.000102	0.000104	9.3e-05	9.95e-05	7.47e-05	7.51e-05	6.74e-05	7.81e-05	7.77e-05	7.21e-05	0.000103	9.625e-05	7.24e-05	7.59667e-05	-0.512	-0.101	0.07
Q8IKH8	PLAF7	PF3D7_1465900	40S ribosomal protein S3	yes	31		3393.89	3389.86	3085.44	2883.4	3136.47	3076.95	2872.85	2665.89	2710.82	2781.01	0.000627	0.00064	0.000608	0.000574	0.000768	0.000766	0.000753	0.000617	0.000606	0.000669	0.0006335	0.000591	0.000762333	0.000630667	0.266	-0.101	-0.273
Q8I400	PLAF7	PF3D7_0510400	PDCD2 domain-containing protein, putative	yes	2		61.1212	42.2237	45.2338	45.5365	48.194	49.2286	39.6283	45.7931	53.0725	56.8817	1.13e-05	7.98e-06	8.91e-06	9.07e-06	1.18e-05	1.22e-05	1.04e-05	1.06e-05	1.19e-05	1.37e-05	9.64e-06	8.99e-06	1.14667e-05	1.20667e-05	0.252	-0.1	0.07
C6KSL9	PLAF7	PF3D7_0601900	conserved Plasmodium protein, unknown function	yes	4	4	333.765	360.62	299.648	311.773	129.761	135.813	127.383	254.849	183.818	205.234	6.17e-05	6.81e-05	5.9e-05	6.21e-05	3.18e-05	3.38e-05	3.34e-05	5.89e-05	4.11e-05	4.94e-05	6.49e-05	6.055e-05	3.3e-05	4.98e-05	-0.977	-0.1	0.595
Q8IBM7	PLAF7	PF3D7_0722600	U3 small nucleolar RNA-associated protein 7, putative	yes	2	1	230.75	248.379	208.267	213.471	112.843	113.851	108.616	77.3462	81.905	82.3783	4.26e-05	4.69e-05	4.1e-05	4.25e-05	2.76e-05	2.83e-05	2.85e-05	1.79e-05	1.83e-05	1.98e-05	4.475e-05	4.175e-05	2.81333e-05	1.86667e-05	-0.67	-0.1	-0.592
Q8IB50	PLAF7	PF3D7_0821600	polyribonucleotide 5'-hydroxyl-kinase Clp1, putative	yes	15		1608.45	1520.71	1322.89	1430.46	1248.79	1230.19	1221.52	1023.39	1010.34	977.006	0.000297	0.000287	0.000261	0.000285	0.000306	0.000306	0.00032	0.000237	0.000226	0.000235	0.000292	0.000273	0.000310667	0.000232667	0.088	-0.1	-0.418
Q8I2Y5	PLAF7	PF3D7_0916700	RNA-binding protein musashi, putative	yes	34	3	2274.1	2275.45	1942.84	2060.75	3713.97	3441.61	3263.34	3676.32	4187.04	3090.69	0.00042	0.00043	0.000383	0.00041	0.000909	0.000856	0.000855	0.00085	0.000936	0.000744	0.000425	0.0003965	0.000873333	0.000843333	1.04	-0.1	-0.051
Q8IK07	PLAF7	PF3D7_1002900	conserved Plasmodium protein, unknown function	yes	8	1	1008.96	1075.06	936.9	897.632	682.062	624.442	753.266	869.738	851.766	789.022	0.000186	0.000203	0.000185	0.000179	0.000167	0.000155	0.000197	0.000201	0.00019	0.00019	0.0001945	0.000182	0.000173	0.000193667	-0.169	-0.1	0.162
P61075	PLAF7	PF3D7_1356900	protein kinase 5	yes	5		558.073	634.344	490.273	559.877	337.09	384.481	355.518	423.955	363.219	375.245	0.000103	0.00012	9.66e-05	0.000111	8.25e-05	9.57e-05	9.31e-05	9.81e-05	8.12e-05	9.03e-05	0.0001115	0.0001038	9.04333e-05	8.98667e-05	-0.302	-0.1	-0.01
Q8ILQ4	PLAF7	PF3D7_1419600	conserved Plasmodium protein, unknown function	yes	16	2	963.973	866.23	811.676	798.477	804.558	812.503	822.173	735.749	788.391	670.207	0.000178	0.000164	0.00016	0.000159	0.000197	0.000202	0.000215	0.00017	0.000176	0.000161	0.000171	0.0001595	0.000204667	0.000169	0.262	-0.1	-0.276
Q8IKC7	PLAF7	PF3D7_1471200	inorganic anion exchanger, inorganic anion antiporter	yes	10		929.918	981.524	830.239	852.976	561.629	460.911	698.427	896.189	736.647	838.804	0.000172	0.000185	0.000164	0.00017	0.000138	0.000115	0.000183	0.000207	0.000165	0.000202	0.0001785	0.000167	0.000145333	0.000191333	-0.3	-0.1	0.399
Q8I467	PLAF7	PF3D7_0503400	actin-depolymerizing factor 1	yes	5		376.993	433.145	402.652	311.938	271.668	252.769	201.161	441.985	437.331	401.08	6.97e-05	8.18e-05	7.93e-05	6.21e-05	6.65e-05	6.29e-05	5.27e-05	0.000102	9.77e-05	9.65e-05	7.575e-05	7.07e-05	6.07e-05	9.87333e-05	-0.319	-0.099	0.703
Q8IB54	PLAF7	PF3D7_0822000	mitochondrial ribosomal protein L4 precursor, putative	yes	2		473.312	428.035	413.793	379.722	140.366	130.297	164.715	200.574	207.659	209.127	8.74e-05	8.09e-05	8.15e-05	7.56e-05	3.44e-05	3.24e-05	4.31e-05	4.64e-05	4.64e-05	5.03e-05	8.415e-05	7.855e-05	3.66333e-05	4.77e-05	-1.2	-0.099	0.381
Q8IJ49	PLAF7	PF3D7_1035900	probable protein, unknown function	yes	49		6701.92	5804.97	5477.46	5530.02	1795.77	1809.12	2003.44	4172.87	5037.63	5108.03	0.00124	0.0011	0.00108	0.0011	0.00044	0.00045	0.000525	0.000965	0.00113	0.00123	0.00117	0.00109	0.000471667	0.00110833	-1.31	-0.099	1.23
Q8IIG3	PLAF7	PF3D7_1120400	alpha/beta hydrolase fold domain containing protein, putative	yes	2		155.311	180.777	139.703	156.444	95.2467	95.6003	104.189	110.772	119.425	112.334	2.87e-05	3.42e-05	2.75e-05	3.12e-05	2.33e-05	2.38e-05	2.73e-05	2.56e-05	2.67e-05	2.7e-05	3.145e-05	2.935e-05	2.48e-05	2.64333e-05	-0.342	-0.099	0.093
Q8IHZ8	PLAF7	PF3D7_1136600	conserved Plasmodium protein, unknown function	yes	6	1	536.471	516.131	439.054	487.416	361.158	377.772	348.391	229.123	244.539	247.007	9.91e-05	9.75e-05	8.65e-05	9.71e-05	8.84e-05	9.4e-05	9.13e-05	5.3e-05	5.46e-05	5.94e-05	9.83e-05	9.18e-05	9.12333e-05	5.56667e-05	-0.108	-0.099	-0.712
Q8IE83	PLAF7	PF3D7_1323300	acetyltransferase, GNAT family, putative	yes	5	1	609.44	663.116	541.93	579.319	336.186	358.897	360.375	417.915	372.357	375.496	0.000113	0.000125	0.000107	0.000115	8.23e-05	8.93e-05	9.44e-05	9.67e-05	8.32e-05	9.04e-05	0.000119	0.000111	8.86667e-05	9.01e-05	-0.424	-0.099	0.023
Q8ILR9	PLAF7	PF3D7_1417600	conserved Plasmodium protein, unknown function	yes	10	3	2602.75	2266.92	2231.65	2054.99	1446.47	1238.95	1416.87	1931.82	1885.63	1799.72	0.000481	0.000428	0.00044	0.000409	0.000354	0.000308	0.000371	0.000447	0.000421	0.000433	0.0004545	0.0004245	0.000344333	0.000433667	-0.4	-0.099	0.332
C6S3H7	PLAF7	PF3D7_1417900	conserved Plasmodium protein, unknown function	yes	5	1	607.288	727.971	576.199	600.781	291.599	306.843	260.645	448.29	372.62	347.931	0.000112	0.000138	0.000114	0.00012	7.14e-05	7.63e-05	6.83e-05	0.000104	8.33e-05	8.37e-05	0.000125	0.000117	7.2e-05	9.03333e-05	-0.794	-0.099	0.325
Q8ILQ6	PLAF7	PF3D7_1419400	conserved Plasmodium membrane protein, unknown function	yes	41	3	3788.43	3218.4	3089.56	3076.13	4385.49	4148.96	3686.9	4230.13	4237.69	3853.46	0.0007	0.000608	0.000609	0.000613	0.00107	0.00103	0.000966	0.000978	0.000947	0.000927	0.000654	0.000611	0.001022	0.000950667	0.647	-0.099	-0.107
O77396	PLAF7	PF3D7_0317000	proteasome subunit alpha type-3, putative	yes	16		1914.28	1851.92	1735.24	1584.63	1511.51	1312	1276.36	1940.48	1819	1614.41	0.000354	0.00035	0.000342	0.000316	0.00037	0.000326	0.000334	0.000449	0.000406	0.000389	0.000352	0.000329	0.000343333	0.000414667	-0.034	-0.098	0.271
Q9U0J0	PLAF7	PF3D7_0409600	replication protein A1, large subunit	yes	35	4	3347.05	3041.12	2856.45	2772.7	1905.71	1839.05	1791.87	2536.58	2647.88	2727.63	0.000618	0.000575	0.000563	0.000552	0.000467	0.000458	0.000469	0.000587	0.000592	0.000656	0.0005965	0.0005575	0.000464667	0.000611667	-0.361	-0.098	0.397
C6KT19	PLAF7	PF3D7_0617900	histone H3 variant	yes	15	1	1526.05	1517.42	1371.61	1310.53	1357.57	1620.65	1185.13	1385.64	1387.81	1236.13	0.000282	0.000287	0.00027	0.000261	0.000332	0.000403	0.00031	0.000321	0.00031	0.000297	0.0002845	0.0002655	0.000348333	0.000309333	0.294	-0.098	-0.173
Q8I2R8	PLAF7	PF3D7_0923900	RNA-binding protein, putative	yes	24	1	1246.56	1272.01	1073.17	1145.99	1127.63	1186.3	1084.49	762.858	817.898	763.498	0.00023	0.00024	0.000211	0.000228	0.000276	0.000295	0.000284	0.000176	0.000183	0.000184	0.000235	0.0002195	0.000285	0.000181	0.277	-0.098	-0.656
C6S3C9	PLAF7	PF3D7_1018200	serine/threonine protein phosphatase 8, putative	yes	88	18	16551	15439.5	13986.1	14206.1	2998.01	2855.62	3341.46	7403.63	8490.8	7988.9	0.00306	0.00292	0.00276	0.00283	0.000734	0.00071	0.000875	0.00171	0.0019	0.00192	0.00299	0.002795	0.000773	0.00184333	-1.95	-0.098	1.25
Q8I4Z2	PLAF7	PF3D7_1243800	WD repeat-containing protein 82, putative	yes	5	1	577.673	536.107	502.822	478.174	447.806	409.969	424.054	363.616	414.932	380.806	0.000107	0.000101	9.91e-05	9.52e-05	0.00011	0.000102	0.000111	8.41e-05	9.27e-05	9.16e-05	0.000104	9.715e-05	0.000107667	8.94667e-05	0.049	-0.098	-0.266
Q8IEP3	PLAF7	PF3D7_1307200	DnaJ protein, putative	yes	9		474.319	673.834	483.848	529.666	755.931	929.11	594.299	628.579	528.746	536.19	8.76e-05	0.000127	9.53e-05	0.000105	0.000185	0.000231	0.000156	0.000145	0.000118	0.000129	0.0001073	0.00010015	0.000190667	0.000130667	0.827	-0.098	-0.543
Q8I240	PLAF7	PF3D7_0110500	bromodomain protein, putative	yes	40	1	5962.91	5942.54	5285.33	5218.16	2318.91	2211.83	2295.15	2756.27	2881.82	2739.11	0.0011	0.00112	0.00104	0.00104	0.000568	0.00055	0.000601	0.000638	0.000644	0.000659	0.00111	0.00104	0.000573	0.000647	-0.957	-0.097	0.175
O96164	PLAF7	PF3D7_0207700	serine repeat antigen 4	yes	70		5740.9	6009.75	5356.29	5011.94	10524.3	9668.08	10293	5019.76	5121.02	3806.02	0.00106	0.00114	0.00106	0.000998	0.00258	0.00241	0.0027	0.00116	0.00114	0.000916	0.0011	0.001029	0.00256333	0.001072	1.22	-0.097	-1.25
O97248	PLAF7	PF3D7_0306900	40S ribosomal protein S23, putative	yes	4		558.144	640.69	562.211	496.226	496.449	530.97	469.771	552.773	493.236	426.743	0.000103	0.000121	0.000111	9.88e-05	0.000122	0.000132	0.000123	0.000128	0.00011	0.000103	0.000112	0.0001049	0.000125667	0.000113667	0.164	-0.097	-0.145
Q8IK02	PLAF7	PF3D7_1003500	40S ribosomal protein S20e, putative	yes	7		867.602	1041.65	850.495	834.729	724.732	784.457	642.131	906.572	875.339	814.717	0.00016	0.000197	0.000168	0.000166	0.000177	0.000195	0.000168	0.00021	0.000196	0.000196	0.0001785	0.000167	0.00018	0.000200667	0.014	-0.097	0.153
Q8I608	PLAF7	PF3D7_1203700	nucleosome assembly protein	yes	26	2	3533.29	3774.39	3186.14	3262.61	2087.58	2080.28	2082.75	2631.34	2803.43	2405.25	0.000653	0.000713	0.000628	0.00065	0.000511	0.000518	0.000546	0.000609	0.000626	0.000579	0.000683	0.000639	0.000525	0.000604667	-0.38	-0.097	0.204
Q8IE15	PLAF7	PF3D7_1331200	conserved Plasmodium protein, unknown function	yes	6		876.171	772.591	737.381	716.192	689.757	640.516	630.157	556.163	634.015	550.413	0.000162	0.000146	0.000145	0.000143	0.000169	0.000159	0.000165	0.000129	0.000142	0.000132	0.000154	0.000144	0.000164333	0.000134333	0.095	-0.097	-0.293
Q8IDN4	PLAF7	PF3D7_1346300	DNA/RNA-binding protein Alba 2	yes	21	1	2233.01	2105.39	1979.01	1845.79	2258.15	1951.23	1889.76	2769.2	3115.88	2683.4	0.000413	0.000398	0.00039	0.000368	0.000553	0.000485	0.000495	0.000641	0.000696	0.000646	0.0004055	0.000379	0.000511	0.000661	0.335	-0.097	0.371
Q8I6V2	PLAF7	PF3D7_1430900	cytochrome c oxidase subunit 2, putative	yes	6		734.714	648.514	576.629	642.288	367.237	395.117	371.768	358.532	415.371	320.973	0.000136	0.000123	0.000114	0.000128	8.99e-05	9.83e-05	9.74e-05	8.29e-05	9.28e-05	7.72e-05	0.0001295	0.000121	9.52e-05	8.43e-05	-0.44	-0.097	-0.175
Q8IKY0	PLAF7	PF3D7_1449500	AP2 domain transcription factor, putative	yes	17	5	3356.54	3440.1	2995.42	2999.58	544.642	526.409	511.692	795.215	948.866	813.005	0.00062	0.00065	0.00059	0.000597	0.000133	0.000131	0.000134	0.000184	0.000212	0.000196	0.000635	0.0005935	0.000132667	0.000197333	-2.26	-0.097	0.57
Q8IKX6	PLAF7	PF3D7_1449900	conserved Plasmodium protein, unknown function	yes	11		1647.49	1578.06	1410.91	1432.3	1157.43	1131.18	1170.71	998.172	996.402	1013.37	0.000304	0.000298	0.000278	0.000285	0.000283	0.000281	0.000307	0.000231	0.000223	0.000244	0.000301	0.0002815	0.000290333	0.000232667	-0.052	-0.097	-0.322
Q8IFP0	PLAF7	PF3D7_0422600	conserved Plasmodium protein, unknown function	yes	2		140.157	166.355	156.682	114.37	82.3622	57.0156	76.7023	101.377	115.08	80.2447	2.59e-05	3.14e-05	3.09e-05	2.28e-05	2.02e-05	1.42e-05	2.01e-05	2.34e-05	2.57e-05	1.93e-05	2.865e-05	2.685e-05	1.81667e-05	2.28e-05	-0.659	-0.096	0.331
Q8I435	PLAF7	PF3D7_0506700	GTPase-activating protein, putative	yes	4		384.331	356.591	333.861	319.685	233.697	227.679	231.933	235.274	220.467	250.484	7.1e-05	6.74e-05	6.58e-05	6.37e-05	5.72e-05	5.66e-05	6.08e-05	5.44e-05	4.93e-05	6.03e-05	6.92e-05	6.475e-05	5.82e-05	5.46667e-05	-0.249	-0.096	-0.091
Q8IAP7	PLAF7	PF3D7_0805200	gamete release protein, putative	yes	2		16.89	15.1067	9.7605	18.4153	135.539	295.789	111.652	130.859	61.6094	55.9973	3.12e-06	2.85e-06	1.92e-06	3.67e-06	3.32e-05	7.36e-05	2.92e-05	3.03e-05	1.38e-05	1.35e-05	2.985e-06	2.795e-06	4.53333e-05	1.92e-05	3.92	-0.096	-1.24
Q8IAU7	PLAF7	PF3D7_0811200	ER membrane protein complex subunit 1, putative	yes	17		1466.22	1473.88	1304.17	1290.44	1005.24	1053.87	1078.78	1057.62	875.153	1026.26	0.000271	0.000278	0.000257	0.000257	0.000246	0.000262	0.000283	0.000245	0.000196	0.000247	0.0002745	0.000257	0.000263667	0.000229333	-0.059	-0.096	-0.203
Q8I487	PLAF7	PF3D7_0501300	skeleton-binding protein 1	yes	6		918.957	937.538	839.081	802.543	425.679	360.296	386.927	721.172	606.028	611.422	0.00017	0.000177	0.000165	0.00016	0.000104	8.96e-05	0.000101	0.000167	0.000135	0.000147	0.0001735	0.0001625	9.82e-05	0.000149667	-0.818	-0.094	0.606
[truncated: 2,289 more rows]
