# Supplementary material for: Co-option of Plasmodium falciparum PP1 for egress from host erythrocytes
Source: Nat Commun. 2020 Jul 15;11:3532. doi: 10.1038/s41467-020-17306-1 (PMC7363832; doi:10.1038/s41467-020-17306-1)
Supplement: Supplementary file 6 — Supplementary Data 3 [file 41467_2020_17306_MOESM6_ESM.xlsx]

## Sheet: Key
Column	Comment/Description
unique_identifier	UniProt ID combined with positions of phosphorylation sites in parent protein
species	Biological source of protein
uniprot	Uniprot accession number
locus_tag	Locus tag from PlasmoDB (http://www.plasmodb.org version 27, 2016_02_19).
	The 60 phosphopeptides increased by >2-fold (log2, 1) with PfPP1-DD knockdown at 48-hpi are highlighted in yellow.
	Phosphopeptides from proteins previously identified as PfPKG-regulated (Alam et al (2015) Nat Comm 6:7285) are highlighted in orange
	Phosphosites previously identified as PfPKG-regulated (Alam et al (2015) Nat Comm 6:7285) are highlighted in red
site_position	Phosphorylation site in parent protein
description	Description of protein from Uniprot or Plasmodb
sequence	Sequence of phophorylated peptide
motif	13mer sequence centered around phospho-site
parent_in_proteome	The source of the phosphopeptide is detected in the accompanying proteome experiment (S1)
48hpi_Shld1_on_1	Phosphopeptide signal intensity: 1 of 2 technical replicates on Shld1 at 48 hpi
48hpi_Shld1_on_2	Phosphopeptide signal intensity: 2 of 2 technical replicates on Shld1 at 48 hpi
48hpi_Shld1_off_1	Phosphopeptide signal intensity: 1 of 2 technical replicates off Shld1 at 48 hpi
48hpi_Shld1_off_2	Phosphopeptide signal intensity: 2 of 2 technical replicates off Shld1 at 48 hpi
55hpi_Shld1_on_1	Phosphopeptide signal intensity: 1 of 3 technical replicates on Shld1 at 55 hpi
55hpi_Shld1_on_2	Phosphopeptide signal intensity: 2 of 3 technical replicates on Shld1 at 55 hpi
55hpi_Shld1_on_3	Phosphopeptide signal intensity: 3 of 3 technical replicates on Shld1 at 55 hpi
55hpi_Shld1_off_1	Phosphopeptide signal intensity: 1 of 3 technical replicates off Shld1 at 55 hpi
55hpi_Shld1_off_2	Phosphopeptide signal intensity: 2 of 3 technical replicates off Shld1 at 55 hpi
55hpi_Shld1_off_3	Phosphopeptide signal intensity: 3 of 3 technical replicates off Shld1 at 55 hpi
log2_IDC_FC	log2 fold change for phosphopeptide: on-Shld1 at 55 hpi vs on-Shld1 at 48 hpi to measure change with IDC
log2_48hpi_off_on_Shld1_FC	log2 fold change for off-Shld1/on-Shld1 parasites at 48 hpi. Table is ordered on the basis of values of Pf-phosphopeptides in this column.
log2_55hpi_off_on_Shld1_FC	log2 fold change for off-Shld1/on-Shld1 parasites at 55 hpi

## Sheet: Phosphoproteomics measurements
unique_identifier	species	uniprot	locus_tag	site_position	description	sequence	motif	parent_in_proteome	48hpi_Shld1_on_1	48hpi_Shld1_on_2	48hpi_Shld1_off_1	48hpi_Shld1_off_2	55hpi_Shld1_on_1	55hpi_Shld1_on_2	55hpi_Shld1_on_3	55hpi_Shld1_off_1	55hpi_Shld1_off_2	55hpi_Shld1_off_3	log2_IDC_FC	log2_48hpi_off_on_Shld1_FC	log2_55hpi_off_on_Shld1_FC
A1L3X4_36;41;44	HUMAN	A1L3X4		36;41;44	Putative metallothionein MT1DP	K.YEKCKCSSACT#CSGGT#ACS#CSLDM.-	KCSSACTCSGGTA;CTCSGGTACSCSL;SGGTACSCSLDMx	n.d.	21204.7	22299.1	22050.5	22448.6	9226.74	6589.51	8682.57	6317.15	7163.38	9087.32
A4UHQ8_174;180	HUMAN	A4UHQ8		174;180	C2ORF3 variant 1	K.RES#EDDPES#EPDDHEK.R	SGMKRESEDDPES;SEDDPESEPDDHE	n.d.	31210.3	31991.3	23043.6	21260.4	37640.8	48751.4	23005.8	15819.1	16871.1	15955.3
A6NNC1_103;110	HUMAN	A6NNC1		103;110	Putative POM121-like protein 1-like	R.RGPASS#RCQLTLS#YSK.T	RRGPASSRCQLTL;RCQLTLSYSKTVS	n.d.	21264.6	21166.2	33999	26290.1	15741.5	13437.3	14660.3	22071.4	26247.5	27309.5
A8MZG2_45;46	HUMAN	A8MZG2		45;46	Uncharacterized protein C16orf90	K.DPDM*S#S#SSASSGLSDR.P	GKDPDMSSSSASS;KDPDMSSSSASSG	n.d.	5100.41	5262.82	5779.1	6073.46	4410.14	4880.27	4379.82	4996.84	5753.26	4789.94
A9Z1X7_346;354;355	HUMAN	A9Z1X7		346;354;355	Serine/arginine repetitive matrix protein 1	R.S#SASLSGSS#S#SSSSSR.S	VRRRRRSSASLSG;ASLSGSSSSSSSS;SLSGSSSSSSSSR	n.d.	470.54	1096.46	316.209	449.545	605.181	543.81	318.501	472.564	439.548	1286.58
B0UX83_958;967	HUMAN	B0UX83		958;967	HLA-B associated transcript 3, isoform CRA_a	R.AS#PEPQRENAS#PAPGTTAEEAM*SR.G	QGAERASPEPQRE;PQRENASPAPGTT	n.d.	5407.66	5498.54	5287.57	8254.57	3549.16	3202.03	3183	5483.37	6967.86	5267.74
B2RTR6_2014;2016;2020	HUMAN	B2RTR6		2014;2016;2020	PCNX protein	R.ASVAS#QS#SYCY#SSR.H	ARASVASQSSYCY;ASVASQSSYCYSS;SQSSYCYSSRHSS	n.d.	1107.44	1296.74	1340.03	1533.86	1918.88	1915.2	1862.46	1990.22	1910.79	2350.02
B2RUZ4_22;27;28	HUMAN	B2RUZ4		22;27;28	Small integral membrane protein 1	R.DGVS#LGAVS#S#TEEASR.C	GSRDGVSLGAVSS;VSLGAVSSTEEAS;SLGAVSSTEEASR	n.d.	38097.8	31732.9	32505.4	34978.7	30375.6	35161.2	31194.6	28966.6	29633.3	26654.7
B2RUZ4_28;29	HUMAN	B2RUZ4		28;29	Small integral membrane protein 1	R.DGVSLGAVSS#T#EEASR.C	SLGAVSSTEEASR;LGAVSSTEEASRC	n.d.	34353.5	30780.7	30553.5	38544.2	27786.2	29021.3	25346.9	25751.9	26910.6	24471.8
B4DDC6_82	HUMAN	B4DDC6		82	Prostaglandin E synthase 3	K.DWEDDSDEDM*S#NFDR.F	DSDEDMSNFDRFS	n.d.	30954.9	33048.3	24326.3	30072.7	19014.8	15941	15658.4	16299.9	17018.4	15849.5
B4DF52_570	HUMAN	B4DF52		570	Protein kinase C theta type	R.NFS#FM*NPGM*ER.L	NMFRNFSFMNPGM	n.d.	2706.47	1892.03	2592.65	1416.3	1724.14	1806.2	1792.2	1439.49	1333.45	1508.59
B4DFA8_282;287	HUMAN	B4DFA8		282;287	Oxysterol-binding protein	R.VM*NT#HSDDS#GDDDEATTPADK.S	AVRVMNTHSDDSG;NTHSDDSGDDDEA	n.d.	23317.8	20488.5	23124	23287.7	22909.4	23774	25054.9	15186.1	19555.9	18359.8
B4DGP8_599	HUMAN	B4DGP8		599	Calnexin	K.SDAEEDGGTVS#QEEEDR.K	EDGGTVSQEEEDR	n.d.	10720.3	8436.03	9790.31	12961.4	9350.99	9438.37	9326.61	9387.58	9111	8051.1
B4DIX2_17;18;24	HUMAN	B4DIX2		17;18;24	Tubulin polyglutamylase complex subunit 2	K.STSST#S#PGSPGS#PGK.Q	SKSTSSTSPGSPG;KSTSSTSPGSPGS;SPGSPGSPGKQGG	n.d.	62951.2	60153.4	57050.5	63100.3	116009	117711	121701	69123.9	76069.1	61266.4
B4DLC0_185	HUMAN	B4DLC0		185	Poly(rC)-binding protein 2	K.PSSS#PVIFAGGQDR.Y	RPKPSSSPVIFAG	n.d.	5395.49	4598.58	4445.6	4503.74	2411.73	2642.44	3256.63	2985.53	3387.37	3856.52
B4DR64_344	HUMAN	B4DR64		344	CTP synthase	R.SGSSS#PDSEITELK.F	DRSGSSSPDSEIT	n.d.	12727.9	12273	14613.6	14312.2	10705.5	10032.5	8862.7	8458.27	11433.1	11092.6
B4DSS5_310;316	HUMAN	B4DSS5		310;316	Uncharacterized protein KIAA0513	R.MFDRLALT#EEDQTS#ETSQNSSFSENSSSR.R	FDRLALTEEDQTS;TEEDQTSETSQNS	n.d.	5112.7	4694.18	4031.21	4581.49	4161.18	3596.04	4650.73	3267.07	4082.99	3098.78
B4DTC4_30;31;32	HUMAN	B4DTC4		30;31;32	Polyhomeotic-like protein 3	K.DHSTAMDTEPNPGTSSVSTTTSS#T#T#TTTITTSSSR.M	VSTTTSSTTTTTI;STTTSSTTTTTIT;TTTSSTTTTTITT	n.d.	4847.99	5380.26	4242.74	4762.95	4106.27	5044.25	4374.86	3868.63	4692.44	3803.68
B4DYD8_181	HUMAN	B4DYD8		181	T-complex protein 1 subunit epsilon	K.LDVTSVEDY#K.A	VTSVEDYKALQKY	n.d.	2746.3	1979.46	3048.86	2284.28	2203.32	1575.74	1656.45	994.803	545.2	1921.27
B6ZDN3_334;352	HUMAN	B6ZDN3		334;352	Doublecortin domain-containing protein 1	R.VAACQPAT#MVPTKSPVQPVVVEGGWT#EQTQQEIK.L	AACQPATMVPTKS;VVEGGWTEQTQQE	n.d.	3987.96	3695.72	3802.19	4323.96	1726.23	1931.89	1827.74	1695.57	2193.49	1111.5
C9IZ08_902	HUMAN	C9IZ08		902	GTPase-activating protein and VPS9 domain-containing protein 1 (Fragment)	R.S#SDIVSSVR.R	RLVRSRSSDIVSS	n.d.	34498.7	29992.4	30979.8	29257.3	62401.8	81479.1	45838.1	21503.4	22387.6	18385.1
C9J5K8_97;98	HUMAN	C9J5K8		97;98	Rho guanine nucleotide exchange factor 3 (Fragment)	K.NEEM*GRCSCQNMATS#S#DM.-	CQNMATSSDMxxx;QNMATSSDMxxxx	n.d.	2410.42	2838.37	3299.12	3618.64	2019.3	2485.72	2316.22	2021.02	1845.87	1945.62
C9JBW0_78;80;84	HUMAN	C9JBW0		78;80;84	Basic helix-loop-helix domain-containing protein KIAA2018	K.T#PT#ENET#MEPM.-	KRHQKKTPTENET;HQKKTPTENETME;TPTENETMEPMxx	n.d.	5951.37	5338.7	4613.01	5917.09	41969.4	39399.7	34833	7526.62	4276.5	7370.46
C9JIG9_425	HUMAN	C9JIG9		425	Serine/threonine-protein kinase OSR1	K.TAQALSSGS#GSQETK.I	QALSSGSGSQETK	n.d.	9175.14	11069.9	12487.2	11532.1	8799.61	11784.7	12825.9	9300	10254.8	10447.1
C9JQ19_59	HUMAN	C9JQ19		59	WD repeat-containing protein 48	K.IINLDNESQTTSSS#NNEK.P	SQTTSSSNNEKPG	n.d.	4915.22	4866.66	4222.79	4774.88	4165.51	4227.45	3390.63	2795.19	3064.79	3041.42
C9JRD2_168	HUMAN	C9JRD2		168	DnaJ homolog subfamily B member 2 (Fragment)	R.SVS#TSTTFVQGR.R	GAFRSVSTSTTFV	n.d.	2746.94	3219.22	2746.21	2722.83	1287.1	1888.11	996.7	1367.31	1244.51	1392.61
C9K0V9_104;105;108	HUMAN	C9K0V9		104;105;108	Ataxin-7-like protein 1 (Fragment)	K.MNSTTTTAVSAS#S#TSS#SAVSTPPLIK.P	TTAVSASSTSSSA;TAVSASSTSSSAV;SASSTSSSAVSTP	n.d.	2503.64	2515.64	1713.7	1767.12	410.393	310.959	391.692	342.111	256.42	397.827
D6REM4_232	HUMAN	D6REM4		232	Casein kinase I isoform alpha	K.AAQQAASSSGQGQQAQT#PT#GF.-	QGQQAQTPTGFxx	n.d.	44633.4	48720.5	43636.2	43516.3	42972.2	39514	34772.8	41777.8	36866.2	37882.2
D6REM4_232;234	HUMAN	D6REM4		232;234	Casein kinase I isoform alpha	K.AAQQAASSSGQGQQAQT#PT#GF.-	QGQQAQTPTGFxx;QQAQTPTGFxxxx	n.d.	32466.5	32098.5	36925.7	28799.2	16769.5	17040.3	20953.5	29829.7	36272.9	24275.6
D6REM4_234	HUMAN	D6REM4		234	Casein kinase I isoform alpha	K.AAQQAASSSGQGQQAQT#PT#GF.-	QQAQTPTGFxxxx	n.d.	27302.2	27156.3	24246.2	25070.7	15983.1	20041.2	15162.3	25472	23429.9	25302.4
D6RGJ8_14	HUMAN	D6RGJ8		14	WD repeat-containing protein 55	R.TCEERPAEDGS#DEEDPDSM*EAPTR.I	RPAEDGSDEEDPD	n.d.	4310.52	4264.38	4074.66	4592.34	4131.57	3730.34	3279.56	2648.3	3993.02	2423.65
E5RHP7_30	HUMAN	E5RHP7		30	Carbonic anhydrase 1 (Fragment)	K.LYPIANGNNQS#PVDIK.T	ANGNNQSPVDIKT	n.d.	55518.9	64313.3	57856.5	71052.9	34367.5	31669.3	37217.9	47290.7	60053.7	42803
E5RHP7_137	HUMAN	E5RHP7		137	Carbonic anhydrase 1 (Fragment)	K.YSSLAEAAS#K.A	SLAEAASKADGLA	n.d.	18179.9	21292	20116.2	23094.5	16176.1	19572.2	17723.8	18431	15712.8	20770.9
E5RIA2_55;56;59	HUMAN	E5RIA2		55;56;59	Ectonucleotide pyrophosphatase/phosphodiesterase family member 2	K.SEDES#S#NCS#EENDPR.H	WKSEDESSNCSEE;KSEDESSNCSEEN;DESSNCSEENDPR	n.d.	7421.29	5690.62	8014.59	9362.67	27736.9	27517.3	29067.9	10209.4	8894.5	10414
E7EPC6_690	HUMAN	E7EPC6		690	CD44 antigen	K.ESS#ETPDQFM*T#ADETR.N	LVNKESSETPDQF	n.d.	61226.2	48339.4	54273.7	65336.8	41523.1	38885.3	34948.3	36915	43974.1	40877
E7EPC6_690;698	HUMAN	E7EPC6		690;698	CD44 antigen	K.ESS#ETPDQFM*T#ADETR.N	LVNKESSETPDQF;TPDQFMTADETRN	n.d.	3077.46	3097.49	2786.22	2974.33	1557.16	2435.71	2072.17	1654.57	2080.66	2227.69
E7EQF3_106	HUMAN	E7EQF3		106	Glycophorin-A	K.SPSDVKPLPSPDTDVPLS#SVEIENPETSDQ.-	DTDVPLSSVEIEN	n.d.	222617	213562	219497	255251	204729	216585	181167	169582	214159	188446
E7EQF3_107	HUMAN	E7EQF3		107	Glycophorin-A	K.PLPSPDTDVPLSS#VEIENPETSDQ.-	TDVPLSSVEIENP	n.d.	275852	261269	279121	399358	492853	718003	516830	166123	293993	361882
E7EQF3_107;115	HUMAN	E7EQF3		107;115	Glycophorin-A	K.PLPSPDTDVPLSS#VEIENPET#SDQ.-	TDVPLSSVEIENP;EIENPETSDQxxx	n.d.	7215.28	7640.18	8458.42	10331.9	6280.12	7147.76	5486.36	4833.21	4513.46	6053.16
E7EQF3_115	HUMAN	E7EQF3		115	Glycophorin-A	K.PLPSPDTDVPLSS#VEIENPET#SDQ.-	EIENPETSDQxxx	n.d.	85647.6	58726.8	98303	65680.9	219737	312852	167953	97087.1	93730	70554.4
E7EUG6_231;243;257	HUMAN	E7EUG6		231;243;257	General transcription factor IIF subunit 1	K.AKS#EPEEQSSSSGDS#MYDVEQGEFDGDDS#DEFAEDDSGK.K	QPAKAKSEPEEQS;SSSSGDSMYDVEQ;EFDGDDSDEFAED	n.d.	2512.66	2732.52	3251.52	3951.95	3693.54	3460.52	1791.19	3340.09	3718.51	3620.53
E7EVH9_73;75	HUMAN	E7EVH9		73;75	Pseudouridine-5'-monophosphatase (Fragment)	K.M*DFS#AS#GSSTALAFPIGHK.R	STKMDFSASGSST;KMDFSASGSSTAL	n.d.	4449.46	4966.01	4913.77	5677.13	4749.87	5207.29	4195.63	4123.64	3852.02	4724.61
E9NSU1_14	HUMAN	E9NSU1		14	Truncated urea transporter	R.VDSPT#M*VR.G	VRVDSPTMVRGEN	n.d.	55679.5	50784.1	55518.7	61606.8	79465.1	73898.2	68391.5	39263.6	51026.9	60650.2
E9PIR5_94	HUMAN	E9PIR5		94	AMP deaminase 3	R.SQS#LSLQM*PPQQDWK.G	KMIRSQSLSLQMP	n.d.	2679.26	2623.73	3176.11	1897.73	353.753	1121.73	1288.84	999.483	2016.22	1550.74
E9PJ68_236	HUMAN	E9PJ68		236	Large neutral amino acids transporter small subunit 3 (Fragment)	K.APS#LEDGSDAFM*SPQDVR.G	LSQKAPSLEDGSD	n.d.	12427.3	10566.8	11496.9	11133.9	16029.4	14163.9	12341.7	11891.2	12489.4	14622
E9PQR4_198;201;214	HUMAN	E9PQR4		198;201;214	Tubby protein homolog	R.KGISS#SMS#FDEDEEDEEENSS#SSSQLNSNTR.P	QRKGISSSMSFDE;GISSSMSFDEDEE;DEEENSSSSSQLN	n.d.	4481.81	5231.32	5732.74	5962.63	5585.13	5779.19	6766.32	8581.14	10962.4	9869.41
F2Z2X5_301;302;317	HUMAN	F2Z2X5		301;302;317	Contactin-associated protein-like 3B	K.GDS#S#NLDLNFEISFGGILS#PGR.S	FQAKGDSSNLDLN;QAKGDSSNLDLNF;SFGGILSPGRSRA	n.d.	492.591	1412.66	2544.37	1486.17	1845.44	1072.13	1515.06	2005.2	1355.67	1818.96
F6VDH7_39;42	HUMAN	F6VDH7		39;42	Hsc70-interacting protein (Fragment)	K.ADEPSS#EES#DLEIDK.E	KADEPSSEESDLE;EPSSEESDLEIDK	n.d.	16676.1	14165.6	15091.7	15831	12485.8	18226.8	16354.6	16388.8	12549.9	16595.3
F8VSZ4_1267	HUMAN	F8VSZ4		1267	Plexin-A1	R.LQLQM*DNLES#R.V	QMDNLESRVALEC	n.d.	2850.72	3360.52	3299.64	4389.77	5637.65	13807	5966.19	5749.1	2891.91	4006.98
F8WAD0_250;256	HUMAN	F8WAD0		250;256	ADAMTS-like protein 4	K.SSWDSHFWATTCPGMDCAERSPPQPPGS#ACEQES#VEDGNNGVCRVQR.S	PPQPPGSACEQES;SACEQESVEDGNN	n.d.	2892.96	2841.47	1676.29	2944.26	2119.14	2340.6	2505.08	3268.13	3561.94	2364.86
F8WAP6_441;445;450	HUMAN	F8WAP6		441;445;450	Aryl hydrocarbon receptor nuclear translocator	R.T#SSFT#FQNPY#SDEIEYIICTNTNVK.N	EWLWMRTSSFTFQ;MRTSSFTFQNPYS;FTFQNPYSDEIEY	n.d.	32455.1	25144.9	27469.1	21631.9	10125.2	8871.74	8832.38	9460.85	12419.5	13057.7
F8WCA0_77	HUMAN	F8WCA0		77	Vesicle-associated membrane protein 2	R.ADALQAGAS#QFETSAAK.L	ALQAGASQFETSA	n.d.	6079.96	4635.55	5730.52	3967.33	3922.52	3794.54	3793.67	3380.61	3673.17	2936.63
G3V0H6_31	HUMAN	G3V0H6		31	NMDA receptor regulated 2, isoform CRA_a	K.CAQDYNMLS#DDARLFTEK.I	QDYNMLSDDARLF	n.d.	7240.87	6789.16	7095.13	7988.78	1698.15	1645.41	2221.34	5458.17	6102.69	7493.17
G3V1K5_62;67	HUMAN	G3V1K5		62;67	ADP-ribosylation factor-binding protein GGA3	R.YSDPCSPVASEGAGVS#VM*MCS#SS.-	SEGAGVSVMMCSS;VSVMMCSSSxxxx	n.d.	8754.92	9655.1	11662	9439	3187.25	3735.1	2993.56	5666.33	5772.46	5038.06
G3V3E3_149;151;157	HUMAN	G3V3E3		149;151;157	Zinc finger C2HC domain-containing protein 1C (Fragment)	K.S#CS#TGEAGT#DGDH.-	PMVHRKSCSTGEA;VHRKSCSTGEAGT;STGEAGTDGDHxx	n.d.	16025.6	14314.1	16648.9	17199.1	63611	55401	56636.9	18711.8	17967.3	19599.1
G3V3G9_253	HUMAN	G3V3G9		253	DDB1- and CUL4-associated factor 8	R.VHDRS#EEEEEEEEEEEEEQPR.R	NRVHDRSEEEEEE	n.d.	4136.27	4050.73	4222.51	3625.85	2371.7	3488.72	2797.18	3241.85	2418.08	2144.12
G3V4X5_175	HUMAN	G3V4X5		175	Proteasome subunit alpha type-3	K.ESLKEEDES#DDDNM*.-	LKEEDESDDDNMx	n.d.	178093	155728	208043	198948	160569	162052	125131	227571	244424	234025
G5E9N3_344;347;348	HUMAN	G5E9N3		344;347;348	All-trans-13,14-dihydroretinol saturase, isoform CRA_c	K.EDLHLPS#TNY#Y#VYYDTDMDQAMER.Y	EDLHLPSTNYYVY;HLPSTNYYVYYDT;LPSTNYYVYYDTD	n.d.	17143.1	14407.8	15544.5	16210.7	13375.7	15588.8	12455.3	12768.5	15392.1	15451.3
G5E9W0_218;234;239	HUMAN	G5E9W0		218;234;239	Phospholipase A1 member A	R.IPVGHVDY#FVNGGQDQPGCPTFFY#AGYSY#LICDHMR.A	PVGHVDYFVNGGQ;GCPTFFYAGYSYL;FYAGYSYLICDHM	n.d.	1333.5	408.669	1123.39	1056.07	925.641	1187.52	244.258	287.706	455.009	414.043
H0Y3T2_30;57;59	HUMAN	H0Y3T2		30;57;59	Neuroblastoma breakpoint family member 11	R.NDMDLAFS#IHQEEFSYFVSRYHQFSDPLEFYMSPT#SY#YR.D	DMDLAFSIHQEEF;EFYMSPTSYYRDL;YMSPTSYYRDLSD	n.d.	4960.36	4883.43	5194.19	7273.54	4565.98	6182.75	4211.48	4762.38	5014.99	4571.48
H0Y5W0_882	HUMAN	H0Y5W0		882	E3 ubiquitin-protein ligase HUWE1 (Fragment)	R.SAATS#GAGSTTSGVVSGSLGSR.E	VRSAATSGAGSTT	n.d.	3530.49	3599.6	4100.11	3689.59	2063.49	1869.04	1955.24	1851.18	2413.96	1627.45
H0Y9P1_722	HUMAN	H0Y9P1		722	BMP-2-inducible protein kinase (Fragment)	R.RDS#QSSNEFLTISDSK.E	KVGRRDSQSSNEF	n.d.	11317.9	12740.5	9703.15	13287.6	8314.16	7146.41	7845.29	9534.1	7150.99	7396.62
H0YG22_123;131;143	HUMAN	H0YG22		123;131;143	Y-box-binding protein 3 (Fragment)	R.YRS#SLDVCSWT#AFQPAQQSETLS#ENK.E	YRPRYRSSLDVCS;LDVCSWTAFQPAQ;QQSETLSENKEIF	n.d.	4277.88	4385.66	5347.81	4256.68	1535.04	917.193	434.061	1839.85	1383.29	1328.63
H0YJK8_69;76	HUMAN	H0YJK8		69;76	Glutathione peroxidase 2 (Fragment)	K.LPY#PYDDPFS#LMTDPK.L	LKDKLPYPYDDPF;PYDDPFSLMTDPK	n.d.	1544.26	1546.53	1305.29	1362.33	2210.71	1703.46	2379.67	1551.29	1701.8	1434.79
H0YJN5_25;29;44	HUMAN	H0YJN5		25;29;44	Receptor-interacting serine/threonine-protein kinase 3 (Fragment)	R.SSSDPPLIS#CPFS#LPLSHTGTVPNPEPT#RCSWNMGQR.E	SDPPLISCPFSLP;LISCPFSLPLSHT;VPNPEPTRCSWNM	n.d.	2765.89	2504.51	3767.99	3191.16	838.206	1197.22	1473.76	1188.37	1590.97	1441.59
H0YJV3_184;202	HUMAN	H0YJV3		184;202	Nidogen-2 (Fragment)	R.CHPAATCYNTPGSFS#CRCQPGYYGDGFQCIPDS#TSSLTPCEQQQR.H	NTPGSFSCRCQPG;FQCIPDSTSSLTP	n.d.	14225.4	16278.1	21957.9	26986.7	4270.65	7291.63	4604.03	6397.31	6918.27	8889.39
H3BM38_20;23	HUMAN	H3BM38		20;23	Synaptosomal-associated protein (Fragment)	R.AHQITDES#LES#TRR.I	HQITDESLESTRR;TDESLESTRRILG	n.d.	20239.4	18504.4	18513.6	21040	11310	10404.8	10015.2	15396	16397.1	20150.9
H3BMF6_18	HUMAN	H3BMF6		18	Ubiquitin carboxyl-terminal hydrolase 7	K.AGEQQLS#EPEDM*EM*EAGDTDDPPR.I	AGEQQLSEPEDME	n.d.	3748.63	3522.56	3102.64	5250.81	4712.22	7161.22	5602.46	3717.17	3289.93	3208.51
H3BRM4_259;260;261	HUMAN	H3BRM4		259;260;261	Amiloride-sensitive sodium channel subunit beta	R.LCAQIS#Y#T#TNYDSYFNQVPVESGNVTCPSYPEGMR.Q	RLCAQISYTTNYD;LCAQISYTTNYDS;CAQISYTTNYDSY	n.d.	1945.83	1576.98	1910.75	1747.61	1030.72	1223.23	1089.37	1782.89	1489.43	1516.95
H3BS18_525;527;528	HUMAN	H3BS18		525;527;528	Zinc finger CCHC domain-containing protein 14 (Fragment)	R.DNEEAS#DS#S#EER.A	RDNEEASDSSEER;NEEASDSSEERAQ;EEASDSSEERAQV	n.d.	30246.6	29087.7	33814.4	33575.8	19513	22208	21648.6	20339.8	21883.2	21474
H7BYV6_200	HUMAN	H7BYV6		200	Bridging integrator 3	R.ALS#IVADD.-	SELRALSIVADDx	n.d.	10977.3	8543.64	8801.26	11247.8	8629.79	7726.21	8636.97	4988.71	5314.79	5975.62
H7BYW2_473;477;485	HUMAN	H7BYW2		473;477;485	GREB1-like protein	K.Y#GNTT#GNEPTVTS#SVSSSPK.I	QTFGSKYGNTTGN;SKYGNTTGNEPTV;NEPTVTSSVSSSP	n.d.	182433	191979	200459	182536	82394.5	81071.1	85601.7	237640	256491	200131
I3L4J1_119;121	HUMAN	I3L4J1		119;121	Uncharacterized protein (Fragment)	K.ENQSEGKGS#DS#DSEGDNPEK.K	QSEGKGSDSDSEG;EGKGSDSDSEGDN	n.d.	50551.3	53254	40959.1	51795	29512.7	36711	29156	27507.1	36516.1	27228.1
J3KQT5_849;854	HUMAN	J3KQT5		849;854	BTB/POZ domain-containing protein KCTD1	R.EGNNEAAAAAASAS#GGAST#NCDGSGPM*RAM.-	AAAASASGGASTN;ASGGASTNCDGSG	n.d.	30798.8	32019.7	26348.5	24599.2	11384.2	11835.2	9842.11	9448.77	12893.7	12677.3
J3KTE3_109;114;117	HUMAN	J3KTE3		109;114;117	NEDD8-activating enzyme E1 regulatory subunit (Fragment)	K.DDY#VHELS#CCS#R.G	VMVKDDYVHELSC;DYVHELSCCSRGH;HELSCCSRGHQNN	n.d.	19325.8	18861.1	14866.6	14365	13252.6	15258	12808.1	28378.6	32699.6	31545.8
K7EID3_77	HUMAN	K7EID3		77	cAMP-dependent protein kinase type I-alpha regulatory subunit (Fragment)	R.TDS#REDEISPPPPNPVVK.G	AGTRTDSREDEIS	n.d.	8320.66	8453.27	6300.25	8109.75	5139.21	5994.67	5749.31	5459.56	5718.24	5653.82
K7EPT9_33;34;49	HUMAN	K7EPT9		33;34;49	Sprouty-related, EVH1 domain-containing protein 3 (Fragment)	R.SHSSS#S#DSDVHSTLPCPTEAT#DQSPSSSSSSSSPTLSGR.G	QRSHSSSSDSDVH;RSHSSSSDSDVHS;PCPTEATDQSPSS	n.d.	4991.34	5939.51	5852.35	6239.25	4786.52	4422.7	3778.65	3708.67	6368.29	4877.49
M0QXH8_10;13;14	HUMAN	M0QXH8		10;13;14	Zinc finger imprinted 2	-.MYQPEDDNNS#DVT#S#DDDMTR.N	PEDDNNSDVTSDD;DNNSDVTSDDDMT;NNSDVTSDDDMTR	n.d.	4160.93	3455.25	3459.96	3645.26	4088.22	3186.38	4916.94	3879.3	3473.38	3238.19
O15127_320	HUMAN	O15127		320	Secretory carrier-associated membrane protein 2	R.AASS#AAQGAFQGN.-	FHRAASSAAQGAF	n.d.	19387.5	21888.7	17197.4	18983.8	19149.2	10045.6	13754	16774.3	20208	19439.6
O15229_292	HUMAN	O15229		292	Kynurenine 3-monooxygenase	K.CSS#FHFK.S	ISVKCSSFHFKSH	n.d.	9342.05	11781.5	10072.3	10450.2	15866.3	15642.2	15000.9	12249.9	13457.2	12518.9
O15265_685;686;699	HUMAN	O15265		685;686;699	Ataxin-7	K.ES#S#GNSTNCQNASSST#SGGSGK.K	SLRPKESSGNSTN;LRPKESSGNSTNC;QNASSSTSGGSGK	n.d.	2756.54	2826.38	2307.26	2668.02	1680.59	1762.01	1687.15	1859.88	1789.42	2170.71
O15400_125;126	HUMAN	O15400		125;126	Syntaxin-7	R.AS#S#RVSGSFPEDSSK.E	VARVRASSRVSGS;ARVRASSRVSGSF	n.d.	116238	122262	106097	99718.8	56921.8	40869.3	70100	55735.4	56762.5	68984.4
O43719_714	HUMAN	O43719		714	HIV Tat-specific factor 1	K.LFDEEEDSS#EK.L	DEEEDSSEKLFDD	n.d.	4224.71	3726.15	3486.54	6549.18	3354.53	2501.22	2291.2	3510.6	2778.82	2782.64
O60885_599	HUMAN	O60885		599	Bromodomain-containing protein 4	K.SKPPPTY#ESEEEDK.C	SKPPPTYESEEED	n.d.	1531.6	2133.78	1404.81	1897.52	1022.06	274.794	272.837	1303.4	1014.91	185.646
P00918_29	HUMAN	P00918		29	Carbonic anhydrase 2	R.QS#PVDIDTHTAK.Y	AKGERQSPVDIDT	n.d.	17458.8	17571.4	18373.5	39476	13729.2	21285.9	15295.5	18235.7	18340.5	23955.8
P00918_56	HUMAN	P00918		56	Carbonic anhydrase 2	K.PLSVSYDQATS#LR.I	SYDQATSLRILNN	n.d.	1049.03	612.214	1139.1	1409.24	854.062	1357.69	1181.3	1170.85	1459.31	1034.45
P02549_13	HUMAN	P02549		13	Spectrin alpha chain, erythrocytic 1	K.ETVVESS#GPK.V	ETVVESSGPKVLE	n.d.	51153.4	48921.5	50761.3	50291.7	35530.6	35756.1	40499.6	35696.2	37446.8	33861.1
P02549_317	HUMAN	P02549		317	Spectrin alpha chain, erythrocytic 1	R.NLAVM*S#DK.V	RNLAVMSDKVKEL	n.d.	10316.2	8591.78	10009	12639.6	8079.11	9667.87	9937.78	6766.49	7791.24	7760.79
P02549_588	HUMAN	P02549		588	Spectrin alpha chain, erythrocytic 1	K.LY#EDSDDLK.N	LLLQKLYEDSDDL	n.d.	115897	116288	110282	122114	67776	86222.6	72910.6	60553.5	76121.2	76338.3
P02549_1284	HUMAN	P02549		1284	Spectrin alpha chain, erythrocytic 1	K.ES#LNEAQK.F	TKDRKESLNEAQK	n.d.	366381	319565	323602	343499	297925	401566	315675	189710	232524	238477
P02549_2189	HUMAN	P02549		2189	Spectrin alpha chain, erythrocytic 1	K.ET#GTLESQLEANK.R	GSLLKETGTLESQ	n.d.	15033.7	15428.9	14646.3	18022.4	15956.5	14488.1	14082.3	12051.3	13434.3	11204.1
P02730_350;356	HUMAN	P02730		350;356	Band 3 anion transport protein	R.YQSS#PAKPDS#SFYK.G	RRRYQSSPAKPDS;SPAKPDSSFYKGL	n.d.	7373.77	8098.73	8073.08	8201.65	11799.1	7932.93	10968	6062.47	6762.19	8596.63
P02730_356	HUMAN	P02730		356	Band 3 anion transport protein	R.YQSSPAKPDS#S#FYK.G	SPAKPDSSFYKGL	n.d.	25903.9	20183.9	20581.1	18773.5	38919.5	23072.4	41933.1	11583.8	18666.8	19026.4
P02730_356;357	HUMAN	P02730		356;357	Band 3 anion transport protein	R.YQSSPAKPDS#S#FYK.G	SPAKPDSSFYKGL;PAKPDSSFYKGLD	n.d.	413830	394991	350533	406968	500337	404168	543096	283630	361510	405245
P02730_357;359	HUMAN	P02730		357;359	Band 3 anion transport protein	R.YQSSPAKPDSS#FY#K.G	PAKPDSSFYKGLD;KPDSSFYKGLDLN	n.d.	11332.8	12627.9	11314.1	10236.5	15464.3	11115.8	16733.1	6414.01	8003.52	11403.2
P04264_13	HUMAN	P04264		13	Keratin, type II cytoskeletal 1	R.S#GGGFSSGSAGIINYQR.R	SRSGYRSGGGFSS	n.d.	11694.8	10595.7	9923.44	14086.7	13008.6	10470.3	17114.5	18871.8	17256.5	11282.5
P04264_66	HUMAN	P04264		66	Keratin, type II cytoskeletal 1	R.S#LVNLGGSK.S	GGFGSRSLVNLGG	n.d.	13989.7	9542.76	12038.1	13388.7	11960.1	12472.9	15556.5	12683.1	9676.06	9790.78
P04921_99	HUMAN	P04921		99	Glycophorin-C	K.GT#EFAESADAALQGDPALQDAGDS#SRK.E	TNEAKGTEFAESA	n.d.	20151.2	16588.7	16821	20511.6	18209.7	20313.8	17100	14528.8	17890.5	14828.4
P04921_99;121	HUMAN	P04921		99;121	Glycophorin-C	K.GT#EFAESADAALQGDPALQDAGDS#SRK.E	TNEAKGTEFAESA;LQDAGDSSRKEYF	n.d.	5604.79	5065.84	5880.85	6834.42	4333.1	5955.24	4886.88	3702.14	4119.65	3477.94
P04921_121	HUMAN	P04921		121	Glycophorin-C	K.GTEFAESADAALQGDPALQDAGDS#SR.K	LQDAGDSSRKEYF	n.d.	47909.9	30157.7	36202.2	47394.6	24968.7	32611.1	23883.9	23790.6	20721.5	31591.2
P07900_231	HUMAN	P07900		231	Heat shock protein HSP 90-alpha	K.EVS#DDEAEEK.E	ERDKEVSDDEAEE	n.d.	270163	267309	283764	282626	247458	300920	280619	201019	195342	199184
P07900_263	HUMAN	P07900		263	Heat shock protein HSP 90-alpha	K.ESEDKPEIEDVGS#DEEEEK.K	EIEDVGSDEEEEK	n.d.	267649	258772	287729	297256	279319	368379	321993	224610	238976	245863
P08238_226	HUMAN	P08238		226	Heat shock protein HSP 90-beta	K.EIS#DDEAEEEK.G	EREKEISDDEAEE	n.d.	59472	81717.7	65542.4	88652.5	55712.8	105299	60000.5	61689.6	50871.7	63128.9
P11166_238	HUMAN	P11166		238	Solute carrier family 2, facilitated glucose transporter member 1	R.GTADVT#HDLQEM*K.E	RGTADVTHDLQEM	n.d.	135945	132449	143686	179432	156920	153869	170092	119082	130165	158971
P11166_490	HUMAN	P11166		490	Solute carrier family 2, facilitated glucose transporter member 1	K.TPEELFHPLGADS#QV.-	HPLGADSQVxxxx	n.d.	109986	93517.5	128168	111100	93886.7	77014.1	93149.8	65294.3	86044.7	92987.2
P11171_542	HUMAN	P11171		542	Protein 4.1	R.S#LDGAAAVDSADR.S	SKRASRSLDGAAA	n.d.	318499	287009	312976	333982	177045	202973	190766	211403	233722	217165
P11171_551	HUMAN	P11171		551	Protein 4.1	R.SLDGAAAVDS#ADR.S	GAAAVDSADRSPR	n.d.	264810	237480	214598	256920	119642	149388	132865	168096	168038	186088
P11171_555	HUMAN	P11171		555	Protein 4.1	R.SLDGAAAVDSADRS#PRPTSAPAITQGQVAEGGVLDASAK.K	VDSADRSPRPTSA	n.d.	16832.3	16867.9	16882.7	16543.4	8579.7	9346.93	9248.11	10901.1	10554.8	9794.9
P11171_565	HUMAN	P11171		565	Protein 4.1	R.PTSAPAIT#QGQVAEGGVLDASAK.K	TSAPAITQGQVAE	n.d.	13302.8	13065.4	11802.3	13594.7	8144.56	9063.31	8822.38	9464.87	8098.62	8567.09
P11171_684	HUMAN	P11171		684	Protein 4.1	K.HHAS#ISELK.K	IKKHHASISELKK	n.d.	118324	113333	87166.1	107680	31575.9	39661.9	42940.2	38846.8	41960	51646.2
P11171_736	HUMAN	P11171		736	Protein 4.1	K.TQT#VTISDNANAVK.S	PLVKTQTVTISDN	n.d.	78408.5	100569	168779	116084	70353.8	60562.4	87362.6	90528	103537	98061.8
P11171_738	HUMAN	P11171		738	Protein 4.1	K.TQTVT#ISDNANAVK.S	VKTQTVTISDNAN	n.d.	38555.2	48328.4	76619.6	43396.6	26346.9	24837	34059.8	38833.8	46864.1	43301
P11171_740	HUMAN	P11171		740	Protein 4.1	K.TQTVTIS#DNANAVK.S	TQTVTISDNANAV	n.d.	63693.6	64252.5	46686.5	57205.8	10820.2	10409.5	10377.4	13462.4	15173.7	20476.9
P11171_849	HUMAN	P11171		849	Protein 4.1	K.EQHPDM*S#VTK.V	EQHPDMSVTKVVV	n.d.	479955	501726	257949	131803	77168.9	58992.3	58171.6	192249	120179	148837
P11245_189;190	HUMAN	P11245		189;190	Arylamine N-acetyltransferase 2	R.GDITVQLLLHVMGTS#Y#K.N	LHVMGTSYKNVPP;HVMGTSYKNVPPI	n.d.	23334.6	20366	16003.3	18454.5	14492.6	15547.4	17711.9	17835.1	17001	18157.1
P11277_36	HUMAN	P11277		36	Spectrin beta chain, erythrocytic	R.WDAPDDELDNDNSS#AR.L	LDNDNSSARLFER	n.d.	510618	499081	476332	495136	406695	386833	372787	347448	403724	350046
P11277_1301	HUMAN	P11277		1301	Spectrin beta chain, erythrocytic	K.LLTSQDVS#YDEAR.N	LTSQDVSYDEARN	n.d.	1.41776e+07	1.48127e+07	1.30019e+07	1.40872e+07	9.85284e+06	1.04719e+07	9.5173e+06	1.03828e+07	1.00346e+07	1.00856e+07
P11277_1301;1302	HUMAN	P11277		1301;1302	Spectrin beta chain, erythrocytic	K.LLTSQDVS#Y#DEAR.N	LTSQDVSYDEARN;TSQDVSYDEARNL	n.d.	4002.77	2929.87	1881.61	2837.94	2454.01	1615.48	1470.84	1870.16	2169.32	2298.73
P11277_1302	HUMAN	P11277		1302	Spectrin beta chain, erythrocytic	K.LLTSQDVS#Y#DEAR.N	TSQDVSYDEARNL	n.d.	578094	697949	531840	690364	361555	499366	400667	492281	359473	471044
P11277_1444	HUMAN	P11277		1444	Spectrin beta chain, erythrocytic	K.EELGELFAQVPS#M*GEEGGDADLSIEK.R	LFAQVPSMGEEGG	n.d.	83640.2	100084	109786	124933	74432.2	114568	121580	69547.2	90181	72506
P11277_2105	HUMAN	P11277		2105	Spectrin beta chain, erythrocytic	R.PAEETGPQEEEGETAGEAPVS#HHAAT#ER.T	AGEAPVSHHAATE	n.d.	56665.8	56199.9	52845.5	62975.2	38881.2	36375.1	41523.9	31349.3	34037.7	38551.3
P11277_2105;2110	HUMAN	P11277		2105;2110	Spectrin beta chain, erythrocytic	R.PAEETGPQEEEGETAGEAPVS#HHAAT#ER.T	AGEAPVSHHAATE;VSHHAATERTSPV	n.d.	17875.8	17046.3	17897	19705.2	18170	35501.9	20406.3	11418	13306.1	14827.9
P11277_2114	HUMAN	P11277		2114	Spectrin beta chain, erythrocytic	R.TS#PVSLWSR.L	AATERTSPVSLWS	n.d.	442412	370320	403949	333014	314271	233981	251607	228762	296662	228885
P14209_168	HUMAN	P14209		168	CD99 antigen	K.ENAEQGEVDM*ES#HR.N	GEVDMESHRNANA	n.d.	19874.4	20741.8	16740.6	16963.4	12772.3	13525.1	11963.8	13865.1	18597.2	14858.6
P14625_306	HUMAN	P14625		306	Endoplasmin	K.EES#DDEAAVEEEEEEK.K	KEEKEESDDEAAV	n.d.	3862.26	2395.49	3257.77	2001.91	2772.21	4950.29	4029.98	2643.68	2864.02	4390.19
P16157_429	HUMAN	P16157		429	Ankyrin-1	R.GAS#PNVSNVK.V	LLQRGASPNVSNV	n.d.	5921.88	7155.22	5003.3	8647.39	6418.24	12411.8	7315.17	5588.09	3948.74	6037.57
P16157_759	HUMAN	P16157		759	Ankyrin-1	K.NGAS#PNEVSSDGTTPLAIAK.R	LLKNGASPNEVSS	n.d.	13616.3	12699.9	11966.2	12065.7	14448	17185	11744.2	8991.75	10588.8	10243
P16157_794	HUMAN	P16157		794	Ankyrin-1	K.VVTDETS#FVLVSDK.H	VVTDETSFVLVSD	n.d.	9079.71	6905.04	10651.7	10953.1	13489.3	14405.6	13092.7	11099.3	10443.6	7026.35
P16157_856	HUMAN	P16157		856	Ankyrin-1	K.LDQVVES#PAIPR.I	LDQVVESPAIPRI	n.d.	17316.9	16657.8	19907.5	18363.5	18744.8	22834.1	19177.1	13582.3	16232.4	16516
P16157_881	HUMAN	P16157		881	Ankyrin-1	R.SEEQEQAS#K.E	EEQEQASKEYDED	n.d.	474062	441178	429061	451283	511087	510509	485391	333152	388906	312407
P16157_960	HUMAN	P16157		960	Ankyrin-1	K.LS#TPPPLAEEEGLASR.I	VKPQKLSTPPPLA	n.d.	8426.59	10009.9	10952.4	21969.2	3239.16	19655.3	19011.8	21666.4	6910.07	8161.88
P16157_1167	HUMAN	P16157		1167	Ankyrin-1	R.DSGEGDT#TSLR.L	DSGEGDTTSLRLL	n.d.	8681.25	9343.55	7139.52	9723.55	10203.3	11343.4	9485.34	7797.12	6579.25	7847.5
P16157_1380	HUMAN	P16157		1380	Ankyrin-1	R.TPT#PLALR.Y	DRRRTPTPLALRY	n.d.	12905.4	10994.2	10999.6	11916.5	13893.6	16454.3	13389.9	10029.1	9129.29	11112
P16157_1396	HUMAN	P16157		1396	Ankyrin-1	R.YSILSESTPGS#LSGTEQAEM*K.M	SESTPGSLSGTEQ	n.d.	13975	12446.6	11439.6	16754.5	17371.6	13922.4	16052.3	8846.08	11867.9	11221
P16157_1398	HUMAN	P16157		1398	Ankyrin-1	R.YSILSESTPGSLS#GTEQAEM*K.M	STPGSLSGTEQAE	n.d.	14162.5	16243.4	16427.4	20801.8	13724	15088.3	15591.2	7834.65	13933	11146.3
P16157_1593	HUMAN	P16157		1593	Ankyrin-1	K.AEDS#DATGHEWK.L	CSKAEDSDATGHE	n.d.	60557.2	58324.6	56115.8	60879.1	31882.7	37970.7	38371.1	44781.5	51453.7	51895.1
P16157_1666	HUMAN	P16157		1666	Ankyrin-1	R.QDDATGAGQDS#ENEVSLVSGHQR.G	TGAGQDSENEVSL	n.d.	240312	214298	247671	259693	184459	214511	174029	217700	292708	243042
P16157_1686	HUMAN	P16157		1686	Ankyrin-1	R.ITHS#PT#VSQVTER.S	QARITHSPTVSQV	n.d.	23943.4	26237.4	26916.3	24306.8	19482.6	19469.3	20434.9	23210.4	27934	23718.3
P16157_1686;1688	HUMAN	P16157		1686;1688	Ankyrin-1	R.ITHS#PT#VSQVTER.S	QARITHSPTVSQV;RITHSPTVSQVTE	n.d.	12460.7	10442.2	9330.12	10181.9	8683.29	8931.15	8486.45	8072.03	11583.7	9676.35
P16157_1686;1688;1690	HUMAN	P16157		1686;1688;1690	Ankyrin-1	R.ITHS#PT#VS#QVTER.S	QARITHSPTVSQV;RITHSPTVSQVTE;THSPTVSQVTERS	n.d.	13613.1	11580.8	12107.1	13957.4	10257.7	11005.7	11564	8394.16	9712.91	10521.3
P16157_1686;1690	HUMAN	P16157		1686;1690	Ankyrin-1	R.ITHS#PTVS#QVTER.S	QARITHSPTVSQV;THSPTVSQVTERS	n.d.	551498	497118	502884	524169	354652	393561	368728	465263	574376	609450
P16157_1686;1690;1693	HUMAN	P16157		1686;1690;1693	Ankyrin-1	R.ITHS#PTVS#QVT#ER.S	QARITHSPTVSQV;THSPTVSQVTERS;PTVSQVTERSQDR	n.d.	115116	116917	125170	143340	70825.6	77841.1	63232.7	93710	100707	97171.7
P16157_1686;1693;1696	HUMAN	P16157		1686;1693;1696	Ankyrin-1	R.ITHS#PTVSQVT#ERS#QDR.L	QARITHSPTVSQV;PTVSQVTERSQDR;SQVTERSQDRLQD	n.d.	18326.8	14419	17160	18174.8	10177.1	13296.3	11027.1	13343.6	13308.3	14095.5
P16157_1688	HUMAN	P16157		1688	Ankyrin-1	R.ITHS#PT#VS#QVTER.S	RITHSPTVSQVTE	n.d.	1835.07	1602.25	1470.05	1396.23	1930.95	1766.56	2072.32	941.446	1778.42	1874.46
P16157_1688;1690	HUMAN	P16157		1688;1690	Ankyrin-1	R.ITHSPT#VS#QVTER.S	RITHSPTVSQVTE;THSPTVSQVTERS	n.d.	10884.1	11829.1	10330.5	11504.5	8538.81	7479.34	8756.04	7671.99	9690.59	9437.51
P16157_1688;1696	HUMAN	P16157		1688;1696	Ankyrin-1	R.ITHSPT#VSQVTERS#QDR.L	RITHSPTVSQVTE;SQVTERSQDRLQD	n.d.	2471.08	1974.54	1865.55	2770.66	1834.36	1268.36	1212.45	1048.59	1606.59	1950.29
P16157_1690	HUMAN	P16157		1690	Ankyrin-1	R.ITHS#PT#VS#QVTER.S	THSPTVSQVTERS	n.d.	3060.02	3660.66	3601.14	4775.79	3223.47	3156.45	3452.95	3094.96	3714.88	3832.48
P16157_1693	HUMAN	P16157		1693	Ankyrin-1	R.ITHS#PTVS#QVT#ER.S	PTVSQVTERSQDR	n.d.	12941.6	9471.07	10868.8	15686.7	11425.6	10437.6	9156.84	8387.28	9848.37	10565.1
P16452_690	HUMAN	P16452		690	Erythrocyte membrane protein band 4.2	K.SVTVVAPELS#A.-	VVAPELSAxxxxx	n.d.	24484.3	21534.8	23299.4	22585.3	23351.8	23218.2	23187.2	18639.1	20105.8	19516.5
P21675_130;144	HUMAN	P21675		130;144	Transcription initiation factor TFIID subunit 1	R.YQQTMGS#LQPLCHSDYDEDDY#DADCEDIDCK.L	YQQTMGSLQPLCH;DYDEDDYDADCED	n.d.	3617.71	2898.83	3513.17	3494.06	3418.15	3294.11	3058.87	2153.33	2328.56	3412
P22459_50;52;54	HUMAN	P22459		50;52;54	Potassium voltage-gated channel subfamily A member 4	K.DGLS#SS#TS#SRFK.K	ESKDGLSSSTSSR;KDGLSSSTSSRFK;GLSSSTSSRFKKL	n.d.	4336.54	4962.15	2770.41	3205.66	7146.05	7720.77	6394.19	3999.18	3694.2	4557.38
P23634_17	HUMAN	P23634		17	Plasma membrane calcium-transporting ATPase 4	R.VLPANSM*AES#R.E	ANSMAESREGDFG	n.d.	1207.84	1359.73	1044.99	985.494	1194.22	1447.54	1218.93	582.18	1470.2	1293.13
P28066_55	HUMAN	P28066		55	Proteasome subunit alpha type-5	K.RIT#SPLM*EPSSIEK.I	AVEKRITSPLMEP	n.d.	5315.09	5000.96	4902.66	6214.79	5853.31	4178.71	5056.93	3939.04	4614.16	4247.92
P30414_955;960;967	HUMAN	P30414		955;960;967	NK-tumor recognition protein	R.T#STSDS#EGSCSNS#ENNRGK.P	KSSKQRTSTSDSE;RTSTSDSEGSCSN;EGSCSNSENNRGK	n.d.	40970.4	39668.1	36782	58804.8	53581.1	62520.2	48549.5	46520.4	57200.3	52755.9
P35611_11	HUMAN	P35611		11	Alpha-adducin	R.AAVVT#SPPPTTAPHK.E	SRAAVVTSPPPTT	n.d.	45493.6	41438	46308.9	47118.9	33509.6	28271	31235.1	30717.2	36309.5	26856
P35611_355	HUMAN	P35611		355	Alpha-adducin	R.S#PGS#PVGEGTGSPPK.W	YKAKSRSPGSPVG	n.d.	22901.9	20664.8	17106.3	21636.7	15321.4	13796.2	13190.5	14029.7	12274.1	15651.1
P35611_355;358	HUMAN	P35611		355;358	Alpha-adducin	K.SRS#PGS#PVGEGTGSPPK.W	YKAKSRSPGSPVG;KSRSPGSPVGEGT	n.d.	799303	774281	727850	892481	574426	586655	710906	572765	500622	694605
P35611_355;366	HUMAN	P35611		355;366	Alpha-adducin	K.SRS#PGSPVGEGTGS#PPK.W	YKAKSRSPGSPVG;VGEGTGSPPKWQI	n.d.	25882.2	26824.8	24340	27051.3	23423.6	21740.6	24512	15115.1	17509.6	16339.7
P35611_358	HUMAN	P35611		358	Alpha-adducin	K.SRS#PGS#PVGEGTGSPPK.W	KSRSPGSPVGEGT	n.d.	481714	437627	493513	451198	321911	337764	352096	358450	363664	291351
P35611_358;366	HUMAN	P35611		358;366	Alpha-adducin	R.SPGS#PVGEGTGS#PPK.W	KSRSPGSPVGEGT;VGEGTGSPPKWQI	n.d.	917137	948309	882935	940195	693201	880476	778684	566130	596536	647543
P35611_366	HUMAN	P35611		366	Alpha-adducin	R.SPGS#PVGEGTGS#PPK.W	VGEGTGSPPKWQI	n.d.	69548.2	64871	71867.6	67303.2	54720.9	56913.3	56475.8	50694.6	53102.1	49000.7
P35611_423	HUMAN	P35611		423	Alpha-adducin	K.YSDVEVPASVTGYSFAS#DGDSGTCSPLR.H	TGYSFASDGDSGT	n.d.	19220.4	19356.8	20811	18667	17057.5	15352.2	13200	15186.5	17602.5	16082.6
P35611_516	HUMAN	P35611		516	Alpha-adducin	K.T#AGPQSQVLCGVVM*DR.S	NLQDIKTAGPQSQ	n.d.	7689.08	9116.53	10508.6	7398.55	6463.88	9312.02	7010.97	5613.32	5591.61	6827.2
P35611_532	HUMAN	P35611		532	Alpha-adducin	R.S#LVQGELVTASK.A	GVVMDRSLVQGEL	n.d.	41204.2	42212.8	40528.9	37966.2	42188.3	40247.7	44031.5	26236.1	25707	25409.4
P35611_540	HUMAN	P35611		540	Alpha-adducin	R.SLVQGELVT#ASK.A	VQGELVTASKAII	n.d.	56330.4	53569	41655.5	45827.6	21636.2	24323.3	25237.9	40363.7	40629.3	34166.8
P35611_669	HUMAN	P35611		669	Alpha-adducin	K.EEEAHRPPS#PTEAPTEASPEPAPDPAPVAEEAAPSAVEEGAAADPGSDGSPGK.S	EAHRPPSPTEAPT	n.d.	10862	12485.2	10271.2	10892.9	8366.54	9516.55	7195.76	11672	10510.6	10536.2
P35611_669;710	HUMAN	P35611		669;710	Alpha-adducin	K.EEEAHRPPSPTEAPTEAS#PEPAPDPAPVAEEAAPSAVEEGAAADPGSDGS#PGK.S	EAHRPPSPTEAPT;DPGSDGSPGKSPS	n.d.	27890.1	42007.9	29133.9	27954.6	23812	19238.1	18485.9	29085.1	29117.2	21886.8
P35612_31	HUMAN	P35612		31	Beta-adducin	R.FSEDDPEY#M*R.L	SEDDPEYMRLRNR	n.d.	625294	729379	818184	830652	361825	364030	303369	427384	423229	539964
P35612_532	HUMAN	P35612		532	Beta-adducin	R.SPS#TES#QLM*SK.G	EKSRSPSTESQLM	n.d.	36171.7	46419.7	15296.9	7698.84	16395	12601.7	14085.7	31831.2	14750.1	24320.1
P35612_532;535	HUMAN	P35612		532;535	Beta-adducin	R.SPS#TES#QLM*SK.G	EKSRSPSTESQLM;RSPSTESQLMSKG	n.d.	220786	217889	192866	201795	115500	129179	131181	115507	134037	128785
P35612_535	HUMAN	P35612		535	Beta-adducin	R.SPSTES#QLMSK.G	RSPSTESQLMSKG	n.d.	38722.7	38766.6	21207	7429.08	13294.4	7187.35	9142.66	21355.6	10848.1	18115.8
P35612_539	HUMAN	P35612		539	Beta-adducin	R.SPSTESQLM*S#K.G	TESQLMSKGDEDT	n.d.	63617.5	54416.4	66915.9	67767.4	41170.4	38094.9	47833.3	44258.2	60097.8	47958.3
P35612_592	HUMAN	P35612		592	Beta-adducin	K.ETAPEEPGS#PAK.S	APEEPGSPAKSAP	n.d.	224276	200469	209854	222384	111590	109963	117626	189475	191399	183084
P35612_596	HUMAN	P35612		596	Beta-adducin	K.S#APAS#PVQSPAK.E	PGSPAKSAPASPV	n.d.	56000.4	55947.7	54621.4	50474.3	26058.6	25840	29682	44466.8	50426	46107
P35612_596;600	HUMAN	P35612		596;600	Beta-adducin	K.S#APAS#PVQSPAK.E	PGSPAKSAPASPV;AKSAPASPVQSPA	n.d.	930704	891464	909272	937388	319046	373338	345065	639432	703276	702194
P35612_596;604	HUMAN	P35612		596;604	Beta-adducin	K.S#APASPVQS#PAK.E	PGSPAKSAPASPV;PASPVQSPAKEAE	n.d.	79584.3	66809.4	83390.3	83804.9	32988.7	42343.3	38101	72946.8	79786.9	80891.7
P35612_600	HUMAN	P35612		600	Beta-adducin	K.S#APAS#PVQSPAK.E	AKSAPASPVQSPA	n.d.	3478.89	3478.97	3189.44	4262.88	975.44	1823.01	1514.47	3424.97	3864.13	3276.12
P35612_600;604	HUMAN	P35612		600;604	Beta-adducin	K.SAPAS#PVQS#PAK.E	AKSAPASPVQSPA;PASPVQSPAKEAE	n.d.	16152.3	14793.1	14176	14300.7	9457.19	8467.27	8857.77	14599.7	14729.6	13845.5
P35612_667	HUMAN	P35612		667	Beta-adducin	K.GLS#QM*TTSADT#DVDTSK.D	ILSKGLSQMTTSA	n.d.	116714	113583	115408	129468	37298.8	35189.6	47233.2	59808.7	66898.2	75111.9
P35612_667;675	HUMAN	P35612		667;675	Beta-adducin	K.GLS#QM*TTSADT#DVDTSK.D	ILSKGLSQMTTSA;MTTSADTDVDTSK	n.d.	601723	486373	606598	631927	174669	185611	215470	311445	338148	320796
P35612_675	HUMAN	P35612		675	Beta-adducin	K.GLSQM*TTSADT#DVDTSK.D	MTTSADTDVDTSK	n.d.	164561	125930	171041	149014	98051.6	88115.3	104571	149931	212831	148511
P35612_675;679	HUMAN	P35612		675;679	Beta-adducin	K.GLSQM*TTSADT#DVDT#SK.D	MTTSADTDVDTSK;ADTDVDTSKDKTE	n.d.	50199.4	41545.7	51105.5	58608.7	28148.3	31953.2	26695.5	41335.6	46426.7	37743.5
P35612_679	HUMAN	P35612		679	Beta-adducin	K.GLSQM*TT#SADTDVDT#SK.D	ADTDVDTSKDKTE	n.d.	75708.1	75588.6	71024.4	87506	32459.9	33790.2	32166.3	65595.8	75425.4	70993
P35612_684;686	HUMAN	P35612		684;686	Beta-adducin	K.DKT#ES#VTSGPM*SPEGSPSK.S	DTSKDKTESVTSG;SKDKTESVTSGPM	n.d.	74040.2	74367.2	78030.8	81835.1	29704.9	32616.7	36219.7	64730.7	78796	67500
P35612_686	HUMAN	P35612		686	Beta-adducin	K.DKT#ES#VTSGPM*SPEGSPSK.S	SKDKTESVTSGPM	n.d.	5435.92	5818.48	4942.22	5784.66	2654.06	2484.66	3071.65	5186.17	4777.52	6078.79
P35612_686;688	HUMAN	P35612		686;688	Beta-adducin	K.DKTES#VT#SGPM*SPEGSPSK.S	SKDKTESVTSGPM;DKTESVTSGPMSP	n.d.	164402	151202	162658	158070	40065.4	42790.4	55372.4	83392.3	95665.4	100560
P35612_686;689	HUMAN	P35612		686;689	Beta-adducin	K.TES#VTS#GPM*SPEGSPSK.S	SKDKTESVTSGPM;KTESVTSGPMSPE	n.d.	40286	39989.8	36420.9	41261.5	9969.11	10087.1	17820.5	15392.5	19120.8	23186.2
P35612_686;697	HUMAN	P35612		686;697	Beta-adducin	K.DKTES#VTSGPM*SPEGS#PSK.S	SKDKTESVTSGPM;PMSPEGSPSKSPS	n.d.	29211.8	28460.8	30359.8	27905.7	11292.7	12577.5	11799.7	22600.2	23705.8	21969.1
P35612_688	HUMAN	P35612		688	Beta-adducin	K.DKTES#VT#SGPM*SPEGSPSK.S	DKTESVTSGPMSP	n.d.	223928	217136	247709	288075	120813	106869	125036	148634	161486	183901
P35612_688;689	HUMAN	P35612		688;689	Beta-adducin	K.DKTESVT#S#GPM*SPEGSPSK.S	DKTESVTSGPMSP;KTESVTSGPMSPE	n.d.	172572	172538	158239	137790	48427.4	49531.6	52834	89091.7	83262.3	90286.4
P35612_688;697	HUMAN	P35612		688;697	Beta-adducin	K.TESVT#SGPM*SPEGS#PSK.S	DKTESVTSGPMSP;PMSPEGSPSKSPS	n.d.	341085	415652	336496	434424	128163	122488	134482	220822	224226	252231
P35612_689	HUMAN	P35612		689	Beta-adducin	K.DKTESVT#S#GPM*SPEGSPSK.S	KTESVTSGPMSPE	n.d.	56772.9	56141.3	66980.4	70904.8	39591.8	38961.2	34911.9	43485.3	51027.5	54561.4
P35612_693	HUMAN	P35612		693	Beta-adducin	K.TESVTSGPM*S#PEGS#PSK.S	VTSGPMSPEGSPS	n.d.	57350.4	52084.9	60436.7	61984.1	34167	43722.4	39102	45341.4	56593.6	48312.2
P35612_693;697	HUMAN	P35612		693;697	Beta-adducin	K.TESVTSGPM*S#PEGS#PSK.S	VTSGPMSPEGSPS;PMSPEGSPSKSPS	n.d.	289661	256157	238048	234027	141657	118389	119138	158331	166584	145579
P35612_693;699	HUMAN	P35612		693;699	Beta-adducin	K.TESVTSGPM*S#PEGSPS#K.S	VTSGPMSPEGSPS;SPEGSPSKSPSKK	n.d.	17549.3	15602.8	18132.6	18792.4	7824.81	6706.26	8221.4	10769.2	11972.9	14187.5
P35612_697	HUMAN	P35612		697	Beta-adducin	K.TESVTSGPM*SPEGS#PSK.S	PMSPEGSPSKSPS	n.d.	594587	552136	618366	676964	295856	348741	328012	578088	673686	532400
P35612_697;699	HUMAN	P35612		697;699	Beta-adducin	K.TESVTSGPM*SPEGS#PS#K.S	PMSPEGSPSKSPS;SPEGSPSKSPSKK	n.d.	15262.1	15481	12316.5	17534.1	4504.2	5806.55	5892.03	8915.45	8752.33	10052.3
P35612_697;701	HUMAN	P35612		697;701	Beta-adducin	K.TESVTSGPM*SPEGS#PSKS#PSK.K	PMSPEGSPSKSPS;EGSPSKSPSKKKK	n.d.	29545.6	33304.7	30393.6	29985.6	15012.5	11251.9	16470	40072.6	25380.5	33364.6
P35613_362	HUMAN	P35613		362	Basigin	R.KPEDVLDDDDAGS#APLK.S	DDDDAGSAPLKSS	n.d.	33852.7	35728.8	35124.9	35609.7	30373.4	37682.1	30261.9	21492.1	28364.2	28376.5
P35908_21;26	HUMAN	P35908		21;26	Keratin, type II cytoskeletal 2 epidermal	K.VSSS#GGGGS#GYGGGSSSGGR.S	SGKVSSSGGGGSG;SSGGGGSGYGGGS	n.d.	2996.74	2561.73	2628.69	3190.39	2507.87	1564.77	2508.61	2757.12	1866.14	2307.64
P48729_311	HUMAN	P48729		311	Casein kinase I isoform alpha	K.AAQQAAS#SSGQGQQAQTPT#GKQT#DK.T	AAQQAASSSGQGQ	n.d.	22881.3	22048.4	16940.9	19767.2	15674.6	18161.5	17601.6	15300.5	13656.9	12896.6
P48729_311;313	HUMAN	P48729		311;313	Casein kinase I isoform alpha	K.AAQQAAS#SS#GQGQQAQTPTGK.Q	AAQQAASSSGQGQ;QQAASSSGQGQQA	n.d.	21799.7	20894.2	22492.1	23692.6	16722.3	20788.2	18604.4	13171.9	14696.1	13653.9
P48729_311;313;321	HUMAN	P48729		311;313;321	Casein kinase I isoform alpha	K.AAQQAAS#SS#GQGQQAQT#PTGK.Q	AAQQAASSSGQGQ;QQAASSSGQGQQA;QGQQAQTPTGKQT	n.d.	6779.35	5946.17	4818.61	6120.41	3762.03	3389.16	3698.51	2946.42	3237.6	2602.02
P48729_311;321	HUMAN	P48729		311;321	Casein kinase I isoform alpha	K.AAQQAASS#SGQGQQAQT#PTGK.Q	AAQQAASSSGQGQ;QGQQAQTPTGKQT	n.d.	54637.1	54719.7	55805.4	53540.5	33497.7	35764.7	34555	43107	54860.8	32221.1
P48729_311;323	HUMAN	P48729		311;323	Casein kinase I isoform alpha	K.AAQQAAS#SSGQGQQAQTPT#GK.Q	AAQQAASSSGQGQ;QQAQTPTGKQTDK	n.d.	11404.2	11103.6	11255.5	14035.5	7195.03	8293.48	6982.89	6512.42	7223.69	9020.53
P48729_311;323;327	HUMAN	P48729		311;323;327	Casein kinase I isoform alpha	K.AAQQAAS#SSGQGQQAQTPT#GKQT#DK.T	AAQQAASSSGQGQ;QQAQTPTGKQTDK;TPTGKQTDKTKSN	n.d.	20262.1	17784.8	17549.8	18101.7	8742.37	9144.05	10679	7390.39	12669.8	9006.5
P48729_313	HUMAN	P48729		313	Casein kinase I isoform alpha	K.AAQQAAS#SS#GQGQQAQT#PTGK.Q	QQAASSSGQGQQA	n.d.	12571.7	11586.9	10662.2	11529.4	9280.74	10486.2	9320.17	6620.17	8872.79	7255.97
P48729_321	HUMAN	P48729		321	Casein kinase I isoform alpha	K.AAQQAASSSGQGQQAQT#PT#GK.Q	QGQQAQTPTGKQT	n.d.	35451.7	30851	33570.7	32765.5	23408.6	24705.4	21332.2	15406	22960.6	16741.4
P48729_321;323	HUMAN	P48729		321;323	Casein kinase I isoform alpha	K.AAQQAASSSGQGQQAQT#PT#GK.Q	QGQQAQTPTGKQT;QQAQTPTGKQTDK	n.d.	10219.4	8602.61	9517.08	9893.46	4990.09	6022.92	6484.69	9590.71	10547.3	9030.33
P48729_323;327	HUMAN	P48729		323;327	Casein kinase I isoform alpha	K.AAQQAASSSGQGQQAQTPT#GKQT#DK.T	QQAQTPTGKQTDK;TPTGKQTDKTKSN	n.d.	19296.2	16543.9	13261.9	15538.3	16309.6	19277.2	13352.2	11769.6	20572.5	12099.3
P50135_146;147	HUMAN	P50135		146;147	Histamine N-methyltransferase	K.WDFIHM*IQMLY#Y#VK.D	HMIQMLYYVKDIP;MIQMLYYVKDIPA	n.d.	6967.01	6398.67	6559.72	6362.62	6295.94	5202.41	4287.74	4407.68	4802.72	4679.44
P53985_231	HUMAN	P53985		231	Monocarboxylate transporter 1	K.DLHDANT#DLIGR.H	DLHDANTDLIGRH	n.d.	19824.8	15304.8	20073.8	20338	13219.4	14917.6	14053.8	14433.5	15495.3	14801
P57052_22;24	HUMAN	P57052		22;24	Splicing regulator RBM11	R.NNDT#SS#DSDSTQK.Q	NGRNNDTSSDSDS;RNNDTSSDSDSTQ	n.d.	2759.21	3506.41	2993.79	3014.62	1721.78	1084.27	1536.86	1937.54	1633.54	1115.7
Q00005-7_533;534	HUMAN	Q00005-7		533;534	Isoform 7 of Serine/threonine-protein phosphatase 2A 55 kDa regulatory subunit B beta isoform	R.ACECSSS#S#SSSSSSCSAPPPQHM*.-	ACECSSSSSSSSS;CECSSSSSSSSSS	n.d.	46562	41373.6	32729.8	31599.5	55244.4	63471.1	50210.4	34079.7	35598.5	25644.4
Q08495_16	HUMAN	Q08495		16	Dematin	K.QPLTSPGSVS#PSR.D	TSPGSVSPSRDSS	n.d.	6829.29	7363.23	8263.12	7299.91	5016.26	5856.57	4251.39	5562.73	5362.43	3817.73
Q08495_21	HUMAN	Q08495		21	Dematin	R.DS#SVPGSPSSIVAK.M	VSPSRDSSVPGSP	n.d.	12394.7	10191.9	11726	10005.8	7640.31	9888.16	7153.89	8110.04	7519.73	6650.04
Q08495_105	HUMAN	Q08495		105	Dematin	R.S#PGIISQASAPR.T	VWADSRSPGIISQ	n.d.	1785.81	1989.53	2416.73	2751.46	1536.36	2314.43	1801.88	1864.43	2256.66	1719.25
Q08495_113	HUMAN	Q08495		113	Dematin	R.SPGIISQAS#APR.T	GIISQASAPRTTG	n.d.	15455.2	15350.6	17421.1	15849.4	17606.3	16332.9	12548.6	14121.9	13482.7	10611
Q08495_152	HUMAN	Q08495		152	Dematin	R.ES#VGGSPQTK.H	IYKQRESVGGSPQ	n.d.	17583.4	14570.3	17672.5	18327.9	15263.1	18790	12574.8	14295.3	13907.4	13145.2
Q08495_156	HUMAN	Q08495		156	Dematin	R.ESVGGS#PQTK.H	RESVGGSPQTKHL	n.d.	47480.4	49677.6	39833.5	45028	34257.9	43177.7	24424.1	43249.8	36595.2	34064.2
Q08495_226	HUMAN	Q08495		226	Dematin	R.GAEEEEEEEDDDS#GEEM*K.A	EEEDDDSGEEMKA	n.d.	1.23713e+07	1.15899e+07	1.14469e+07	1.16114e+07	9.15055e+06	1.06445e+07	7.40773e+06	9.32442e+06	9.06301e+06	9.35566e+06
Q08495_333	HUMAN	Q08495		333	Dematin	R.GNS#LPCVLEQK.I	RMDRGNSLPCVLE	n.d.	63826.1	62718.1	52419.6	48425.4	38103.9	30734.3	28328.9	35881.5	39929.8	34701.4
Q12846_14	HUMAN	Q12846		14	Syntaxin-4	R.QGDDS#S#DEEDK.E	LRQGDDSSDEEDK	n.d.	1864.94	1903.8	1915.18	1593.39	2318.88	513.071	1306.31	1409.07	1493.57	1881.92
Q12846_14;15	HUMAN	Q12846		14;15	Syntaxin-4	R.QGDDS#S#DEEDK.E	LRQGDDSSDEEDK;RQGDDSSDEEDKE	n.d.	25193.3	22967.7	20491.3	23925.4	22467.6	19886.8	21575.5	15041.6	14739.6	22275.8
Q12846_15	HUMAN	Q12846		15	Syntaxin-4	R.QGDDS#S#DEEDK.E	RQGDDSSDEEDKE	n.d.	2664.61	4117.12	3731.29	4735.28	3398.66	2996.54	3042.3	2675.86	2871.34	2536.21
Q12846_117	HUMAN	Q12846		117	Syntaxin-4	K.EEADENYNS#VNTR.M	ADENYNSVNTRMR	n.d.	27287.7	21385.7	23601.7	25863.2	26888.8	23612.4	23787.2	21455.8	21220.1	22561
Q12906_482	HUMAN	Q12906		482	Interleukin enhancer-binding factor 3	K.GEDS#AEETEAK.P	SSKGEDSAEETEA	n.d.	3324.92	5775.17	2890.98	4884.98	4615.36	6686.08	4641.18	3096.55	2970.48	3379.79
Q15059_2;9;23	HUMAN	Q15059		2;9;23	Bromodomain-containing protein 3	-.ES#DSSDSSS#GSSSSSGSESSSSS#SLR.S	xxxxxESDSSDSS;DSSDSSSGSSSSS;SESSSSSSLRSPG	n.d.	3239.32	2897.37	3465.13	2188.46	2713.35	3144.44	2525.7	2183.93	2065.7	2233.95
Q16352_488;489	HUMAN	Q16352		488;489	Alpha-internexin	R.YSSS#S#CLYHESGFSM*.-	VKRYSSSSCLYHE;KRYSSSSCLYHES	n.d.	80526.9	68608.1	50165.3	60854.1	176814	148208	172445	194597	194719	197417
Q16787_525;550;552	HUMAN	Q16787		525;550;552	Laminin subunit alpha-3	R.S#GFYSFPICQACWCSALGSYQMPCSS#VT#GQCECR.P	RCDTCRSGFYSFP;YQMPCSSVTGQCE;MPCSSVTGQCECR	n.d.	3597.66	3630.72	3001.44	3208.76	2098.29	2369.83	3150.42	2089.01	2606.25	2390.21
Q4KMP7_132	HUMAN	Q4KMP7		132	TBC1 domain family member 10B	R.ALAAGADS#PK.T	LAAGADSPKTEEA	n.d.	5105.82	4471.64	3797.62	4943.64	2318.24	2927.64	2402.29	2310.67	3691.03	2814.4
Q53TN4_248	HUMAN	Q53TN4		248	Cytochrome b reductase 1	R.GS#M*PAYSGNNM*DK.S	EQGARGSMPAYSG	n.d.	45489	38494.2	45655.5	57612	42128.3	52290.2	42290.3	32479.3	39227.1	43913
Q53TN4_262;266	HUMAN	Q53TN4		262;266	Cytochrome b reductase 1	K.SDS#ELNS#EVAAR.K	NMDKSDSELNSEV;SDSELNSEVAARK	n.d.	25669	21712.2	21130.6	22011.4	22304.4	20917.5	20220	14542.9	17162.6	18555.4
Q53TN4_285	HUMAN	Q53TN4		285	Cytochrome b reductase 1	R.NLALDEAGQRST#M*.-	EAGQRSTMxxxxx	n.d.	10000.9	11314.3	11151.1	12239.1	10124	5949.71	9836.75	9073.14	11347.6	10687.3
Q5CZA5_570	HUMAN	Q5CZA5		570	Zinc finger protein 805	R.M*HTGRNPISVT#DVGR.P	RNPISVTDVGRPF	n.d.	57099.7	45772.4	65455.8	57014.3	23211.1	21358.9	25172.4	23356.9	23223.4	27068.5
Q5JYB6_74;84	HUMAN	Q5JYB6		74;84	Chromosome 20 open reading frame 112, isoform CRA_d	R.EDQSPS#LSSALHPDAS#MWTSDSM*.-	REDQSPSLSSALH;ALHPDASMWTSDS	n.d.	34450.1	36089.2	36458.3	38426.5	11262.2	9567.13	11303.8	13759.9	19316.5	14992.1
Q5STZ8_229	HUMAN	Q5STZ8		229	ATP-binding cassette sub-family F member 1 (Fragment)	K.AEQGS#EEEGEGEEEEEEGGESK.A	KKAEQGSEEEGEG	n.d.	31458.7	30566.9	31429.5	33394.7	18582.4	20861	17004.7	22625.1	24861.4	26272.3
Q5TDH0_127	HUMAN	Q5TDH0		127	Protein DDI1 homolog 2	R.QPPGTQQSHSSPGEITS#SPQGLDNPALLR.D	SPGEITSSPQGLD	n.d.	459.696	447.095	1136.88	460.949	367.811	570.742	388.957	491.765	266.275	1164.49
Q6PCE3_175	HUMAN	Q6PCE3		175	Glucose 1,6-bisphosphate synthase	K.AVAGVM*ITAS#HNR.K	GVMITASHNRKED	n.d.	35740.6	30074.4	42637.7	36523.4	39311.2	57914.6	44351.7	40589.3	33789.3	34118.7
Q70CQ4_705;725;727	HUMAN	Q70CQ4		705;725;727	Ubiquitin carboxyl-terminal hydrolase 31	R.PYGLGRDPEDY#IYDLYAVCNHHGTMQGGHYT#AY#CK.N	GRDPEDYIYDLYA;MQGGHYTAYCKNS;GGHYTAYCKNSVD	n.d.	3472.12	4648.24	5390.32	6463.94	3599.89	4122.73	3754.69	2172.06	3149.35	2989.23
Q8IWB9_698;705;706	HUMAN	Q8IWB9		698;705;706	Testis-expressed sequence 2 protein	K.SEGET#ELDFDET#Y#LECFEEDEK.S	VKSEGETELDFDE;ELDFDETYLECFE;LDFDETYLECFEE	n.d.	32234.5	29143.7	29371.5	29734.9	26069.1	40321.9	29549.5	6852.66	9373.57	11132.8
Q8N7X1_373;378;379	HUMAN	Q8N7X1		373;378;379	RNA-binding motif protein, X-linked-like-3	R.GGGGYRNSQSSS#DHGGS#Y#ADPSR.G	RNSQSSSDHGGSY;SSDHGGSYADPSR;SDHGGSYADPSRG	n.d.	4050.65	3215.16	3639.39	3609.88	1759.25	1788.93	1562.03	1926.88	1911.32	2377.54
Q8N7X1_610;620	HUMAN	Q8N7X1		610;620	RNA-binding motif protein, X-linked-like-3	R.GGGGCCDSWSSS#DHGGSYADDS#R.G	CDSWSSSDHGGSY;GSYADDSRGRSHA	n.d.	6508.69	5392.75	3873.66	5404.36	7019.16	6501.84	6163.74	4015.07	5239.03	4724.32
Q8NHG7_46	HUMAN	Q8NHG7		46	Small VCP/p97-interacting protein	R.GILDVQS#VQEK.R	GILDVQSVQEKRK	n.d.	5155.51	4095.77	3811.85	4733.33	4238.09	3401.53	3442.22	2864.96	3520.49	3140.79
Q8TF01_510;512;518	HUMAN	Q8TF01		510;512;518	Arginine/serine-rich protein PNISR	R.SRS#GS#SSSGSSSS#NSR.T	KQGRSRSGSSSSG;GRSRSGSSSSGSS;SSSSGSSSSNSRT	n.d.	5080.97	5780.7	3436.87	6627.67	6076.12	7387.51	5591.21	3986.3	2659.55	5219.02
Q8TF01_512;518;520	HUMAN	Q8TF01		512;518;520	Arginine/serine-rich protein PNISR	R.SRSGSSS#SGSS#SS#NSR.T	GRSRSGSSSSGSS;SSSSGSSSSNSRT;SSGSSSSNSRTSS	n.d.	3486.84	4593.66	4985.59	5930.33	1666.93	2127.67	2186.33	1650.71	2872.94	2832.72
Q8WXI4_398;402;418	HUMAN	Q8WXI4		398;402;418	Acyl-coenzyme A thioesterase 11	R.S#CDRS#ELDGQIACNALLDKIT#DAYVLR.M	EAPVMRSCDRSEL;MRSCDRSELDGQI;ALLDKITDAYVLR	n.d.	7831.76	8457.79	7238.14	9715.9	6372.44	7126.74	6051.66	11097.5	11432.3	12028.4
Q92503_578;583	HUMAN	Q92503		578;583	SEC14-like protein 1	K.DS#LGAHS#ITSPGGNNVQLIDK.V	QPPKKDSLGAHSI;DSLGAHSITSPGG	n.d.	1549.92	1191.42	1686.7	1253	2103.91	2521.61	2991.12	1057.11	316.98	1325.13
Q92508_1621	HUMAN	Q92508		1621	Piezo-type mechanosensitive ion channel component 1	R.SGS#EEAVTDPGER.E	YHTRSGSEEAVTD	n.d.	18547.9	17458.6	15059.5	17445.4	22894.6	16968.8	22913.6	13262	12188.9	18924.2
Q96RW7_2322;2324;2333	HUMAN	Q96RW7		2322;2324;2333	Hemicentin-1	K.GT#DS#TLAGYINLT#SGNASVRIR.E	VCTYKGTDSTLAG;TYKGTDSTLAGYI;AGYINLTSGNASV	n.d.	2473.85	2575.36	2288.51	3005.44	480.46	382.064	377.184	1398.07	1353.89	1326.85
Q9BRL6_183;185;188	HUMAN	Q9BRL6		183;185;188	Serine/arginine-rich splicing factor 8	R.ES#RY#GGS#HYSSSGYSNSR.Y	RSRYRESRYGGSH;RYRESRYGGSHYS;ESRYGGSHYSSSG	n.d.	49744.6	45559.2	48181.7	42315.8	42968.8	41019.7	38252.3	41822.9	48902.1	38727.1
Q9BZE0_87;91;97	HUMAN	Q9BZE0		87;91;97	Zinc finger protein GLIS2	R.FSAAPLVDLSLSPPS#GLDS#PNGSSS#LSPER.Q	LSLSPPSGLDSPN;PPSGLDSPNGSSS;SPNGSSSLSPERQ	n.d.	2530.47	1692.69	1258.72	1187.4	2675.96	2670.54	3066.85	1818.96	1404.3	1150.61
Q9C0C9_87	HUMAN	Q9C0C9		87	Ubiquitin-conjugating enzyme E2 O	R.LIHGEDS#DS#EGEEEGR.G	LIHGEDSDSEGEE	n.d.	20022.2	13681.5	16892.1	26029.1	15883.4	18353.7	15988.3	19952.7	13387	18368.6
Q9C0C9_87;89	HUMAN	Q9C0C9		87;89	Ubiquitin-conjugating enzyme E2 O	R.LIHGEDS#DS#EGEEEGR.G	LIHGEDSDSEGEE;HGEDSDSEGEEEG	n.d.	55152.8	47305.2	48403.9	56052.2	26345.4	22676	18996.5	33281.1	36491.4	33199.6
Q9C0D5_452;461;465	HUMAN	Q9C0D5		452;461;465	Protein TANC1	K.TS#DPTQDLHFT#PLLS#PSSSTSASSTAK.T	GSSPKTSDPTQDL;TQDLHFTPLLSPS;HFTPLLSPSSSTS	n.d.	3232	3791.23	2682.27	3309.58	358.894	1031.11	426.85	501.341	1411.14	1225.15
Q9H3N1_247	HUMAN	Q9H3N1		247	Thioredoxin-related transmembrane protein 1	K.VEEEQEADEEDVS#EEEAESK.E	ADEEDVSEEEAES	n.d.	88436.8	86580.3	82970	90886.5	81021.9	73111.7	77897.2	75095	62810.9	70585.5
Q9H3N1_270	HUMAN	Q9H3N1		270	Thioredoxin-related transmembrane protein 1	R.S#LGPSLATDK.S	NAIRQRSLGPSLA	n.d.	3444.98	3669.14	3289.74	3271.04	2703.49	2323.62	2506.51	2340.72	2762.99	2086.07
Q9H501_624;627	HUMAN	Q9H501		624;627	ESF1 homolog	K.DCMEGDTS#NEY#GDSDR.T	CMEGDTSNEYGDS;GDTSNEYGDSDRT	n.d.	6938.88	7263.58	8477.87	8840.38	7273.85	9610.56	6051.74	7833.48	6346.61	8034.91
Q9NSI5_67;69;78	HUMAN	Q9NSI5		67;69;78	Immunoglobulin superfamily member 5	K.QEDSNY#GS#NENGSETET#EK.N	KQEDSNYGSNENG;EDSNYGSNENGSE;NGSETETEKNTKE	n.d.	7570.54	8788.03	8167.29	7036.68	6148.03	5391.1	4524.02	5845.1	7260.04	6002.44
Q9NVH6-2_29	HUMAN	Q9NVH6-2		29	Isoform 4 of Trimethyllysine dioxygenase, mitochondrial	R.EPIDCQLS#SNWQR.N	PIDCQLSSNWQRN	n.d.	1199.07	1031.74	444.577	1224.5	291.863	425.457	419.837	565.618	354.929	372.107
Q9NYQ7_1872;1873;1879	HUMAN	Q9NYQ7		1872;1873;1879	Cadherin EGF LAG seven-pass G-type receptor 3	R.CPNS#Y#CLDLET#ECFDGTFGPPCR.C	GNRCPNSYCLDLE;NRCPNSYCLDLET;YCLDLETECFDGT	n.d.	1666.77	1401.84	1385.93	1631.93	3126.62	3835.28	3515.31	3367.63	4697.16	3331.44
Q9P2P6_4330;4341;4346	HUMAN	Q9P2P6		4330;4341;4346	StAR-related lipid transfer protein 9	R.LTSMT#ESYSTHAPSVT#AVMIT#K.S	YRLTSMTESYSTH;THAPSVTAVMITK;VTAVMITKSNGGL	n.d.	6924.43	6157.08	5688.23	5984.78	1993.07	1463.58	2049.73	3724.86	3277.33	3744.78
Q9UEY8_677	HUMAN	Q9UEY8		677	Gamma-adducin	K.IEEVLSPEGS#PSK.S	VLSPEGSPSKSPS	n.d.	12407	11431.9	9316.8	11326.8	6916.56	6158.53	6672.05	8408.98	10345	7748.59
Q9UH17-2_199	HUMAN	Q9UH17-2		199	Isoform 2 of DNA dC->dU-editing enzyme APOBEC-3B	R.IFSVAFT#AAM*R.S	IFSVAFTAAMRSC	n.d.	6773.7	9342.41	6773.61	9243.3	9501.87	9463.09	7713.02	7533.84	4624.84	5788.26
Q9UIF8_1636;1640;1641	HUMAN	Q9UIF8		1636;1640;1641	Bromodomain adjacent to zinc finger domain protein 2B	R.RGSTSLNVPS#SFPT#S#SAAAINENIK.S	TSLNVPSSFPTSS;VPSSFPTSSAAAI;PSSFPTSSAAAIN	n.d.	6275.65	6741.35	7993.28	6722.36	2109.37	1786.53	1796.05	2249.68	2101.61	2209.25
Q9UQF0_245;246;249	HUMAN	Q9UQF0		245;246;249	HERV-W_7q21.2 provirus ancestral Env polyprotein	K.FSNTTY#T#TNS#QCIR.W	KFSNTTYTTNSQC;FSNTTYTTNSQCI;TTYTTNSQCIRWV	n.d.	4012.66	3387.12	3634.23	4174.43	3161.37	3414.64	2778.07	2747.82	2788.08	2916.37
Q9Y5Y6_420;422;425	HUMAN	Q9Y5Y6		420;422;425	Suppressor of tumorigenicity 14 protein	R.ICRGTRCTFQGPCPDSSDYSLYEALFGTDT#YS#QDS#HFR.V	ALFGTDTYSQDSH;FGTDTYSQDSHFR;DTYSQDSHFRVTI	n.d.	612.146	363.801	393.044	1032.72	1919.96	1664.44	1647.54	581.777	1228.28	498.37
P02662_61;63	BOVIN	P02662		61;63	Alpha-S1-casein	K.DIGS#ES#TEDQAM*EDIK.Q	LSKDIGSESTEDQ;KDIGSESTEDQAM	n.d.	202038	57527.4	117096	65972.6	84744.2	79279.1	343438	89319.6	63945.6	60879.9
P02662_130	BOVIN	P02662		130	Alpha-S1-casein	K.VPQLEIVPNS#AEER.L	LEIVPNSAEERLH	n.d.	16951.1	2672.55	7085.54	3313.61	4589.44	4260.15	31935.2	11580.6	7250.15	2384.33
P02666_50	BOVIN	P02666		50	Beta-casein	K.FQS#EEQQQTEDELQDK.I	KIEKFQSEEQQQT	n.d.	105128	48460.8	75494.4	53193.5	46987.9	46353.6	155556	50437.9	51851.1	45003
P12763_135	BOVIN	P12763		135	Alpha-2-HS-glycoprotein	K.CDSS#PDSAEDVR.K	FTKCDSSPDSAED	n.d.	2571.1	2069.01	1601.56	1470.53	2182.4	1866.92	2210.86	1247.1	1571.68	1094.01
Q8IJI5_596	PLAF7	Q8IJI5	PF3D7_1021800	596	schizont egress antigen-1	K.SLNSTSS#FEK.I	SLNSTSSFEKIDN	y	106945	68964.2	10676.8	6848.01	33602.7	20177.4	32749	1719.14	1935.35	2015.4	0.306	-3.091	-3.968
Q8I2H1_52	PLAF7	Q8I2H1	PF3D7_0934700	52	UBX domain, putative	K.TSTEDVT#T#SNENNENNQVLEK.K	TSTEDVTTSNENN	y	1345.86	2068.97	559.797	169.412	4102.43	5255.51	3718.22	969.632	1193	1133.87	2.756	-2.205	-2.187
C6KTB7_9244	PLAF7	C6KTB7	PF3D7_0628100	9244	HECT-domain (ubiquitin-transferase), putative	K.IIM*NMDYY#K.N	IMNMDYYKNYIYE	y	32762.8	32840.2	13105.7	4066.08	13544.7	7697.95	8573.55	22612.5	10747.1	14751.8	-0.569	-2.11	-0.567
Q8I619_1570	PLAF7	Q8I619	PF3D7_1202600	1570	conserved protein, unknown function	K.STTTYTS#EDEYNISSK.N	STTTYTSEDEYNI	y	2649.34	2990.9	973.344	862.156	14027.7	11999.5	14511.5	674.246	664.351	279.791	0.381	-1.684	-1.375
Q8ILV4_305;308	PLAF7	Q8ILV4	PF3D7_1414100	305;308	conserved Plasmodium protein, unknown function	K.ENNQPENPVDS#NNY#YNNNSSNNSNNNNNNNNNNNNNK.N	PENPVDSNNYYNN;PVDSNNYYNNNSS	y	3488.93	1648.01	864.715	705.49	17255.3	15182.1	15929	8945.33	8891.54	5690.41	2.169	-1.674	-0.638
Q8IHU4_1813	PLAF7	Q8IHU4	PF3D7_1142100	1813	conserved Plasmodium protein, unknown function	K.EHVPLSSNMDS#NK.G	LSSNMDSNKGNTY	y	46408.7	51964.4	21066	8625.58	11430.4	6771.37	6211.46	32334.7	17461.6	25258.8	-2.461	-1.655	1.333
Q8IKN5_132;135	PLAF7	Q8IKN5	PF3D7_1459600	132;135	conserved Plasmodium protein, unknown function	K.SSS#NNS#QDTM*K.N	NVMKSSSNNSQDT;KSSSNNSQDTMKN	y	52615.7	62129.8	23135.5	12091.5	19604.2	12783.6	14845.7	42600	25181.3	37228.2	-1.845	-1.622	0.935
Q8IJP6_2028	PLAF7	Q8IJP6	PF3D7_1014900	2028	conserved Plasmodium protein, unknown function	K.VSS#M*SQNNK.E	INEKVSSMSQNNK	y	25614.4	27282.6	11221.1	3027.9	5029.36	2000.19	3070.53	12303.9	5660.19	10153.8	-1.211	-1.615	0.772
O97225_171;177	PLAF7	O97225	PF3D7_0303500	171;177	spindle pole body protein, putative	K.NDT#FGSVTS#MNDEK.D	HNMKNDTFGSVTS;TFGSVTSMNDEKD	y	91462.3	103095	41605.8	25369.9	20832.6	20748.1	21440.1	21556.5	19675.5	24947.5	0.149	-1.496	-0.805
Q8IIS4_885	PLAF7	Q8IIS4	PF3D7_1107800	885	AP2 domain transcription factor, putative	K.S#CNYSDENILNK.L	GAYHKKSCNYSDE	y	7726.47	6390.33	2210.07	2596.95	6190.92	3972.02	3532.59	6319.8	7459.81	5459.4	0.935	-1.481	-0.628
C0H4X7_622	PLAF7	C0H4X7	PF3D7_0825000	622	conserved Plasmodium protein, unknown function	K.NVT#NSMDYTK.L	ANLKNVTNSMDYT	y	7170.72	9308.28	4228.1	1377.3	1597.34	1152.89	1174.34	3720.82	2017.54	3334.55	-0.832	-1.48	0.196
Q8IKC8_234;237	PLAF7	Q8IKC8	PF3D7_1471100	234;237	exported protein 2	K.YEFDVDS#SET#DSTK.D	YEFDVDSSETDST;DVDSSETDSTKDD	y	584.013	1105.8	317.376	317.6	2208.26	3026.41	2092.51	163.01	301.263	250.846	1.767	-1.452	-3.468
Q8IKU7_223	PLAF7	Q8IKU7	PF3D7_1453000	223	conserved Plasmodium protein, unknown function	K.TMNM*QM*GSS#NPFSNEK.M	NMQMGSSNPFSNE	y	23272.4	23810.8	12897	5223.42	4448.66	3585.43	2674.88	10391.6	7898.64	9981.47	-2.828	-1.396	1.708
Q8I259_945	PLAF7	Q8I259	PF3D7_0108300	945	conserved Plasmodium protein, unknown function	R.ISDDMLNNS#NDIK.K	DDMLNNSNDIKKK	y	39344.4	40510.6	18140.1	11407	19919.2	13328.5	14932	52361.3	30097.2	39693.2	-2.398	-1.345	1.204
Q8I3Y3_94	PLAF7	Q8I3Y3	PF3D7_0512300	94	CDK-activating kinase assembly factor MAT1	R.HNFENT#PLYNNYLEK.V	RHNFENTPLYNNY	y	928.198	1066.98	335.4	499.642	1589.91	2124.86	1722.28	2012.71	1671.66	443.824	-0.473	-1.331	-0.205
C6S3C9_1083	PLAF7	C6S3C9	PF3D7_1018200	1083	serine/threonine protein phosphatase 8, putative	K.NNNNNDNM*NCNTHISY#SNINK.F	CNTHISYSNINKF	y	19418.3	14025	7581.14	4861.91	4318.54	3059.77	4243.59	11101.7	16019.4	14884.5	-0.052	-1.329	0.499
Q8IJX0_567	PLAF7	Q8IJX0	PF3D7_1007200	567	rho GTPase-activating protein, putative	K.TDEQDDS#YEDSEK.E	TDEQDDSYEDSEK	y	1187.65	1816.92	1001.03	317.72	1232.31	1338.93	1299.45	450.134	239.955	205.379	-0.784	-1.262	-1.826
C0H5H6_3023	PLAF7	C0H5H6	PF3D7_1346400	3023	conserved Plasmodium protein, unknown function	K.NNS#NDNNNINMDNNNK.N	DNNKNNSNDNNNI	y	103823	115027	61878.3	32099	43838.5	24714.7	25451.6	75476.2	44160.6	45611.5	-1.433	-1.225	0.652
Q8IAW1_568;571;572	PLAF7	Q8IAW1	PF3D7_0812500	568;571;572	RNA-binding protein, putative	R.RTS#QNS#S#INNK.T	RSNRRTSQNSSIN;RRTSQNSSINNKT;RTSQNSSINNKTE	y	83224.2	117860	37465.4	38193.6	17297.4	18367.5	18624.7	6624.8	10140.7	6304.54	-2.365	-1.21	-0.89
C0H4G7_424	PLAF7	C0H4G7	PF3D7_0529400	424	conserved Plasmodium protein, unknown function	K.YVVEDNNS#NMEEEQVNANHM*M*K.Y	VVEDNNSNMEEEQ	y	149034	135718	70251.5	40004.8	23223.3	17561.7	19916.5	50853.8	37051.7	42312.4	-0.866	-1.182	0.192
Q8I548_1036	PLAF7	Q8I548	PF3D7_1237500	1036	conserved Plasmodium protein, unknown function	K.NEPIELM*T#PNK.I	EPIELMTPNKINE	y	70322.4	62804.9	36494.4	19327.5	10434.6	8268.86	8757.99	11566.2	11946.2	10446.8	-2.123	-1.153	0.505
Q8IKG8_1166	PLAF7	Q8IKG8	PF3D7_1466900	1166	conserved Plasmodium protein, unknown function	K.NVNVVS#NEQFK.N	KNVNVVSNEQFKN	y	4354.04	4390.48	1771.77	2122.84	18488.2	19004.8	14723.8	8387.27	4838.18	7175.17	2.264	-1.125	-1.445
Q8I2T2_1255	PLAF7	Q8I2T2	PF3D7_0922100	1255	ubiquitin-like protein, putative	K.MSS#QNNEIINNNK.N	EDNKMSSQNNEII	y	24324.3	26306.6	15120.8	7068.94	8443.05	4804.89	6311.12	11832.5	7917.42	10860.9	-1.48	-1.101	0.29
Q8I2A8_231	PLAF7	Q8I2A8	PF3D7_0103200	231	nucleoside transporter 4	K.S#SENIQSNNVSM*ISK.C	EKGKNKSSENIQS	y	83882.6	101041	49066.8	26012.9	63667.9	43065.6	54828.8	93971.6	46820.2	66968.2	0.521	-1.049	-0.292
Q8IHW1_17	PLAF7	Q8IHW1	PF3D7_1140400	17	conserved Plasmodium protein, unknown function	K.TAS#VNGS#EENVYLK.D	TASVNGSEENVYL	y	160596	159090	56146	81356.8	383682	407698	375101	220803	165126	202370	2	-1.048	-1.864
Q8I562_443	PLAF7	Q8I562	PF3D7_1236100	443	clustered-asparagine-rich protein	K.KGETVENT#NS.-	GETVENTNSxxxx	y	1141.12	2797.67	510.43	1166.52	1122.58	2339.57	490.942	1560.13	542.529	1645.53	-0.119	-1.045	-0.786
C0H4Z7_84;97	PLAF7	C0H4Z7	PF3D7_0831400	84;97	Plasmodium exported protein, unknown function	K.CDDDQHS#ENQEHECDNDQHS#ENQEHECDNEQNDESK.C	CDDDQHSENQEHE;CDNDQHSENQEHE	y	3417.13	3794.41	1877.17	1180.23	307.302	429.163	439.096	1163.89	283.879	215.515	-2.229	-1.018	-0.029
C6KSZ5_138;141	PLAF7	C6KSZ5	PF3D7_0615400	138;141	ribonuclease, putative	K.ST#LLS#EDNK.N	NIPRKSTLLSEDN;RKSTLLSEDNKND	y	365858	413343	222527	222715	373799	408970	384885	89123.4	99347.4	101075	0.625	-1.016	-2.393
Q8IKB6_974	PLAF7	Q8IKB6	PF3D7_1472200	974	histone deacetylase, putative	R.MSGIGNNM*DDNNIS#GENNM*SR.E	MDDNNISGENNMS	y	3272.99	3524.81	2162.1	1577.04	2118.67	1848.95	1499.07	2355.92	1648.44	2408.59	-0.759	-1.013	0.283
C6KT82_1772	PLAF7	C6KT82	PF3D7_0624600	1772	SNF2 helicase, putative	K.VGEDS#NNMK.N	DKVGEDSNNMKNI	y	89915.3	111096	53874.2	32808.3	15838.4	15048.9	15024.8	45349.7	29074.1	39271.9	-1.688	-1.001	1.155
Q8I5Y3_558	PLAF7	Q8I5Y3	PF3D7_1206200	558	eukaryotic translation initiation factor 3 subunit C, putative	K.EM*LS#DS#LNNSNNIASK.E	NGKEMLSDSLNNS	y	12476.5	13806.2	7311.39	6288.12	7154.55	4877.58	6617.38	12687.5	5957.36	9487.63	-1.336	-0.995	0.832
Q8I5U3_253	PLAF7	Q8I5U3	PF3D7_1210600	253	conserved Plasmodium protein, unknown function	K.NLCDSNNEGNY#HCDQECNPYNEQSSK.I	SNNEGNYHCDQEC	y	19973.4	20785.9	13241	7350	6451.13	2691.47	3981.55	6580.5	4990.76	5616.6	-2.163	-0.985	0.583
Q8IJX0_567;568	PLAF7	Q8IJX0	PF3D7_1007200	567;568	rho GTPase-activating protein, putative	K.TDEQDDS#Y#EDSEKEEEGKK.S	TDEQDDSYEDSEK;DEQDDSYEDSEKE	y	44728.8	41041.8	25232.2	20610.9	15228.4	14405.3	15814.7	9180.43	10576.6	10092.5	-2.065	-0.977	-0.32
Q8IIS9_230	PLAF7	Q8IIS9	PF3D7_1107300	230	polyadenylate-binding protein-interacting protein 1, putative	K.INM*DNCNINNNYSNNNSSSNS#SR.S	NNSSSNSSRSYNE	y	655.14	1141.72	437.48	461.753	342.586	569.221	331.856	309.226	316.07	309.22	-1.67	-0.955	-0.224
C0H4K6_3312	PLAF7	C0H4K6	PF3D7_0704600	3312	E3 ubiquitin-protein ligase	K.MYEEAHGGVS#NDDEEGIQK.G	EAHGGVSNDDEEG	y	30640.3	37178.4	23100.9	16283.7	14725.1	11121.8	9674.35	19830.5	13677.4	19070.7	-1.201	-0.938	0.64
Q8IBX6_392	PLAF7	Q8IBX6	PF3D7_0711400	392	histone deacetylase complex subunit SAP18, putative	K.THS#LEGTGNEK.N	NKEKTHSLEGTGN	y	64325.1	62474.1	29958.4	33695.7	39393.7	38103	37966.3	23097.7	27789.1	22608.1	-0.938	-0.922	-0.22
Q8I355_601	PLAF7	Q8I355	PF3D7_0909700	601	FHA domain protein, putative	K.EFPNPPS#LYNCR.I	EFPNPPSLYNCRI	y	2269.33	1572.33	899.426	926.557	2295.52	1469.4	1676.96	468.648	1414.36	563.048	-0.633	-0.902	-0.197
Q8IHY0_335	PLAF7	Q8IHY0	PF3D7_1138500	335	protein phosphatase PPM2	K.ENNNCEENS#EQNK.Q	NNCEENSEQNKQV	y	10828	12785	7910.28	7903.46	12384.8	9655.86	12612.2	10422.4	9251.51	10398.3	-0.589	-0.886	-0.496
O96227_150	PLAF7	O96227	PF3D7_0214700	150	conserved Plasmodium protein, unknown function	K.SLEY#SLINSGK.E	NMKSLEYSLINSG	y	12262.4	12724	3417.27	4215.28	46642.9	42452.9	71489.9	11614.8	9924.92	10315.2	2.758	-0.885	-3.604
Q8IFN9_63	PLAF7	Q8IFN9	PF3D7_0422700	63	eukaryotic initiation factor 4A-III, putative	R.DVILQSQS#GTGK.T	VILQSQSGTGKTC	y	365.531	1048.35	405.473	273.633	5438.33	6704.54	3608.75	331.588	435.368	1155.26	3.357	-0.877	-2.986
Q8IJR3_27	PLAF7	Q8IJR3	PF3D7_1013200	27	conserved Plasmodium protein, unknown function	R.S#YDFEYVDDK.T	KIRKPRSYDFEYV	y	287167	241473	146201	117611	513341	463725	399176	355224	282101	304334	0.133	-0.872	-0.098
Q8I700_137	PLAF7	Q8I700	PF3D7_1309500	137	H/ACA ribonucleoprotein complex subunit 1, putative	K.NS#FNQNNK.K	RDKKKNSFNQNNK	y	5263.6	5675.32	4113.1	2109.7	7967.45	7597.03	6025.59	4619.58	2949.31	3191.78	0.231	-0.871	-0.702
Q8IDD1_400;401	PLAF7	Q8IDD1	PF3D7_1357400	400;401	conserved Plasmodium protein, unknown function	K.NQGS#Y#FSDSEYK.T	FNKNQGSYFSDSE;NKNQGSYFSDSEY	y	56600.6	59105.6	31577.3	28380.6	14680.4	15738.3	18166.6	16566.7	16609.3	18397.2	-0.028	-0.871	-0.878
O96181_240	PLAF7	O96181	PF3D7_0209600	240	transporter, putative	K.HNNINYNNNDDNVNNS#CEYNFSK.E	DDNVNNSCEYNFS	y	1126.54	1456.7	587.482	577.735	1369.55	468.482	573.117	540.153	550.558	1349.26	-0.86	-0.87	-0.451
Q8I3Z1_9600	PLAF7	Q8I3Z1	PF3D7_0511500	9600	RNA pseudouridylate synthase, putative	K.NSVSLSS#SM*INNGNVINNR.M	NSVSLSSSMINNG	y	4801.18	6660.46	3691	3023.92	3993.37	3505.48	2084.14	4950.95	4603.83	3855.27	-0.975	-0.869	0.799
C6KSN1_31	PLAF7	C6KSN1	PF3D7_0603100	31	RNA-binding protein, putative	R.VNS#NSNNNMYFK.E	DMNRVNSNSNNNM	y	148012	168478	84902	59311.6	75641.8	58775	59947.4	57458.1	45137.6	49003.8	-0.934	-0.855	-0.326
Q8I517_349	PLAF7	Q8I517	PF3D7_1241200	349	conserved Plasmodium protein, unknown function	K.IICDNTTCVNNTS#SK.N	TCVNNTSSKNSIS	y	6969.95	7137.23	4671.22	3078.57	2281.82	2180.81	2218.83	1905.91	2063.98	1323.67	-1.154	-0.855	-0.243
Q8I5E1_681	PLAF7	Q8I5E1	PF3D7_1227700	681	conserved Plasmodium protein, unknown function	K.NITIGS#LADTEK.R	KNITIGSLADTEK	y	12703.7	11821.4	5866.78	7719.22	12288.8	11815.5	11175.2	2511.25	3565.44	3071.6	0.6	-0.814	-1.989
Q8IJ85_158	PLAF7	Q8IJ85	PF3D7_1032100	158	mRNA-decapping enzyme subunit 1, putative	K.NENESMNS#DGNNDVTR.I	ENESMNSDGNNDV	y	12181.7	10617.7	6535.49	5656.69	12008.8	8963.64	7284.82	15218.1	10532.1	13376.8	-1.41	-0.812	0.684
Q8I581_3533	PLAF7	Q8I581	PF3D7_1234100	3533	bromodomain protein, putative	K.NVDESS#DNK.K	KNVDESSDNKKKK	y	49905.8	46029.9	28395.3	32667.7	30442.2	37717.6	33390.4	11166.2	9247.62	8571.81	-0.061	-0.811	-1.807
Q8IJI5_1452;1460	PLAF7	Q8IJI5	PF3D7_1021800	1452;1460	schizont egress antigen-1	K.STTHLNNT#DNCDVNLS#EQTNEINYDEEK.K	TTHLNNTDNCDVN;NCDVNLSEQTNEI	y	19482.2	16889.6	9255.36	8462.48	3192.88	2530.2	2313.44	2048.53	2138.62	2804.99	-0.848	-0.802	-0.237
C0H4M6_583	PLAF7	C0H4M6	PF3D7_0711500	583	regulator of chromosome condensation, putative	K.INEQSEGSNLPS#EQNK.R	EGSNLPSEQNKRR	y	202488	169392	103394	97121.6	72387.6	61714.2	72822	41773.7	43084.7	42556.2	-1.209	-0.798	-0.722
Q8IDA1_182	PLAF7	Q8IDA1	PF3D7_1360400	182	conserved Plasmodium protein, unknown function	K.THNDNDNTS#ETS#K.I	DNTSETSKIINMD	y	306.227	1147.18	398.519	573.85	1199.36	1296.17	529.509	1277.05	1035.6	880.535	-0.105	-0.795	0.347
Q8I2R3_642	PLAF7	Q8I2R3	PF3D7_0924400	642	conserved Plasmodium protein, unknown function	K.SVDSNM*CVDTNS#K.D	MCVDTNSKDNLLN	y	4507.6	3910.7	1754.4	1865.11	15174.6	12337.4	10394.2	3153.29	4101.04	2307.26	-0.126	-0.791	-0.392
Q8IJZ9_925	PLAF7	Q8IJZ9	PF3D7_1003800	925	U5 small nuclear ribonucleoprotein component, putative	K.DDS#HDDNDDGDNMENHM*NGIENK.K	YDEKDDSHDDNDD	y	147194	182021	99172.4	66366.2	79755.7	52371.7	60604.6	83502.6	61583.8	72468	-1.21	-0.791	0.469
Q8I2V5_871	PLAF7	Q8I2V5	PF3D7_0919800	871	TLD domain-containing protein	K.NGCFTHSNVNS#QDK.L	THSNVNSQDKLIV	y	4931.7	4981.5	3407.97	2950.96	4209.85	3589.21	3852.58	3895.77	5729.78	4374.52	-0.58	-0.79	-0.298
Q8IL84_247	PLAF7	Q8IL84	PF3D7_1438400	247	metacaspase-like protein	K.NINDNNAGS#FDNLNK.T	NDNNAGSFDNLNK	y	251548	212293	141881	146008	505321	516855	432594	221063	239515	227183	1.867	-0.784	-1.154
Q8IEN6_44	PLAF7	Q8IEN6	PF3D7_1307900	44	tripartite motif protein, putative	K.NDLAS#S#VNDS#IENENK.K	ASSVNDSIENENK	y	62859.2	78185	41020.6	39271.5	59911.9	77976	60335.2	23440.5	26072.7	28856.9	0.377	-0.779	-1.49
Q8IHW1_11;13	PLAF7	Q8IHW1	PF3D7_1140400	11;13	conserved Plasmodium protein, unknown function	K.T#AS#VNGSEENVYLK.D	ETQNIKTASVNGS;QNIKTASVNGSEE	y	27724.4	26489.1	14917.3	13198.3	118678	117904	119635	50945	41558.2	50975.3	2.848	-0.778	-2.188
Q8I5T4_95;98	PLAF7	Q8I5T4	PF3D7_1211700	95;98	DNA replication licensing factor MCM5, putative	K.QQTVFENNEISAT#PRS#ER.K	NNEISATPRSERK;ISATPRSERKMKK	y	17925.9	18701.9	17754.2	14919.7	6560.91	7284.4	6170.82	6919.4	7618.21	9336.84	-0.257	-0.771	0.584
O97287_940;941	PLAF7	O97287	PF3D7_0321100	940;941	conserved Plasmodium protein, unknown function	K.NTQTDY#S#HDSQK.V	KNTQTDYSHDSQK;NTQTDYSHDSQKV	y	48686	47784.4	26528.6	27541.5	10256.3	8579.66	9137.56	6639.6	7389.12	7733.77	-1.137	-0.768	-0.161
C6KSW6_615	PLAF7	C6KSW6	PF3D7_0612200	615	leucine-rich repeat protein	K.EVYDDTS#QDNGESNINR.S	EVYDDTSQDNGES	y	199389	172160	97791.4	100579	34978.3	39115.4	38018.2	21802.2	29719.8	29615.3	0.291	-0.756	-1.147
Q8IJR8_114	PLAF7	Q8IJR8	PF3D7_1012700	114	NLI interacting factor-like phosphatase, putative	K.DINS#TTFNQNINNLHDDSNK.T	IVKDINSTTFNQN	y	2696.14	3223.39	1951.8	1936.94	2430.03	2693.57	2184.8	2263.57	2736.88	2336.57	-1.068	-0.754	0.337
Q8I5E1_657	PLAF7	Q8I5E1	PF3D7_1227700	657	conserved Plasmodium protein, unknown function	K.YYHNNS#IVGDQENSVYTSK.K	KYYHNNSIVGDQE	y	7063.82	8106.71	4179.2	4601.35	4478.73	3784.6	3548.95	1455.9	2430.76	2531.32	-0.286	-0.751	-0.922
Q8IDP0_98	PLAF7	Q8IDP0	PF3D7_1345600	98	inner membrane complex protein	K.SNS#LNGSCYK.E	ANKKSNSLNGSCY	y	9412.17	6028.07	5520.5	2819.93	2563.09	1195.55	3432.65	7544.56	10653.3	11759.5	0.324	-0.738	0.307
Q8ID42_147;153	PLAF7	Q8ID42	PF3D7_1366600	147;153	signal recognition particle receptor subunit alpha, putative	K.S#DDET#SSDNQNNSNSTVEDDDDENTVK.N	NTKNNKSDDETSS;SDDETSSDNQNNS	y	37767.1	34630.1	23257.4	21995.1	83176.2	95865.8	92730.2	17789.6	20447.2	16979.3	0.696	-0.733	-1.463
Q8I525_4699	PLAF7	Q8I525	PF3D7_1239800	4699	conserved Plasmodium protein, unknown function	K.ENDEIM*NS#FNK.T	NDEIMNSFNKTLN	y	822401	848754	646396	475552	86618.1	78382.2	83652.1	213032	216233	237147	-1.225	-0.728	0.002
O96205_956	PLAF7	O96205	PF3D7_0212500	956	conserved Plasmodium protein, unknown function	R.NYM*IEHTANDDNSS#FNYYDNGK.S	ANDDNSSFNYYDN	y	5968.43	5853.17	3646.5	4233.94	3692.23	3027.72	4132.65	4526.64	3283.9	2376.07	-0.061	-0.719	-0.415
Q8I1Y1_478	PLAF7	Q8I1Y1	PF3D7_0404800	478	conserved Plasmodium protein, unknown function	K.TFNNSDT#INM*SDFLNNK.I	TFNNSDTINMSDF	n	1315.71	1031.41	243.792	1188.9	552.831	519.777	576.562	521.414	592.206	524.538	-1.094	-0.712	-0.01
Q8ID42_147	PLAF7	Q8ID42	PF3D7_1366600	147	signal recognition particle receptor subunit alpha, putative	K.S#DDETSSDNQNNSNSTVEDDDDENTVK.N	NTKNNKSDDETSS	y	32778.6	32841.5	22174.1	19513.7	49145.5	49838.6	43924.8	16989	17900.1	13485.2	-0.09	-0.71	-0.726
Q8I3A3_1270	PLAF7	Q8I3A3	PF3D7_0904600	1270	ubiquitin specific protease, putative	K.NDVEDNMEM*DETNNNS#M*DPQQR.C	DETNNNSMDPQQR	y	12805.8	14529.9	10768.9	7857.77	7957.68	10730.2	11879.8	8750.74	15152	11638.8	1.005	-0.708	-0.501
Q8I5Y2_2658	PLAF7	Q8I5Y2	PF3D7_1206300	2658	conserved Plasmodium protein, unknown function	K.NDDPST#NYSFEK.I	KNDDPSTNYSFEK	y	30091.7	21949.7	13454.1	15156.3	35417	32436.4	34137.6	23975.1	23714.2	19840.4	0.282	-0.698	-0.761
Q8IDQ6_165	PLAF7	Q8IDQ6	PF3D7_1343300	165	CDT1-like protein, putative	R.NIPDCNNS#TTDNSR.Y	IPDCNNSTTDNSR	y	3579.75	3102.2	2323.38	2261.64	1311.18	457.101	564.621	1232.72	1274.65	793.8	-1.081	-0.698	-0.197
O96185_820	PLAF7	O96185	PF3D7_0210200	820	conserved Plasmodium protein, unknown function	K.HLNTS#DNVNNM*K.T	KKHLNTSDNVNNM	y	3832.07	2731.45	2982.8	2136.66	877.189	463.752	349.021	1081.11	556.663	460.415	-0.868	-0.696	0.257
Q8IBV5_110	PLAF7	Q8IBV5	PF3D7_0714200	110	conserved Plasmodium protein, unknown function	R.S#EIYYSNK.A	NDIDKRSEIYYSN	y	8874.71	6571.87	2969.62	3692.05	12254.4	13233.2	10969.8	8545.86	7838.44	6689.66	0.061	-0.696	-0.577
Q7K734_631	PLAF7	Q7K734	PF3D7_0408500	631	flap endonuclease 1	K.EPIS#NNNLNNINNSTEIK.K	NHKEPISNNNLNN	y	15589	14790.8	12702.3	12930.4	24720.7	27270.2	21806	11798.8	11829.6	10927.1	0.234	-0.684	-1.424
Q8IIE1_747	PLAF7	Q8IIE1	PF3D7_1122500	747	conserved Plasmodium protein, unknown function	K.QEIISYPANINNES#R.L	ANINNESRLNLVY	y	2959.43	2830.55	1713.4	1992.56	405.373	411.588	307.074	1230.61	1317.02	581.162	-0.478	-0.68	0.589
Q8IKA6_91;94	PLAF7	Q8IKA6	PF3D7_1473200	91;94	DnaJ protein, putative	K.M*ENQNTGNDVNS#GNS#ENAEK.S	TGNDVNSGNSENA;DVNSGNSENAEKS	y	193529	225735	153807	129131	128585	107640	108503	145355	119615	153831	-0.548	-0.676	0.242
Q8I3Z1_9894	PLAF7	Q8I3Z1	PF3D7_0511500	9894	RNA pseudouridylate synthase, putative	K.QQNISNTS#GNM*K.N	QNISNTSGNMKNS	y	12856.3	6959.72	7805.44	5548.12	5034.31	4265.64	3665.57	3145.14	4279.02	3756.82	-1.329	-0.667	0.101
Q8IIM2_32	PLAF7	Q8IIM2	PF3D7_1114100	32	rhomboid protease ROM1	R.TPDYYQSQSS#FVQR.S	YYQSQSSFVQRSK	y	10488.2	10681.7	11445.4	8761.45	13812.6	12497.6	13334.8	8070.7	8898.14	8558.13	-0.883	-0.665	1.354
C6KT82_1905	PLAF7	C6KT82	PF3D7_0624600	1905	SNF2 helicase, putative	K.DS#PENNM*NENNNMNNNNNNEK.D	MRFEKDSPENNMN	y	158266	162161	94610.1	79949.6	46549.6	37745.2	40011.4	65965.6	50618.5	66551.7	-0.924	-0.664	0.406
Q8I395_795;800	PLAF7	Q8I395	PF3D7_0905400	795;800	high molecular weight rhoptry protein 3	K.STS#AAS#TSDEISGSEGPSTESTSTGNQGEDK.T	EQSKSTSAASTSD;TSAASTSDEISGS	y	41453.3	36984.3	29261.6	24620.8	11947	9720.08	12492.7	11971.4	14847.2	15601.6	-1.465	-0.664	-0.296
Q8IIS4_114	PLAF7	Q8IIS4	PF3D7_1107800	114	AP2 domain transcription factor, putative	K.SGLVS#NEELNNLDM*K.G	SKSGLVSNEELNN	y	10014.3	10997.7	6691.14	5937.29	4346.7	3205.31	3518.59	6121.37	5711.64	5592.43	0.054	-0.661	-0.464
Q8ILS4_1970	PLAF7	Q8ILS4	PF3D7_1417200	1970	NOT family protein, putative	K.S#SNNYNINK.T	KNNIPKSSNNYNI	y	118975	77771.5	68687.7	52193.9	19115.6	14089	16873.5	23071.7	20186.8	25093.1	-2.85	-0.659	0.667
Q8IB67_461	PLAF7	Q8IB67	PF3D7_0823300	461	histone acetyltransferase GCN5	K.NEESLYMNNM*YNM*NS#NNPNNIPR.I	NMYNMNSNNPNNI	y	6441.96	6531.82	3741.5	3743.52	3897.58	3989.68	2963.29	3766.46	4082.09	4417.23	-0.454	-0.652	0.148
Q8IE31_628	PLAF7	Q8IE31	PF3D7_1329500	628	conserved Plasmodium protein, unknown function	R.YNSSS#FISNFNDDGM*STK.F	YRYNSSSFISNFN	y	4236.33	4683.83	3973.45	3104.62	4331.04	3551.36	2628.53	2432.58	3232.88	2578.09	-0.993	-0.649	0.111
Q8IHY4_1512	PLAF7	Q8IHY4	PF3D7_1138000	1512	conserved Plasmodium protein, unknown function	K.SLIS#NEQSSENLYLNSNEENK.I	DYKSLISNEQSSE	y	2146.75	2491.1	1730.76	1105.93	426.714	321.512	446.233	359.651	325.838	542.755	-0.259	-0.645	-0.999
Q8ID39_162	PLAF7	Q8ID39	PF3D7_1366900	162	conserved Plasmodium protein, unknown function	K.TTDGNS#TEFNDK.K	KTTDGNSTEFNDK	y	744245	679642	419501	507216	2.13749e+06	2.00381e+06	1.3542e+06	452637	436036	395684	1.771	-0.645	-2.927
Q8I4U3_229	PLAF7	Q8I4U3	PF3D7_1249100	229	conserved Plasmodium protein, unknown function	K.QDEPQEENGNEDT#S#K.S	ENGNEDTSKSNEN	y	380.805	467.283	292.671	499.628	1083.78	2892.56	1230.3	2693.95	1149.33	1970.53	-0.472	-0.637	0.473
Q8IJI5_1460;1463	PLAF7	Q8IJI5	PF3D7_1021800	1460;1463	schizont egress antigen-1	K.STTHLNNTDNCDVNLS#EQT#NEINYDEEK.K	NCDVNLSEQTNEI;VNLSEQTNEINYD	y	43893.5	44175	26807.3	21384.1	9242.53	7792.1	10819	11321	10561	10765.3	-0.331	-0.634	0.193
Q8IK06_876	PLAF7	Q8IK06	PF3D7_1003000	876	conserved Plasmodium protein, unknown function	K.NFS#NNNSNSVTSK.T	TSSKNFSNNNSNS	n	6175.92	5204.35	3968.53	3411.64	984.311	896.418	1339.07	455.863	453.091	957.091	-2.406	-0.625	-0.787
Q8I581_2437	PLAF7	Q8I581	PF3D7_1234100	2437	bromodomain protein, putative	R.SENINYDS#DEELK.K	ENINYDSDEELKK	y	173841	177837	123629	131420	101673	109875	101733	77022.7	97639.6	65372.2	-0.31	-0.623	-0.383
Q8IKM4_65	PLAF7	Q8IKM4	PF3D7_1460800	65	snRNA-activating protein complex subunit 3, putative	K.ENQEEECADDES#ENEK.L	ECADDESENEKLF	n	104383	101065	71304.2	62114.9	86795.1	65731.9	55385.3	57111.7	58471.2	66755.7	-0.568	-0.623	-0.189
O97285_19	PLAF7	O97285	PF3D7_0320800	19	ATP-dependent RNA helicase DDX6	K.TNCTNSNANTNTLNS#SSNYNK.I	NTNTLNSSSNYNK	y	1999.91	1784.45	1098.61	1450.71	1419.31	1242.8	306.4	1136.3	494.884	1157.08	-0.885	-0.619	-0.013
Q8IHU4_572;578	PLAF7	Q8IHU4	PF3D7_1142100	572;578	conserved Plasmodium protein, unknown function	K.RINS#M*NNLQS#EDLNNDPMNQQDYDK.K	NMKRINSMNNLQS;SMNNLQSEDLNND	y	53688.6	56571.9	41425.6	27129.1	38412.8	22155.1	27584.3	49789.2	34623.1	37683.4	-0.773	-0.612	0.182
Q8ILA8_463	PLAF7	Q8ILA8	PF3D7_1435600	463	conserved Plasmodium protein, unknown function	K.NNS#NNSCSSTIGK.R	NNNKNNSNNSCSS	y	3005.03	2883.85	1958.68	1582.26	1188.68	531.227	410.449	2137.1	2377.32	1794.63	-0.022	-0.61	-0.529
C0H5J2_1805;1810	PLAF7	C0H5J2	PF3D7_1359600	1805;1810	conserved Plasmodium protein, unknown function	K.DDM*NNS#DDEES#VDNSNK.Y	KDDMNNSDDEESV;NSDDEESVDNSNK	y	223773	232691	195957	141505	42636.1	39131.8	50536	52652.3	49332.4	62722.1	-0.854	-0.609	0.442
Q8IIW0_1055;1059	PLAF7	Q8IIW0	PF3D7_1104200	1055;1059	chromatin remodeling protein	K.MGT#HSDVNS#NDK.D	LKMGTHSDVNSND;THSDVNSNDKDYK	y	51118.8	69578.4	41731.1	34684	15458.4	13931.9	18148.8	39290.7	31257.6	33644.2	-1.567	-0.606	1.015
Q8IKF6_196	PLAF7	Q8IKF6	PF3D7_1468100	196	conserved Plasmodium protein, unknown function	K.GS#NINIINEGSNLTHSK.N	KFINKGSNINIIN	y	6738.71	4390.58	3720.17	2977.17	1104.08	1116.44	521.859	1594.65	2080.68	1979.66	-1.641	-0.606	1.034
Q8IB94_3161	PLAF7	Q8IB94	PF3D7_0826100	3161	HECT-like E3 ubiquitin ligase, putative	R.NIQNIYNS#NCPISSQNNNR.S	IQNIYNSNCPISS	y	7448.13	6102.87	4931.58	5275.22	251.984	310.227	363.679	1555.35	1618.96	2130.41	-4.546	-0.604	2.715
Q8I619_1305;1308	PLAF7	Q8I619	PF3D7_1202600	1305;1308	conserved protein, unknown function	K.EIESDENSNIGNINS#DNS#NEENK.K	NIGNINSDNSNEE;NINSDNSNEENKK	y	69395.1	67667.5	48201.5	46528.6	321694	294982	283594	30312.8	28951.1	21364.6	0.251	-0.597	-0.209
Q8ID42_153	PLAF7	Q8ID42	PF3D7_1366600	153	signal recognition particle receptor subunit alpha, putative	K.NNKSDDETS#S#DNQNNSNSTVEDDDDENTVK.N	SDDETSSDNQNNS	y	7971.53	8999.92	6250.1	5421.07	16224.7	13640.7	13704.4	4289.36	6181.09	3806.32	0.148	-0.596	-0.773
Q8IHQ8_308	PLAF7	Q8IHQ8	PF3D7_1146000	308	ribosome assembly protein 4, putative	R.NISPNNT#QNNTTSTNCSYFVR.S	NISPNNTQNNTTS	y	2175.04	1826.38	1699.48	1545.93	1030.69	1520.18	1404.61	2130.45	1523.98	2324.38	-2.6	-0.589	1.34
Q8II70_417	PLAF7	Q8II70	PF3D7_1129300	417	conserved Plasmodium protein, unknown function	R.NINTCNNNS#NSNNNIR.D	NTCNNNSNSNNNI	y	3034.72	2325.11	1842.44	2481.76	429.987	459.806	1253.63	1841.65	977.355	1302.14	-0.93	-0.588	0.221
Q7KQL9_363	PLAF7	Q7KQL9	PF3D7_1444800	363	fructose-bisphosphate aldolase	K.GGAGGENAGASLY#EK.K	NAGASLYEKKYVY	y	2779.79	1905.56	2496.81	2324.73	56901.9	70816.6	38364.6	7017.73	5068.94	3247.82	2.124	-0.588	-3.105
Q8IJI0_343;345;349	PLAF7	Q8IJI0	PF3D7_1022400	343;345;349	serine/arginine-rich splicing factor 4	R.T#VS#EDRS#ER.R	SHSRRRTVSEDRS;SRRRTVSEDRSER;TVSEDRSERRRSL	y	3379.94	3114.47	2506.82	2690.2	4564.41	5854.48	3684.57	4156.06	4943.24	3575.41	-0.731	-0.582	0.26
Q8I4R6_180	PLAF7	Q8I4R6	PF3D7_1251800	180	conserved Plasmodium protein, unknown function	K.DISS#NNM*NVS#NSK.N	KKKDISSNNMNVS	y	25935.3	30172.6	19821.1	16717.9	5866.27	5306.01	5230.98	12908.2	8637.18	9884.22	-1.771	-0.582	0.815
Q8IJG6_3100	PLAF7	Q8IJG6	PF3D7_1023900	3100	chromodomain-helicase-DNA-binding protein 1 homolog, putative	K.TTS#DVTTTNSYEK.D	GGGKTTSDVTTTN	y	22141.6	24789.8	15255.8	13296	5170.32	5194.2	4441.6	4324.06	4260	5762.36	-0.867	-0.58	0.203
Q8III9_581	PLAF7	Q8III9	PF3D7_1117900	581	conserved Plasmodium protein, unknown function	K.S#FSNTTNNTK.G	PSYSDKSFSNTTN	y	2365.14	2559.34	1522.75	1636.81	7079.39	5503.1	4768.63	872.011	931.509	594.213	1.923	-0.578	-3.263
Q8IHY4_1524	PLAF7	Q8IHY4	PF3D7_1138000	1524	conserved Plasmodium protein, unknown function	K.SLISNEQSSENLYLNS#NEENK.I	ENLYLNSNEENKI	y	6123.06	5784.14	4791.32	2908.23	838.231	939.3	1179.65	559.539	1762.07	1771.19	-0.312	-0.565	-0.571
Q8IJQ9_284	PLAF7	Q8IJQ9	PF3D7_1013600	284	conserved Plasmodium protein, unknown function	K.TCISSS#YDK.N	KTCISSSYDKNIL	y	14357.7	17660.6	12148.4	10818.1	2916.72	2887.84	2013.68	1813.48	1855.02	2868.13	-0.212	-0.561	-0.196
Q8IKB6_2064	PLAF7	Q8IKB6	PF3D7_1472200	2064	histone deacetylase, putative	K.NNTS#IETCNTNIIDK.M	TDKNNTSIETCNT	y	4759.51	4807.8	3980.09	3226.56	27706.9	21900.1	24677.4	4206.31	3532.55	2620.45	2.512	-0.559	-2.79
C6KTB8_3058	PLAF7	C6KTB8	PF3D7_0628200	3058	eukaryotic translation initiation factor 2-alpha kinase	K.GLNS#NVENIK.N	IEKGLNSNVENIK	y	9360.9	10251.1	6383.28	5927.3	5605.24	4284.88	5787.8	7560.32	9009.21	7160.56	-0.719	-0.557	0.24
Q8IHU2_200	PLAF7	Q8IHU2	PF3D7_1142300	200	conserved Plasmodium membrane protein, unknown function	R.TNSHNDT#SSLSISQNNFSK.I	TNSHNDTSSLSIS	y	2092.79	1787.27	1519.69	1260.39	1022.91	1208.66	968.991	366.09	1047.25	355.505	-1.349	-0.555	-0.065
Q8I5Y3_560	PLAF7	Q8I5Y3	PF3D7_1206200	560	eukaryotic translation initiation factor 3 subunit C, putative	K.EM*LSDS#LNNS#NNIASK.E	KEMLSDSLNNSNN	y	36654.5	39210.6	30235.2	23104.2	29480.2	22016.4	25725.5	40619.9	24578.7	30009.2	-0.816	-0.553	0.541
Q8I548_1194	PLAF7	Q8I548	PF3D7_1237500	1194	conserved Plasmodium protein, unknown function	K.NS#NCNIENDHSNNNINEK.N	EVTHKNSNCNIEN	y	65054.2	67833.7	42322.5	42205.7	27163.9	25901.4	22297.3	18332.1	18778.9	19848.4	-0.664	-0.552	-0.205
Q8IB16_345	PLAF7	Q8IB16	PF3D7_0818100	345	zinc finger protein, putative	R.TQELTDNSS#K.G	ELTDNSSKGNLID	y	35652.9	30999.6	15532.4	21668.4	70872.2	54849.6	49661.2	136385	147973	126527	0.275	-0.551	-0.596
Q8IJM3_901	PLAF7	Q8IJM3	PF3D7_1017600	901	conserved Plasmodium protein, unknown function	K.NVNIST#DHTNNNNNNNNYK.Q	KNVNISTDHTNNN	y	2919.85	3038.09	2473.49	2111.06	2794.14	2661.7	1383.87	990.793	845.863	373.204	0.473	-0.55	-1.823
C6KT67_335	PLAF7	C6KT67	PF3D7_0623100	335	nuclear polyadenylated RNA-binding protein NAB2, putative	K.NMM*DNSNNFIS#NNM*NNNFVNSR.Y	NSNNFISNNMNNN	y	1873.08	2371.59	1764.16	1339.84	439.947	1066.21	974.197	1525.4	1310.56	1495.78	-1.821	-0.549	1.391
Q8IHW1_13;17	PLAF7	Q8IHW1	PF3D7_1140400	13;17	conserved Plasmodium protein, unknown function	K.TAS#VNGS#EENVYLK.D	QNIKTASVNGSEE;TASVNGSEENVYL	y	80168.4	65144.1	41753.8	46870.1	271673	263741	293949	129886	112492	126773	2.645	-0.544	-2.044
Q8I296_2753	PLAF7	Q8I296	PF3D7_0104300	2753	ubiquitin carboxyl-terminal hydrolase 1, putative	R.NYDS#DDDSNISNSK.N	MFRNYDSDDDSNI	y	168292	213385	126526	142067	208430	181288	168001	258895	228648	207163	-0.696	-0.541	0.323
Q8I2K9_922	PLAF7	Q8I2K9	PF3D7_0930500	922	diacylglycerol kinase, putative	K.DDIQCTHS#NLILK.E	DIQCTHSNLILKE	y	10001.8	10922.8	9106.58	5826.79	3687.22	4598.48	5872.82	5417.89	6470.96	7725.62	-1.464	-0.541	0.218
Q8I525_4963;4964	PLAF7	Q8I525	PF3D7_1239800	4963;4964	conserved Plasmodium protein, unknown function	K.DNNVYDKNSDHNY#S#NNNDNNNNSNNNNSSNR.N	KNSDHNYSNNNDN;NSDHNYSNNNDNN	y	16092.5	17690	12609.8	13247.7	5833.85	4114.3	4971.89	11306.3	10747.2	10125.1	0.344	-0.539	-0.311
O96271_175	PLAF7	O96271	PF3D7_0219600	175	replication factor C subunit 1, putative	R.ESEQYEIS#S#ENDTVSSK.K	SEQYEISSENDTV	y	8833.35	9850.98	7116.82	6802.08	29736.5	29490.4	19207.9	7382.59	7225.46	5775.91	0.566	-0.538	-1.632
Q8IHQ2_1251	PLAF7	Q8IHQ2	PF3D7_1146600	1251	oocyst rupture protein 1, putative	K.KTEESGDLNNNNNS#VENK.N	LNNNNNSVENKNL	y	23284.4	33672.4	18145.7	24530.3	52199.4	76093.3	33630.1	10042.5	5933.58	6941.43	0.273	-0.535	-2.329
Q8I6V3_17	PLAF7	Q8I6V3	PF3D7_1408000	17	plasmepsin II	K.S#NSTFDGLNIDNSK.N	KHGFIKSNSTFDG	y	8763.53	7920.3	7560.06	6943.05	82386.9	87509.2	74026.3	16457.4	12963.4	10739	2.787	-0.535	-2.991
Q8IBB0_505	PLAF7	Q8IBB0	PF3D7_0827800	505	SET domain protein, putative	K.SNYDM*S#DGDNYEK.G	KSNYDMSDGDNYE	y	39749.3	44270.5	27603.8	28556.7	13498.5	13294.1	13425.8	18381.2	15779.8	14423.9	0.053	-0.529	-0.032
Q8IKB6_933	PLAF7	Q8IKB6	PF3D7_1472200	933	histone deacetylase, putative	K.DTSCFINS#YEK.I	TSCFINSYEKIED	y	16649	14319.7	14372.4	9451.78	22219.9	15798.8	18579.7	12053.4	15888.7	10831.1	0.425	-0.529	-0.493
Q8ILA2_380	PLAF7	Q8ILA2	PF3D7_1436200	380	conserved Plasmodium protein, unknown function	K.TTS#NDDINDIK.N	KINKTTSNDDIND	y	58906.3	59126.4	35091.8	36093.4	31806	30708.2	30942	46772.3	48191.5	50864.3	1.352	-0.528	-0.752
C0H535_193	PLAF7	C0H535	PF3D7_0912500	193	SAP domain-containing protein, putative	R.NIIST#DDNDSYLSEEK.K	QRNIISTDDNDSY	y	38243	36875.5	25146.2	29457.7	604491	788253	468825	71836	57958.6	38519.3	3.649	-0.526	-3.335
C6KT59_384	PLAF7	C6KT59	PF3D7_0622200	384	radical SAM protein, putative	K.KHPCDDPIY#SNNTCCAEDNNR.F	PCDDPIYSNNTCC	y	14243.3	14726.6	11937.9	7442.77	2129.78	1946.92	1707.27	3116.87	2594.39	2363.38	-0.438	-0.518	0.477
Q8I3A3_1151;1152	PLAF7	Q8I3A3	PF3D7_0904600	1151;1152	ubiquitin specific protease, putative	R.VCS#S#NCGEQQVTEK.I	TNNRVCSSNCGEQ;NNRVCSSNCGEQQ	y	133951	144455	116993	99437.3	25475.8	20876	28140.6	38330.7	40324.4	51581.7	-1.058	-0.518	0.088
Q8I283_782	PLAF7	Q8I283	PF3D7_0105800	782	conserved Plasmodium protein, unknown function	K.SDS#YDCFTNEK.N	MKNKSDSYDCFTN	y	55144.7	60776.8	47644.2	39440.3	8112.99	8845.32	9675.64	10450.9	12406.7	12818.4	-0.165	-0.516	-0.111
Q8ILA2_594	PLAF7	Q8ILA2	PF3D7_1436200	594	conserved Plasmodium protein, unknown function	K.NCHNM*DNGTDS#VDNLSVCK.E	MDNGTDSVDNLSV	y	29302.4	28734.7	20114.8	15165.8	5349.85	3722.69	4800.34	10215.7	11255.7	10510.7	-0.376	-0.516	-0.189
Q8ILC9_4826	PLAF7	Q8ILC9	PF3D7_1433400	4826	zinc finger protein, putative	K.NDS#YDNFGK.G	LLNKNDSYDNFGK	y	3841.3	4610.58	2838.02	3498.63	6538.06	8912.68	8904.22	7071	8473.99	5654.04	1.891	-0.515	-0.731
Q8I659_54	PLAF7	Q8I659	PF3D7_0216700	54	autophagy-related protein 11, putative	K.RS#LNELDIYTK.N	LNHIKRSLNELDI	y	4134.13	3597.07	1486.64	2593.83	8663.26	6439.13	8773.19	7393.4	7295.45	5430.83	-1.597	-0.514	0.591
C6KT82_2597	PLAF7	C6KT82	PF3D7_0624600	2597	SNF2 helicase, putative	R.RNTS#SVM*SNVINNNDK.S	LYRRNTSSVMSNV	y	68020.2	95953.9	58688.2	40462.1	30895.6	16927.2	19940.2	51503.2	28196.1	38683.3	-0.833	-0.513	0.652
Q8IIL3_1278	PLAF7	Q8IIL3	PF3D7_1114900	1278	conserved Plasmodium protein, unknown function	K.EM*NNS#DDM*K.E	MKEMNNSDDMKEM	y	2490.46	2759.3	2531.26	1313.15	2327.85	2132.52	1483.47	2113.77	2354.94	1356.14	-0.022	-0.509	-0.688
C0H4Y1_420	PLAF7	C0H4Y1	PF3D7_0826900	420	conserved Plasmodium protein, unknown function	K.GNNNPNECPS#NIITK.P	NPNECPSNIITKP	y	17754.6	18202.2	13934.4	11563.4	3563.09	4332.93	4157.83	4634.72	5139.75	4479.79	-0.695	-0.508	0.253
Q8IIR7_322	PLAF7	Q8IIR7	PF3D7_1108600	322	endoplasmic reticulum-resident calcium binding protein	R.AFEDDDM*DADNT#EDDKDEADDASQQK.S	DMDADNTEDDKDE	y	376197	312449	347881	325103	320775	299049	263608	241669	216121	216874	-1.452	-0.506	-0.571
Q9U0I0_629	PLAF7	Q9U0I0	PF3D7_0410800	629	conserved Plasmodium protein, unknown function	R.TIVM*SELSS#EM*IMGNNK.N	VMSELSSEMIMGN	y	17594.4	14968.3	12041.3	6168.83	3878.7	3211.24	2579.12	7918.78	7158.44	8999.13	-0.353	-0.501	0.358
Q8IE45_783	PLAF7	Q8IE45	PF3D7_1328500	783	alpha/beta-hydrolase, putative	K.ENTTINS#FM*NK.P	ENTTINSFMNKPF	y	1246.37	2918.58	1394.59	1939.27	3679.9	4482.03	5273.52	6335.21	5766.59	6405.73	0.063	-0.498	0.294
Q8II21_152;154	PLAF7	Q8II21	PF3D7_1134300	152;154	conserved Plasmodium protein, unknown function	K.TSFS#GT#DDEIENNQK.K	GHKTSFSGTDDEI;KTSFSGTDDEIEN	y	107277	97744.6	76895.4	70171.9	42817.8	30365.3	26580.5	31800.8	33214.6	39865.5	0.498	-0.497	-1.045
Q8I2G8_452	PLAF7	Q8I2G8	PF3D7_0935200	452	vacuolar protein sorting-associated protein 33, putative	K.KTSCS#ENNDDDEIEEYEK.E	KKKTSCSENNDDD	y	13339.6	15031.9	11693.8	9457.33	11063.2	9791.17	11944.3	6911.81	6999.22	6535.05	-0.161	-0.495	-0.6
C0H4V6_222	PLAF7	C0H4V6	PF3D7_0818200	222	14-3-3 protein	R.AFDDAITEFDNVS#EDSYK.D	TEFDNVSEDSYKD	y	178140	216244	190177	81655.5	173111	193971	170937	190785	220708	201819	-0.524	-0.492	0.378
Q8IID2_1330;1334	PLAF7	Q8IID2	PF3D7_1123100	1330;1334	calcium-dependent protein kinase 7	K.AEEHVT#DESS#FEYNQNGVFR.N	KAEEHVTDESSFE;HVTDESSFEYNQN	y	49723.7	41726.1	37528.7	38309.4	34525.4	25256.2	25959.6	34279.6	49515.9	40686.5	-0.884	-0.49	0.583
Q8I3L2_342	PLAF7	Q8I3L2	PF3D7_0525300	342	conserved Plasmodium protein, unknown function	R.SLT#IAQPQNNNK.S	SKKRSLTIAQPQN	y	10568	8750.5	4083.69	5638.81	18444.3	18590.2	17845.3	34301.1	29405.5	23421.1	0.526	-0.486	-0.441
C0H537_241	PLAF7	C0H537	PF3D7_0914300	241	met-10+ like protein, putative	K.QQQVGNIIM*CNS#NSPEQYR.Q	NIIMCNSNSPEQY	y	2443.26	2714.69	3002.25	2322.02	2407.3	2167.79	1960.79	2160.62	2664.88	3519.16	-1.698	-0.484	0.187
Q8I2Z8_756	PLAF7	Q8I2Z8	PF3D7_0915400	756	ATP-dependent 6-phosphofructokinase	K.SNTSDVLS#SEPVNQGFYEQHASSYK.S	NTSDVLSSEPVNQ	y	1758.73	1790.82	897.983	2273.59	508.332	502.538	1005.25	1697.89	1780.35	1495.77	-2.513	-0.484	1.342
Q8IJP9_1859	PLAF7	Q8IJP9	PF3D7_1014600	1859	transcriptional coactivator ADA2	K.QESNSTTGIISMNNISS#NNNTVTTEK.L	SMNNISSNNNTVT	y	26010.1	27080	21211.4	17344.7	6559.35	5281.89	7577.94	11793.3	9720.94	12368.6	-1.278	-0.484	0.75
Q8II32_312	PLAF7	Q8II32	PF3D7_1133200	312	conserved Plasmodium protein, unknown function	K.NNSSNSSNNNNNNSNNSM*NEYNILDDSS#NIQFHK.K	NILDDSSNIQFHK	y	2472.22	2076.9	1821.01	1998.2	500.857	291.106	342.233	598.084	1047.36	545.184	0.261	-0.482	0.531
C0H4Y1_176	PLAF7	C0H4Y1	PF3D7_0826900	176	conserved Plasmodium protein, unknown function	R.DFSINSINES#INNCR.R	INSINESINNCRR	y	9867.61	9037.4	7335.83	6348.07	3135.7	2549.23	2949.77	1977.48	2926.54	2455.65	-0.249	-0.478	-0.219
Q8IHP1_662;670	PLAF7	Q8IHP1	PF3D7_1148000	662;670	serine/threonine protein kinase, putative	K.IDQS#DENNLDTT#EYGK.L	FYKIDQSDENNLD;ENNLDTTEYGKLL	y	62058.6	73056.8	52158.3	50546.9	24003.9	18509.6	18217.1	18723.8	13658.1	14388.2	-0.515	-0.477	-0.107
Q8IL19_385	PLAF7	Q8IL19	PF3D7_1445400	385	protein serine/threonine kinase-1	K.SS#INYDDVK.R	STNNKSSINYDDV	y	123738	129867	68378.1	85706.5	126206	146301	105848	19721.9	23318	19849.8	0.072	-0.476	-1.495
O97241_140	PLAF7	O97241	PF3D7_0305700	140	ubiquitin-conjugating enzyme E2, putative	K.RLPQPNEGEVYS#NN.-	NEGEVYSNNxxxx	y	3776	3423.67	4015.65	3885.03	2258.5	1886.33	1822.96	3769.39	5283.44	4816.27	-1.658	-0.475	0.627
O77330_607	PLAF7	O77330	PF3D7_0309500	607	asparagine synthetase [glutamine-hydrolyzing], putative	K.CIPLQNQES#INY.-	PLQNQESINYxxx	y	18583.1	19916.2	18583.8	19499.5	75075.9	62167	55267.5	28409.4	26595.6	26908.6	0.772	-0.473	-1.124
C0H4G4_335	PLAF7	C0H4G4	PF3D7_0527600	335	conserved Plasmodium protein, unknown function	K.EIEYDQSADS#FSK.S	YDQSADSFSKSSD	y	23920.7	27247.7	23668.4	23285	73982.8	74237.7	65740.5	32286.7	34334	33683.4	0.489	-0.473	-0.743
Q8IJI5_1575	PLAF7	Q8IJI5	PF3D7_1021800	1575	schizont egress antigen-1	K.DNNNDSS#T#ECVVEGEK.G	NNNDSSTECVVEG	y	1.18724e+06	1.25132e+06	776424	715067	216035	183475	188304	121954	126258	182951	-0.723	-0.473	-0.483
Q8I586_1588	PLAF7	Q8I586	PF3D7_1233600	1588	asparagine and aspartate rich protein 1	R.SSGM*S#QNVVTYESGINM*NNDDVLGEER.N	NRSSGMSQNVVTY	y	11318	9765.95	6908.71	10117.6	4748.82	6080.05	6256.49	7177.3	8170.48	7053.23	-1.031	-0.472	0.526
C0H4K4_1203	PLAF7	C0H4K4	PF3D7_0704100	1203	conserved Plasmodium membrane protein, unknown function	K.ADNTS#NNNDNINANCDNNNDNNINLK.Y	NKADNTSNNNDNI	y	11993.9	14027.9	8560.49	8315.42	1101.18	528.573	698.506	2158.86	2633.86	3127.48	-1.51	-0.471	-0.224
Q8I2W3_9	PLAF7	Q8I2W3	PF3D7_0919000	9	nucleosome assembly protein	R.SENS#VENTDPK.H	RDRSENSVENTDP	y	232919	192364	162999	157467	425538	477962	364214	227979	244577	219249	-0.07	-0.471	-0.575
Q8IEN7_266	PLAF7	Q8IEN7	PF3D7_1307800	266	FHA domain-containing protein, putative	R.NITS#EDEEM*K.H	KYRNITSEDEEMK	y	100771	107949	67313.2	66925.7	90969.9	91510.9	70566.8	41959.3	40432.8	33836.6	-0.27	-0.467	-0.903
Q8I283_195	PLAF7	Q8I283	PF3D7_0105800	195	conserved Plasmodium protein, unknown function	K.NLHDTYIM*SNTTQS#DNFFR.S	MSNTTQSDNFFRS	y	1480.93	2055.46	1340.41	1412.42	967.102	1700.17	1031.41	1114.6	497.957	1252.98	2.022	-0.465	-0.901
O96134_824	PLAF7	O96134	PF3D7_0203100	824	protein kinase, putative	K.S#NLYNNLSSNR.D	NYVKRKSNLYNNL	n	7029.4	9117.91	6597.76	5099.97	11684.9	10573.2	13479.8	8823.12	10846.7	9881.87	0.561	-0.465	-0.274
Q8IE95_2521	PLAF7	Q8IE95	PF3D7_1322100	2521	histone-lysine N-methyltransferase SET2	K.PEENNDNDDDDDDDIEICNIHDLT#NRQR.N	CNIHDLTNRQRNK	n	5676.08	6655.62	4378.99	4557.59	14971.6	12439.9	12930.2	11705.9	10867.6	11769.4	1.125	-0.465	-0.232
O97225_174;177	PLAF7	O97225	PF3D7_0303500	174;177	spindle pole body protein, putative	K.NDTFGS#VTS#M*NDEK.D	KNDTFGSVTSMND;TFGSVTSMNDEKD	y	1.15191e+06	1.03187e+06	741798	795457	258015	250971	284420	180631	227593	252293	0.315	-0.464	-1.14
Q8I3J3_475	PLAF7	Q8I3J3	PF3D7_0527200	475	ubiquitin carboxyl-terminal hydrolase 14	K.ENIQNIEQNNINNQYNQNNS#NDNPK.H	QYNQNNSNDNPKH	y	18254.6	15841	15187.9	17601	50126.3	55263	46686.7	17837.2	19051.4	16282.3	-0.098	-0.461	-1.473
Q8IKP6_202	PLAF7	Q8IKP6	PF3D7_1458500	202	spindle assembly abnormal protein 4, putative	K.SYVDYSYNENY#SNK.K	YSYNENYSNKKNE	y	5700.37	4390.38	3305.87	3870.53	1584.87	1493.38	1850.95	2068.31	1753.22	1507.28	0.554	-0.458	-0.363
Q8IC14_844	PLAF7	Q8IC14	PF3D7_0707500	844	conserved Plasmodium protein, unknown function	K.CNNNNPVDINGS#FSR.H	PVDINGSFSRHQD	y	1844.57	1945.85	1267.34	1420.56	14761.6	12760.1	12325.7	1522.83	1388.79	1708.97	-0.222	-0.457	-1.09
Q8IBB0_1373	PLAF7	Q8IBB0	PF3D7_0827800	1373	SET domain protein, putative	K.NCS#QDNIQYNM*AYK.D	PYDKNCSQDNIQY	y	9555.53	9062.78	8041.42	5038.04	7726.95	4885.19	6221.23	7035.39	5390.51	6037.52	1.132	-0.457	-0.333
Q8I581_3397	PLAF7	Q8I581	PF3D7_1234100	3397	bromodomain protein, putative	K.ELYY#ENM*STNENLALK.K	YNKELYYENMSTN	y	3056.87	3346.85	2440.88	2770.55	1295.99	1666.21	1857.83	1100.85	1688.76	1232.91	-0.553	-0.457	-0.259
O77380_374	PLAF7	O77380	PF3D7_0317700	374	CPSF (cleavage and polyadenylation specific factor), subunit A, putative	K.SYDFVGTM*NYDNNDCRPNS#INK.L	NDCRPNSINKLKV	y	27090.4	28696.4	21455.4	25265.8	4744.25	3911.32	3888.37	3539.9	5822.14	4223.35	-2.361	-0.456	-0.051
Q8IAV6_1729	PLAF7	Q8IAV6	PF3D7_0812100	1729	conserved protein, unknown function	K.ES#NISNEYDNNINNASINK.W	TEFVKESNISNEY	y	23117.8	24097.9	19616.2	22679.6	95204.5	106440	69516.3	26037.4	25178.6	20942.6	1.708	-0.455	-2.098
Q8I5L0_748;749	PLAF7	Q8I5L0	PF3D7_1220300	748;749	cell cycle associated protein, putative	K.TNDS#S#NVNVNGK.K	RLKTNDSSNVNVN;LKTNDSSNVNVNG	y	9729.26	10041.2	7820.36	7817.17	4127.93	5305.88	4167.13	16124.4	16022.5	14152.6	-0.758	-0.453	1.784
Q8ILX3_370;371	PLAF7	Q8ILX3	PF3D7_1412100	370;371	mini-chromosome maintenance complex-binding protein, putative	R.EYICS#S#NELNETQNNNNNK.D	SREYICSSNELNE;REYICSSNELNET	y	26908.4	24063.8	25053.3	25927.3	11351.3	13437.6	9738.08	9369.81	12578.7	13933.7	0.249	-0.452	-0.272
Q8I5Y2_2741	PLAF7	Q8I5Y2	PF3D7_1206300	2741	conserved Plasmodium protein, unknown function	K.NLYS#FDTTSR.N	NKKNLYSFDTTSR	y	10879.5	10674.9	7081.65	6980.81	7975.14	7006.74	8214.25	5255.61	4996.59	4385.52	-0.583	-0.451	-0.83
Q8I586_514	PLAF7	Q8I586	PF3D7_1233600	514	asparagine and aspartate rich protein 1	R.SCS#IPGLNNM*NDDVNK.S	MFDRSCSIPGLNN	y	38958.5	35984.5	32528.9	28880.3	45114.6	37691.9	40753.7	49068.1	54093.1	43671	-0.006	-0.451	0.384
O96276_647	PLAF7	O96276	PF3D7_0220100	647	DnaJ protein, putative	K.VNM*LSNSDDNTS#ISDDNSDTCVDR.T	NSDDNTSISDDNS	y	4968.52	4949.88	3925.35	3119.1	1995.27	2787.38	1755.68	2823.6	2602.93	3178.37	-0.605	-0.45	-0.102
Q8IBU0_487;491	PLAF7	Q8IBU0	PF3D7_0716000	487;491	RNA-binding protein, putative	K.FDS#PPHS#CDEEDNIK.L	KSYKFDSPPHSCD;FDSPPHSCDEEDN	y	11049.8	11336.4	7690.54	7982.43	14814.3	15103	12161.3	10907.1	8262.05	9347.8	-0.429	-0.449	-0.218
Q8IB67_410	PLAF7	Q8IB67	PF3D7_0823300	410	histone acetyltransferase GCN5	R.M*NS#INFNEENK.M	DMARMNSINFNEE	y	17942.1	18804.5	14289.3	10140.4	12810.3	8286.05	7648.4	12220.8	10276.2	9861.36	-0.55	-0.447	0.142
O96246_613	PLAF7	O96246	PF3D7_0216800	613	TMEM121 domain-containing protein, putative	K.SY#DNNLFGASNK.L	YLNTKSYDNNLFG	n	6419.66	7616.98	4902.29	5403.07	10049	9467.56	9701.47	10369.7	10270.8	8811.24	0.473	-0.446	0.011
Q8IHU4_2428	PLAF7	Q8IHU4	PF3D7_1142100	2428	conserved Plasmodium protein, unknown function	K.NNLNISNVM*YS#NDNQK.V	ISNVMYSNDNQKV	y	174869	167588	115342	123549	48971.7	41805.4	42025.2	94877.3	98673.6	102741	-1.817	-0.446	0.87
O97298_281	PLAF7	O97298	PF3D7_0322700	281	conserved Plasmodium protein, unknown function	K.NLTNSEGS#NFINTDK.I	LTNSEGSNFINTD	y	12589	9722.5	7123.42	7400.4	3426.79	3250.21	2191.6	4052.04	4035.68	2907.05	-1.647	-0.445	0.354
Q8IB09_138;139	PLAF7	Q8IB09	PF3D7_0817300	138;139	conserved Plasmodium protein, unknown function	K.DANNDS#S#DEEDDEYLNQNK.N	KDANNDSSDEEDD;DANNDSSDEEDDE	y	142216	60679.9	71718.6	62739.7	34033.4	29025.3	29024.8	29790.8	47036.3	39959.2	-0.63	-0.444	0.636
Q8IBW3_108	PLAF7	Q8IBW3	PF3D7_0713400	108	GPCR-like receptor SR25	K.DESS#DENEK.E	NEKDESSDENEKE	n	167546	154963	100182	137092	118710	119691	147170	122884	97775.8	135415	-0.327	-0.443	-0.115
Q8IEK1_141	PLAF7	Q8IEK1	PF3D7_1311800	141	M1-family alanyl aminopeptidase	R.LGSVVNNEENTCS#DK.R	NEENTCSDKRMKP	y	2887.6	2861.55	2357.18	3415.65	3581.32	3376.01	2912.81	4339.93	3715.07	3509.92	-1.354	-0.443	0.579
C0H4W3_380	PLAF7	C0H4W3	PF3D7_0820000	380	Snf2-related CBP activator, putative	K.S#GDNNIDEDDNNNDHKS#EDNS#IGEDDNNNDEK.G	HKSEDNSIGEDDN	y	31051.8	29026.1	21972.4	21295.5	27112.5	24497	21268.2	16945.9	20877	14393.1	0.187	-0.439	-0.42
Q8I517_2089	PLAF7	Q8I517	PF3D7_1241200	2089	conserved Plasmodium protein, unknown function	K.ESGNVQEDEEQLS#CR.N	EDEEQLSCRNINS	y	93673.8	88435.4	68928.6	64512.7	110674	91858.8	89773.7	48551.8	40085.8	40747.8	0.607	-0.439	-1.083
Q8I544_350	PLAF7	Q8I544	PF3D7_1237900	350	conserved Plasmodium protein, unknown function	K.RDEQIEYIS#ES#GDM*QPEK.E	EQIEYISESGDMQ	y	57965	63412	32473.7	57056.7	89482.5	73876.2	94237	44424.6	59888.8	58361.6	-0.507	-0.437	0.201
Q8ID63_2556	PLAF7	Q8ID63	PF3D7_1364400	2556	conserved Plasmodium protein, unknown function	K.VENIPFS#SYGGEEK.V	VENIPFSSYGGEE	y	2524.3	2174.07	1840.43	2159.7	2316.71	1901.23	1355.1	1607.41	1542.5	2141.4	-0.684	-0.435	0.187
Q8IAV6_1752	PLAF7	Q8IAV6	PF3D7_0812100	1752	conserved protein, unknown function	K.S#LNDLNNNDYFENK.C	KWSSLKSLNDLNN	y	5059.41	4892.8	4281.53	4762.29	6995.09	7326.25	5471.69	3964.04	4505.52	2649.46	0.178	-0.434	-1.02
Q8IJU3_1266	PLAF7	Q8IJU3	PF3D7_1010200	1266	DNA2/NAM7 helicase, putative	R.DDENES#NDEVQNK.Y	RDDENESNDEVQN	y	2678.64	3469.8	2106.26	3302.82	3183.51	4334.62	4257.19	3753.94	5078.17	3940.42	-0.253	-0.434	0.358
Q8I1N6_1874	PLAF7	Q8I1N6	PF3D7_0420300	1874	AP2 domain transcription factor, putative	K.NTS#DNDLTSLK.R	DDKKNTSDNDLTS	y	233077	222942	107072	131762	1.13238e+06	1.12751e+06	1.02976e+06	429610	380717	349552	0.128	-0.433	-0.168
Q8IHQ8_249	PLAF7	Q8IHQ8	PF3D7_1146000	249	ribosome assembly protein 4, putative	K.INSNEEIDQS#DNANK.K	NEEIDQSDNANKK	y	53102.7	49488.9	45092	47635.9	60140.4	70522	52923.8	54928.5	61904.1	65620	-1.743	-0.433	0.735
B9ZSJ6_2723	PLAF7	B9ZSJ6	PF3D7_0419900	2723	phosphatidylinositol 4-kinase, putative	K.NHFNLNCQNS#ENEIYR.N	NLNCQNSENEIYR	y	1334.33	2030.96	1489.79	1434.04	1484.7	1267.65	544.55	2354.76	1569.62	1432.46	-0.413	-0.432	0.18
Q8I619_1818;1826;1841	PLAF7	Q8I619	PF3D7_1202600	1818;1826;1841	conserved protein, unknown function	K.S#ENENVDKS#EEDDNDDDEEEENTS#EGYSGEK.K	DESEEKSENENVD;NENVDKSEEDDND;EEEENTSEGYSGE	y	4221.23	4303.68	2716.11	3889.24	8129.91	11924	6459.35	2656.39	2912.4	1791.49	-0.827	-0.432	1.423
Q8ILD3_268	PLAF7	Q8ILD3	PF3D7_1432900	268	SF-assemblin, putative	K.ALQSAIINT#N.-	QSAIINTNxxxxx	y	7354.51	5867.73	4781.03	4305.21	1208.45	1578.1	1239.74	1028.6	1763.89	1563.83	-0.208	-0.432	-0.276
Q8I375_375	PLAF7	Q8I375	PF3D7_0907600	375	translation initiation factor SUI1, putative	K.ECQTDLNGIGTNLNS#NDYNK.I	IGTNLNSNDYNKI	y	2148.54	1754.28	2215.78	2070.27	2406.89	2123.16	1874.38	2949.14	2927.72	3247.37	-0.551	-0.431	-0.479
Q8IHQ2_1099;1104	PLAF7	Q8IHQ2	PF3D7_1146600	1099;1104	oocyst rupture protein 1, putative	K.NDDM*S#DDSNS#CDDK.G	QKNDDMSDDSNSC;MSDDSNSCDDKGN	y	13288.3	11195.7	9435.19	10296.5	7782.03	8304.5	5086.01	5902.95	6008.48	4206.64	-1.444	-0.43	0.098
Q8ILA8_1517	PLAF7	Q8ILA8	PF3D7_1435600	1517	conserved Plasmodium protein, unknown function	K.HVNTENETIQNS#YDNITK.I	NETIQNSYDNITK	y	35445	32277.5	22418.1	23720.2	18252.6	17809	17662.5	28235.8	29654	28874.6	1.11	-0.43	-1.403
Q8IKG1_971;972	PLAF7	Q8IKG1	PF3D7_1467600	971;972	conserved Plasmodium protein, unknown function	K.ENT#S#NDDEK.E	DNKKENTSNDDEK;NKKENTSNDDEKE	y	5960.03	6066.03	5800.83	5131.51	6735.71	6408.71	6239.91	5965.43	5244.95	5714.98	-0.605	-0.43	-0.205
Q8I1U8_648	PLAF7	Q8I1U8	PF3D7_0413900	648	ubiquitin carboxyl-terminal hydrolase 13, putative	R.VQPNS#TDVLNGQK.E	MRVQPNSTDVLNG	y	7895.35	7647.94	7885.81	8080.91	128195	131486	77085.1	11780.1	14597.1	7771.79	2.045	-0.429	-3.215
Q8IDF0_771	PLAF7	Q8IDF0	PF3D7_1355100	771	DNA replication licensing factor MCM6	K.VNNS#LM*GNK.V	FDKVNNSLMGNKV	y	39830.7	32972.6	35324.8	35966.2	4096.74	4421.15	6345.03	3795.71	3117.92	4712.67	-1.147	-0.429	0.076
Q8II70_243	PLAF7	Q8II70	PF3D7_1129300	243	conserved Plasmodium protein, unknown function	K.S#NNFALNNNK.I	KINYMKSNNFALN	y	15537	13595.7	13982.5	12292	2361.82	1824.53	1915.93	2759.43	3103.81	3693.79	-1.863	-0.428	-0.075
O97277_1113	PLAF7	O97277	PF3D7_0319400	1113	kinesin-8, putative	K.VDGINILNNS#NTNER.L	INILNNSNTNERL	y	6805.93	5741.41	4327.61	5866.98	1715.5	2067.53	989.903	2605.71	3342.12	3626.14	-0.605	-0.425	0.717
Q8IC15_340	PLAF7	Q8IC15	PF3D7_0705500	340	inositol-phosphate phosphatase, putative	K.ASTSSYNT#SACNNTNK.I	STSSYNTSACNNT	y	4527.85	4491.97	3667.43	3713.85	1848.64	2102.7	2364.85	1851.42	2563.76	2574.36	-1.129	-0.423	0.354
Q8ILX3_367;370	PLAF7	Q8ILX3	PF3D7_1412100	367;370	mini-chromosome maintenance complex-binding protein, putative	R.EY#ICS#SNELNETQNNNNNK.D	IYSSREYICSSNE;SREYICSSNELNE	y	26853.5	23913.2	25926.5	25988.8	15118.9	16096	11809.2	12863	15064.6	13114.5	0.572	-0.42	-0.396
O97239_2818	PLAF7	O97239	PF3D7_0305500	2818	conserved Plasmodium protein, unknown function	K.SM*IVM*NNS#DECIEK.K	MIVMNNSDECIEK	y	575.549	1404.07	429.757	1099.87	3826.48	2649.75	2754.14	2083.05	2058.55	1839.01	1.972	-0.419	-1.29
Q8I3F7_1487	PLAF7	Q8I3F7	PF3D7_0531100	1487	conserved Plasmodium protein, unknown function	K.SCLNSDNEEM*LS#HINQNNITYK.N	DNEEMLSHINQNN	y	2768.37	2917.51	2557.71	1728.82	1099.1	1507.35	1154.46	1172.75	1325.5	1820.02	-0.897	-0.418	0.247
O77310_1395;1398	PLAF7	O77310	PF3D7_0302500	1395;1398	cytoadherence linked asexual protein 3.1	K.MNEADS#ADS#DDEK.D	KMNEADSADSDDE;EADSADSDDEKDS	y	310825	319240	255155	197551	174691	140908	142365	239976	187482	216664	-0.644	-0.417	-0.532
Q8I5M5_346	PLAF7	Q8I5M5	PF3D7_1218300	346	AP-2 complex subunit mu, putative	R.GSCGSNS#LVNNK.V	GSCGSNSLVNNKV	y	1478.29	2753.43	1561.07	1519.53	5243.55	4464.93	5206.69	2294.22	1809.56	1690.69	1.278	-0.416	-1.255
Q8IHV2_441	PLAF7	Q8IHV2	PF3D7_1141300	441	conserved Plasmodium protein, unknown function	K.DNSTCTTILS#NNEM*NTNDNNLTNSGAK.L	TCTTILSNNEMNT	y	61960.1	62302.2	48343.9	43745.5	11259.7	11642.4	13568.8	9204.86	13138.5	10892.8	-1.703	-0.414	-0.331
C6KST7_4684	PLAF7	C6KST7	PF3D7_0609000	4684	conserved Plasmodium protein, unknown function	R.CIEQS#DNEDDYDK.E	LRCIEQSDNEDDY	y	1.14265e+06	1.26396e+06	901139	813030	509032	395740	444357	504784	451454	491679	-0.839	-0.41	0.308
Q8IJK1_68	PLAF7	Q8IJK1	PF3D7_1020000	68	RNA-binding protein 34, putative	K.AM*S#EEEIAER.N	KKRKAMSEEEIAE	y	67375.8	68295.6	53704.3	46209.2	25932.8	31548.3	25120.2	27185.8	27423	25737.2	-1.098	-0.41	0.649
C0H5D0_3308;3311	PLAF7	C0H5D0	PF3D7_1322200	3308;3311	conserved Plasmodium protein, unknown function	K.NAS#NNS#YHNINSEK.E	TILKNASNNSYHN;KNASNNSYHNINS	y	45444.9	48531.8	33013.5	43825.2	6916.67	6903	7139.14	9382.24	9306.14	13035.9	-0.81	-0.41	0.216
Q8I278_118	PLAF7	Q8I278	PF3D7_0106400	118	pre-rRNA-processing protein TSR2, putative	K.NIQIYDISCS#QEK.N	IYDISCSQEKNLI	y	1438.81	1315.75	986.231	1485.24	7373.79	6995.27	3586.34	1645.24	2203.63	1148.36	2.257	-0.409	-2.628
Q8IJP6_2048	PLAF7	Q8IJP6	PF3D7_1014900	2048	conserved Plasmodium protein, unknown function	K.SIS#NNNNTNTYMNEYNNM*K.R	NNNKSISNNNNTN	y	70323.8	67467.5	43243	42401.3	18902.9	13471.9	17078.1	42407.4	28810	38103	-0.3	-0.409	0.439
Q8I4X6_450	PLAF7	Q8I4X6	PF3D7_1245500	450	conserved Plasmodium protein, unknown function	R.EDGS#NNINEEEK.K	KMREDGSNNINEE	y	22692	21362.3	21559.3	17006.4	7365.06	7700.25	8315.29	13618.6	9772.33	13001	-1.828	-0.409	0.834
C0H4Q1_1105	PLAF7	C0H4Q1	PF3D7_0729100	1105	conserved Plasmodium protein, unknown function	K.SSYVCELNNNNDDS#LLK.R	NNNNDDSLLKRYE	y	33665	32518.8	23591.6	24250.2	13312.6	12029	11001.7	7147.93	8643.23	9170.98	0.252	-0.408	-1.44
C0H4B0_1443	PLAF7	C0H4B0	PF3D7_0417400	1443	conserved Plasmodium protein, unknown function	K.KNDINVIGS#NNNICNDNR.M	DINVIGSNNNICN	y	39212.2	40217.6	27171.4	32983.4	10963	10963.8	11183.4	30187.9	26563.5	30017.4	-1.478	-0.407	1.596
Q8I5T3_28	PLAF7	Q8I5T3	PF3D7_1211900	28	non-SERCA-type Ca2+ -transporting P-ATPase	K.DSDDIKPSVS#K.E	DIKPSVSKEDLIN	y	4226.81	4971.79	2975.83	2747.12	13176.5	11629.6	13716.6	11115.1	7073.51	7604.47	2.03	-0.407	-0.967
Q8I525_3334	PLAF7	Q8I525	PF3D7_1239800	3334	conserved Plasmodium protein, unknown function	K.NNNS#QNELSNINK.D	GEKNNNSQNELSN	y	296472	221908	225173	209500	52301.9	41126.5	47997.4	39343	49254	55668.8	-0.351	-0.407	-1.392
Q8I1X1_2046	PLAF7	Q8I1X1	PF3D7_0405700	2046	lysine decarboxylase, putative	K.YASS#NEYNK.K	STKYASSNEYNKK	y	17505	12899.3	12006.6	10358.7	4217.07	2934.43	4169.71	3323.38	4088.37	4307.36	-0.243	-0.403	-0.134
C6KSX7_1230	PLAF7	C6KSX7	PF3D7_0613500	1230	AP-3 complex subunit beta, putative	K.ENITSISS#K.D	NITSISSKDIPRN	y	5245.21	5181.08	4383.83	3807.56	39611.5	37550.6	37737.6	5427.88	5730.24	4968.88	3.401	-0.403	-3.106
Q8IEN6_40;44	PLAF7	Q8IEN6	PF3D7_1307900	40;44	tripartite motif protein, putative	K.NDLASS#VNDS#IENENK.K	KNDLASSVNDSIE;ASSVNDSIENENK	y	196785	173562	141922	132442	159297	147336	144136	63386.2	66347.9	69474	0.169	-0.399	-1.33
Q8I3Z1_9850	PLAF7	Q8I3Z1	PF3D7_0511500	9850	RNA pseudouridylate synthase, putative	R.NNS#NSVNSNYLNK.T	NMNRNNSNSVNSN	y	56968.9	31386.4	41301.3	30444.2	33989	22758.7	19034.9	15478.1	16698.3	15680.1	-0.938	-0.398	-0.349
Q8IAV6_365	PLAF7	Q8IAV6	PF3D7_0812100	365	conserved protein, unknown function	K.NIHNNNDDYNT#NCDEEYIK.A	NNDDYNTNCDEEY	y	6679.43	5795.72	6358.67	5268.3	4529.92	4313.42	4396.7	5991.12	5937.54	5698.63	-0.728	-0.398	0.225
Q8IHU4_1742	PLAF7	Q8IHU4	PF3D7_1142100	1742	conserved Plasmodium protein, unknown function	R.NNHLNNS#NNNDNHFVK.T	NNHLNNSNNNDNH	y	10308.9	11389.9	7075.29	8570.22	1883.42	1526.69	950.48	3595.89	3161.68	5943.67	-2.765	-0.398	1.255
Q8IJP9_2486	PLAF7	Q8IJP9	PF3D7_1014600	2486	transcriptional coactivator ADA2	K.INNNSDVYNDNS#ITK.D	DVYNDNSITKDDS	y	6300.18	6795.96	5023.31	5096.99	2548.53	1786.19	1942.71	1374.34	2471.18	2241.3	-0.888	-0.395	-0.098
O77384_613	PLAF7	O77384	PF3D7_0317300	613	conserved Plasmodium protein, unknown function	R.NDIHNLYYM*EENVS#HNNNK.S	YMEENVSHNNNKS	y	8998.06	10365.4	7357.94	6307.45	2843.66	3044.02	3373.24	3680.55	6274.6	3421.45	-0.587	-0.394	0.609
Q8IHY1_990	PLAF7	Q8IHY1	PF3D7_1138400	990	guanylyl cyclase	K.SSSS#WNSK.A	KYKSSSSWNSKAK	y	5697.47	8544.81	5358.82	5754.01	715.528	1393.51	2178.98	2613.85	2092.44	1583.7	-2.223	-0.392	-0.025
Q8IEN3_1345	PLAF7	Q8IEN3	PF3D7_1308200	1345	carbamoyl phosphate synthetase	K.VTINNSNNSIS#NNENVETNLNCVSER.A	NSNNSISNNENVE	y	2412.99	2196.02	2935.51	2203.64	1779.35	1488.96	1649.63	958.838	1386.2	629.115	0.381	-0.391	-0.667
Q8IDT8_1567;1572	PLAF7	Q8IDT8	PF3D7_1339700	1567;1572	conserved Plasmodium protein, unknown function	K.NM*GS#NYICS#NK.T	MYKNMGSNYICSN;GSNYICSNKTNNI	y	161637	135078	108084	111509	25735.9	18025.9	28388.4	26004.8	19018.6	21731.3	-0.459	-0.391	0.064
Q8ID37_249;250	PLAF7	Q8ID37	PF3D7_1367100	249;250	U1 small nuclear ribonucleoprotein 70 kDa homolog, putative	R.NNDDDEDDGISS#T#M*RDYK.H	EDDGISSTMRDYK;DDGISSTMRDYKH	y	9816.65	11212.2	7756.26	7787.97	15063.8	13121.2	15477.5	12703.3	13449.5	11915.5	0.239	-0.391	0.213
C6KSP3_2513	PLAF7	C6KSP3	PF3D7_0604500	2513	conserved Plasmodium protein, unknown function	K.S#QETLNHLLK.E	QKQTNKSQETLNH	y	33932.9	22336.8	22869.9	18494.1	50950.7	40052.8	32309.7	74378.3	73241.9	52876.4	0.791	-0.39	0.338
Q8IC15_2359	PLAF7	Q8IC15	PF3D7_0705500	2359	inositol-phosphate phosphatase, putative	K.ELGSS#NNNLM*YER.R	IKELGSSNNNLMY	y	165930	173615	141265	143112	50014.2	57879.6	52957.4	106280	103237	95427.3	-1.693	-0.39	1.131
Q8IBP4_953;956	PLAF7	Q8IBP4	PF3D7_0720700	953;956	phosphoinositide-binding protein, putative	R.S#M*DS#NIIINNDNNK.N	DYLNNRSMDSNII;NNRSMDSNIIINN	y	43758.7	42443.3	35767.7	34946.1	68902	78525.9	72583.2	30917.6	30423.9	31012.8	1.245	-0.39	-1.82
Q8ILA2_594;599	PLAF7	Q8ILA2	PF3D7_1436200	594;599	conserved Plasmodium protein, unknown function	K.NCHNM*DNGTDS#VDNLS#VCK.E	MDNGTDSVDNLSV;DSVDNLSVCKEYV	y	201190	197536	125131	139480	44146.1	29027.3	44732.8	86976.7	106811	106031	-0.069	-0.39	-0.047
Q8IHQ2_534	PLAF7	Q8IHQ2	PF3D7_1146600	534	oocyst rupture protein 1, putative	K.ES#INNINSDEK.M	EKYSKESINNINS	y	55207.4	44033.7	39175.9	43093.2	107142	115341	78308.8	50894.1	58834.6	51057.2	0.365	-0.389	-0.412
Q8IE57_12	PLAF7	Q8IE57	PF3D7_1326300	12	RNA-binding protein, putative	K.DTDENIS#DEHSR.R	DTDENISDEHSRR	y	16394.7	17536.1	12053.3	9442.04	14403.7	13858.5	12068.5	8298.63	9381.08	8114.86	-0.874	-0.389	-0.387
Q8IKY0_41	PLAF7	Q8IKY0	PF3D7_1449500	41	AP2 domain transcription factor, putative	K.ASEIVESDMYES#NEDSNTK.N	ESDMYESNEDSNT	y	27681.9	27490	22216.1	17173.5	17718.8	18418.9	15935.4	21436.2	15961.5	15164.1	1.602	-0.389	-0.609
Q8IC27_1150	PLAF7	Q8IC27	PF3D7_0704300	1150	conserved Plasmodium membrane protein, unknown function	K.S#SNNIITK.Y	NLRKEKSSNNIIT	y	269117	160802	166772	131776	52036.2	31675.4	37467.2	75542.9	80905.9	87488.7	-1.345	-0.387	-0.468
Q8I525_3483	PLAF7	Q8I525	PF3D7_1239800	3483	conserved Plasmodium protein, unknown function	K.EIYGDQFS#INK.N	IYGDQFSINKNSY	y	24490.9	25454.1	20776.5	21767.3	4195.76	4395.84	5470.58	7181.21	5940.22	5771.83	-0.305	-0.385	-0.994
Q9TY99_600;603;609	PLAF7	Q9TY99	PF3D7_0202000	600;603;609	knob-associated histidine-rich protein	K.GASTT#AGS#TTGATT#GANAVQSK.D	TKGASTTAGSTTG;ASTTAGSTTGATT;STTGATTGANAVQ	y	63729.6	51536.9	41382.2	40952.8	31188.8	28449.7	23429.3	34160.5	35472.2	26242.9	-1.277	-0.383	0.499
Q8I356_327	PLAF7	Q8I356	PF3D7_0909600	327	conserved Plasmodium protein, unknown function	K.NYNVDNDGNTT#NNDHK.N	DNDGNTTNNDHKN	y	10817.2	9140.84	10181.2	8656.9	9074.42	7247.95	5626.86	10478.5	11303.8	8344.34	-0.243	-0.382	-0.266
Q8IJQ4_351	PLAF7	Q8IJQ4	PF3D7_1014100	351	merozoite surface protein MSA180, putative	K.LSS#SSPNSTNK.E	YSVKLSSSSPNST	y	2596.02	3914.15	1325.52	2634.54	7825.28	15802	14418.2	17064.5	6188.18	8798.7	0.811	-0.382	-0.848
Q8IBQ9_713	PLAF7	Q8IBQ9	PF3D7_0719300	713	actin-related protein, putative	R.TCNVEEGGVDITEDQSYM*S#DLK.S	EDQSYMSDLKSNV	y	11524.5	11814.4	8558.48	9139.71	11818	11870.4	10318.4	5348.42	8346.18	5912.24	0.397	-0.381	-0.807
Q8IIV9_12	PLAF7	Q8IIV9	PF3D7_1104300	12	conserved Plasmodium protein, unknown function	R.EDVGS#LENIK.K	KREDVGSLENIKK	y	19881.8	16473	14107.6	12505	23645.6	29307	25935.7	17618	18400.8	16851.7	1.189	-0.381	-0.831
O77375_2425	PLAF7	O77375	PF3D7_0318200	2425	DNA-directed RNA polymerase II subunit RPB1	K.QNVQDANM*FS#PIQQAHVDEAK.N	QDANMFSPIQQAH	y	16859.1	17293	10715.2	11671.3	9216.97	8703.2	9331.6	5106.08	4603.49	4672.06	-0.864	-0.38	-0.48
Q8IJP9_2365;2366	PLAF7	Q8IJP9	PF3D7_1014600	2365;2366	transcriptional coactivator ADA2	K.INENECT#S#NDIEEDIK.S	INENECTSNDIEE;NENECTSNDIEED	y	106565	89502.7	74620.9	78452.6	45626.6	45052.7	50784.3	28727.7	48927.8	43039	-0.298	-0.38	-0.283
O96133_1706	PLAF7	O96133	PF3D7_0203000	1706	repetitive organellar protein, putative	K.S#QENLISFK.S	FLLERKSQENLIS	y	1950.87	2132.42	1291.01	1510.48	9518.17	7987.42	8917.1	4276.89	3387.13	3585.72	1.77	-0.379	-0.972
Q8IBJ1_2627	PLAF7	Q8IBJ1	PF3D7_0726500	2627	ubiquitin carboxyl-terminal hydrolase, putative	K.SQIINENNM*NNTVFS#K.E	MNNTVFSKEGLLN	y	4951.93	6153.25	3965.24	4833.16	17458.8	19145.2	14436.7	12373.9	10099.4	11304.6	1.719	-0.377	-0.697
Q8IIS4_1350	PLAF7	Q8IIS4	PF3D7_1107800	1350	AP2 domain transcription factor, putative	K.NSYDY#NTDYNSK.V	KKNSYDYNTDYNS	y	39751.8	42383.8	31066.9	29324.6	18504.6	19245.3	15785.1	20969.2	22089.1	20463.8	0.361	-0.37	-0.872
Q8ILQ4_425	PLAF7	Q8ILQ4	PF3D7_1419600	425	conserved Plasmodium protein, unknown function	K.KNS#DINCSESNIK.K	NFLKKNSDINCSE	y	30551.2	36052.2	29343	18743	84997.1	68796.5	66435.2	38073.9	31406.3	29167	0.912	-0.37	-0.955
Q8IDC8_77	PLAF7	Q8IDC8	PF3D7_1357700	77	U3 small nucleolar RNA-associated protein 21, putative	K.S#IDDEYINDNR.V	YEKKNKSIDDEYI	y	11098.3	10676.9	8827.47	9946.9	38733.6	45510.5	38866.3	8756	9800.28	7541.18	1.417	-0.368	-1.877
Q8I5U3_226;233	PLAF7	Q8I5U3	PF3D7_1210600	226;233	conserved Plasmodium protein, unknown function	K.VTNDDNNNNS#NTNQSDS#NNNNNNNNK.N	DDNNNNSNTNQSD;NTNQSDSNNNNNN	y	2161.03	2217.5	1817.11	1577.44	1044.9	1297.28	1371.46	406.411	479.933	526.445	-0.766	-0.367	-1.201
Q8I259_1006	PLAF7	Q8I259	PF3D7_0108300	1006	conserved Plasmodium protein, unknown function	K.S#FS#NDNVNNM*CNVDK.M	DIISVKSFSNDNV	y	144379	176211	118041	115897	307444	279155	285610	328809	243217	247073	-0.225	-0.365	-0.229
Q8IHP1_335;336	PLAF7	Q8IHP1	PF3D7_1148000	335;336	serine/threonine protein kinase, putative	K.CEEDAQQEDEET#T#IEEENK.K	QQEDEETTIEEEN;QEDEETTIEEENK	y	162761	162062	141374	125504	23520.1	24200.3	28228.4	20187.5	24392	24849.5	-1.458	-0.365	0.14
C0H5D0_3351	PLAF7	C0H5D0	PF3D7_1322200	3351	conserved Plasmodium protein, unknown function	K.SNIGSANLVSNVS#PEPLSANTTK.N	NLVSNVSPEPLSA	y	15608.6	14415.9	11542.5	13791.7	2152.27	3442.7	3153.68	2559.56	2423.56	3429.7	-0.425	-0.365	-0.438
Q8IKP1_303	PLAF7	Q8IKP1	PF3D7_1459000	303	ATP-dependent RNA helicase DBP5	K.GNDLFSPTSSS#IENNNNDNNK.E	FSPTSSSIENNNN	y	16159.9	15434.5	17400.8	16673.7	38167.4	47784.3	27341.1	15896.1	14714.7	14917	0.787	-0.365	-2.009
Q8IAN6_93	PLAF7	Q8IAN6	PF3D7_0803600	93	conserved Plasmodium protein, unknown function	K.NNDNVT#DDHCGHHECDDLEGR.H	KNNDNVTDDHCGH	n	7245.21	8464.29	7662.04	4545.36	920.122	1282.31	1395.42	1928.26	2074.6	1462.72	-2.711	-0.364	0.603
Q8I5T4_95	PLAF7	Q8I5T4	PF3D7_1211700	95	DNA replication licensing factor MCM5, putative	K.QQTVFENNEISAT#PRS#ER.K	NNEISATPRSERK	y	12950.2	9994.62	12089.8	15065.1	10211.8	8177.53	7299.16	7793.46	8199.55	7771.47	0.778	-0.363	0.217
Q8IDI3_555	PLAF7	Q8IDI3	PF3D7_1351700	555	inner membrane complex protein 1f, putative	K.NDNVS#VSVSEK.V	IKNDNVSVSVSEK	y	45348.7	41889.3	29636.1	30268.4	64890.4	64884.7	59897.7	76118	69285.3	67520.1	0.812	-0.362	-0.759
Q8ILB1_2164	PLAF7	Q8ILB1	PF3D7_1435300	2164	NAD(P)H-dependent glutamate synthase, putative	K.NS#SNDFNSLNNEEQNIK.K	LLSIKNSSNDFNS	y	11575.4	10342	8613.17	9191.33	10392.8	7581.14	7251.67	6231.56	7888.96	7355.83	-1.123	-0.361	-0.004
C0H4Q1_732	PLAF7	C0H4Q1	PF3D7_0729100	732	conserved Plasmodium protein, unknown function	K.DTYENS#NCELNK.N	KDTYENSNCELNK	y	76866.6	67558.1	56134.5	51954.9	11108.7	9733.4	13892.8	20918.3	21017.7	23964.4	-0.939	-0.358	0.026
Q8IJJ1_25	PLAF7	Q8IJJ1	PF3D7_1021200	25	conserved Plasmodium protein, unknown function	K.ELPT#EEVVNNNNNDNNNNNNK.N	KAKELPTEEVVNN	y	12609.2	10734	11008.4	10218.4	9008.65	7363.75	8434.53	8368.62	9974.64	9805.57	1.111	-0.358	0.274
C0H5B1_66	PLAF7	C0H5B1	PF3D7_1312900	66	eukaryotic translation initation factor 4 gamma	K.M*NS#NHNNNCEDK.D	NLMKMNSNHNNNC	y	13522.9	13877.2	11011.4	8980.66	12852.8	9416.51	10072.9	12631.7	11055.1	12167.8	-0.717	-0.358	-0.074
Q8I207_65	PLAF7	Q8I207	PF3D7_0401800	65	Plasmodium exported protein (PHISTb), unknown function	K.SSSCSS#LASTTK.R	KSSSCSSLASTTK	y	3916.36	6109.46	4337.05	3553.42	2520.41	2117.39	2438.47	8292.48	8524.19	5617.87	-0.66	-0.356	1.46
C6KSX9_309	PLAF7	C6KSX9	PF3D7_0613700	309	syntaxin-binding protein, putative	K.INEQPNEHIYS#NTCNDTYYDDK.N	PNEHIYSNTCNDT	y	29527.5	32491.9	21105.5	18826.4	18686.7	15240.8	16672.9	18892.5	17886.3	20571.2	-1.867	-0.356	0.447
Q8I608_340	PLAF7	Q8I608	PF3D7_1203700	340	nucleosome assembly protein	K.S#NEDPLT#S.-	EEEGAKSNEDPLT	y	24191.6	20166.9	16240	16191.5	29794.1	36497.2	26868.7	10523.8	12820.7	12903.2	0.891	-0.356	-1.628
Q8I207_65;68	PLAF7	Q8I207	PF3D7_0401800	65;68	Plasmodium exported protein (PHISTb), unknown function	K.SSSCSS#LAS#TTK.R	KSSSCSSLASTTK;SCSSLASTTKRSP	y	28374.2	27874.6	23572	20738.1	9882.37	8206.75	9014.12	28142	27336	23189.2	-1.211	-0.355	1.332
Q8IHY0_839	PLAF7	Q8IHY0	PF3D7_1138500	839	protein phosphatase PPM2	K.S#ETEEDLDLER.D	INMQEKSETEEDL	y	76449.4	64858.8	66609.4	70169.8	80329.5	101777	76386.1	75119.3	95894.7	86090.8	-0.271	-0.354	-0.299
Q8IHW1_13	PLAF7	Q8IHW1	PF3D7_1140400	13	conserved Plasmodium protein, unknown function	K.TAS#VNGS#EENVYLK.D	QNIKTASVNGSEE	y	12380.7	6650.42	7074.49	6164.69	3948.9	5127.55	5651.27	5105.15	6773.6	7747.77	-0.238	-0.354	-0.462
Q8IKU7_16	PLAF7	Q8IKU7	PF3D7_1453000	16	conserved Plasmodium protein, unknown function	K.NNDNETT#NLEDNCNEDK.T	NNDNETTNLEDNC	y	6580.63	7336.14	5637.67	5389.54	5019.38	5087.16	3978.77	5138.57	4694.37	4104.29	-0.675	-0.354	0.293
Q8I5B8_192;193	PLAF7	Q8I5B8	PF3D7_1230200	192;193	vacuolar transporter chaperone, putative, pseudogene	K.GGIS#S#GADEQYGNK.R	IIKGGISSGADEQ;IKGGISSGADEQY	y	148627	143999	147199	147395	112916	117932	123164	138045	113818	127287	-0.774	-0.353	-0.012
Q8IHQ2_157	PLAF7	Q8IHQ2	PF3D7_1146600	157	oocyst rupture protein 1, putative	R.S#NSFTSNIDK.E	DKNCNRSNSFTSN	y	38423.7	32924.3	27324.9	33414.7	23045.9	25994.7	17048.7	21715.2	22499.8	22274.1	-1.345	-0.351	0.5
Q8I5L0_2091	PLAF7	Q8I5L0	PF3D7_1220300	2091	cell cycle associated protein, putative	K.IDNLFNDHNDNS#DNDNR.K	NDHNDNSDNDNRK	y	5582.44	4130.25	4030.86	4212.28	3337.96	3175.11	3015.47	2310.92	3000.59	2929.09	-0.245	-0.351	-0.193
Q8IDG9_121;123	PLAF7	Q8IDG9	PF3D7_1353100	121;123	Plasmodium exported protein, unknown function	R.S#SSNS#HVESNTFQNK.E	EVKHRRSSSNSHV;KHRRSSSNSHVES	y	82323.6	73412	73648.8	75965.3	23044.8	18907.6	28674.1	46941.6	46416.1	45491.8	-0.583	-0.351	-0.519
Q8I525_3753	PLAF7	Q8I525	PF3D7_1239800	3753	conserved Plasmodium protein, unknown function	R.DLNNS#FSSYNK.L	RRDLNNSFSSYNK	y	238637	243602	212890	207918	30114.7	29643.4	38972.2	86734.8	127294	92956.9	-0.765	-0.35	0.216
Q8IIT1_521	PLAF7	Q8IIT1	PF3D7_1107200	521	conserved Plasmodium protein, unknown function	K.NVNLS#NDTYK.H	QKNVNLSNDTYKH	y	4665.96	7367.12	3836.81	4918.25	1385.29	1709.41	2276.24	2412.82	1935.87	3614.97	-0.704	-0.349	-0.541
Q8IEE4_1998;2000;2001	PLAF7	Q8IEE4	PF3D7_1317200	1998;2000;2001	AP2 domain transcription factor, putative	K.GNSTINNNNNNNNNNNNNNNNNNNS#SS#S#NNNDNNLK.G	NNNNNNSSSSNNN;NNNNSSSSNNNDN;NNNSSSSNNNDNN	n	15779.2	11727.1	11983.2	9612.93	18575	17508.6	15710.8	6092.04	6362.06	6171.84	0.328	-0.349	-1.475
Q8IC16_17	PLAF7	Q8IC16	PF3D7_0705400	17	DNA replication licensing factor MCM7	R.SYLDDSHT#K.Y	YLDDSHTKYLEAV	y	4944.45	4924.37	4883.77	4574.78	1298.11	1858.35	1535.83	489.66	1194.06	1349.92	-0.027	-0.347	-0.431
C6KTD0_144	PLAF7	C6KTD0	PF3D7_0629500	144	amino acid transporter, putative	K.NSSNNNNNNTIVDISDGDY#TNDEEGTNKPK.R	DISDGDYTNDEEG	y	3658.14	3513.17	2456.33	1735.84	3401.06	3248.92	3094.43	1809.1	1754	1490.83	-0.159	-0.346	-0.553
Q8I586_2137	PLAF7	Q8I586	PF3D7_1233600	2137	asparagine and aspartate rich protein 1	K.GGEGEGEDS#EECQIK.E	EGEGEDSEECQIK	y	91787.4	80236.7	80917.7	70690.3	71684.3	74190.8	69380.8	57709.4	55030.6	49230.4	-0.404	-0.346	-0.275
Q8IEH7_1152	PLAF7	Q8IEH7	PF3D7_1313600	1152	conserved Plasmodium protein, unknown function	K.S#FEGNNFSNNTNNQTNLK.N	NSHDEKSFEGNNF	y	13290.8	11840.5	10070	9801.16	10783.9	10244.7	9351.05	2604.98	2253.13	2082.22	0.145	-0.346	-2.66
Q8IHX2_1777	PLAF7	Q8IHX2	PF3D7_1139300	1777	AP2 domain transcription factor, putative	K.NDDDEDDGNNT#DNSK.I	EDDGNNTDNSKIL	n	3087.71	2862.63	2081.42	2603.38	1445.06	1130.13	1634.45	1270.28	1921.5	511.179	-1.084	-0.345	-0.185
Q8IJD0_226	PLAF7	Q8IJD0	PF3D7_1027300	226	peroxiredoxin	K.GS#VSSTISK.K	TQKKKGSVSSTIS	y	13865	12886.7	14165.8	15946.3	40272.2	38641.3	40420.6	6612.28	6039.26	8643.01	1.023	-0.344	-2.225
O97336_131	PLAF7	O97336	PF3D7_0301700	131	Plasmodium exported protein, unknown function	K.SEDDDS#EEEYYNSTPR.V	KSEDDDSEEEYYN	y	3851.45	4278.69	3333.09	3176.29	1951.54	2920.08	2718.62	3159.04	4361.39	2270.02	0.318	-0.343	-0.372
Q8I3C0_74	PLAF7	Q8I3C0	PF3D7_0902800	74	serine repeat antigen 9	R.TDST#GNVNSK.N	VSRTDSTGNVNSK	y	980.147	1738.42	1593.41	458.815	12041.9	9434.19	13413.7	954.852	668.142	491.12	1.34	-0.343	-1.667
Q8ILC8_1300	PLAF7	Q8ILC8	PF3D7_1433500	1300	DNA topoisomerase 2	K.T#FDDNNNLT#DNTPLINR.L	TLSVSKTFDDNNN	y	63523.1	66553.2	39750.5	54211.8	115351	94769.9	102449	37775.6	55869.2	68258.6	-0.354	-0.343	0.068
Q8I284_583	PLAF7	Q8I284	PF3D7_0105700	583	asparagine-rich antigen Pfa35-2	K.SSIQENNTCIS#PK.N	ENNTCISPKNNSV	y	20227.9	14634.8	14945.1	10521.6	6718.22	5359.95	6618.92	4318.99	4054.95	5286.81	-0.787	-0.342	-0.62
Q8IHX6_483	PLAF7	Q8IHX6	PF3D7_1138800	483	WD repeat-containing protein, putative	K.APS#NINQGNNTSVINNK.H	IPNKAPSNINQGN	y	12520.8	9827.43	8740.39	8407.21	3892.18	2943.14	3059.38	4818.41	3982.8	2619.1	-1.644	-0.342	0.414
Q8I2U4_66	PLAF7	Q8I2U4	PF3D7_0920900	66	U4/U6 snRNA-associated-splicing factor, putative	K.IDDS#NS#DSNNNIDELK.G	NEKIDDSNSDSNN	y	12407	13304.6	11232.6	11660.1	21316.2	25615	14478.1	9800.25	13184.8	8945.5	-0.464	-0.34	-0.6
C0H4W3_1335	PLAF7	C0H4W3	PF3D7_0820000	1335	Snf2-related CBP activator, putative	R.NSSLSNIFSSNTS#K.M	IFSSNTSKMNSFQ	y	5600.83	7220.38	4589.05	5307.68	2766.03	3011.6	2655.9	3891.39	3258.65	4470.1	-0.696	-0.339	0.523
Q8IJ90_356	PLAF7	Q8IJ90	PF3D7_1031500	356	DEAD/DEAH box helicase, putative	K.NLSQQQQS#NDENNYYSQNK.K	LSQQQQSNDENNY	y	8768.07	10976.6	7539.43	8079.03	9342.02	8871.93	10426.2	9271.12	8423	9724.44	0.328	-0.338	-0.012
Q8I5Y3_564	PLAF7	Q8I5Y3	PF3D7_1206200	564	eukaryotic translation initiation factor 3 subunit C, putative	K.EM*LSDS#LNNS#NNIASK.E	SDSLNNSNNIASK	y	84963.9	84895.2	77848.5	60868.3	30335.7	22907.2	24926.8	54135.4	47797.6	40032.6	-1.961	-0.337	1.1
O96134_569;571	PLAF7	O96134	PF3D7_0203100	569;571	protein kinase, putative	K.S#NS#NNNNNNNNISSSSSSSSKK.N	FYKKRKSNSNNNN;KKRKSNSNNNNNN	n	1629.83	1079.79	1068.53	1078.76	2263.37	2360.27	1324.83	1157.71	1127.38	1917.66	0.549	-0.336	-0.501
Q8IIL5_38	PLAF7	Q8IIL5	PF3D7_1114700	38	serine/threonine protein kinase, putative	K.HEENS#PDGDSYK.I	SKHEENSPDGDSY	y	3852.67	2119.5	3415.98	3033.58	5318.14	5959.17	5446.94	3480.5	4770.78	4044.52	-1.179	-0.336	-0.159
Q8IIC0_11;14;19	PLAF7	Q8IIC0	PF3D7_1124300	11;14;19	conserved Plasmodium protein, unknown function	K.NES#DSS#CINAS#DEQK.S	NLDKNESDSSCIN;KNESDSSCINASD;SSCINASDEQKSS	y	21698.4	21960.3	17651.8	15033	8200.98	8163.83	7339.4	4530.26	4447.73	5075.5	-0.943	-0.336	-0.414
Q8I239_826	PLAF7	Q8I239	PF3D7_0110600	826	phosphatidylinositol-4-phosphate 5-kinase	K.VNES#DLGM*FCVNNDK.T	NIKVNESDLGMFC	y	2430.27	2486.32	2740.2	1147.36	1561.95	1304.15	1605.42	1674.08	1580.09	1207.94	-0.332	-0.334	0.079
C0H5H4_1039	PLAF7	C0H5H4	PF3D7_1345400	1039	conserved Plasmodium protein, unknown function	K.NVYNVCSENNM*NDNNS#GEHIVK.D	NMNDNNSGEHIVK	y	22353.1	21285.7	18867	16893	6575.11	5797.64	6907.4	10156	9765.78	9968.1	-0.655	-0.334	0.119
Q8I4U3_77;84	PLAF7	Q8I4U3	PF3D7_1249100	77;84	conserved Plasmodium protein, unknown function	K.EAAT#DDHDNDS#DRK.T	KIKEAATDDHDND;DDHDNDSDRKTSN	y	290.26	231.826	231.865	370.246	2287.49	2024.72	1905.36	1562.46	2042.07	1382.05	0.484	-0.333	-0.004
Q8IER6_423	PLAF7	Q8IER6	PF3D7_1305000	423	MCL1 domain-containing protein, putative	K.IECNQS#DNEDNNISLQGSFNDK.N	KIECNQSDNEDNN	y	14335.3	12073.5	11472.7	10252.9	3465.44	2546.39	4107.27	3866.83	4344.25	4347.35	0.042	-0.333	0.043
Q8I619_1209	PLAF7	Q8I619	PF3D7_1202600	1209	conserved protein, unknown function	K.EDS#DEEIVCS#EK.K	VTFKEDSDEEIVC	y	255328	217183	188504	203964	804515	783124	679254	79676.8	74830.9	76132.5	-0.202	-0.332	-0.025
Q8ILX3_367;370;371	PLAF7	Q8ILX3	PF3D7_1412100	367;370;371	mini-chromosome maintenance complex-binding protein, putative	R.EY#ICS#S#NELNETQNNNNNK.D	IYSSREYICSSNE;SREYICSSNELNE;REYICSSNELNET	y	6631.93	6683.93	7429.74	7049.43	5491.32	6837.93	5512.25	6225.02	7008.51	6424.07	1.233	-0.332	-0.188
Q8ILA2_599	PLAF7	Q8ILA2	PF3D7_1436200	599	conserved Plasmodium protein, unknown function	K.NCHNM*DNGTDSVDNLS#VCK.E	DSVDNLSVCKEYV	y	35275.9	37854.4	28354.3	22158.2	8875.85	7290.62	9079.19	14943.4	14412.9	14054.1	0.154	-0.332	-0.612
Q8IAW3_232;235	PLAF7	Q8IAW3	PF3D7_0812700	232;235	U1 small nuclear ribonucleoprotein C, putative	K.EHIES#DIS#.-	SKEHIESDISxxx;HIESDISxxxxxx	y	17867.6	12362.1	12000.8	14075.4	10205.2	10772.7	10554.8	10948.1	10523	11118.8	-1.241	-0.331	0.307
Q8IEJ4_201	PLAF7	Q8IEJ4	PF3D7_1312800	201	conserved Plasmodium protein, unknown function	K.LSSYGT#NSIENVK.M	KLSSYGTNSIENV	y	14378.9	15300.1	10977.9	11438.4	9057.43	7926.52	10175.9	15321.4	16309.3	15777.5	-0.891	-0.33	1.054
O96204_1174	PLAF7	O96204	PF3D7_0212400	1174	conserved Plasmodium membrane protein, unknown function	K.YNDGNTFLSS#QDEEK.S	GNTFLSSQDEEKS	y	18624	17503.7	11418.2	17193.2	13978	10660.8	13588.4	7139.2	8540.8	10519.9	0.258	-0.329	-0.877
Q8IEJ4_726	PLAF7	Q8IEJ4	PF3D7_1312800	726	conserved Plasmodium protein, unknown function	K.TCTNPSSS#M*SK.N	CTNPSSSMSKNIL	y	2439.65	1790.75	1852.52	1347.62	1269.56	460.142	303.158	566.98	602.749	1298.88	-1.82	-0.328	0.53
Q8I413_1239;1240	PLAF7	Q8I413	PF3D7_0509100	1239;1240	structural maintenance of chromosomes protein 4, putative	K.DQEDQS#T#REDIK.M	KDQEDQSTREDIK;DQEDQSTREDIKM	y	47612.5	40312	34472.1	35835.3	32404.2	25222.6	26407.7	36686	35606.3	33651.4	1.075	-0.327	-0.824
C6KTB7_7215	PLAF7	C6KTB7	PF3D7_0628100	7215	HECT-domain (ubiquitin-transferase), putative	K.NNNNNNDNNNDNDNICS#NS#NNNVHIK.Y	DNDNICSNSNNNV	y	20052.2	18745.3	19037.6	15952.2	4342.93	5548.22	6573.47	12325.7	11954.5	12070.4	-0.668	-0.326	-0.114
C0H5D0_3151	PLAF7	C0H5D0	PF3D7_1322200	3151	conserved Plasmodium protein, unknown function	K.S#NESASSVLNK.E	CNEKKKSNESASS	y	84780.7	73742.2	67817.7	69613.3	15816.6	13663.5	16264.7	15589.4	18825.4	22776.4	-0.439	-0.326	-0.059
Q8I5V9_142	PLAF7	Q8I5V9	PF3D7_1208900	142	protein phosphatase PPM11, putative	R.INS#NIVICNSNTSEVQQDHDK.N	IEQRINSNIVICN	y	5218.67	6620.93	4666.83	5155.26	1298.3	1602.68	1156.21	3384	2155.71	3348.91	-0.779	-0.325	0.153
Q8IDG9_121;122	PLAF7	Q8IDG9	PF3D7_1353100	121;122	Plasmodium exported protein, unknown function	R.S#S#SNSHVESNTFQNK.E	EVKHRRSSSNSHV;VKHRRSSSNSHVE	y	543875	563336	569192	514190	90912.5	100116	109319	249528	241132	183901	-1.325	-0.325	-0.326
Q8I3B3_283	PLAF7	Q8I3B3	PF3D7_0903500	283	conserved Plasmodium protein, unknown function	K.QIFANSSSSLS#SFNNK.M	NSSSSLSSFNNKM	y	3143.78	2401.41	1612.23	2755.95	6141.84	4910.69	4203.22	3573.6	3185.88	3847.07	0.619	-0.323	0.016
Q8IKJ7_552	PLAF7	Q8IKJ7	PF3D7_1464000	552	YL1 nuclear protein, putative	K.SNNNNNNNILNS#NNENM*YDDNK.N	NNNILNSNNENMY	y	130512	123953	89087.3	91398.2	31856.2	38100.9	36953.3	47473.6	51954	52469.4	-1.278	-0.323	0.578
C6KTB7_7215;7217	PLAF7	C6KTB7	PF3D7_0628100	7215;7217	HECT-domain (ubiquitin-transferase), putative	K.NNNNNNDNNNDNDNICS#NS#NNNVHIK.Y	DNDNICSNSNNNV;DNICSNSNNNVHI	y	28214.4	27052.2	25268.9	24686.8	7360.08	4716.14	6212.76	17023.3	21827.2	21054.1	-1.027	-0.322	0.455
Q8I2P1_1058	PLAF7	Q8I2P1	PF3D7_0926800	1058	conserved Plasmodium protein, unknown function	K.S#NNNVSNATPNITNPTNSK.M	IHMIHKSNNNVSN	y	6892.87	4959.43	3457.95	5025.41	956.225	1195.35	1096.66	579.928	1121.11	1223.92	0.07	-0.321	-0.298
Q8IKG9_867	PLAF7	Q8IKG9	PF3D7_1466800	867	conserved Plasmodium protein, unknown function	K.NPVNTSSNTNDSTNNES#SYELTVK.D	DSTNNESSYELTV	y	6385.8	6850.22	5326.86	6608.28	4002.01	3297.41	3769.43	4683.68	4537.44	3932.2	-1.123	-0.321	0.526
Q8I2A8_218	PLAF7	Q8I2A8	PF3D7_0103200	218	nucleoside transporter 4	K.CIEYNGS#NDLCEVEK.G	CIEYNGSNDLCEV	y	50396.9	52801.5	39201.9	30212.1	69647.5	44867.5	68245.8	29185.6	25946.3	28553.3	1.541	-0.32	-1.782
C0H579_86	PLAF7	C0H579	PF3D7_0931400	86	PUB domain-containing protein, putative	K.LKSENDM*DENNIT#SCEK.M	MDENNITSCEKMS	y	1377.47	1516.13	2109.7	1710.58	2713.86	4097.94	2935.12	3805.73	3789.59	5173.71	-1.764	-0.32	1.178
Q8I4U7_1700	PLAF7	Q8I4U7	PF3D7_1248700	1700	conserved Plasmodium protein, unknown function	K.LM*NDNLSNY#QSFNNNNVK.Q	NDNLSNYQSFNNN	y	1289.39	508.382	1088.1	428.219	438.842	499.889	533.522	292.916	447.141	1224.83	-0.639	-0.32	0.367
Q8IJ89_803	PLAF7	Q8IJ89	PF3D7_1031600	803	conserved Plasmodium protein, unknown function	K.DQDS#DNNEEDNENNK.N	KNKDQDSDNNEED	y	59702.3	40310	49474.7	53218.3	54672.6	45455.1	45844	45461.2	55758.6	37533.6	-0.711	-0.319	-0.066
Q8I5A4_11	PLAF7	Q8I5A4	PF3D7_1231600	11	pre-mRNA-splicing factor ATP-dependent RNA helicase PRP2, putative	R.S#IEFTDNDESK.K	SDLHKRSIEFTDN	y	116830	121820	80659.2	101495	307099	316699	268060	89860.8	87221.4	79716.2	1.128	-0.319	-1.462
Q8I4U3_230;232	PLAF7	Q8I4U3	PF3D7_1249100	230;232	conserved Plasmodium protein, unknown function	K.QDEPQEENGNEDTS#KS#NENK.N	NGNEDTSKSNENK;NEDTSKSNENKNG	y	72584.3	69211.7	84307.8	80872.9	146209	174896	123472	175233	194229	157982	-1.441	-0.318	0.561
C0H5H6_1287	PLAF7	C0H5H6	PF3D7_1346400	1287	conserved Plasmodium protein, unknown function	R.AS#M*SNIDSGVQK.R	DDITRASMSNIDS	y	9067.02	7647.89	6613.71	6845.65	13090.4	16473.2	11789.4	10839	13847.6	12632.7	1.093	-0.318	-0.31
Q8IL08_687	PLAF7	Q8IL08	PF3D7_1446500	687	conserved Plasmodium protein, unknown function	K.QINNISNTM*S#NNK.V	NISNTMSNNKVIL	y	173422	154367	111868	129624	27331.2	28115.5	24579.3	18091.5	27777.4	26062.9	-2.278	-0.318	0.151
C0H5H4_229	PLAF7	C0H5H4	PF3D7_1345400	229	conserved Plasmodium protein, unknown function	K.NDENYKNS#DDDINNIYDEK.H	DENYKNSDDDINN	y	56315.2	50802	38657.8	50138.4	17420.6	20027.2	16136.6	23843.8	26789.4	32215.1	-0.476	-0.317	0.115
Q8IDI3_542	PLAF7	Q8IDI3	PF3D7_1351700	542	inner membrane complex protein 1f, putative	K.SVS#VSENETIK.N	YKSKSVSVSENET	y	32780.7	31034.8	18108.7	27106.6	90681.1	97191.2	71350.4	52111.4	50699.8	52209.9	1.713	-0.317	-1.667
Q8I3A0_252	PLAF7	Q8I3A0	PF3D7_0904900	252	copper-transporting ATPase	K.SYGDNYQNCNVS#EK.N	YQNCNVSEKNENI	y	67675.4	71578.9	51270	50090.3	22397.9	15781.1	19655	60272.2	47564.4	44199.8	-1.045	-0.316	0.258
Q8IDH2_51	PLAF7	Q8IDH2	PF3D7_1352800	51	vacuolar fusion protein MON1, putative	R.DIIQHNTNDDNS#LM*NDDIK.F	NTNDDNSLMNDDI	y	21483.5	23202.9	18033.9	18705.4	9243.08	10148.9	9149.94	21564.5	23941.2	19474.8	-0.035	-0.316	-0.029
Q8I374_92;93	PLAF7	Q8I374	PF3D7_0907700	92;93	proteasome activator 28 subunit beta, putative	K.GNNS#S#DFDER.E	KHKGNNSSDFDER;HKGNNSSDFDERE	y	32606	26542.1	28250.1	27353.7	387479	456652	304421	56625.2	52024.6	51716.8	2.789	-0.313	-3.23
Q8IKS1_983	PLAF7	Q8IKS1	PF3D7_1455700	983	conserved Plasmodium protein, unknown function	K.NILT#EYEK.T	FDKNILTEYEKTA	y	36220.7	25404	23817.4	21379.8	13370.4	8371.4	13372.9	21405.1	32779	24497.9	0.193	-0.313	0.556
O77310_1398	PLAF7	O77310	PF3D7_0302500	1398	cytoadherence linked asexual protein 3.1	K.MNEADS#ADS#DDEK.D	EADSADSDDEKDS	y	929470	993283	871036	614996	404192	329318	327286	1.11391e+06	970601	1.11076e+06	-1.042	-0.312	0.567
Q8I1Z0_507	PLAF7	Q8I1Z0	PF3D7_0403900	507	SET domain protein, putative	K.YS#EQM*CNK.F	IYNYKYSEQMCNK	y	1337.08	1507.68	1064.42	1221.71	17045.9	13337.8	11996.1	3431.3	2635.85	1351.71	3.457	-0.312	-2.349
Q8I5M9_481	PLAF7	Q8I5M9	PF3D7_1217900	481	PPPDE peptidase domain-containing protein, putative	K.IINDHIQS#LT.-	INDHIQSLTxxxx	y	2866.17	2391.26	2228.53	2735.99	3448.22	4594.96	2324.24	3466.05	3566.32	3551.73	-0.131	-0.312	-0.157
Q8I398_1459;1464;1475	PLAF7	Q8I398	PF3D7_0905100	1459;1464;1475	nucleoporin NUP100/NSP100, putative	K.DGNIYYNDTINDS#SNDDY#GEDEADDGYNS#RDHDK.P	NDTINDSSNDDYG;DSSNDDYGEDEAD;ADDGYNSRDHDKP	y	46467.1	59017.7	38130.8	40517.9	31616.5	24464.1	36451.5	17328.3	16517.3	22115.1	-0.585	-0.311	-0.047
Q8I2S2_324;326	PLAF7	Q8I2S2	PF3D7_0923400	324;326	conserved Plasmodium protein, unknown function	K.RST#DT#VDNYK.N	PCEKRSTDTVDNY;EKRSTDTVDNYKN	y	123603	147011	94593.6	100736	76758	74483.9	75830.6	49419.3	57493.7	48696.9	-0.845	-0.311	-0.32
Q8I517_2073	PLAF7	Q8I517	PF3D7_1241200	2073	conserved Plasmodium protein, unknown function	K.ITNDT#S#EEK.E	KITNDTSEEKESG	y	12957.2	13332.9	9611.19	11440	38131.6	44402.5	30531.9	6650.67	6968	8415	2.029	-0.311	-2.266
Q8IDY3_347;349	PLAF7	Q8IDY3	PF3D7_1334500	347;349	MSP7-like protein	R.TNIYDSDEES#ESS#EETSK.D	YDSDEESESSEET;SDEESESSEETSK	y	38708	37078.1	33796.1	32050.6	43590	39968.7	34519.3	24203.2	26174.6	26798.4	1.317	-0.311	-1.422
Q8I3Z1_6861	PLAF7	Q8I3Z1	PF3D7_0511500	6861	RNA pseudouridylate synthase, putative	K.VTLSASYNS#NEINNM*NEDSK.L	LSASYNSNEINNM	y	9389.67	6337.31	6145.95	7425.46	5744.74	4939	4422.39	6406.31	6831.15	6646.41	-0.775	-0.31	0.711
Q8I5V9_1363	PLAF7	Q8I5V9	PF3D7_1208900	1363	protein phosphatase PPM11, putative	K.EEANILGLHNET#PVK.Q	LGLHNETPVKQMN	y	8434.57	7116.72	5895.67	7138.68	2346.16	1937.26	2008.89	2625.37	3560.04	3617.95	-0.539	-0.31	-0.339
Q8IJR3_321	PLAF7	Q8IJR3	PF3D7_1013200	321	conserved Plasmodium protein, unknown function	K.KPNNIENNEESNCDNNS#VNK.E	SNCDNNSVNKENS	y	19197.2	18429.9	15186.8	12557.3	5101.95	3783.71	4298.94	8454.11	7606.36	7367.93	-2.76	-0.309	1.279
Q8IHR6_745	PLAF7	Q8IHR6	PF3D7_1145100	745	coatomer subunit gamma, putative	K.DYVSS#PFINK.K	NKDYVSSPFINKK	y	3327.96	4271.22	2936.15	3714.72	1019.51	1257.57	395.659	1477.53	1318.04	1624.96	-1.814	-0.309	0.474
C0H4X7_1519	PLAF7	C0H4X7	PF3D7_0825000	1519	conserved Plasmodium protein, unknown function	K.SDFNNENM*DELNVS#PT#HTEIDKEEK.Q	MDELNVSPTHTEI	y	84469.2	73832.2	55617.9	65666.9	18389.9	26011.6	18984.2	25839.7	40212.5	35132.7	-0.082	-0.308	-0.338
Q8IHV7_72	PLAF7	Q8IHV7	PF3D7_1140800	72	conserved Plasmodium protein, unknown function	K.YNYES#NTIGFDK.R	KKYNYESNTIGFD	y	9461.55	7667.48	6252.88	5971.67	1540.44	1068.15	956.507	1766.68	2963.69	1927.67	-2.371	-0.308	1.274
Q8I5L6_627	PLAF7	Q8I5L6	PF3D7_1219100	627	clathrin heavy chain, putative	K.NETM*DFFNDGAAS#ISNDQNNSINK.L	FNDGAASISNDQN	y	22764.5	19931.8	17903.6	17086.5	18374.8	14920.9	15383.5	14877.1	14038.4	14706.5	0.205	-0.308	-0.547
Q8IIC9_33	PLAF7	Q8IIC9	PF3D7_1123400	33	translation elongation factor EF-1, subunit alpha, putative	K.GAGAEEDDENNS#NLDNTNNENNINM*NNDVNNDLDK.I	EDDENNSNLDNTN	y	9014.36	17137.2	17155.1	16055.1	12267.3	18409.7	12897.6	21552	33147.9	25659.5	-1.305	-0.306	0.293
Q8I5Y3_558;560	PLAF7	Q8I5Y3	PF3D7_1206200	558;560	eukaryotic translation initiation factor 3 subunit C, putative	K.EM*LS#DS#LNNSNNIASK.E	NGKEMLSDSLNNS;KEMLSDSLNNSNN	y	5563.88	5557.52	4564.85	4708.99	1895.31	1595.9	2460.08	3169.89	3181.1	3786.27	-1.743	-0.306	1.007
Q8IER6_1401	PLAF7	Q8IER6	PF3D7_1305000	1401	MCL1 domain-containing protein, putative	K.CYTNQQNLS#DDEK.K	TNQQNLSDDEKKN	y	1.5179e+06	1.43911e+06	1.32419e+06	1.1544e+06	146673	163294	155486	176402	213545	272287	-1.241	-0.306	0.24
Q8I3J0_63	PLAF7	Q8I3J0	PF3D7_0527500	63	Hsc70-interacting protein	K.S#DEEEVEEDENDK.D	ESTEEKSDEEEVE	y	26367.7	21490.6	19351.6	25476.4	9705.6	15590.5	11442.9	10888.9	14696.4	10719.6	0.154	-0.305	-0.247
Q8IJI0_304;306	PLAF7	Q8IJI0	PF3D7_1022400	304;306	serine/arginine-rich splicing factor 4	K.NES#SS#DVLSK.H	KKNKNESSSDVLS;NKNESSSDVLSKH	y	43265.6	39258.8	39287.1	40730.5	83136.2	88300.9	64293.5	40606.5	41119.4	34417.6	-0.336	-0.305	-0.607
C6KSY9_77	PLAF7	C6KSY9	PF3D7_0614800	77	endonuclease III homologue, putative	K.NEQTSYPS#NDDIK.S	EQTSYPSNDDIKS	y	191656	218607	175133	161157	335126	302888	287761	273707	272400	292509	0.749	-0.304	-0.24
C0H4W3_312	PLAF7	C0H4W3	PF3D7_0820000	312	Snf2-related CBP activator, putative	K.S#GDNS#IGEDDNNNDEK.G	SHNDEKSGDNSIG	y	7161.46	8159.54	6400.71	5728.73	3817.62	3311.22	4155.22	5350.86	6259.09	6086.26	-0.532	-0.303	0.71
Q8IEH8_756	PLAF7	Q8IEH8	PF3D7_1313500	756	conserved Plasmodium membrane protein, unknown function	K.NIHNNNTVEYNS#EEDGNS#K.S	NTVEYNSEEDGNS	y	8315.32	7970.71	6762.98	6208.76	5314	4760.99	5993.49	7060.78	6317.44	6229.59	-0.627	-0.303	0.019
Q8IBQ9_710;713	PLAF7	Q8IBQ9	PF3D7_0719300	710;713	actin-related protein, putative	R.TCNVEEGGVDITEDQS#YM*S#DLK.S	DITEDQSYMSDLK;EDQSYMSDLKSNV	y	22728.8	23151.1	18571.5	18186.4	11781.4	13092.6	12711	10348.1	11523	8855.66	-0.433	-0.302	-0.303
Q8IJI5_1574;1575	PLAF7	Q8IJI5	PF3D7_1021800	1574;1575	schizont egress antigen-1	K.DNNNDSS#T#ECVVEGEK.G	DNNNDSSTECVVE;NNNDSSTECVVEG	y	153481	161165	116770	99972	98825.1	85373	86082.8	70080.3	80304.3	78044.5	1.111	-0.302	-0.278
C6KT67_262	PLAF7	C6KT67	PF3D7_0623100	262	nuclear polyadenylated RNA-binding protein NAB2, putative	K.RIS#DS#ADEYNNSEK.K	YKRISDSADEYNN	y	951436	886244	866561	729689	899055	1.08159e+06	761177	1.08736e+06	961575	817081	-0.468	-0.301	0.65
Q8IB94_1784	PLAF7	Q8IB94	PF3D7_0826100	1784	HECT-like E3 ubiquitin ligase, putative	R.YFS#NSEESIK.R	KFKRYFSNSEESI	y	9679.78	9530.89	7162.81	10696	7546.06	11053.2	7611.22	7703.89	6646.75	6795.99	-0.226	-0.301	-0.113
C6KSR5_282;287	PLAF7	C6KSR5	PF3D7_0606700	282;287	coatomer alpha subunit, putative	K.LST#SINGT#R.I	SILKLSTSINGTR;STSINGTRIFDII	y	4713.22	4912.41	4076.86	4340.37	13773.6	12355.4	11725.6	6174.07	8304.94	5883.51	1.626	-0.3	-1.299
Q8IBY8_2816	PLAF7	Q8IBY8	PF3D7_0710200	2816	conserved Plasmodium protein, unknown function	K.TLELHDS#IEK.M	TLELHDSIEKMNT	y	29795.9	26269.5	21394.3	26073.7	4808.76	4233.51	6285.1	8070.21	9944.65	7723.52	-0.46	-0.3	-0.289
Q8I608_340;346	PLAF7	Q8I608	PF3D7_1203700	340;346	nucleosome assembly protein	K.S#NEDPLT#S.-	EEEGAKSNEDPLT;SNEDPLTSxxxxx	y	6486.92	5481.92	4631.5	4471.62	2604.11	2572.04	2017.33	2014.52	2716.26	2275.1	-0.914	-0.299	-0.305
Q8I5G1_268;271	PLAF7	Q8I5G1	PF3D7_1225600	268;271	conserved Plasmodium protein, unknown function	K.VIS#EES#HLDNTK.N	KKLKVISEESHLD;KVISEESHLDNTK	y	158766	148523	119056	126707	78736.3	91894	72651.4	87425.1	93756.1	88923.3	-0.917	-0.299	0.207
C0H5C7_120	PLAF7	C0H5C7	PF3D7_1320900	120	RNA-binding protein, putative	K.ELEEDEENLNDDS#LKGDS.-	ENLNDDSLKGDSx	y	97310.9	93336	81169.4	80626.9	103074	101146	88688.6	73494.2	77669.7	63658.4	-0.217	-0.299	-0.112
Q8IJJ1_374	PLAF7	Q8IJJ1	PF3D7_1021200	374	conserved Plasmodium protein, unknown function	K.INEQTNSYQNQDGS#SLR.I	YQNQDGSSLRINE	y	47892.2	48853.2	43347.4	48414.1	9522.4	13317.8	11674.3	11080.9	11920.7	15494	-0.464	-0.297	0.25
Q8IHR4_557	PLAF7	Q8IHR4	PF3D7_1145400	557	dynamin-like protein	K.RQQS#NIS#NSNQDTLLSTSSK.Y	QNKRQQSNISNSN	y	97543.8	80308.9	72651.6	52120.5	21727.1	13486.1	22616.4	27477.6	32922	33079.4	-1.271	-0.296	-0.008
C0H4W3_1615;1619	PLAF7	C0H4W3	PF3D7_0820000	1615;1619	Snf2-related CBP activator, putative	K.TNNPPEDSEVY#RENS#SDVEK.Y	PEDSEVYRENSSD;EVYRENSSDVEKY	y	237920	224429	178773	189372	169142	159244	182966	84824.7	85158	93045.5	0.054	-0.295	-0.898
Q8IDW7_281	PLAF7	Q8IDW7	PF3D7_1336400	281	RanBPM and CLTH-like protein, putative	K.DFDVTNDEEYRS#V.-	NDEEYRSVxxxxx	y	19476.8	17033.6	17658.4	20225.3	17513.2	15169	15339.6	11142.5	9754.9	12005.8	-0.427	-0.295	-0.138
Q8IJW2_3048	PLAF7	Q8IJW2	PF3D7_1008100	3048	zinc finger protein, putative	K.TNIS#QENITNNNSTTNNK.T	ENKTNISQENITN	y	29504.2	28216.2	25281.8	20759.4	28039.6	26884.6	31916.7	30229.2	30358.9	25739.6	0.987	-0.293	-0.222
Q8I624_270	PLAF7	Q8I624	PF3D7_1202100	270	SRAP domain-containing protein, putative	K.ELS#DEADNLNNIENNQNEK.K	KIKKELSDEADNL	y	55366.4	50469.1	64794.8	68094.7	318758	354738	261967	116521	117678	94696.9	-0.903	-0.293	-1.061
Q8IIF6_256	PLAF7	Q8IIF6	PF3D7_1121100	256	conserved Plasmodium protein, unknown function	K.TFNDNIS#NENNNFGYSK.N	TFNDNISNENNNF	y	66943.3	48287.8	37872.6	36762.4	102184	74541	113145	49630.8	59418.4	46789.4	0.043	-0.292	-0.387
C0H598_928	PLAF7	C0H598	PF3D7_1304000	928	condensin complex subunit 2, putative	K.SNT#NDSLCEYQTEK.D	EEQKSNTNDSLCE	y	80162.5	68175.8	56433.4	58529.2	28898.1	23114.7	27334	25239	26114.9	31754.8	0.177	-0.292	-0.811
Q8IC26_841	PLAF7	Q8IC26	PF3D7_0704400	841	phosphoinositide-binding protein, putative	K.QNSM*IY#NNAIQDNIPYDNTK.Q	KQNSMIYNNAIQD	y	4159.64	3627.77	3225.14	2834.87	2886.5	1658.08	1784.01	1688.12	2399.95	2165.76	0.088	-0.291	-0.621
Q8I2U6_429;430	PLAF7	Q8I2U6	PF3D7_0920700	429;430	CRAL/TRIO domain-containing protein, putative	K.SNYNS#S#SDSNNK.N	SKSNYNSSSDSNN;KSNYNSSSDSNNK	y	5779.56	6020.12	4109.99	4145.43	11418.4	10231.1	12881.7	7100.25	9165.19	7351.1	-0.39	-0.291	-0.229
Q8I581_3625	PLAF7	Q8I581	PF3D7_1234100	3625	bromodomain protein, putative	R.YNSLNNNDEDEET#EDIYYTHEEHGK.F	NDEDEETEDIYYT	y	31134.6	28246.2	27478.5	26774.2	17206.6	17967.4	18156.4	29189.9	24942.9	28389.4	-0.298	-0.29	0.631
Q8IE57_45;47	PLAF7	Q8IE57	PF3D7_1326300	45;47	RNA-binding protein, putative	R.S#SS#NCYSK.E	SSQAKRSSSNCYS;QAKRSSSNCYSKE	y	85639.3	93532.3	65355.3	56246.9	64081.9	67883.4	48909.3	42942.8	46404.5	39419.1	-1.11	-0.29	-0.232
Q8I1N6_2923	PLAF7	Q8I1N6	PF3D7_0420300	2923	AP2 domain transcription factor, putative	K.NGNES#EEYM*NNK.S	KKNGNESEEYMNN	y	9331.79	9097.79	5749.22	4911.87	104713	84084.5	99650.8	15044.3	15633.3	14219.1	1.245	-0.289	-1.348
C0H4W3_635	PLAF7	C0H4W3	PF3D7_0820000	635	Snf2-related CBP activator, putative	K.NDS#DDNDDILTCNM*DEK.H	NEHKNDSDDNDDI	y	229401	243432	199297	178528	114217	106172	118850	114923	112791	119744	-0.57	-0.289	0.095
Q8IIE1_1385	PLAF7	Q8IIE1	PF3D7_1122500	1385	conserved Plasmodium protein, unknown function	K.DVS#YSINSYK.E	NSEKDVSYSINSY	y	8497.5	10550.2	6494.2	9488.81	2131.66	1526.85	1818.92	2783.49	2795.99	3259.07	0.089	-0.289	-0.197
Q8IHY4_559	PLAF7	Q8IHY4	PF3D7_1138000	559	conserved Plasmodium protein, unknown function	K.NM*NLLNSNISEDVSS#INK.E	ISEDVSSINKENN	y	3510.89	3325.46	2838.07	2515.15	962.196	1437.36	1397.84	1723.88	1370.85	1582.95	0.849	-0.289	-0.739
Q8IM32_400;403;404	PLAF7	Q8IM32	PF3D7_1406200	400;403;404	conserved Plasmodium protein, unknown function	K.DSNDEDDSY#DHS#S#INENK.N	NDEDDSYDHSSIN;DDSYDHSSINENK;DSYDHSSINENKN	y	51565.1	46162.4	33095.8	35774.8	48541.5	55997.1	45333.3	21713.9	23914.5	15696.8	0.256	-0.289	-0.929
Q76NM4_42	PLAF7	Q76NM4	PF3D7_1320600	42	ras-related protein Rab-11A	K.S#TIGVEFATK.S	FNLESKSTIGVEF	y	2522.97	2768.83	2146.71	1752.15	6880.69	9729.89	4654.61	2611.37	2154.05	2975.02	1.176	-0.288	-1.385
Q8ILX3_407	PLAF7	Q8ILX3	PF3D7_1412100	407	mini-chromosome maintenance complex-binding protein, putative	K.INNNNSNNNS#NNNSK.S	NNSNNNSNNNSKS	y	4467.87	3376.48	4891.01	3902.71	828.394	864.81	1117.83	1625.14	1451.25	1376.26	-0.67	-0.288	0.336
Q8ILI6_174;175	PLAF7	Q8ILI6	PF3D7_1427900	174;175	leucine-rich repeat protein	K.EGM*EVLS#S#DEEEEEEYEEDNTLK.N	EGMEVLSSDEEEE;GMEVLSSDEEEEE	y	88935.1	90687.6	106805	108542	254965	294015	192883	171874	180264	156045	-1.734	-0.288	0.178
Q8I3H0_1361	PLAF7	Q8I3H0	PF3D7_0529800	1361	conserved Plasmodium protein, unknown function	K.INT#DDDLSNSK.K	VENKINTDDDLSN	y	186672	191775	148082	152977	55270.7	51615.5	59587.4	134176	155643	140430	0.558	-0.287	-0.221
Q8IJL2_2165;2168	PLAF7	Q8IJL2	PF3D7_1019000	2165;2168	eukaryotic translation initiation factor subunit eIF2A, putative	K.NHINSNT#S#FLNTGNDENNNR.N	NKNHINSNTSFLN;HINSNTSFLNTGN	y	13948.8	11771.3	9337.56	11108.2	8674.71	9623.57	8559.85	11700.7	8514.48	9203.79	-1.167	-0.287	0.193
Q8IDL9_309	PLAF7	Q8IDL9	PF3D7_1348000	309	conserved Plasmodium protein, unknown function	K.VDS#NDATNK.Q	ENRKVDSNDATNK	n	31071	29226	27309.6	22111.7	4601.76	4907.37	6583.9	2960.54	2996.05	3671.57	-2.491	-0.287	-0.741
Q8I403_171	PLAF7	Q8I403	PF3D7_0510100	171	conserved Plasmodium protein, unknown function	K.NM*NCFNNNNSNS#LEILNENK.N	NNNNSNSLEILNE	y	12979.4	9944.02	11357.7	7761.56	6092.88	5680.14	5445.14	7237.47	6747.35	6923.03	0.376	-0.286	0.008
C0H4G4_363	PLAF7	C0H4G4	PF3D7_0527600	363	conserved Plasmodium protein, unknown function	K.LFEY#DSNDEETEVNTSEENEK.P	KSKLFEYDSNDEE	y	4767.57	4214.65	4097.87	5281.68	4510.53	7309.4	5045.96	4472.42	3203.39	4945	-0.666	-0.286	-0.068
Q8I634_337	PLAF7	Q8I634	PF3D7_1201100	337	RESA-like protein with PHIST and DnaJ domains	K.KDDDDDEYS#NK.Q	DDDDEYSNKQGNE	y	20946	22215.3	19191.6	17754.4	7550.85	8357.45	9003.77	9095.98	9823.16	10741.1	-1.01	-0.286	0.368
Q8IE52_273	PLAF7	Q8IE52	PF3D7_1329300	273	chromatin assembly factor 1 subunit, putative	K.DTNS#VEDIAS#S#K.D	VEDIASSKDIQSV	y	123123	109951	92798.9	100205	15389.9	14169.2	20464.8	16605.2	20090	22742.1	-0.576	-0.286	0.137
Q8IM44_240	PLAF7	Q8IM44	PF3D7_1405000	240	conserved Plasmodium protein, unknown function	K.SVHNNISNVYEEQNAS#CNK.N	YEEQNASCNKNDF	y	9618.45	10043.7	9031.59	8720.29	2461.8	2627.91	2011.56	3099.6	2825.42	2283.7	-2.422	-0.285	0.502
Q8ILL5_1190	PLAF7	Q8ILL5	PF3D7_1423700	1190	conserved Plasmodium protein, unknown function	K.QM*NNSY#EDNVEGQNGQEK.I	KQMNNSYEDNVEG	y	122906	111601	76163.7	98033	157440	136567	129761	94252.4	82954.2	66792.2	0.475	-0.285	-0.768
Q8IIS9_1770	PLAF7	Q8IIS9	PF3D7_1107300	1770	polyadenylate-binding protein-interacting protein 1, putative	K.SS#NNGDINVIK.R	SNTSKSSNNGDIN	y	56608.9	59924.6	44169.7	48684.4	29391.3	26976.6	29694.9	25052	30358.4	34430.3	-1.576	-0.284	0.251
Q8I416_309;310	PLAF7	Q8I416	PF3D7_0508700	309;310	pre-mRNA-processing ATP-dependent RNA helicase PRP5, putative	K.DESNNNNNNNNNNNNNNNKDS#S#SENLNK.T	NNNNKDSSSENLN;NNNKDSSSENLNK	y	9330.13	8014.05	7337.68	7641.57	9084.42	9186.01	7475.33	5643.71	6270.48	5505.46	-0.293	-0.283	-0.215
Q8IBF6_891	PLAF7	Q8IBF6	PF3D7_0730300	891	AP2 domain transcription factor AP2-L, putative	R.CNQDSYS#TNEEPLSNHSINDPGK.I	CNQDSYSTNEEPL	y	5686.03	4619.83	2624.64	3031.23	9850.49	7822.15	9452.77	7627.69	7487.17	6242.09	-1.691	-0.283	0.907
Q8IJG6_2894	PLAF7	Q8IJG6	PF3D7_1023900	2894	chromodomain-helicase-DNA-binding protein 1 homolog, putative	K.GDEYDEEDEDEEEEEEDDENEDDDDDDVEDEDDDEES#GECDK.E	EDDDEESGECDKE	y	27396	25001	23700.3	15505	7748.64	6411.42	5831.4	1971.41	7273.95	6019.52	-0.593	-0.281	-0.141
Q8ID46_1658	PLAF7	Q8ID46	PF3D7_1366300.c	1658		R.TES#HILPSQEEK.D	LEARTESHILPSQ	y	17268.6	17983.7	15806.8	13162	25730.8	32712.7	25348.6	14114.5	16728.7	13327.2	0.803	-0.281	-0.708
Q8IBL9_1243;1246	PLAF7	Q8IBL9	PF3D7_0723400	1243;1246	conserved Plasmodium protein, unknown function	K.DNDVTS#NLS#DR.L	KDNDVTSNLSDRL;DVTSNLSDRLKDD	y	9018.5	8199.97	7455.29	6775	6921.05	6893.49	5181.28	6136.62	5899.41	4311.12	-0.534	-0.279	0.068
Q8IJQ9_1379	PLAF7	Q8IJQ9	PF3D7_1013600	1379	conserved Plasmodium protein, unknown function	K.VEDNIS#LDHNNNNNNNR.V	KVEDNISLDHNNN	y	24086.1	24922.4	20912.8	21825.3	4505.66	4894.87	4008.72	2343.71	4022.58	3782.37	-0.048	-0.279	-0.34
Q8I4R8_407	PLAF7	Q8I4R8	PF3D7_1251600	407	conserved Plasmodium protein, unknown function	R.GY#CSDNVINYNNINK.V	INYERGYCSDNVI	n	13054	13856.7	11628	10551.7	4126.69	3610.13	4951.31	4667.16	5927.89	5052.57	-1.67	-0.279	0.302
Q8ILA2_209;212	PLAF7	Q8ILA2	PF3D7_1436200	209;212	conserved Plasmodium protein, unknown function	K.YDS#DDS#HK.Y	EKEKYDSDDSHKY;KYDSDDSHKYTSS	y	196980	191997	128872	149827	25535.9	23205.8	36924.6	36059.1	46355.3	50104.1	-0.494	-0.279	-0.764
O96127_534	PLAF7	O96127	PF3D7_0202400	534	translation-enhancing factor	K.DEEGT#DYEEDT#DDS#DKDEETK.V	EKDEEGTDYEEDT	y	59893.1	55024.5	54500.5	55883.3	23508.9	32806	21974.7	24076.2	30097.9	25904.3	-0.849	-0.278	-0.359
O97239_2323	PLAF7	O97239	PF3D7_0305500	2323	conserved Plasmodium protein, unknown function	K.NDS#DGNVGNFDNNSTYSYM*NNVNNDISM*R.L	MNRKNDSDGNVGN	y	3144.51	3037.79	2826.39	2439.61	2558.48	1776.44	2271.79	2340.75	2820.96	2365.97	-0.153	-0.278	-0.476
C6KT72_442	PLAF7	C6KT72	PF3D7_0623600	442	transcription or splicing factor-like protein, putative	K.YNISNDS#NM*IQTNNNNNINDNK.E	YNISNDSNMIQTN	y	28184.3	22715.4	20468.1	20665.8	11326.6	11188.9	10932.5	14002.6	16140.5	11267	-1.722	-0.278	0.605
C0H5A0_2815	PLAF7	C0H5A0	PF3D7_1305300	2815	conserved Plasmodium protein, unknown function	K.QNTNDCTYS#NDNINDYK.I	TNDCTYSNDNIND	y	26048.5	30555.8	29332.7	28800	62220.2	53828.1	51077.4	23599.4	26350.6	30695.5	0.447	-0.278	-0.97
Q8IDG9_121;129	PLAF7	Q8IDG9	PF3D7_1353100	121;129	Plasmodium exported protein, unknown function	R.RS#SSNSHVES#NTFQNK.E	EVKHRRSSSNSHV;SNSHVESNTFQNK	y	144230	163619	148028	163102	57520.7	34757.9	49486.5	87877.6	78800.3	79446.2	-0.561	-0.278	-0.698
Q8ID42_255	PLAF7	Q8ID42	PF3D7_1366600	255	signal recognition particle receptor subunit alpha, putative	K.YEGDYDDS#S#DGAIESK.N	GDYDDSSDGAIES	y	125027	109221	105785	94899.4	255465	290138	215601	99382.3	112785	74751.5	0.488	-0.278	-0.571
Q8ID37_248	PLAF7	Q8ID37	PF3D7_1367100	248	U1 small nuclear ribonucleoprotein 70 kDa homolog, putative	R.NNDDDEDDGIS#STM*R.D	DEDDGISSTMRDY	y	220616	215764	167617	181058	189089	196285	155530	116697	141588	117962	-0.505	-0.278	-0.113
Q8I2R3_875	PLAF7	Q8I2R3	PF3D7_0924400	875	conserved Plasmodium protein, unknown function	K.NNIIS#NNNSYYETYGNK.G	CKNNIISNNNSYY	y	3293.41	3794.13	1874.43	2480.75	1845.58	2517.14	1003.97	1113.65	2011.09	1008.98	-2.698	-0.276	1.218
Q8I5H0_191	PLAF7	Q8I5H0	PF3D7_1224700	191	conserved Plasmodium protein, unknown function	R.NFISGIDNTM*YS#DNNNNNR.E	IDNTMYSDNNNNN	y	2238	3207.19	2167.59	2109.99	417.19	1169.54	1539.8	1530.41	1030.33	1087.47	0.31	-0.276	-0.333
Q8IDZ2_1105;1109	PLAF7	Q8IDZ2	PF3D7_1333600	1105;1109	U3 small nucleolar RNA-associated protein 4, putative	K.GTCENDS#SSET#EEK.S	GTCENDSSSETEE;NDSSSETEEKSNT	y	43530.6	42196.7	38614.1	33218.8	11498	10975.7	12671	10459.6	9918.56	13540	-0.97	-0.276	0.203
Q8I3A0_1644	PLAF7	Q8I3A0	PF3D7_0904900	1644	copper-transporting ATPase	R.YYQDEEGNFNS#NIPIK.S	EEGNFNSNIPIKS	y	9796.12	9640.21	5944.79	8621.99	2589.07	2708.66	2726.09	4758.76	4186.39	4214.55	-1.053	-0.274	-0.423
Q8IKQ6_1536	PLAF7	Q8IKQ6	PF3D7_1457400	1536	conserved Plasmodium protein, unknown function	K.FCNNS#NNNTTCNK.T	NKFCNNSNNNTTC	y	13347.9	13298.4	15575.9	9833.78	3744.33	4304.68	3808.34	7547.22	6628.09	7079.89	-1.7	-0.274	0.715
O97236_1249	PLAF7	O97236	PF3D7_0305100	1249	conserved Plasmodium protein, unknown function	K.NDVIHS#DVENSCIK.G	KNDVIHSDVENSC	y	34212.2	35280.9	34768.2	32927.3	15870.6	15679.5	17080.2	15289.9	13963.3	13379	0.447	-0.273	-0.724
Q8IJZ3_785;786;788	PLAF7	Q8IJZ3	PF3D7_1004400	785;786;788	RNA-binding protein, putative	K.KNEEEGYDDDT#Y#TS#ERDK.S	EGYDDDTYTSERD;GYDDDTYTSERDK;DDDTYTSERDKSM	y	78745.6	126705	66963	83025.6	11768.8	16087.4	15995.9	19407.8	9001.9	20065.7	-0.804	-0.273	0.539
Q8IDW4_378	PLAF7	Q8IDW4	PF3D7_1336800	378	nuclear movement protein, putative	K.ANINYGNSSS#SNNM*FFGR.-	NYGNSSSSNNMFF	y	2514.2	2329.01	2339.65	3121.79	2922.47	2971.01	3319.93	1836.28	3412.18	3286.42	-1.081	-0.273	0.274
Q8ILH9_1124;1127	PLAF7	Q8ILH9	PF3D7_1428500	1124;1127	protein kinase, putative	K.CVNY#NDY#NNDDYDDDK.E	NNKCVNYNDYNND;CVNYNDYNNDDYD	y	19672.1	18997.7	16577.8	24330.9	13684.5	14091.7	13038.6	10156.4	11800.6	10025.5	-0.758	-0.273	-0.356
Q8IBQ3_2446	PLAF7	Q8IBQ3	PF3D7_0719900	2446	conserved Plasmodium membrane protein, unknown function	K.EM*YDNNDNNDNINS#NDDICYHTLVSEK.L	NNDNINSNDDICY	y	38494.9	35993	33204.9	32801.3	27132.5	22870.6	21029.8	36314.6	28954.8	32927.9	-0.919	-0.272	0.72
Q8IJG6_3100;3103	PLAF7	Q8IJG6	PF3D7_1023900	3100;3103	chromodomain-helicase-DNA-binding protein 1 homolog, putative	K.TTS#DVTTT#NSYEK.D	GGGKTTSDVTTTN;KTTSDVTTTNSYE	y	80946.9	68423.1	57718.8	54801	18680.2	19265.4	20782	36584	37082.9	33595.1	-0.55	-0.272	1.118
C0H5J2_977	PLAF7	C0H5J2	PF3D7_1359600	977	conserved Plasmodium protein, unknown function	K.GNS#NVCVSLNK.D	FNDKGNSNVCVSL	y	95145.1	71978.7	84500.6	71664.8	14322.9	10950.8	11511.6	13944.9	15690.7	17035.4	-1.251	-0.271	0.47
Q8IKQ1_2826	PLAF7	Q8IKQ1	PF3D7_1457900	2826	conserved Plasmodium protein, unknown function	K.ILEDTNCS#ENDEK.T	LEDTNCSENDEKT	y	65248.2	70480.5	68536.1	61691.7	44724.9	33442.3	49741.2	49631.6	66241.7	49441.2	-0.708	-0.27	0.246
Q8I1Q1_254	PLAF7	Q8I1Q1	PF3D7_0418600	254	regulator of chromosome condensation, putative	K.NNNT#NDDDYDDEK.W	DNKNNNTNDDDYD	y	3286.33	3799.2	3176.75	2318.45	11843.1	16381.4	9497.65	5621.32	4235.45	5652.72	-0.369	-0.269	-0.006
Q8IBF4_695	PLAF7	Q8IBF4	PF3D7_0730500	695	conserved Plasmodium protein, unknown function	R.SYS#NTCIYNPEK.A	RLRRSYSNTCIYN	y	16628.1	16189.3	11177.8	13552.8	9699.17	7654.14	9411.15	9555.18	9407.92	8150.44	-0.512	-0.269	0.023
Q8IHW3_117;121;125	PLAF7	Q8IHW3	PF3D7_1140200	117;121;125	conserved Plasmodium protein, unknown function	K.IIES#EEET#NINS#DDEEEEEEYQR.K	KRKIIESEEETNI;IESEEETNINSDD;EETNINSDDEEEE	y	9736.75	9396.62	9939.62	14267	8016.54	10103.5	8400.72	11729.2	13200	8912.98	-0.98	-0.269	0.763
Q8I5K0_258;261	PLAF7	Q8I5K0	PF3D7_1221300	258;261	conserved Plasmodium protein, unknown function	K.M*NS#INS#DDITNK.L	YTNKMNSINSDDI;KMNSINSDDITNK	y	29340.6	34131.2	29032.4	32747.5	362525	331220	359885	30264.9	20517.8	27510.4	4.012	-0.269	-4.168
Q9U0H9_48	PLAF7	Q9U0H9	PF3D7_0410900	48	conserved Plasmodium protein, unknown function	K.WEPS#EENYEPAS#EK.C	EQKWEPSEENYEP	y	19258.1	19852.8	11513.3	18976.2	14991.9	18747.4	15860.4	14077	12707.6	12407.1	-0.413	-0.268	-0.006
Q8I5C2_18	PLAF7	Q8I5C2	PF3D7_1229800	18	myosin J, putative	K.SNETLYFSNIS#NAK.D	LYFSNISNAKDEQ	y	17493.3	17617.7	9764.55	12535.2	4026.48	3871.98	4349.72	9142.64	9069.96	9098.87	-1.045	-0.268	-0.021
O77357_343	PLAF7	O77357	PF3D7_0310900	343	conserved Plasmodium protein, unknown function	K.NIQHINNNVNS#NENIPR.V	INNNVNSNENIPR	y	10613.1	9969.96	8314.57	8642.77	3249.68	3403.16	2869.2	4056.69	4866.7	3713.77	0.051	-0.267	-0.458
Q8IHN4_4691	PLAF7	Q8IHN4	PF3D7_1149000	4691	antigen 332, DBL-like protein	K.QGS#VTEEK.V	AVEKQGSVTEEKV	y	1.56026e+06	1.53362e+06	1.26364e+06	1.28485e+06	166616	170185	222710	121382	144581	171170	-1.782	-0.267	-0.964
Q8I492_177	PLAF7	Q8I492	PF3D7_0500800	177	mature parasite-infected erythrocyte surface antigen	K.ELEEMDES#DVEK.A	LEEMDESDVEKAF	y	363404	341295	278384	286236	258103	228370	189357	333944	292556	281131	-0.418	-0.266	0.353
Q8IL84_1125	PLAF7	Q8IL84	PF3D7_1438400	1125	metacaspase-like protein	K.SAEHTT#NPSINLLK.N	KSAEHTTNPSINL	y	9748.94	8867.23	7738.63	8812.35	5530.97	4324.6	4294.88	6653.58	11439.1	6171.77	-0.178	-0.266	0.705
Q8IB94_4675	PLAF7	Q8IB94	PF3D7_0826100	4675	HECT-like E3 ubiquitin ligase, putative	K.NDDS#DYSNADTFTFNNR.D	IKKNDDSDYSNAD	y	7047.99	7300.94	6878.65	6798.51	4495.94	4384.98	2754.41	3310.98	4140.73	4879.33	-0.977	-0.265	0.281
O97229_59	PLAF7	O97229	PF3D7_0304100	59	inner membrane complex protein 1e, putative	K.DNENM*YNPNDIHNNNYNNYYTNNYS#VEK.N	YYTNNYSVEKNKF	y	6462.42	7051.56	3584.62	5431.31	35210.3	33674.2	30666.5	11775.4	11859.3	8464.81	2.417	-0.264	-2.626
Q8IB63_175;177	PLAF7	Q8IB63	PF3D7_0822900	175;177	conserved Plasmodium protein, unknown function	K.NSSENYDNGS#GS#DDEEK.K	ENYDNGSGSDDEE;YDNGSGSDDEEKK	y	47371.1	42965.3	31973.6	33506.2	15063.2	13510.7	20091.6	67066.6	62805.9	79841.7	-2.191	-0.264	1.964
Q8IEJ4_2204;2205	PLAF7	Q8IEJ4	PF3D7_1312800	2204;2205	conserved Plasmodium protein, unknown function	K.HES#S#DNEYDDDDK.E	INHKHESSDNEYD;NHKHESSDNEYDD	y	161727	98929.3	108196	97875	310329	204662	170605	138555	127078	131961	0.633	-0.264	-0.536
Q8IKM7_148	PLAF7	Q8IKM7	PF3D7_1460500	148	conserved Plasmodium protein, unknown function	K.VHEVEYS#DDNEK.N	VHEVEYSDDNEKN	y	23909.4	18092.4	16931.8	18050.1	6489.49	5069.79	4032.03	5603.27	7321.66	5925.56	-0.361	-0.264	0.011
C0H4K6_2298	PLAF7	C0H4K6	PF3D7_0704600	2298	E3 ubiquitin-protein ligase	K.GEITS#FDNNINNSDLNNNDNK.M	SKGEITSFDNNIN	y	15632.2	17768.7	15883.9	15065.1	21985.8	31208.7	21360.4	12965.3	13630.8	12124.5	0.89	-0.263	-0.871
C0H4N4_154	PLAF7	C0H4N4	PF3D7_0717600	154	conserved Plasmodium protein, unknown function	K.S#SDATIYNDK.H	ELYNDKSSDATIY	y	22835.7	22804	18867.3	18322.7	10974.9	10770.8	11586.3	10908	13725.1	14919	0.811	-0.263	-0.135
Q8IJQ2_1078;1079	PLAF7	Q8IJQ2	PF3D7_1014300	1078;1079	SPRY domain-containing protein, putative	K.EDLEDDDDTYEY#S#DEDSTHK.D	DDDTYEYSDEDST;DDTYEYSDEDSTH	y	19225.6	22149.3	18408	19359.3	17614.4	15766.9	13055.1	5571.4	6555.36	8158.08	-0.296	-0.263	-0.927
Q8I544_730	PLAF7	Q8I544	PF3D7_1237900	730	conserved Plasmodium protein, unknown function	K.DQNFEDDNYVS#EK.E	EDDNYVSEKEEII	y	113576	125063	101015	97824.5	129507	178641	182406	99607.9	107925	97624.3	-0.553	-0.262	0.18
Q8IDG9_122;129	PLAF7	Q8IDG9	PF3D7_1353100	122;129	Plasmodium exported protein, unknown function	R.SS#SNSHVES#NTFQNK.E	VKHRRSSSNSHVE;SNSHVESNTFQNK	y	22876.2	26391.8	23569.6	26798.8	3519.8	4110.37	4782.34	10267	11349.4	9283.18	-1.431	-0.262	-0.178
Q8IJZ3_788	PLAF7	Q8IJZ3	PF3D7_1004400	788	RNA-binding protein, putative	K.KNEEEGYDDDTYT#S#ERDK.S	DDDTYTSERDKSM	y	24041.7	41286	20334.5	27781.3	4482.86	7323.12	4624.35	5132.31	3283.97	5328.24	-0.567	-0.261	0.136
Q8IHN4_2198	PLAF7	Q8IHN4	PF3D7_1149000	2198	antigen 332, DBL-like protein	K.EVSDAEEVLGQEGS#M*NEEILEK.E	VLGQEGSMNEEIL	y	2396.85	3143.15	2492.16	2092.09	1111.37	1303.66	955.529	1336.69	1209.11	581.483	-0.032	-0.261	-0.716
Q8I5J1_67;68	PLAF7	Q8I5J1	PF3D7_1222400	67;68	AP2 domain transcription factor	K.T#T#INNNNNNNNNNNIDK.N	FHYNHKTTINNNN;HYNHKTTINNNNN	n	220.126	504.831	307.833	297.12	433.93	225.353	325.379	535.225	364.372	545.279	-0.143	-0.261	0.553
Q8I296_2753;2757;2760	PLAF7	Q8I296	PF3D7_0104300	2753;2757;2760	ubiquitin carboxyl-terminal hydrolase 1, putative	R.NYDS#DDDS#NIS#NSK.N	MFRNYDSDDDSNI;YDSDDDSNISNSK;DDDSNISNSKNTS	y	35704.8	36129.2	31117.4	30296.3	46437.8	43914.6	47324.9	40286.4	39327.9	29421.8	-0.305	-0.26	-0.33
Q8I390_518	PLAF7	Q8I390	PF3D7_0905900	518	coatomer subunit beta, putative	K.NNDTINNNNNS#NNNGNIELIGVQNR.N	INNNNNSNNNGNI	y	22423.3	24185.9	21621.1	21819.3	9746.51	8343.03	8603.21	9109.53	9610.2	12886	-1.297	-0.26	0.156
Q8IJZ3_430;433	PLAF7	Q8IJZ3	PF3D7_1004400	430;433	RNA-binding protein, putative	R.NYSPPNFS#NES#IERR.N	YSPPNFSNESIER;PNFSNESIERRNS	y	12233.9	12506.9	8313.02	9923.67	2344.27	2281.59	3484.99	2355.93	2281.6	2424.55	-0.184	-0.259	0.194
Q8IJY7_89;97	PLAF7	Q8IJY7	PF3D7_1005100	89;97	U3 small nucleolar RNA-associated protein 25, putative	K.GNPYYT#SDHDEDQT#DLENK.N	KGNPYYTSDHDED;DHDEDQTDLENKN	n	97795	109802	81790.2	91812.1	40498.2	49548.9	40366.2	28259.6	32224.7	29539.2	-1.256	-0.258	-0.535
Q8IKG8_1211;1212	PLAF7	Q8IKG8	PF3D7_1466900	1211;1212	conserved Plasmodium protein, unknown function	K.NNNNNNNNISSS#S#RNNSNNLNSK.N	NNNISSSSRNNSN;NNISSSSRNNSNN	y	29663.2	18893	17089.2	22364.7	10728.6	6360.95	7904.67	5248	4907.75	5358.68	-1.272	-0.258	-0.777
C0H4A7_243	PLAF7	C0H4A7	PF3D7_0416400	243	histone acetyltransferase, putative	R.ETVNAENEQICDENS#PNNAK.A	QICDENSPNNAKA	y	315822	279691	254231	267551	214002	177013	187571	190127	172782	189143	-1.202	-0.257	0.402
Q8I3Z1_8401;8403	PLAF7	Q8I3Z1	PF3D7_0511500	8401;8403	RNA pseudouridylate synthase, putative	R.SSSS#NT#IDM*K.K	NNRSSSSNTIDMK;RSSSSNTIDMKKK	y	95817	78642.9	76080.7	80148.4	46600.5	33183.4	37594.9	53818.5	58477.3	53802.7	-1.288	-0.257	0.815
Q8IKR4_2305	PLAF7	Q8IKR4	PF3D7_1456500	2305	conserved Plasmodium protein, unknown function	K.YNS#ELNM*NDT#DNK.S	ELNMNDTDNKSMD	y	330355	379284	314690	323294	60032.5	58320.9	49733.3	64548.2	75811.9	79809.4	-0.335	-0.256	0.266
C6KSM6_740	PLAF7	C6KSM6	PF3D7_0602600	740	SAC3 domain-containing protein, putative	K.LGEEDLEYNS#DNYDK.D	EDLEYNSDNYDKD	y	68916.5	69006.1	55097.9	57620.8	33368.5	43645.8	45253.6	39114.7	41619.7	36434.3	-0.72	-0.255	0.118
C6KSS4_768	PLAF7	C6KSS4	PF3D7_0607600	768	spindle assembly abnormal protein 6, putative	K.EIT#NNNLDIYNTK.L	RLNKEITNNNLDI	y	6203.98	6472.04	6469.74	4456.96	1810.23	1981.54	2246.4	1678.68	1879.33	2132.53	0.477	-0.255	-0.605
Q8III9_583	PLAF7	Q8III9	PF3D7_1117900	583	conserved Plasmodium protein, unknown function	K.SFS#NTTNNTK.G	YSDKSFSNTTNNT	y	50120.8	82453.9	40191.9	66198.1	8102.83	11929.7	11740	16166.9	10796.5	14041.3	-1.955	-0.255	-0.04
C0H4C4_2014	PLAF7	C0H4C4	PF3D7_0504800	2014	conserved Plasmodium protein, unknown function	K.CS#NTLGNVDR.N	KENRKCSNTLGNV	y	79293.8	84197.5	86784.8	61228.1	6001.51	7505.55	10054.5	28256.6	34196.6	32680	-1.541	-0.254	0.759
Q8I3V5_1749	PLAF7	Q8I3V5	PF3D7_0515300	1749	phosphatidylinositol 3-kinase	K.AFPS#NENILNR.N	IQKAFPSNENILN	y	4177.5	4735.83	4446.81	4629.89	2430.68	1742.54	1865.6	2685.38	3503.85	3893.26	-0.721	-0.254	0.788
Q8IIE1_236;239	PLAF7	Q8IIE1	PF3D7_1122500	236;239	conserved Plasmodium protein, unknown function	K.S#LVS#NDDEIDDYK.T	RDFLDKSLVSNDD;LDKSLVSNDDEID	y	111701	99003.6	95358.7	85878.4	5016.38	10432.1	10502.3	8871.12	11677.5	13964.3	-1.135	-0.254	-0.476
Q8I416_282	PLAF7	Q8I416	PF3D7_0508700	282	pre-mRNA-processing ATP-dependent RNA helicase PRP5, putative	K.NYHNYES#DEETNK.D	NYHNYESDEETNK	y	51652.7	49457	41320.2	47846	38227.6	39247	35684.3	19258.1	17707.3	19731.1	-0.7	-0.253	-0.649
C6KTB7_8843;8844	PLAF7	C6KTB7	PF3D7_0628100	8843;8844	HECT-domain (ubiquitin-transferase), putative	K.DLSM*T#S#LDCK.N	EKDLSMTSLDCKN;KDLSMTSLDCKNH	y	85129	80894.7	80435.9	77015.1	30406.6	25829.3	29250.6	54569.1	61052.1	60265.8	-0.389	-0.253	-0.216
C0H4Y4_42;43	PLAF7	C0H4Y4	PF3D7_0801700	42;43	sentrin-specific protease 2, putative	K.QDQGANNLCEILS#S#DDNNEECNNK.I	NLCEILSSDDNNE;LCEILSSDDNNEE	y	15519.2	15071.7	14461.5	12228.5	12177.8	10340	12321.2	10881.6	11475.8	8692.56	-0.858	-0.253	0.09
Q8I395_754	PLAF7	Q8I395	PF3D7_0905400	754	high molecular weight rhoptry protein 3	K.QHS#AHFLDAIAEK.D	VNEKQHSAHFLDA	y	126785	136113	107043	133168	60314.7	69120.2	60903.5	78032.2	77844.8	82105	-0.732	-0.253	-0.286
Q8IDY8_259	PLAF7	Q8IDY8	PF3D7_1334000	259	RING zinc finger protein, putative	K.LNEEINDSNENKLS#NDEK.D	SNENKLSNDEKDT	n	64535	70373.1	53817.6	59374	30198.5	30041.8	31129.4	30362.4	30164.4	38313.7	-1.147	-0.253	0.113
Q8I350_2187	PLAF7	Q8I350	PF3D7_0910200	2187	conserved Plasmodium protein, unknown function	K.DCDILS#DEINNNSK.N	KDCDILSDEINNN	y	24377.4	21915.5	21022.6	15381.5	5998.11	6633.27	6126.92	6615.86	8579.22	8747.25	-0.003	-0.251	-0.243
Q8IJP9_2537	PLAF7	Q8IJP9	PF3D7_1014600	2537	transcriptional coactivator ADA2	K.ATVDIPS#NVDTK.E	ATVDIPSNVDTKE	y	7912.98	7044.1	6971.3	5798.04	1768.44	2001.02	2555.3	3556.94	2471.94	3781.77	-1.069	-0.251	0.58
Q8I1Q9_691	PLAF7	Q8I1Q9	PF3D7_0417800	691	cdc2-related protein kinase 1	K.LNS#QNNIQFHS.-	NHFKLNSQNNIQF	y	60848.3	69725.2	48882.8	63726.1	48687.3	57149	42720.4	63195	50193.5	56725.5	-0.783	-0.25	0.374
Q8IIC0_11;14	PLAF7	Q8IIC0	PF3D7_1124300	11;14	conserved Plasmodium protein, unknown function	K.NES#DSS#CINASDEQK.S	NLDKNESDSSCIN;KNESDSSCINASD	y	132241	108693	98850.8	92578.9	53990.9	54625.2	50907.5	43230.2	46371.1	50168.3	-0.657	-0.25	0.149
Q8I5A2_415	PLAF7	Q8I5A2	PF3D7_1231900	415	conserved Plasmodium protein, unknown function	K.SS#ENQEVEEDQEEEK.K	HEIDKSSENQEVE	y	11595	10761.3	9936.98	11508.5	9303.67	10823.2	7993.2	6546.48	6575.07	6721.73	-1.23	-0.25	0.386
O96205_45	PLAF7	O96205	PF3D7_0212500	45	conserved Plasmodium protein, unknown function	K.KHS#DNVYEESEQDGK.Q	VDRKKHSDNVYEE	y	17285	16629.7	15276.7	16033.6	7868.56	7459.3	6829.29	11432.7	13382.9	12391	-0.552	-0.249	0.424
O77322_784	PLAF7	O77322	PF3D7_0308100	784	zinc finger protein, putative	K.IENYEHIDNASSEIS#NK.E	NASSEISNKENCL	y	20043.9	21825.5	18216.4	15229.5	15273.7	16818.9	17447	11147.6	11247.2	10325.3	-0.051	-0.249	-0.58
Q8IJD0_205	PLAF7	Q8IJD0	PF3D7_1027300	205	peroxiredoxin	K.DNNENDEEGDVQGEGEGEGEGDEEKT#ADT#DK.E	EGDEEKTADTDKE	y	6442.31	5860.33	6759.99	8030.07	7675.2	3999.39	5411.08	4120.8	4095.64	5001.52	-0.661	-0.249	-0.109
Q8IDT8_1649	PLAF7	Q8IDT8	PF3D7_1339700	1649	conserved Plasmodium protein, unknown function	K.NEQDVIIS#NDK.H	EQDVIISNDKHLE	y	829089	610471	590594	585305	158606	188472	200894	153069	194054	170570	0.188	-0.249	0.094
Q8I1Q9_108	PLAF7	Q8I1Q9	PF3D7_0417800	108	cdc2-related protein kinase 1	K.IYDELS#DYNK.H	KIYDELSDYNKHK	y	5793.87	6088.11	5162.49	5103.33	5563	5794.4	4332.08	7101.35	7320	7128.75	-0.568	-0.247	0.636
Q8IBJ1_371	PLAF7	Q8IBJ1	PF3D7_0726500	371	ubiquitin carboxyl-terminal hydrolase, putative	R.GY#ESDNCM*GLENNQDAQYLK.K	FQNVRGYESDNCM	y	62367.7	64601.7	60616	49465.9	41576.1	38178.9	42369.7	39049.7	63912.7	50228.9	-0.538	-0.247	0.225
C0H4L9_471	PLAF7	C0H4L9	PF3D7_0707200	471	conserved Plasmodium protein, unknown function	R.NQNS#DHNDDCIK.A	IMRNQNSDHNDDC	y	270170	273870	264564	238334	266346	210958	184376	229010	234049	207428	-0.617	-0.246	0.3
Q8IE31_654	PLAF7	Q8IE31	PF3D7_1329500	654	conserved Plasmodium protein, unknown function	R.DVEPGYNS#DNNILYR.N	VEPGYNSDNNILY	y	13478.1	14812.6	14569.6	15095.1	17989.3	17854.6	16570.5	15654.1	14617.8	15470.1	-0.34	-0.246	0.265
Q8IB63_619	PLAF7	Q8IB63	PF3D7_0822900	619	conserved Plasmodium protein, unknown function	K.NSYDTNS#FQYNK.S	NSYDTNSFQYNKS	y	7324.63	10099.1	6100.35	6699.17	7314.14	6933.01	7833.22	28626.4	16546.3	30924.9	-0.956	-0.245	1.641
Q8IIS9_1069	PLAF7	Q8IIS9	PF3D7_1107300	1069	polyadenylate-binding protein-interacting protein 1, putative	R.EGYNS#EDNDNTAGNYYLK.N	KREGYNSEDNDNT	y	228278	295975	192493	236894	268951	320310	233260	244556	279361	237121	-0.489	-0.245	0.077
Q8IHX6_432	PLAF7	Q8IHX6	PF3D7_1138800	432	WD repeat-containing protein, putative	K.NTENNIYLTNS#NNNAM*NK.V	NIYLTNSNNNAMN	y	31889	20461.6	20175.1	22771.6	7175.01	6071.29	7567.17	9012.01	9776.42	9197	-1.799	-0.245	0.634
O97292_305	PLAF7	O97292	PF3D7_0321800	305	WD repeat-containing protein, putative	K.LIYS#DEECDK.Y	KKKLIYSDEECDK	y	20202.2	21252.2	18859.4	17276	9966.57	8922.63	8710.43	11083.7	11547.3	11596.3	-0.543	-0.243	0.396
C6KST7_545	PLAF7	C6KST7	PF3D7_0609000	545	conserved Plasmodium protein, unknown function	K.SNETSTSSNM*S#NNLLSNLK.T	STSSNMSNNLLSN	y	3703.45	3534.33	2634.1	3152.74	893.68	1133.78	1392.31	1256.82	1713.77	1102.08	-1.086	-0.243	0.459
C0H4P4_3620	PLAF7	C0H4P4	PF3D7_0726400	3620	conserved Plasmodium membrane protein, unknown function	K.Y#SSHDIDNNNK.T	DVVQHKYSSHDID	y	37174.7	46309.6	36523.5	36231	128091	130514	112924	61845.1	52799.2	56327.6	2.105	-0.243	-1.507
C0H4F8_4598	PLAF7	C0H4F8	PF3D7_0522400	4598	conserved Plasmodium protein, unknown function	K.FSNNEQTNFS#NIENEK.K	NEQTNFSNIENEK	y	9323.69	9198.16	8447.7	6727.75	4909.4	4430.12	4973.4	3127.95	4896.17	3615.56	-0.183	-0.242	-0.517
Q8I5K3_702;705	PLAF7	Q8I5K3	PF3D7_1221000	702;705	histone-lysine N-methyltransferase, H3 lysine-4 specific	K.ALLS#NNT#NEK.D	PNKALLSNNTNEK;ALLSNNTNEKDYD	y	6008.05	7180.25	5605.53	6321.29	738.606	1135.3	1056.73	502.892	1154.9	1205.39	-0.198	-0.242	-0.141
Q8IKJ2_1991	PLAF7	Q8IKJ2	PF3D7_1464500	1991	conserved Plasmodium membrane protein, unknown function	K.NS#SLNIQDVEANNK.L	NIGRKNSSLNIQD	y	14185.9	11572.9	11161.3	10342.2	5327.5	4293.81	5422.2	11704.9	10546.8	9128.45	-0.476	-0.242	0.362
C6KT59_196	PLAF7	C6KT59	PF3D7_0622200	196	radical SAM protein, putative	K.ILNNPNDINNSNYS#NDINNSNYPNNYVHDK.K	INNSNYSNDINNS	y	5685.76	6339.04	4707.91	5037.13	2469.42	1590.48	1694.31	1744.53	1813.66	921.893	0.824	-0.241	-0.366
Q8I5V9_605	PLAF7	Q8I5V9	PF3D7_1208900	605	protein phosphatase PPM11, putative	K.NNINS#FDELS#CNDDK.I	NKNNINSFDELSC	y	42669.2	40426.1	36157.1	36911.7	18090	14331.6	16433.6	19822.8	20245.4	23410.9	0	-0.241	-0.6
Q8IE42_1341	PLAF7	Q8IE42	PF3D7_1328200	1341	conserved Plasmodium protein, unknown function	K.ELNTS#FTYASGK.A	NKELNTSFTYASG	y	15542.9	10939.2	10925.3	11583.5	3511.64	3171.98	3682.22	2416.02	2333.66	2700.28	0.101	-0.241	-0.755
Q8ILL7_1068	PLAF7	Q8ILL7	PF3D7_1423500	1068	conserved Plasmodium protein, unknown function	R.SSS#LVYSNAK.K	YPRRSSSLVYSNA	y	23653.4	25562.3	18532.3	19145.9	3610.82	3626.94	4194.05	4308.69	4678.82	4411.51	0.082	-0.241	-0.077
O77385_434	PLAF7	O77385	PF3D7_0317200	434	cdc2-related protein kinase 4	K.GLINS#SQEINNSCK.N	NKGLINSSQEINN	y	9585.78	12473.7	9267.37	10960.7	2156.35	1578.24	2249.02	2156.15	2352.64	2364.41	-0.532	-0.24	-0.107
Q8I3Q2_448	PLAF7	Q8I3Q2	PF3D7_0521000	448	conserved Plasmodium protein, unknown function	K.ENDS#VNNEQNNSSGNTK.Q	IKKENDSVNNEQN	y	49885.4	39953.8	40340.3	38436.1	46259.2	58175.8	38707.7	33396.5	37823.5	31026.2	-0.648	-0.24	0.325
Q8I1X5_857	PLAF7	Q8I1X5	PF3D7_0405400	857	pre-mRNA-processing-splicing factor 8, putative	K.DETYEIDS#TVENDS#HDGSLK.K	STVENDSHDGSLK	y	46852.9	46988.4	35743	44821	22592.5	29807.6	21955.9	20802.2	21365.5	20247.9	-0.808	-0.239	-0.022
Q8I3U0_2366	PLAF7	Q8I3U0	PF3D7_0516800	2366	AP2 domain transcription factor AP2-O2, putative	K.CPHPIS#SNNM*NNQSVGDE.-	KCPHPISSNNMNN	y	9253.47	8929.33	8764.2	7447.14	2565.83	3560.13	2478.74	1583.13	1965.22	1786.63	0.678	-0.239	-0.698
Q8IB63_627	PLAF7	Q8IB63	PF3D7_0822900	627	conserved Plasmodium protein, unknown function	K.SYS#STT#NEEQEK.D	QYNKSYSSTTNEE	y	17142.1	19002.7	13152.5	13507.2	15566.3	15717.8	14276.3	32571.6	30312.8	33067.4	-0.964	-0.239	0.931
Q8I2T2_1188	PLAF7	Q8I2T2	PF3D7_0922100	1188	ubiquitin-like protein, putative	K.SS#NENNLFK.D	HHKKKSSNENNLF	y	36710.6	32485.6	28549.5	26541.8	31006.6	29625.4	26007.3	8390.88	11558.7	12954.4	0.217	-0.239	-1.753
Q8I0U6_384	PLAF7	Q8I0U6	PF3D7_0102200	384	ring-infected erythrocyte surface antigen	R.ASIT#NSAINYYDTVK.D	SLRASITNSAINY	y	8956	11701.1	12044.1	7092.27	8610.62	8509.76	10736.4	8689.23	9182.19	8643.94	-4.619	-0.238	2.288
Q9U0N1_479	PLAF7	Q9U0N1	PF3D7_0113000	479	glutamic acid-rich protein	R.PLS#QPQCK.L	VESRPLSQPQCKL	y	7867.5	6610.24	7687.31	5977.96	2815.11	2348.47	2927.51	2528.07	2924.59	3245.74	-0.286	-0.238	-0.972
C0H4X7_1255;1258	PLAF7	C0H4X7	PF3D7_0825000	1255;1258	conserved Plasmodium protein, unknown function	R.SNYS#DFS#EDQK.K	RKRSNYSDFSEDQ;SNYSDFSEDQKKL	y	95559.6	82807.8	77001	66492.5	20514.8	21835.3	23575.8	50674.2	49439.9	42220.8	-0.198	-0.238	0.098
Q8IJZ3_787;788	PLAF7	Q8IJZ3	PF3D7_1004400	787;788	RNA-binding protein, putative	K.KNEEEGYDDDTYT#S#ERDK.S	YDDDTYTSERDKS;DDDTYTSERDKSM	y	164491	157565	124649	116279	18381.4	20501.5	25608.2	17691.5	22363.2	21684.7	-0.896	-0.238	0.331
Q8IHQ2_1070	PLAF7	Q8IHQ2	PF3D7_1146600	1070	oocyst rupture protein 1, putative	R.NYNFSEM*NNINESS#DYANLSK.N	NNINESSDYANLS	y	5689.11	6479.39	4774.99	6432.42	5289	6436.03	4772.89	4779.72	5866.23	4576.73	-0.796	-0.238	0.376
Q8IDR1_6	PLAF7	Q8IDR1	PF3D7_1342800	6	phosphoenolpyruvate carboxykinase	K.SS#DYDLAEK.M	xMVEKSSDYDLAE	y	46861.3	50520.3	68135.6	59740	71830.1	91855.2	72289.5	79779.8	85245.6	104327	-1.259	-0.238	0.33
Q8IDG8_136	PLAF7	Q8IDG8	PF3D7_1353200	136	membrane associated histidine-rich protein	K.STSDSSTSTQQT#L.-	STSTQQTLxxxxx	y	136023	138633	130969	146427	69664.1	57619.1	55777.2	96267.8	95578	88446.1	-0.334	-0.238	-0.147
Q8IKF6_2482;2485	PLAF7	Q8IKF6	PF3D7_1468100	2482;2485	conserved Plasmodium protein, unknown function	K.SSNEEENEGTPADNEDENDDS#NNS#NNSNQEQK.E	EDENDDSNNSNNS;NDDSNNSNNSNQE	y	2424.24	2881.32	2328.16	1793.47	921.117	535.948	503.291	1043.65	633.211	379.405	-1.057	-0.238	0.058
C0H4L9_1688	PLAF7	C0H4L9	PF3D7_0707200	1688	conserved Plasmodium protein, unknown function	K.EISNDRHY#NLYSAPSK.K	ISNDRHYNLYSAP	y	4173.33	6773.32	5663.64	4514.89	3993.6	3374.44	3277.56	4061.46	3367.45	2663.05	-0.94	-0.237	0.203
C0H5H1_766	PLAF7	C0H5H1	PF3D7_1344300	766	zinc finger protein, putative	K.YDNSSPLSY#NNNK.T	NSSPLSYNNNKTK	y	3290.59	3476.53	3593.61	2110.27	1130.76	220.412	273.305	353.07	495.677	374.455	-2.854	-0.237	-0.512
Q8IJZ3_785;786;787	PLAF7	Q8IJZ3	PF3D7_1004400	785;786;787	RNA-binding protein, putative	K.KNEEEGYDDDT#Y#T#SERDK.S	EGYDDDTYTSERD;GYDDDTYTSERDK;YDDDTYTSERDKS	y	35630.4	35498.7	26925.3	26356.5	5945.33	5770.03	6119.17	4405.73	6260.77	5779.53	-0.571	-0.236	0.277
C0H5A0_2221	PLAF7	C0H5A0	PF3D7_1305300	2221	conserved Plasmodium protein, unknown function	K.EDYDDNEDGVEREDYYDDNDS#VEK.E	YYDDNDSVEKEDY	y	10977.3	12912.3	12705.6	12556.2	12436.9	15337.4	10723.6	9416.9	11911	13851.2	-0.427	-0.236	-0.048
Q8IKX9_377	PLAF7	Q8IKX9	PF3D7_1449600	377	conserved Plasmodium protein, unknown function	K.PYYYDTLPSAS#YDNR.N	DTLPSASYDNRNK	y	1642.14	3131.94	1853.06	2392.8	1380.65	1269.61	540.556	495.471	1298.9	1025.29	-1.032	-0.236	-0.261
Q8I283_459	PLAF7	Q8I283	PF3D7_0105800	459	conserved Plasmodium protein, unknown function	K.VES#NEEDEFVM*K.K	RKEKVESNEEDEF	y	34235.7	35051.2	31327.3	31917	14859	16659.1	16349.2	17768.5	20876.8	22390.5	1.423	-0.235	-0.182
Q8I1T6_446	PLAF7	Q8I1T6	PF3D7_0415200	446	conserved Plasmodium protein, unknown function	K.SIS#DYENYNK.K	FKRKSISDYENYN	y	29468.2	25434.9	23135.2	26505.1	3915.06	4196.34	5043.21	5334.62	7055.54	6083.68	-0.69	-0.235	0.283
C6KSN6_54;56	PLAF7	C6KSN6	PF3D7_0603800	54;56	centrosomal protein CEP76, putative	K.EHLSEEY#IT#EEEYEGK.D	EHLSEEYITEEEY;LSEEYITEEEYEG	y	154880	185956	148912	149626	97925.8	95220.6	113203	113187	112060	120962	-0.126	-0.235	0.05
Q8IC04_716;719;722	PLAF7	Q8IC04	PF3D7_0708500	716;719;722	heat shock protein 86 family protein	K.NNNHLS#DIS#QNS#K.E	KNNNHLSDISQNS;NHLSDISQNSKED;SDISQNSKEDSNK	y	56567.7	57979.3	52880.7	56093.6	39942.5	46831.6	45279.8	28160.4	31893.3	33235.3	-0.706	-0.235	0.263
Q8IB63_168;177	PLAF7	Q8IB63	PF3D7_0822900	168;177	conserved Plasmodium protein, unknown function	K.NSSENY#DNGSGS#DDEEKK.N	FSQKNSSENYDNG;YDNGSGSDDEEKK	y	75888.4	61557.2	50146.6	51515.4	22803.2	18490.5	31218.9	131922	119247	106348	-2.221	-0.235	2.158
Q8I5C2_13	PLAF7	Q8I5C2	PF3D7_1229800	13	myosin J, putative	K.SNETLY#FSNISNAK.D	KSNETLYFSNISN	y	6662.39	9576.65	5937.08	4617.97	3454.43	3210.71	4783.21	7845.99	8225.29	7861.42	-0.03	-0.235	-0.114
C0H5I8_1207	PLAF7	C0H5I8	PF3D7_1358200	1207	conserved Plasmodium protein, unknown function	K.ENYS#DHDIDDDIK.E	DIKENYSDHDIDD	y	131987	139598	114204	104712	85132.4	89172.9	86014.4	83163.1	80002.7	89389.3	-0.233	-0.235	-0.038
C0H5J2_1810	PLAF7	C0H5J2	PF3D7_1359600	1810	conserved Plasmodium protein, unknown function	K.DDM*NNS#DDEES#VDNSNK.Y	NSDDEESVDNSNK	y	6675.56	8019.46	8473.38	5609.6	2496.16	2196.8	1750.01	2255.57	3301.33	2416.18	-0.257	-0.235	0.434
C0H5J2_188	PLAF7	C0H5J2	PF3D7_1359600	188	conserved Plasmodium protein, unknown function	K.M*NNNINIDSS#SLCENNTSFQCSNINK.N	NINIDSSSLCENN	y	4766.42	3906.75	4452.32	3861.27	2952.47	1975.15	2698.45	2556.02	2629.45	2125.45	0.747	-0.234	0.065
Q8ID63_2032	PLAF7	Q8ID63	PF3D7_1364400	2032	conserved Plasmodium protein, unknown function	K.TS#IDDNVDNNEIK.M	GIINKTSIDDNVD	y	169082	159734	158814	162794	251577	271389	224009	115673	122247	127298	0.254	-0.234	-0.771
Q8I5X5_155;159	PLAF7	Q8I5X5	PF3D7_1207000	155;159	conserved Plasmodium protein, unknown function	K.DNDSVIDS#DNHS#FNNLK.Q	NDSVIDSDNHSFN;IDSDNHSFNNLKQ	y	118942	100366	85476.2	98897.4	31093	25962.9	31258	76491.9	79498.9	90184.9	0.234	-0.233	0.28
Q8I544_1134	PLAF7	Q8I544	PF3D7_1237900	1134	conserved Plasmodium protein, unknown function	K.DDEALNIEDT#S#EEQK.E	LNIEDTSEEQKET	y	52709.5	58830.6	44329.2	50539	43556.5	64552.5	56424.6	24787.8	31915.2	24804.1	-1.031	-0.232	-0.149
O96271_175;176	PLAF7	O96271	PF3D7_0219600	175;176	replication factor C subunit 1, putative	R.ESEQYEIS#S#ENDTVSSK.K	SEQYEISSENDTV;EQYEISSENDTVS	y	31848	28640.8	26452.4	29307.8	49961.6	52899	46781.9	36476.6	42385.7	38775.6	-0.197	-0.231	-0.035
O77363_26	PLAF7	O77363	PF3D7_0313000	26	conserved Plasmodium protein, unknown function	K.DQENDLEEIQS#NEHEK.D	DLEEIQSNEHEKD	y	5553.59	5360.38	6879.36	5872.56	6204.48	8800.11	5725.22	5526.01	7510.63	5788.75	-0.523	-0.231	0.308
Q8I3V8_405	PLAF7	Q8I3V8	PF3D7_0515000	405	pre-mRNA-splicing factor CWC2, putative	K.QLNNNSNVS#DGGK.M	NNNSNVSDGGKMK	y	95445.2	98984.2	93877.9	87458.2	103366	97730.4	92334.5	79846.6	78804.5	77760.8	-0.115	-0.231	-0.397
C6KSP3_1501	PLAF7	C6KSP3	PF3D7_0604500	1501	conserved Plasmodium protein, unknown function	K.INSNAPSNVY#SECM*LNK.S	NAPSNVYSECMLN	y	8622.21	7245.06	7383.91	5633.71	2982.51	1880.26	2345.07	3876.95	4421.71	3759.39	-1.479	-0.231	0.379
Q8IHR6_311	PLAF7	Q8IHR6	PF3D7_1145100	311	coatomer subunit gamma, putative	K.QNINNTAISST#TNK.N	NTAISSTTNKNHH	y	6694.75	5969.75	5892.78	5801.74	4874.47	3516.59	4601.51	5638.82	7348.53	6003.55	-0.269	-0.231	0.295
Q7KQK4_133	PLAF7	Q7KQK4	PF3D7_1209300	133	telomere repeat-binding zinc finger protein	K.S#DDEIDNVDR.N	EYKNNKSDDEIDN	y	70153.9	80650.7	60356.5	65975.5	8011.35	16355.7	14780.2	10052.2	15895.5	13059.9	-1.523	-0.231	-0.096
Q8I569_73;74	PLAF7	Q8I569	PF3D7_1235300	73;74	CCR4-NOT transcription complex subunit 4, putative	K.AVCDM*NS#S#DIEER.N	AVCDMNSSDIEER;VCDMNSSDIEERN	y	100194	99254.4	92150.9	79502.6	75583.3	62865.5	68006.2	80916.1	72860.3	73267.2	-0.779	-0.23	0.176
Q8IDM2_79	PLAF7	Q8IDM2	PF3D7_1347700	79	ethanolamine-phosphate cytidylyltransferase	K.NDSSCNES#TNNTGNNK.E	DSSCNESTNNTGN	y	441.723	1152.9	581.388	1362.9	3823	5155.68	2551.64	353.429	1442.14	523.948	-0.169	-0.23	-1.291
O77357_269	PLAF7	O77357	PF3D7_0310900	269	conserved Plasmodium protein, unknown function	K.RDS#LHNNNNNNNNNNYNNNNYNNYK.N	IHMKRDSLHNNNN	y	8549.36	8660.57	7955.97	6596.97	1971.5	2091.79	1613.06	2212.1	2445.98	1911.81	-0.437	-0.229	-0.656
Q8IJM9_92	PLAF7	Q8IJM9	PF3D7_1016900	92	early transcribed membrane protein 10.3	K.VNDGS#DSEELDSSK.E	DKVNDGSDSEELD	n	30555	29639.4	27649.1	23699.7	16985.7	11854.5	13075.8	17879.1	16755.6	12831.4	-1.107	-0.229	0.179
Q8IHY1_3198	PLAF7	Q8IHY1	PF3D7_1138400	3198	guanylyl cyclase	K.KNDS#FEDANDDTHNVNDSFNNDK.A	MLKKNDSFEDAND	y	13587.8	12314.2	11576.9	11049.9	11249.2	11851.9	12727.9	18788	17194.3	18112.7	-0.024	-0.229	0.017
Q8ILC9_2592	PLAF7	Q8ILC9	PF3D7_1433400	2592	zinc finger protein, putative	K.LNSNICS#K.D	LNSNICSKDNNYI	y	331744	334099	348990	259650	22762.5	39725.8	40626.3	73518.3	73725.2	82274.2	-2.327	-0.229	0.623
Q8IL78_2079	PLAF7	Q8IL78	PF3D7_1439100	2079	DEAD/DEAH box helicase, putative	K.IDDNTM*DHVDS#INGDDDK.E	TMDHVDSINGDDD	y	298190	321965	220103	333396	269123	316261	258455	257257	319000	249826	0.004	-0.228	-0.18
Q8I296_956	PLAF7	Q8I296	PF3D7_0104300	956	ubiquitin carboxyl-terminal hydrolase 1, putative	K.IIES#NNIPYSPNNNM*K.K	DMKIIESNNIPYS	y	16697.9	19992.9	15363	16730.8	3938.64	4564.25	5626.28	10632.6	12365.9	11470.6	-2.62	-0.227	1.293
O96168_982	PLAF7	O96168	PF3D7_0208100	982	conserved Plasmodium protein, unknown function	R.HSLQNDLPES#NDK.I	QNDLPESNDKIVK	y	11159.8	10033.4	9975.58	9543.83	8312.16	7765.67	8499.99	13178.7	12321.1	12713.9	-0.168	-0.227	0.522
C6KT67_736	PLAF7	C6KT67	PF3D7_0623100	736	nuclear polyadenylated RNA-binding protein NAB2, putative	K.NDNLLQTIS#QNQQDNNYQGK.I	NLLQTISQNQQDN	y	6415.73	4648.7	4579.23	5536.46	5101.18	3950.92	3437.8	3730.8	3223.39	4205.66	-0.871	-0.227	0.424
Q8IIF6_233	PLAF7	Q8IIF6	PF3D7_1121100	233	conserved Plasmodium protein, unknown function	K.VYS#NENIIDTPNK.N	MFTKVYSNENIID	y	537598	418529	323675	324448	1.40282e+06	1.26315e+06	1.22004e+06	684368	638748	655197	0.735	-0.227	-0.465
Q8IIA3_193;199	PLAF7	Q8IIA3	PF3D7_1126100	193;199	autophagy-related protein 7, putative	K.DM*NLY#IHDNIY#DDTFWEYK.E	CKDMNLYIHDNIY;YIHDNIYDDTFWE	y	10782.8	8662.02	10139.6	10232	2034.67	2765.98	2353.67	2104.51	3092.03	2252.23	-1.952	-0.227	0.691
Q8IKF6_2482;2485;2488	PLAF7	Q8IKF6	PF3D7_1468100	2482;2485;2488	conserved Plasmodium protein, unknown function	K.SSNEEENEGTPADNEDENDDS#NNS#NNS#NQEQK.E	EDENDDSNNSNNS;NDDSNNSNNSNQE;SNNSNNSNQEQKE	y	45019.9	43183.3	33704	35346.5	16384.1	16666.1	16254.6	10054.8	10948.6	8570.61	-0.46	-0.227	-0.748
Q7K734_603;606	PLAF7	Q7K734	PF3D7_0408500	603;606	flap endonuclease 1	K.EDS#PNS#YNNIK.N	SPLKEDSPNSYNN;KEDSPNSYNNIKN	y	75956.7	62241.8	73856.5	86335.5	55672.2	61919.2	59492.6	82202.5	97059.5	99327.6	-0.689	-0.226	0.325
Q8IAM1_2471	PLAF7	Q8IAM1	PF3D7_0802100	2471	AP2 domain transcription factor, putative	K.QNIHVDS#HDDNLIVNK.D	QNIHVDSHDDNLI	y	4462.69	3915.63	3286.92	4439.22	1476.19	1504.12	1638.36	2706.91	2226.78	1960.34	-0.156	-0.226	-0.291
C0H4W3_316	PLAF7	C0H4W3	PF3D7_0820000	316	Snf2-related CBP activator, putative	K.S#GDNS#IGEDDNNNDEK.G	EKSGDNSIGEDDN	y	12558.6	12326.5	11631.6	9150.99	10637.6	10332.8	8496.38	7780.36	10905.4	8105.63	0.153	-0.226	-0.077
Q8I395_795	PLAF7	Q8I395	PF3D7_0905400	795	high molecular weight rhoptry protein 3	K.STS#AAS#TSDEISGSEGPSTESTSTGNQGEDK.T	EQSKSTSAASTSD	y	16546.8	14279	13630.9	15062	8722.86	11249.7	8534.76	10474.6	13412.3	13967.7	-0.378	-0.226	-0.199
Q8I5X5_273	PLAF7	Q8I5X5	PF3D7_1207000	273	conserved Plasmodium protein, unknown function	R.QISEDIPS#SVIK.K	ISEDIPSSVIKKL	y	8642.05	7777.48	6051.26	7825.69	1968.76	2539.92	2530.5	6788.52	6953.87	6154.45	0.325	-0.226	0.301
Q8I5L7_564	PLAF7	Q8I5L7	PF3D7_1219000	564	formin 2	K.VSSTSCGM*DS#LNK.D	TSCGMDSLNKDTN	y	5276.97	5739.07	4796.41	3684.5	2044.61	898.817	1264.85	3808.96	3843.34	3213.5	-0.423	-0.226	0.398
C0H4C4_537	PLAF7	C0H4C4	PF3D7_0504800	537	conserved Plasmodium protein, unknown function	K.HEAIS#ENDM*NS#EK.S	SENDMNSEKSYSS	y	130374	131665	115936	126216	63694.5	64473.8	60386.8	72860	82127.9	66247.2	0.779	-0.225	-1.024
C6KSU4_1707;1713	PLAF7	C6KSU4	PF3D7_0609700	1707;1713	conserved Plasmodium protein, unknown function	R.NDS#IVLHGS#NTEEGNK.L	VANRNDSIVLHGS;SIVLHGSNTEEGN	y	700849	639308	644412	512997	1.16825e+06	1.23284e+06	1.07696e+06	577586	528736	550886	0.549	-0.225	-1.045
Q8IC15_2646	PLAF7	Q8IC15	PF3D7_0705500	2646	inositol-phosphate phosphatase, putative	R.NIS#IDQTNK.S	YRERNISIDQTNK	y	6844.44	5292.72	4747.59	6645.09	34331.6	39498.1	31689.6	5572.19	5886.47	6025.48	2.505	-0.225	-2.385
Q8IJW2_1702;1705	PLAF7	Q8IJW2	PF3D7_1008100	1702;1705	zinc finger protein, putative	K.NELHESPGNT#YDS#NDEFLSK.H	HESPGNTYDSNDE;PGNTYDSNDEFLS	y	63764.8	75635.1	61035.1	55499.7	15692.8	18235.8	20880.2	23946.4	25036.2	27505.1	-0.949	-0.225	0.268
Q8II57_190	PLAF7	Q8II57	PF3D7_1130700	190	structural maintenance of chromosomes protein 1, putative	K.DGSY#EQEEIEDNEYINISQS#K.A	YRKDGSYEQEEIE	y	4049.44	5410.92	4604.1	3821.21	2067.98	2822.67	1632.6	1511.6	2271.95	2331.33	1.233	-0.224	0.076
B9ZSJ0_564	PLAF7	B9ZSJ0	PF3D7_0111800	564	eukaryotic translation initiation factor 4E, putative	K.SM*NSLNS#NDIYEDSK.S	SMNSLNSNDIYED	y	65678.2	67154.9	59336.7	65737.8	23907.9	19622.6	23377.3	21916.8	24455.7	30754.1	-0.363	-0.223	0.058
C0H4V5_8;11	PLAF7	C0H4V5	PF3D7_0818000	8;11	U4/U6.U5 small nuclear ribonucleoprotein, putative	K.S#KTS#EALESTENNDK.G	FNVFFKSKTSEAL;FFKSKTSEALEST	y	21356.4	30343.8	27263.3	23883	208880	202407	186070	55459.9	49001.7	41568.9	2.757	-0.223	-2.298
Q8I3A3_922	PLAF7	Q8I3A3	PF3D7_0904600	922	ubiquitin specific protease, putative	K.DDNT#S#DNNNNNINK.E	NKDDNTSDNNNNN	y	23241.9	27206.7	24698.7	23393.5	11020	9788.04	8271.64	13722	20101.6	21002.3	0.049	-0.223	0.196
Q8IIE1_703	PLAF7	Q8IIE1	PF3D7_1122500	703	conserved Plasmodium protein, unknown function	K.S#VTYGNK.M	SNFTNKSVTYGNK	y	13718.6	16807.4	13598.1	13224.6	1931.1	1338.03	1744.87	3185.8	3882.09	3122.75	-0.719	-0.223	0.136
Q8IIE1_1142	PLAF7	Q8IIE1	PF3D7_1122500	1142	conserved Plasmodium protein, unknown function	K.CDM*NEENVS#NVNFEENEYK.N	MNEENVSNVNFEE	y	47206.6	38480.2	36914.5	38364.9	21045	21900.2	17932.7	20101.8	16743.6	17319.5	1.394	-0.223	-1.056
Q8I5G1_122	PLAF7	Q8I5G1	PF3D7_1225600	122	conserved Plasmodium protein, unknown function	K.NDDDQYDNTYQS#DEDR.K	YDNTYQSDEDRKK	y	42382	39484.3	33701.1	35295.6	39952.8	53558.2	31588.7	18122.5	19811.9	19453.2	0.032	-0.223	-1.068
C0H5A6_553	PLAF7	C0H5A6	PF3D7_1308400	553	conserved Plasmodium protein, unknown function	R.SSS#NNYFNDSLYK.L	NIFRSSSNNYFND	y	46316.7	40009.3	42217.6	40272.2	15014.6	12208.7	15426.1	21656	29429.9	21458.6	0.153	-0.223	-0.217
Q8IL00_397	PLAF7	Q8IL00	PF3D7_1447200	397	conserved Plasmodium protein, unknown function	K.HFYEEDEQEDQENS#DDNK.K	QEDQENSDDNKKN	y	416476	347147	360321	366371	323225	328708	258196	265331	282231	281726	-0.942	-0.223	0.155
C6S3C9_1732	PLAF7	C6S3C9	PF3D7_1018200	1732	serine/threonine protein phosphatase 8, putative	K.EDLNNSSSVPTT#NINELNK.N	SSSVPTTNINELN	y	68568.9	62395.1	51128.4	53800.7	36480.3	37860.1	34661.3	38204.6	43700.5	41345.7	1.208	-0.222	-1.178
Q8IHV2_70;71	PLAF7	Q8IHV2	PF3D7_1141300	70;71	conserved Plasmodium protein, unknown function	K.VYS#S#NDEYYYDEK.N	KSEKVYSSNDEYY;SEKVYSSNDEYYY	y	43271	44875.7	34602.1	40032.7	28899.1	22614.8	27709.3	34662.7	34188.3	36258.2	-0.088	-0.222	0.211
Q8I5U3_290;297	PLAF7	Q8I5U3	PF3D7_1210600	290;297	conserved Plasmodium protein, unknown function	K.ISS#M*NNICLS#NNIEK.K	NEHKISSMNNICL;MNNICLSNNIEKK	y	13399.1	11964.9	11483.4	10260.2	11348.6	9502.73	11272.9	7082.04	8382.82	6997.88	-0.187	-0.222	-0.323
C0H5H4_1140	PLAF7	C0H5H4	PF3D7_1345400	1140	conserved Plasmodium protein, unknown function	K.EDDLDS#ENLEEAK.E	KEDDLDSENLEEA	y	153342	136601	119563	137406	58807	54122	51663.1	81901.9	92523.2	85413.7	-0.293	-0.221	0.145
O96168_1240	PLAF7	O96168	PF3D7_0208100	1240	conserved Plasmodium protein, unknown function	K.DNIHYNDYS#EGDGK.Q	IHYNDYSEGDGKQ	y	817999	792327	613449	876968	451963	387458	410801	495973	589632	488686	-0.747	-0.22	0.218
Q9Y011_66	PLAF7	Q9Y011	PF3D7_0314600	66	conserved Plasmodium protein, unknown function	K.NEDS#DNNYNNFYDENGEK.K	MTKNEDSDNNYNN	n	47293.5	39861.5	34376.9	40443	22198.3	23607.5	24433.4	28361.5	25692.5	27094.1	-0.896	-0.22	0.208
Q8I1Q1_1710	PLAF7	Q8I1Q1	PF3D7_0418600	1710	regulator of chromosome condensation, putative	K.SAS#NSVQIIEVDK.N	AVRKSASNSVQII	y	12133.9	11461.3	9571.99	9360.72	26701.2	28551.8	22283.2	15661	17813.7	16820.6	-1.065	-0.22	0.651
Q8IB09_1616	PLAF7	Q8IB09	PF3D7_0817300	1616	conserved Plasmodium protein, unknown function	K.NNM*QLDYS#NNNNNNNNK.M	NMQLDYSNNNNNN	y	15574.3	13223.3	10786.6	11498.7	5912.9	5268.37	6256.84	5227.06	3488.01	4771.6	-0.214	-0.22	-0.078
Q8ID22_798	PLAF7	Q8ID22	PF3D7_1368800	798	DNA repair endonuclease, putative	K.NTDSITNPNNNHNNNNS#GDNNFECDK.H	NHNNNNSGDNNFE	y	43694.3	47056	47662.9	39465.5	16463.4	18975.5	16197	22386.2	21585.5	21416.2	-1.26	-0.22	0.499
Q8I207_327	PLAF7	Q8I207	PF3D7_0401800	327	Plasmodium exported protein (PHISTb), unknown function	K.EGNES#DNIYCM*LCSSNTR.G	NKEGNESDNIYCM	y	105728	107581	89112.1	95534.5	101766	95300	106001	72464.8	86101.6	93101	0.35	-0.219	-0.473
C6KT67_260	PLAF7	C6KT67	PF3D7_0623100	260	nuclear polyadenylated RNA-binding protein NAB2, putative	K.RIS#DS#ADEYNNSEK.K	ITYKRISDSADEY	y	112195	114518	103409	104973	31119.9	37102.8	33927.8	34382.9	41630.2	55936.6	-2.196	-0.219	0.956
Q8ILV0_1878	PLAF7	Q8ILV0	PF3D7_1414500	1878	atypical protein kinase, ABC-1 family, putative	K.ENNNVNS#DNINFNPNDNK.K	ENNNVNSDNINFN	y	81690.7	79536.2	68571.2	70298.7	34658.3	46678.8	36321.8	54187.1	54135.2	56119.1	-0.761	-0.219	0.187
Q8IKR4_2298;2305	PLAF7	Q8IKR4	PF3D7_1456500	2298;2305	conserved Plasmodium protein, unknown function	K.YNS#ELNM*NDT#DNK.S	VIPKYNSELNMND;ELNMNDTDNKSMD	y	53222.4	51412.8	52017.8	44494.3	6294.67	8678.64	7812.01	8744.98	10329.3	10342.1	-0.456	-0.219	0.245
Q8IBJ1_589	PLAF7	Q8IBJ1	PF3D7_0726500	589	ubiquitin carboxyl-terminal hydrolase, putative	K.EQNNTTNSLIDS#DTNNNEK.N	TNSLIDSDTNNNE	y	304556	291203	257520	269631	237967	216794	184449	243469	290849	264292	-0.38	-0.218	0.22
Q8I5I8_103	PLAF7	Q8I5I8	PF3D7_1222700	103	glideosome-associated protein 45	R.SNS#DIYSESQK.F	DLERSNSDIYSES	y	851583	870103	593217	548588	332308	280181	484788	2.54661e+06	2.4135e+06	2.55902e+06	-2.172	-0.218	2.086
Q8I544_714	PLAF7	Q8I544	PF3D7_1237900	714	conserved Plasmodium protein, unknown function	K.QDDS#FAGDK.D	EIKQDDSFAGDKD	y	562178	524321	397155	535737	1.01855e+06	1.10629e+06	1.31777e+06	417873	440723	465514	0.072	-0.218	-0.514
Q9TY99_603;609	PLAF7	Q9TY99	PF3D7_0202000	603;609	knob-associated histidine-rich protein	K.GASTTAGSTT#GATT#GANAVQSK.D	ASTTAGSTTGATT;STTGATTGANAVQ	y	10473.8	9649.07	8686.91	7443.68	5188.48	3706.08	3765.32	5709.65	5189.16	6828.77	-1.473	-0.217	0.778
C6KTB7_2290	PLAF7	C6KTB7	PF3D7_0628100	2290	HECT-domain (ubiquitin-transferase), putative	K.NLVRES#HQNINEIDPDDNNK.S	KNLVRESHQNINE	y	6884.42	8309.61	6797.17	7980.37	3431.68	4787.94	5208.95	11594.6	12944.3	10523.2	0.39	-0.217	0.128
Q8I398_1092;1109;1116	PLAF7	Q8I398	PF3D7_0905100	1092;1109;1116	nucleoporin NUP100/NSP100, putative	K.SEVNEDSY#ENDDNDENVNDNDNDES#VGDNDES#VDDNDK.S	EVNEDSYENDDND;DNDNDESVGDNDE;VGDNDESVDDNDK	y	4098.05	3667.66	3113.37	3065.7	1961.48	2221.17	2463.74	1187.67	1603.74	1124.83	-0.621	-0.217	-0.085
Q8IJZ3_425;430;433	PLAF7	Q8IJZ3	PF3D7_1004400	425;430;433	RNA-binding protein, putative	R.NYS#PPNFS#NES#IERR.N	KVSRNYSPPNFSN;YSPPNFSNESIER;PNFSNESIERRNS	y	15034.3	15596.2	11995.5	11258.9	5405.83	4004.66	4288.02	5179.3	3816.11	5755.39	0.264	-0.217	0.501
Q8IEJ4_1789	PLAF7	Q8IEJ4	PF3D7_1312800	1789	conserved Plasmodium protein, unknown function	K.M*IDDNIDEGS#IK.N	DNIDEGSIKNTSR	y	48598.8	39890.5	32977.5	39283.9	105600	101170	78065.6	33975	41968.6	43008.9	0.924	-0.217	-1.01
Q8IJZ3_786;787;788	PLAF7	Q8IJZ3	PF3D7_1004400	786;787;788	RNA-binding protein, putative	K.KNEEEGYDDDTY#T#S#ERDK.S	GYDDDTYTSERDK;YDDDTYTSERDKS;DDDTYTSERDKSM	y	91322.1	92862.9	78053.2	61819.8	14025.8	12013.6	12380.4	9806	9942.27	13819.3	-0.837	-0.216	0.199
Q8I3A0_287	PLAF7	Q8I3A0	PF3D7_0904900	287	copper-transporting ATPase	K.VEES#EGVDENR.K	VEKVEESEGVDEN	y	10440.5	8721.95	6857.31	8104.99	2685.29	3037.03	3461.71	10225.1	11120.2	9003.47	-0.838	-0.215	0.588
Q8IJP6_73	PLAF7	Q8IJP6	PF3D7_1014900	73	conserved Plasmodium protein, unknown function	K.NYCFSDSPS#NGIDEK.V	CFSDSPSNGIDEK	y	23294.2	19411.8	15491	14861.4	5505.43	3887.47	3908.09	5627.88	5119.42	6823.6	-0.505	-0.215	-0.303
Q8I653_166	PLAF7	Q8I653	PF3D7_0220700	166	Plasmodium exported protein (hyp9), unknown function	R.DINIYALNNS#M*NR.K	IYALNNSMNRKEW	y	5969.01	5114	5005.31	5449.29	3376.18	3669.7	3081.27	2440.17	3015.08	3240.67	-0.498	-0.214	-0.015
Q8IJA3_444	PLAF7	Q8IJA3	PF3D7_1030200	444	claudin-like apicomplexan microneme protein, putative	K.FGDM*NNSPFDS#QK.P	NNSPFDSQKPYKF	y	4709.07	5414.63	2937.36	3384.16	2031.67	2649.48	2050.94	3385.43	3689.74	5249.46	-2.539	-0.214	1.209
Q8IIE9_305	PLAF7	Q8IIE9	PF3D7_1121700	305	protein GCN20	K.LDPNEEILS#NETEEK.N	PNEEILSNETEEK	y	13898.1	13249.2	15830.3	14067.2	10530.1	12354.1	10162.1	11150.8	16241.3	15088.8	-1.253	-0.214	0.362
Q8IHR5_749	PLAF7	Q8IHR5	PF3D7_1145200	749	serine/threonine protein kinase, putative	K.DHIIVNS#NNCTR.K	DHIIVNSNNCTRK	y	45912.7	44555.6	36625.3	29276.1	15003	11930.4	13862.5	19794.4	20862.1	20485.2	-0.071	-0.214	0.345
Q8IL42_2296	PLAF7	Q8IL42	PF3D7_1442900	2296	protein transport protein SEC7, putative	K.ENADVFNS#INYNK.H	NADVFNSINYNKH	y	2701	2111.75	2667.39	2206.9	3251.65	4210.62	3646.04	1387.06	1288.02	1035.97	0.122	-0.214	-2.05
Q8IBJ1_373	PLAF7	Q8IBJ1	PF3D7_0726500	373	ubiquitin carboxyl-terminal hydrolase, putative	R.GYES#DNCM*GLENNQDAQYLK.K	NVRGYESDNCMGL	y	72790	74280.2	70039.6	60528.9	56943.1	54074.2	48532	52334.3	57627.5	58086.5	-0.364	-0.213	-0.027
Q8IJB9_709	PLAF7	Q8IJB9	PF3D7_1028500	709	partial CSTF domain-containing protein, putative	K.NNPS#EDNYNTNK.I	DRKNNPSEDNYNT	y	51678.6	51632.9	35009.6	44692.2	51441.3	49060.8	43956.6	26580.9	26334.7	24939.8	-0.108	-0.213	-0.415
Q8I5H4_408	PLAF7	Q8I5H4	PF3D7_1224300	408	polyadenylate-binding protein, putative	K.DETAAS#DCADTPNILYVGPHQSR.A	KDETAASDCADTP	y	87597.6	80372.7	70648.1	69779.6	56851.5	55536.8	51739.3	43909.1	49038.8	51091.9	-0.863	-0.213	-0.202
Q8I5Y9_111	PLAF7	Q8I5Y9	PF3D7_1205600	111	tetratricopeptide repeat protein, putative	K.QVEVS#DNEEAADK.E	KKQVEVSDNEEAA	y	34671.6	24892.4	41621.4	38268.6	121786	163225	90968.3	59926.1	61260.5	71470.7	-0.859	-0.212	-0.283
Q8IDI3_106	PLAF7	Q8IDI3	PF3D7_1351700	106	inner membrane complex protein 1f, putative	K.SNSLNQT#NEEIIR.D	SNSLNQTNEEIIR	y	46628.3	44596	38000.6	31470.7	33312.6	30892.8	38744.1	77229.2	88668.5	82657.8	-0.134	-0.212	0.346
Q8IAL6_608;616	PLAF7	Q8IAL6	PF3D7_0801800	608;616	mannose-6-phosphate isomerase, putative	K.TIS#DDGVVDSY#DVSK.K	KDEKTISDDGVVD;DGVVDSYDVSKKK	y	21116.7	21946.7	25955.2	24492	16938.1	12510.1	17996.3	16330.2	21505.1	22750.8	-0.281	-0.211	-0.748
Q8IE99_215	PLAF7	Q8IE99	PF3D7_1321700	215	splicing factor 1	K.EDDDNNIHCNNS#S#QENEQK.R	IHCNNSSQENEQK	y	56374.8	59512.9	46784.4	45857	23425.2	20111.4	23105.1	35506.8	33968.1	33252.1	-1.5	-0.211	0.916
Q8I3Z1_8563	PLAF7	Q8I3Z1	PF3D7_0511500	8563	RNA pseudouridylate synthase, putative	K.M*GS#NNINDSTNYYNM*R.E	YGSKMGSNNINDS	y	47349.2	35277.6	34189	42221.9	22604.4	18525.9	17863.7	20797.6	15410.5	15093.4	-1.203	-0.21	0.113
C6KTA7_1710	PLAF7	C6KTA7	PF3D7_0627100	1710	ankyrin-repeat protein, putative	K.IM*SYSIENDS#IH.-	YSIENDSIHxxxx	y	2814.63	3508.04	3494.45	3099.29	1640.63	1854.41	1926.81	2462.5	3430.38	3541	-1.573	-0.21	1.303
Q8IC31_874	PLAF7	Q8IC31	PF3D7_0703900	874	conserved Plasmodium membrane protein, unknown function	K.VHNS#DDLSDICINNNK.M	RCKVHNSDDLSDI	y	13443.6	12509.1	10713.1	12522.6	6033.65	6873.55	5647.62	5880.91	6477.18	7162.11	-0.847	-0.21	0.157
Q8I488_105	PLAF7	Q8I488	PF3D7_0501200	105	parasite-infected erythrocyte surface protein	K.NHEESNANM*NNHNS#FNDK.S	NMNNHNSFNDKSV	y	130808	126334	120912	100625	45602.1	37787.4	49097.2	132899	113973	131296	-0.367	-0.209	0.805
Q8I3J0_55;58;63	PLAF7	Q8I3J0	PF3D7_0527500	55;58;63	Hsc70-interacting protein	K.SAS#DES#TEEKS#DEEEVEEDENDK.D	FFEKSASDESTEE;KSASDESTEEKSD;ESTEEKSDEEEVE	y	23826.1	21886.6	21978.7	23783	8769.82	10842.2	7746.57	6514.36	9399.46	7316.52	-0.205	-0.209	-0.465
C0H4P4_3609	PLAF7	C0H4P4	PF3D7_0726400	3609	conserved Plasmodium membrane protein, unknown function	K.INYNS#DGDHDVVQHK.Y	KKINYNSDGDHDV	y	14187	17765.1	13344	15175.3	6799.44	6951.19	7804.22	10939.9	11083.9	10468.2	-0.616	-0.209	0.205
C0H4R1_1633	PLAF7	C0H4R1	PF3D7_0802600	1633	adenylyl cyclase beta	K.NSSSS#NNNNNNNDISAFSLK.Q	KKNSSSSNNNNNN	y	15243.4	10685.5	11229	11807.5	6367.45	4576.19	4021.28	6094	5431.46	7921.34	-1.743	-0.209	0.225
Q8IL08_1686	PLAF7	Q8IL08	PF3D7_1446500	1686	conserved Plasmodium protein, unknown function	K.GFNVNSSNVS#NDK.N	VNSSNVSNDKNNL	y	64253.5	59294.5	46684.4	51545.1	7939.24	6785.62	9809.48	11299	13564.2	13854	-2.576	-0.208	0.963
Q8I2T2_616	PLAF7	Q8I2T2	PF3D7_0922100	616	ubiquitin-like protein, putative	R.DDVS#EICDNEK.D	YQRDDVSEICDNE	y	2.4096e+06	2.48483e+06	2.01921e+06	1.96669e+06	1.12959e+06	905766	1.25159e+06	1.28799e+06	1.14591e+06	1.23834e+06	-0.682	-0.207	-0.196
Q8I5T4_93	PLAF7	Q8I5T4	PF3D7_1211700	93	DNA replication licensing factor MCM5, putative	K.QQTVFENNEIS#ATPR.S	FENNEISATPRSE	y	6268.29	6641.44	8670.63	8354.1	2780	3623.18	2555.71	3044.14	2857.55	2982.64	0.088	-0.207	0.317
C0H5G9_496	PLAF7	C0H5G9	PF3D7_1344100	496	TLD domain-containing protein, putative	K.QSAS#IIELQNSSK.G	AYKQSASIIELQN	y	1925.89	2236.85	2376.27	1725.28	7181.56	7118.5	3969.28	3108.23	3232.6	3253.3	0.288	-0.207	-0.43
Q8IDG9_123	PLAF7	Q8IDG9	PF3D7_1353100	123	Plasmodium exported protein, unknown function	R.SS#S#NSHVESNTFQNK.E	KHRRSSSNSHVES	y	104065	109292	110971	115623	34954	29416.3	29698.5	65522	86991.1	59549.5	-0.624	-0.207	-0.321
Q8IKS1_299	PLAF7	Q8IKS1	PF3D7_1455700	299	conserved Plasmodium protein, unknown function	K.TNSSNQIFHSY#NNM*TCSGESNNEK.S	NQIFHSYNNMTCS	y	5372.85	5939.04	4766.68	4158.4	2114.59	1707.05	2258.95	2554.11	2382.28	2056.58	0.109	-0.207	-0.406
Q8IEM5_349	PLAF7	Q8IEM5	PF3D7_1308900	349	mRNA-decapping enzyme 2, putative	K.SDDDYYYDEEVDSLS#NK.D	EEVDSLSNKDTYA	y	42181.7	49918.8	35852.2	37739.1	29611.1	24274.6	27920.6	24306.9	24286.8	26402.2	-1.034	-0.206	0.16
Q8IDI3_185	PLAF7	Q8IDI3	PF3D7_1351700	185	inner membrane complex protein 1f, putative	K.SNLNEVLNVS#GDNSK.H	NEVLNVSGDNSKH	y	14501.3	12948.4	9737.51	11261.4	9026.59	9265.05	8472.03	24841	24925.8	20452.7	-0.345	-0.206	0.466
Q8IL71_129	PLAF7	Q8IL71	PF3D7_1439800	129	vesicle-associated membrane protein, putative	K.LNHS#YIPSNNVPLSEM*NNK.N	NSKLNHSYIPSNN	y	5014.35	5555.28	4469.9	5812.83	3207.22	3511.17	2213.62	1683.15	2834.26	2084.51	-0.776	-0.206	-0.37
Q8I2U6_425;429	PLAF7	Q8I2U6	PF3D7_0920700	425;429	CRAL/TRIO domain-containing protein, putative	K.SNY#NS#SSDSNNK.N	DADKSKSNYNSSS;SKSNYNSSSDSNN	y	7476.73	8481.8	5611.78	6239.01	14443	11369.2	15393.4	9308.48	12920.9	11356.7	-0.571	-0.205	0.024
Q8ID45_415	PLAF7	Q8ID45	PF3D7_1366300.n	415		K.NVSENIQEES#ITK.E	ENIQEESITKEHI	y	26196.7	24911.1	21431.6	23431.4	6616.03	7947.04	7941.71	6191.69	6986.51	4787.7	-1.697	-0.205	0.138
Q8IM09_3977	PLAF7	Q8IM09	PF3D7_1408700	3977	conserved protein, unknown function	K.NNNNYNSSSS#SSNFYSFDK.N	NYNSSSSSSNFYS	y	12939.2	16823	15507.6	10873	6732.3	7379.66	7605.45	14476.4	15790.9	13290.3	-0.883	-0.205	0.968
Q8I1Q9_691;699	PLAF7	Q8I1Q9	PF3D7_0417800	691;699	cdc2-related protein kinase 1	K.LNS#QNNIQFHS#.-	NHFKLNSQNNIQF;NNIQFHSxxxxxx	y	4151.41	3623.39	3208.48	3712.77	2713.1	2435.2	2139.69	2555.59	2733.83	2326.63	-1.062	-0.204	0.242
Q8I3H0_1361;1366	PLAF7	Q8I3H0	PF3D7_0529800	1361;1366	conserved Plasmodium protein, unknown function	K.INT#DDDLS#NSK.K	VENKINTDDDLSN;NTDDDLSNSKKSK	y	297103	299516	236658	266088	64084.1	97799.6	86977.1	164425	180618	186915	0.482	-0.204	-0.495
O77306_969	PLAF7	O77306	PF3D7_0302100	969	serine/threonine protein kinase	K.PYNS#NNVISYTNNK.G	YEKPYNSNNVISY	y	112037	109772	83000.1	88967.8	42370.1	51571.2	47162.6	66710.2	67147.4	69619.2	-0.769	-0.203	0.253
C0H4G4_290	PLAF7	C0H4G4	PF3D7_0527600	290	conserved Plasmodium protein, unknown function	K.RENIS#VDS#QNNDINK.S	ENISVDSQNNDIN	y	25758.5	18917.5	18579.5	30861.7	24408.9	36617.3	23270.4	17474.2	22005.8	29241.7	-0.659	-0.203	0.056
C0H537_220	PLAF7	C0H537	PF3D7_0914300	220	met-10+ like protein, putative	K.SLSHVFNDNS#PEQYR.Q	HVFNDNSPEQYRQ	y	14459.1	14186.4	17645.4	18295	24945.1	22041	18364.2	18375.8	20223.7	16904.9	-0.85	-0.203	-0.401
Q8IIB7_37	PLAF7	Q8IIB7	PF3D7_1124600	37	ethanolamine kinase	K.NFDNLSNSNS#QITEM*TNEQGVIPLR.E	NLSNSNSQITEMT	y	20301.6	19118.9	23324.8	26025	36075.7	38280.9	21711.8	28855.4	24404.7	25236.9	-2.066	-0.203	0.743
Q8IHQ8_242	PLAF7	Q8IHQ8	PF3D7_1146000	242	ribosome assembly protein 4, putative	R.KINS#NEEIDQSDNANK.K	NKRKINSNEEIDQ	y	50784.1	53970.3	53465	57535.6	270007	369216	187480	59516.5	41881.6	49373.2	0.397	-0.203	-1.711
C0H5H6_305	PLAF7	C0H5H6	PF3D7_1346400	305	conserved Plasmodium protein, unknown function	K.DSVYNNLDS#NDNNINSNDNNINNNDNNLNNNHNK.L	VYNNLDSNDNNIN	y	26861.4	24591.3	24033.7	20826.9	23835.8	21780.3	18761.6	12758.5	14127.2	13578.2	0.109	-0.203	-0.832
Q8IL42_183;186	PLAF7	Q8IL42	PF3D7_1442900	183;186	protein transport protein SEC7, putative	K.S#NIS#DNLCK.R	HDHDVKSNISDNL;DVKSNISDNLCKR	y	131429	147586	148276	136497	131233	118593	105631	208166	164365	193708	-0.735	-0.203	0.204
Q8IKF6_2123;2129;2130	PLAF7	Q8IKF6	PF3D7_1468100	2123;2129;2130	conserved Plasmodium protein, unknown function	K.EAKDS#DENNNS#S#SNNNGEENIENTNECK.Q	DKEAKDSDENNNS;SDENNNSSSNNNG;DENNNSSSNNNGE	y	23500.1	20774.3	18830.7	16414.4	9934.22	8961.21	8228.12	10981.9	10112.8	12102.2	-0.327	-0.203	0.281
Q8I517_387	PLAF7	Q8I517	PF3D7_1241200	387	conserved Plasmodium protein, unknown function	K.SEIS#GNEIICQENITNNHK.I	LGKSEISGNEIIC	y	11308.9	10303.5	8505.68	10162.3	3927.14	2878.73	4021.39	5887.14	5116.67	6052.98	-1.073	-0.202	0.749
P61074_191	PLAF7	P61074	PF3D7_1361900	191	proliferating cell nuclear antigen 1	R.DSTS#EDDIGVTIK.S	KPRDSTSEDDIGV	y	26448.7	25743.6	27968.2	25527.7	43271.7	48501.2	33538.7	24038.2	24828.6	24102.1	-0.972	-0.202	0.291
Q8IL84_1512	PLAF7	Q8IL84	PF3D7_1438400	1512	metacaspase-like protein	K.S#NVDNVEK.K	SMSYVKSNVDNVE	y	255104	256482	250862	224674	124691	118463	146524	209799	194760	224804	-0.175	-0.202	0.619
Q8I1Q4_496	PLAF7	Q8I1Q4	PF3D7_0418300	496	conserved Plasmodium protein, unknown function	R.KGGDNNNDDS#NNITIGNNDVM*R.N	DNNNDDSNNITIG	n	6457.55	6531.4	5456.07	5846.95	2996.6	1743.93	2702.41	1366.7	2680.01	1993.78	-1.388	-0.201	-0.301
Q8I4T2_391	PLAF7	Q8I4T2	PF3D7_1250200	391	CSC1-like protein, putative	K.NVNS#DINTSIEK.R	NDKNVNSDINTSI	y	6447.74	6431.27	4589.53	4967.95	2162.52	1574.48	3105.55	6625.27	5614.1	6519.63	-1.736	-0.201	1.46
Q8IM43_34	PLAF7	Q8IM43	PF3D7_1405100	34	GTPase-activating protein, putative	R.S#CDYEYDEEENDK.I	NFDKRRSCDYEYD	y	7061.58	7090.39	6394.09	6558.32	6731.51	6631.72	5553.81	3867.24	4104.9	4238.3	-0.277	-0.201	-0.573
O77357_406	PLAF7	O77357	PF3D7_0310900	406	conserved Plasmodium protein, unknown function	K.LDEDQSES#NNK.S	DEDQSESNNKSMM	y	116912	112466	105716	92228.5	13540.2	16629.5	18469.5	21134.4	18877.2	23267.2	-1.074	-0.2	-0.487
Q8IBF2_2100	PLAF7	Q8IBF2	PF3D7_0730900	2100	EMP1-trafficking protein	K.GVNVQSSNT#NK.H	NVQSSNTNKHMPR	y	250024	206422	206813	192331	112107	90733.5	146491	248641	335974	243426	-0.608	-0.2	0.317
Q8IJZ3_650;659	PLAF7	Q8IJZ3	PF3D7_1004400	650;659	RNA-binding protein, putative	K.SS#EEVGEHTNS#IINEDINK.D	KRILKSSEEVGEH;VGEHTNSIINEDI	y	91741.9	84018.6	67878.8	67125.3	30861.4	20977.5	19732.9	28980.1	25039.2	21742.3	0.128	-0.2	0.476
Q8IIL3_1077	PLAF7	Q8IIL3	PF3D7_1114900	1077	conserved Plasmodium protein, unknown function	K.DNNNNNIM*LTQS#NDANIIK.N	NIMLTQSNDANII	y	27228.8	25420.3	22940.1	24826.5	17503.1	17181.4	17045.2	21990.1	22740.8	19769.8	-0.227	-0.2	-0.34
Q8IE77_95;100;101	PLAF7	Q8IE77	PF3D7_1324000	95;100;101	conserved Plasmodium protein, unknown function	R.NENMNSYDEDNNNY#YYNDS#Y#NYDIFK.Y	DEDNNNYYYNDSY;NYYYNDSYNYDIF;YYYNDSYNYDIFK	y	17688.5	17197.6	17646.8	15974	8308.86	9351.45	8204.96	14373.5	16107	13007.8	-1.637	-0.2	1.238
Q8IDQ2_60;67	PLAF7	Q8IDQ2	PF3D7_1343700	60;67	kelch protein K13	K.TENNS#FLLNNS#SYGNVK.D	EKTENNSFLLNNS;FLLNNSSYGNVKD	y	12272.7	12230.7	10528.8	10352.1	18252.9	18021	14140.6	7361.78	8245.12	7653.04	0.116	-0.2	-0.58
Q8IM32_400;404	PLAF7	Q8IM32	PF3D7_1406200	400;404	conserved Plasmodium protein, unknown function	K.DSNDEDDSY#DHSS#INENK.N	NDEDDSYDHSSIN;DSYDHSSINENKN	y	10779.2	7386.71	6369.01	7248.88	11879.6	13205.1	9977.48	3197.18	5645.63	3120.79	0.588	-0.2	-1.191
Q8I669_168	PLAF7	Q8I669	PF3D7_0202200	168	EMP1-trafficking protein	K.AVSSSNDDNNT#NDEGK.D	SNDDNNTNDEGKD	y	34940.3	27666.4	26976.2	31612.2	19447.2	15397.9	16777.4	27693.8	32185.4	26532.4	0.257	-0.199	-0.101
C0H4W3_1185	PLAF7	C0H4W3	PF3D7_0820000	1185	Snf2-related CBP activator, putative	K.LCADTFNNINS#IGNEEK.R	TFNNINSIGNEEK	y	52148.4	63089.3	54763.7	43281.7	105944	102467	96329.2	22545.2	16193.5	24416.8	1.312	-0.199	-2.21
Q8IB40_154	PLAF7	Q8IB40	PF3D7_0820500	154	protein transport protein YIF1, putative	K.DISNSS#YNNR.S	KDISNSSYNNRSN	y	31388.5	27726	22469.4	27504.7	7853.46	7362.5	8068.26	16924.1	15662.5	18176.6	-1.414	-0.199	0.922
C6KTB7_7182;7185	PLAF7	C6KTB7	PF3D7_0628100	7182;7185	HECT-domain (ubiquitin-transferase), putative	K.INSGNWQNMYHSNINNNNNS#NNS#NNTNNNNNNNNSNR.N	INNNNNSNNSNNT;NNNSNNSNNTNNN	y	1716.74	1866.95	1805.66	1725.44	1899.82	1093.67	1072.9	1956.65	2593.02	1481.2	0.751	-0.198	-0.688
Q8II32_853	PLAF7	Q8II32	PF3D7_1133200	853	conserved Plasmodium protein, unknown function	K.IQTQNIQT#DNVK.T	QTQNIQTDNVKTQ	y	15842.3	18205.1	17375.8	17428.5	2707.1	2659.37	2444.82	2210.03	2040.32	2742.56	0.141	-0.198	-0.578
Q8ILH6_145	PLAF7	Q8ILH6	PF3D7_1428800	145	transcription initiation TFIID-like, putative	K.S#HENLINISK.N	ILTNNKSHENLIN	y	11738.1	8102.89	14254.6	8237.34	188942	209540	144593	119006	142544	97620.7	1.624	-0.198	-0.005
Q8I259_1006;1008	PLAF7	Q8I259	PF3D7_0108300	1006;1008	conserved Plasmodium protein, unknown function	K.S#FS#NDNVNNM*CNVDK.M	DIISVKSFSNDNV;ISVKSFSNDNVNN	y	20400.6	17257.2	16261.1	14607.6	35126.5	30503.6	31344.1	11727.5	12130	14226.9	-0.304	-0.197	-1.486
O77306_649	PLAF7	O77306	PF3D7_0302100	649	serine/threonine protein kinase	K.NIDSNNT#M*NDLGNNQNSHK.V	NIDSNNTMNDLGN	y	17621.5	13798.5	13045.1	11419.3	17237.1	11583	16015.1	8362.74	11406.7	10355.6	0.397	-0.197	-0.849
Q8I5X5_67;71	PLAF7	Q8I5X5	PF3D7_1207000	67;71	conserved Plasmodium protein, unknown function	K.ENS#EIES#DIEANK.I	KIYKENSEIESDI;ENSEIESDIEANK	y	2.44056e+06	2.20808e+06	1.90116e+06	2.107e+06	502794	430135	682993	922351	1.13961e+06	1.21586e+06	0.022	-0.197	-0.178
Q8IE45_907	PLAF7	Q8IE45	PF3D7_1328500	907	alpha/beta-hydrolase, putative	K.ADYTQANLYNS#EDYSNQTCNK.F	QANLYNSEDYSNQ	y	4283.93	4360.98	4492.98	4032.52	27563.5	19273	22715.7	9926.25	8335.74	7509.57	1.382	-0.197	-1.6
O77360_2051	PLAF7	O77360	PF3D7_0310500	2051	ATP-dependent RNA helicase DHX57, putative	K.NVNS#QDNQGNQK.D	NDKNVNSQDNQGN	y	373.097	642.462	585.297	297.21	445.458	571.716	1265.48	341.559	243.176	512.745	0.708	-0.196	-1.03
Q8IHW3_117;125	PLAF7	Q8IHW3	PF3D7_1140200	117;125	conserved Plasmodium protein, unknown function	K.IIES#EEETNINS#DDEEEEEEYQR.K	KRKIIESEEETNI;EETNINSDDEEEE	y	93445.5	74525.1	98281.6	125270	87067.3	90674.2	67137.9	59021.3	67857	71504.6	-0.907	-0.196	0.107
Q8ILC8_1288	PLAF7	Q8ILC8	PF3D7_1433500	1288	DNA topoisomerase 2	K.ADDLNS#NELDNTLS#VSK.T	KADDLNSNELDNT	y	316272	315697	232775	272635	602697	825719	634077	553694	453296	568064	0.087	-0.196	0.628
Q8IAN5_285	PLAF7	Q8IAN5	PF3D7_0803500	285	AAA family ATPase, putative	R.TTGSFNSIDS#K.N	SFNSIDSKNEGSK	y	4700.4	4490.33	4533.41	2485.56	4659.91	3628.25	7171.27	6976.45	5006.4	5987.2	0.546	-0.195	-0.231
Q8IJ89_618	PLAF7	Q8IJ89	PF3D7_1031600	618	conserved Plasmodium protein, unknown function	K.EHIM*INNSEEES#IGNNK.K	NNSEEESIGNNKK	y	14106.7	13406.7	15239.1	15544.7	9827.24	10169	7481.56	7246.74	9593.55	11018.8	-1.259	-0.195	0.027
O96124_2422;2426;2427	PLAF7	O96124	PF3D7_0201900	2422;2426;2427	erythrocyte membrane protein 3	K.DDELS#DNES#S#DNEK.S	VKDDELSDNESSD;ELSDNESSDNEKS;LSDNESSDNEKSK	y	170369	162091	150485	164170	81875.1	101409	86184.7	138559	168615	144233	-0.361	-0.194	0.512
Q8I3Q2_51	PLAF7	Q8I3Q2	PF3D7_0521000	51	conserved Plasmodium protein, unknown function	K.HENEEEYDS#DNK.Y	NEEEYDSDNKYHL	y	58699	58795.4	53560.1	52866.8	40824.6	56185.1	35175.5	37232.7	34995.5	41343.5	-1.15	-0.194	0.592
Q8IDG9_122;123	PLAF7	Q8IDG9	PF3D7_1353100	122;123	Plasmodium exported protein, unknown function	R.SS#S#NSHVESNTFQNK.E	VKHRRSSSNSHVE;KHRRSSSNSHVES	y	73329.2	75693.3	81779.8	77837.9	11879.4	11851.5	15776.2	31950.6	36462.1	30859.8	-1.358	-0.194	-0.165
Q8I402_68	PLAF7	Q8I402	PF3D7_0510200	68	peptidyl-prolyl cis-trans isomerase	K.NYNDNDYIS#GNEK.D	NDNDYISGNEKDV	y	44342.1	39536.3	43123.9	41009.6	95782.5	103394	85742.2	71504.3	70292.9	61808.2	-0.825	-0.193	0.349
Q8IDG9_123;131	PLAF7	Q8IDG9	PF3D7_1353100	123;131	Plasmodium exported protein, unknown function	R.SSS#NSHVESNT#FQNK.E	KHRRSSSNSHVES;SHVESNTFQNKEE	y	141058	145690	147731	159745	26337.3	33712.9	29319.6	75529.7	73423	66714.6	-1.124	-0.193	-0.223
Q8II47_333	PLAF7	Q8II47	PF3D7_1131800	333	oxysterol-binding protein, putative	K.S#NEYIFYK.D	ANIKYKSNEYIFY	y	10246.4	9807.01	7239.1	6176.46	19502.7	17752.1	18261.7	11409.1	11114	16105.9	0.503	-0.192	-0.496
C0H5A6_4522	PLAF7	C0H5A6	PF3D7_1308400	4522	conserved Plasmodium protein, unknown function	K.DYGNYS#DDK.E	KDYGNYSDDKEGC	y	782861	920854	896705	767354	65865.6	65249.1	160000	318424	345647	357984	-1.378	-0.192	0.828
Q8I1X5_888	PLAF7	Q8I1X5	PF3D7_0405400	888	pre-mRNA-processing-splicing factor 8, putative	K.S#DDDDNYKGDDNNDNNNK.Y	GDDKNKSDDDDNY	y	43835.2	42322.3	37893.2	38604	27579.2	28894.3	26322.5	25060.3	32604.3	28801	-0.53	-0.191	0.293
Q8IJZ4_905	PLAF7	Q8IJZ4	PF3D7_1004300	905	E3 ubiquitin-protein ligase, putative	K.NVNS#DHM*ESNINDSGVSLGGPK.E	KTKNVNSDHMESN	y	13897.3	12887.3	11989.8	12812.8	6805.34	5183.14	6462.41	9430.63	10023.3	10906.8	-1.048	-0.191	0.64
Q8I581_1858	PLAF7	Q8I581	PF3D7_1234100	1858	bromodomain protein, putative	K.EVEAYNNNNNYNNVETLNS#NK.S	NVETLNSNKSLNS	y	104674	96026.2	97012.9	99340.8	52438.2	46978.3	48716.4	50560	54584.2	52979.2	-0.582	-0.191	0.096
Q8IKF6_1889;1892	PLAF7	Q8IKF6	PF3D7_1468100	1889;1892	conserved Plasmodium protein, unknown function	K.NLQEESNTTEQTS#SLS#K.D	NTTEQTSSLSKDS;EQTSSLSKDSNSN	y	110904	118182	82159.2	101682	38520.9	37039.8	36224.2	46469.8	63306.4	50494.8	-0.656	-0.191	0.509
Q8IKA6_215	PLAF7	Q8IKA6	PF3D7_1473200	215	DnaJ protein, putative	R.NQEEGSTNCS#NVVEEEM*TLEK.C	EGSTNCSNVVEEE	y	113096	108827	97655.3	112053	85879.7	77408.9	79561.2	74457	71559.6	78858.5	-0.135	-0.191	-0.15
O77317_218	PLAF7	O77317	PF3D7_0303200	218	HAD superfamily protein, putative	K.NHGNDQDS#DNDEDEDDDDIIDR.N	HGNDQDSDNDEDE	y	25247.6	27232	28022.5	21445.4	32872.4	29588.5	26778.5	20381.1	21173.7	25843.6	-0.268	-0.19	-0.235
Q8I348_645	PLAF7	Q8I348	PF3D7_0910400	645	selenide water dikinase, putative	K.LVQHNNNNNS#IELNEDNNK.N	HNNNNNSIELNED	y	395.227	488.45	452.071	315.728	3112.62	3044.54	3056.02	232.707	502.301	319.608	3.703	-0.19	-3.225
Q8IDA1_66	PLAF7	Q8IDA1	PF3D7_1360400	66	conserved Plasmodium protein, unknown function	K.ANNVS#EDNIK.V	IKANNVSEDNIKV	y	13255.1	13039.9	13609.7	13153.3	120391	127793	79389.9	13134.4	14337.2	12132.6	2.476	-0.19	-2.779
Q8IDC8_1072	PLAF7	Q8IDC8	PF3D7_1357700	1072	U3 small nucleolar RNA-associated protein 21, putative	K.TSEQESQQQDEQEENQES#NVESK.E	QEENQESNVESKE	y	8524.97	7779.36	7376.18	8543.51	12378.4	12749.5	9797.78	12729.7	11632.7	11441.7	0.017	-0.189	0.397
Q8IM06_211	PLAF7	Q8IM06	PF3D7_1409000	211	WD repeat-containing protein, putative	K.DS#DDDEK.N	DILLKDSDDDEKN	y	2096.48	1839.93	2311.13	2014.95	9032.03	13037.2	8966.67	5441.67	6083.05	5740.23	0.081	-0.189	-0.481
Q9TY99_598;599;600	PLAF7	Q9TY99	PF3D7_0202000	598;599;600	knob-associated histidine-rich protein	K.GAS#T#T#AGSTTGATTGANAVQSK.D	GATKGASTTAGST;ATKGASTTAGSTT;TKGASTTAGSTTG	y	212678	256815	177150	206743	207729	236361	176552	168609	203093	205152	-0.402	-0.188	0.187
C0H4M0_407	PLAF7	C0H4M0	PF3D7_0707300	407	rhoptry-associated membrane antigen	K.NNTSNS#FLEK.D	KNNTSNSFLEKDL	y	9730.53	14937.4	11895.8	10132.3	5140.34	6081.23	6643.21	13029.5	12642	8409.37	-0.426	-0.188	0.386
Q8IHY4_1962	PLAF7	Q8IHY4	PF3D7_1138000	1962	conserved Plasmodium protein, unknown function	K.INYDELNDS#TQTK.E	YDELNDSTQTKEL	y	165903	164997	138281	139611	30027.6	26506.7	30623.5	42023.9	50580.4	52329.4	-0.227	-0.188	-0.306
Q8IHU4_578	PLAF7	Q8IHU4	PF3D7_1142100	578	conserved Plasmodium protein, unknown function	K.RINS#M*NNLQS#EDLNNDPMNQQDYDK.K	SMNNLQSEDLNND	y	80795.6	77886.5	67159.7	65184.9	48913.5	40281.8	41334.8	58680.6	53585.1	56730.8	-0.732	-0.188	0.085
Q8IEF5_384	PLAF7	Q8IEF5	PF3D7_1315900	384	exportin-T, putative	K.SS#SNDYESSK.N	NSIMKSSSNDYES	y	181343	190360	170786	177633	256804	363122	138434	178021	182665	240517	-0.482	-0.188	0.09
Q8IE65_3318	PLAF7	Q8IE65	PF3D7_1325400	3318	conserved Plasmodium protein, unknown function	K.M*CPLDHIDS#ENEK.Y	PLDHIDSENEKYN	y	94995.7	101805	80275.1	83237.3	23708.4	26803.5	23989.4	53939.2	57515.7	54337.7	0.738	-0.188	-1.003
Q8IKA6_151;157;159	PLAF7	Q8IKA6	PF3D7_1473200	151;157;159	DnaJ protein, putative	R.NSENFGNS#EISENS#ES#AER.S	SENFGNSEISENS;SEISENSESAERS;ISENSESAERSRI	y	95301.3	98564.8	93851	89719.1	59239.6	63991.2	57336.4	56568.2	55808	62729.4	-0.368	-0.188	-0.083
C6KTB7_7217	PLAF7	C6KTB7	PF3D7_0628100	7217	HECT-domain (ubiquitin-transferase), putative	K.NNNNNNDNNNDNDNICS#NS#NNNVHIK.Y	DNICSNSNNNVHI	y	47697.5	52146.9	50808	48299.7	15076.3	14948	13342.8	43870.7	37609.7	44936.1	-0.635	-0.187	0.287
Q7K6A0_17	PLAF7	Q7K6A0	PF3D7_0934800	17	cAMP-dependent protein kinase catalytic subunit	K.DSDS#SEQVLTNK.K	KKKDSDSSEQVLT	y	202007	184541	184820	186590	548286	577210	432139	337402	370698	327621	-0.158	-0.187	0.405
Q8I5K4_89	PLAF7	Q8I5K4	PF3D7_1220900	89	heterochromatin protein 1	K.NHILAPTQEDDS#IK.S	PTQEDDSIKSKGR	y	244902	236465	209079	232859	194263	207956	169643	114774	127356	116116	0.709	-0.187	-0.743
Q8I525_3679	PLAF7	Q8I525	PF3D7_1239800	3679	conserved Plasmodium protein, unknown function	K.LEQNYLHIS#NEDK.Y	QNYLHISNEDKYD	y	5558.69	5917.94	5235.7	5973.95	1860.16	1162.39	1757.09	3107.31	3018.66	3057.57	0.26	-0.187	-0.478
O96124_2422;2427	PLAF7	O96124	PF3D7_0201900	2422;2427	erythrocyte membrane protein 3	K.DDELS#DNESS#DNEK.S	VKDDELSDNESSD;LSDNESSDNEKSK	y	79585.7	70531.3	69467.9	73350.2	33723.2	37132.5	33870.6	53693.5	58633.9	49313.3	-0.578	-0.186	0.394
Q8IBH2_339	PLAF7	Q8IBH2	PF3D7_0728600	339	RING zinc finger protein, putative	K.QINNTNSYDYNM*NS#VQK.I	YDYNMNSVQKIEM	y	3981.04	4607.69	4248.83	4928.02	3308.11	2401.06	1882.58	1823.11	1698.04	1538.44	-0.443	-0.186	-0.259
Q8I624_249	PLAF7	Q8I624	PF3D7_1202100	249	SRAP domain-containing protein, putative	K.EEQEEDQLVDENS#HK.R	QLVDENSHKRKKV	y	4369.67	4909.51	6610.49	5939.51	14632.9	19046.5	11966.9	17376.7	17701.4	14046.7	-1.749	-0.186	0.553
C6KSP3_1760	PLAF7	C6KSP3	PF3D7_0604500	1760	conserved Plasmodium protein, unknown function	K.NSNNNDTVGNSSS#TEDINK.V	TVGNSSSTEDINK	y	141901	121919	117391	106131	125300	131596	106027	58810.1	72721.9	78026.4	0.119	-0.185	-1.156
C6KSM1_788	PLAF7	C6KSM1	PF3D7_0602100	788	ATP-dependent RNA helicase, putative	K.DTSS#NDEVILNADK.H	KIKDTSSNDEVIL	y	21666	18084.3	21093.7	22507.9	56732.5	71687.6	46236.6	28350.2	27159.7	25296.6	0.012	-0.184	-0.534
C0H4M6_177	PLAF7	C0H4M6	PF3D7_0711500	177	regulator of chromosome condensation, putative	K.SQDS#YENHTYDK.S	ILKSQDSYENHTY	y	363170	427693	347524	305139	502211	511530	563539	485155	527054	368159	0.633	-0.184	-0.214
Q8I5V9_605;610	PLAF7	Q8I5V9	PF3D7_1208900	605;610	protein phosphatase PPM11, putative	K.NNINS#FDELS#CNDDK.I	NKNNINSFDELSC;NSFDELSCNDDKI	y	205313	182194	179794	174831	50438.1	48553	34175.6	60864.7	71651.4	117284	-0.775	-0.184	-0.071
C6KSP3_2274	PLAF7	C6KSP3	PF3D7_0604500	2274	conserved Plasmodium protein, unknown function	K.NM*SLTQENIT#PQNEK.D	LTQENITPQNEKD	y	27507.6	23202.5	21570.2	21440.9	10811	8656.51	8519.69	14666.7	12848.1	15197.2	-1.199	-0.183	0.246
Q8II57_163;165	PLAF7	Q8II57	PF3D7_1130700	163;165	structural maintenance of chromosomes protein 1, putative	K.YAENFS#GS#NNNHYGSR.V	KYAENFSGSNNNH;AENFSGSNNNHYG	y	31273.6	31568.5	27108.8	30487.1	3721.67	4589.96	3983.07	3370.11	4313.91	3965.87	-0.585	-0.183	0.091
Q8IE99_214;215	PLAF7	Q8IE99	PF3D7_1321700	214;215	splicing factor 1	K.EDDDNNIHCNNS#S#QENEQK.R	NIHCNNSSQENEQ;IHCNNSSQENEQK	y	63822.8	66079.7	57245.7	48647.9	95425.5	82817.7	75967.2	39688.9	39971.5	36147.9	0.267	-0.183	-0.842
Q8ILG6_328	PLAF7	Q8ILG6	PF3D7_1429800	328	coatomer subunit beta, putative	K.INNIHNITS#NER.Y	NIHNITSNERYSQ	y	30322.8	31605.5	30607	31498.6	22914.9	19019.2	19351.1	12725.2	13844	18251.7	-0.508	-0.183	-0.693
Q8IEK1_131	PLAF7	Q8IEK1	PF3D7_1311800	131	M1-family alanyl aminopeptidase	K.RLGS#VVNNEENTCSDK.R	NKKRLGSVVNNEE	y	5907.44	6131.55	7351.2	7136.31	19271.9	17202.5	16054.5	8690.87	8641.89	7489.19	-0.008	-0.182	-0.731
Q8IDD4_1160	PLAF7	Q8IDD4	PF3D7_1356800	1160	serine/threonine protein kinase, putative	R.S#SQNNFQK.K	NRKRMRSSQNNFQ	y	14385	9975.13	8525.14	8794.02	1258.91	977.421	1717.1	6874.47	6961.79	7613.47	-1.472	-0.182	0.446
Q8IDQ5_1117	PLAF7	Q8IDQ5	PF3D7_1343400	1117	DNA repair protein RAD5, putative	K.M*DEEIEYNNPS#FSK.V	IEYNNPSFSKVDH	y	14812.2	13904.9	13096.2	14661.2	15491.3	17880.1	9069.84	11993.3	8451.74	10598.5	-0.277	-0.181	-0.407
Q8I3Z1_9489	PLAF7	Q8I3Z1	PF3D7_0511500	9489	RNA pseudouridylate synthase, putative	K.IELPHNNNNNNNNS#NER.K	NNNNNNSNERKDL	y	3925.01	3795.15	4073.78	3217.26	1299.67	2589.22	1707.31	2374.26	1702.77	2841.07	-1.181	-0.18	0.62
Q8II72_218	PLAF7	Q8II72	PF3D7_1129100	218	parasitophorous vacuolar protein 1	K.DSLILNENNNDSLT#SADQK.N	NNNDSLTSADQKN	y	68929.4	65471.4	57801.6	67114.2	57820.5	54745.3	54927.7	40591.4	42540.5	44070.7	-1.063	-0.18	0.463
Q8II21_1891	PLAF7	Q8II21	PF3D7_1134300	1891	conserved Plasmodium protein, unknown function	K.YYS#DEETNS#LNK.M	LCNKYYSDEETNS	y	85470.4	92794.4	82091.2	77120.6	22868.3	14422.7	21975.9	35277	52802.6	46301.9	-0.052	-0.18	0.064
Q8ID37_248;249	PLAF7	Q8ID37	PF3D7_1367100	248;249	U1 small nuclear ribonucleoprotein 70 kDa homolog, putative	R.NNDDDEDDGIS#S#TM*R.D	DEDDGISSTMRDY;EDDGISSTMRDYK	y	6148.45	6618.9	4058.67	6858.43	7977.37	7917.54	8279.78	7601.57	7146.36	8133.03	0.106	-0.18	0.332
Q8ILA7_647	PLAF7	Q8ILA7	PF3D7_1435700	647	ataxin-2 like protein, putative	R.ANNVSNNYQSS#NNISK.N	SNNYQSSNNISKN	y	4573.05	4983.85	4675.68	3969.71	2436.55	1908.04	1701.21	2770.55	2775.18	3022.37	-1.859	-0.18	0.65
Q8I285_1133	PLAF7	Q8I285	PF3D7_0105600	1133	conserved Plasmodium protein, unknown function	R.EDS#DDEDEEDDEDEENKK.E	YEGREDSDDEDEE	y	78529.9	78956.9	57855.6	79632.3	60991.1	77531.5	55663.8	56319	66742.3	52553.1	-0.753	-0.179	0.255
C6KSY4_494;497;498	PLAF7	C6KSY4	PF3D7_0614300	494;497;498	major facilitator superfamily-related transporter, putative	K.NDSNNLS#FSS#S#QK.L	NDSNNLSFSSSQK;NNLSFSSSQKLNN;NLSFSSSQKLNNN	y	140978	133340	93968.6	105381	73262.9	67375.1	81025.9	100758	93263.2	111589	-0.032	-0.179	-0.391
Q8IB63_987	PLAF7	Q8IB63	PF3D7_0822900	987	conserved Plasmodium protein, unknown function	K.QSS#MTNSINSK.S	YHQKQSSMTNSIN	y	37248.4	37592.8	29716.4	27826.6	19785.8	19799.9	17671.1	45087.1	39979.1	48671.5	-1.684	-0.179	1.08
Q8I5E2_982	PLAF7	Q8I5E2	PF3D7_1227600	982	conserved Plasmodium protein, unknown function	K.ECESIFCDS#NDEHGEK.K	ESIFCDSNDEHGE	y	128986	142483	99719	102491	35111.2	33933.6	44659.7	49424.9	51482.7	54843.8	0.153	-0.179	-0.629
C0H5J2_1380	PLAF7	C0H5J2	PF3D7_1359600	1380	conserved Plasmodium protein, unknown function	R.SGT#DDEEQVFK.T	NTFRSGTDDEEQV	y	70236.2	52791.1	62169.4	60357.2	16246.5	15901.9	18649.2	19424.2	20924.6	22458.5	-0.343	-0.179	0.432
Q8I3V8_836	PLAF7	Q8I3V8	PF3D7_0515000	836	pre-mRNA-splicing factor CWC2, putative	R.SANLNNS#LNK.I	SANLNNSLNKIDQ	y	65364.5	83685.4	61558.5	82634	40941.9	51533.6	37418.8	53410.4	37919.4	47554.3	-0.907	-0.178	0.011
C6KSM9_68	PLAF7	C6KSM9	PF3D7_0602900	68	conserved Plasmodium protein, unknown function	R.NIYENGNIS#ESDYINTNNNK.D	YENGNISESDYIN	y	23195.6	22504.8	23108.9	22489.6	7284.14	8095.65	8152.39	10301.2	12732.8	11183.6	0.94	-0.178	0.258
C0H4S8_1333	PLAF7	C0H4S8	PF3D7_0807600	1333	conserved Plasmodium protein, unknown function	R.TSNFYNNDDSS#M*.-	YNNDDSSMxxxxx	y	405887	404037	303373	315213	296968	277426	291018	235337	257624	233118	-0.409	-0.178	0.064
O96124_2422	PLAF7	O96124	PF3D7_0201900	2422	erythrocyte membrane protein 3	K.DDELS#DNES#S#DNEK.S	VKDDELSDNESSD	y	228959	216548	203053	223408	136079	140480	146322	209872	241220	195493	-0.133	-0.177	0.381
C6KSZ5_1536	PLAF7	C6KSZ5	PF3D7_0615400	1536	ribonuclease, putative	K.DSFNNM*QSSSFLS#DK.M	QSSSFLSDKMNNT	y	9794.52	9772.73	9639.9	10366	3035.01	3057.38	3926.01	4712.34	4708.64	4794.54	-0.924	-0.177	0.124
Q8IAP1_1540	PLAF7	Q8IAP1	PF3D7_0804500	1540	conserved Plasmodium membrane protein, unknown function	K.DSM*SNEECVVFINNS#DDEK.Y	VVFINNSDDEKYE	y	84270.3	78660.7	90811.3	78256.5	44164.3	48613	46124.6	53596	56579.9	53634.8	-0.799	-0.177	0.107
Q8I3A3_921;922	PLAF7	Q8I3A3	PF3D7_0904600	921;922	ubiquitin specific protease, putative	K.DDNT#S#DNNNNNINK.E	NNKDDNTSDNNNN;NKDDNTSDNNNNN	y	22456	21503.5	22401.2	20869	5376.29	5734.35	5857.95	10083.2	11253.5	10277.9	-0.529	-0.177	0.179
Q8IHQ2_540	PLAF7	Q8IHQ2	PF3D7_1146600	540	oocyst rupture protein 1, putative	K.ESINNINS#DEK.M	SINNINSDEKMNE	y	23295.5	17451	17888.2	21247.1	71435.7	69782.4	39915	12161.4	12398.3	14885.5	0.918	-0.177	-1.708
Q8I207_82;85	PLAF7	Q8I207	PF3D7_0401800	82;85	Plasmodium exported protein (PHISTb), unknown function	R.SPSTASTSTS#LRS#ASTASTASTLR.S	TASTSTSLRSAST;TSTSLRSASTAST	y	20220.2	17442	16392.7	17178.5	9769.79	9902.61	11744.6	15889	14827.3	14835.4	-0.419	-0.176	0.331
C6KSY4_490	PLAF7	C6KSY4	PF3D7_0614300	490	major facilitator superfamily-related transporter, putative	K.NDS#NNLSFSSSQK.L	ALHKNDSNNLSFS	y	519043	523657	357083	402522	87192.5	92008.6	151399	207486	157457	214633	-1.381	-0.176	-0.044
C6KSZ5_379	PLAF7	C6KSZ5	PF3D7_0615400	379	ribonuclease, putative	R.NEPS#NDITNNQGIDNHSLK.K	TVRNEPSNDITNN	y	89197.9	91004.5	85174.3	99260.6	78483.4	81141	79255.8	75780.2	81559.6	96794.7	0.448	-0.176	-0.292
Q8IIE1_1172	PLAF7	Q8IIE1	PF3D7_1122500	1172	conserved Plasmodium protein, unknown function	K.NLNDIS#DDNK.T	KNLNDISDDNKTS	y	318276	318597	293366	284602	28658.6	41337.9	43674.2	55877.7	62598.5	71968.8	-0.599	-0.176	-0.143
Q8IHN4_4347	PLAF7	Q8IHN4	PF3D7_1149000	4347	antigen 332, DBL-like protein	K.GSVNEEVVEEEGS#VTEEIK.E	VVEEEGSVTEEIK	y	9177.58	8806.27	8022.9	7761.89	2572.73	2517.17	1729.59	1945.72	1946.64	2103.17	-0.714	-0.176	-0.794
Q8I5K4_129;136	PLAF7	Q8I5K4	PF3D7_1220900	129;136	heterochromatin protein 1	K.S#DEEDNES#VK.H	DNSLKKSDEEDNE;DEEDNESVKHENH	y	387597	317005	311007	340886	108124	186956	140498	77627.9	104691	92490.9	-0.233	-0.176	-0.733
Q8IEL8_1282;1293	PLAF7	Q8IEL8	PF3D7_1309700	1282;1293	vacuolar protein sorting-associated protein 18, putative	K.QDNT#NEQDNTNEQNS#VNEK.D	TNKQDNTNEQDNT;NTNEQNSVNEKDI	y	1252.53	1136.75	580.089	1542.84	2225.82	521.91	1236.93	497.848	1041.18	1029.36	0.508	-0.176	-0.79
Q8IEE5_190	PLAF7	Q8IEE5	PF3D7_1317100	190	DNA replication licensing factor MCM4	R.LNNT#NYEDDDENNENSEGIR.N	ECRLNNTNYEDDD	y	114907	120824	118148	130996	37016.8	32302.8	30567.1	29378.2	42313.4	45701.4	0.013	-0.176	0.501
O96127_563	PLAF7	O96127	PF3D7_0202400	563	translation-enhancing factor	R.DEEET#EEDEK.E	ERDEEETEEDEKE	y	181855	171152	179216	184963	97344	128335	83516	142870	169461	125656	-0.486	-0.175	0.11
O97292_2275	PLAF7	O97292	PF3D7_0321800	2275	WD repeat-containing protein, putative	K.TDDVLCS#NNIIYNNK.K	TDDVLCSNNIIYN	y	11292.3	10526.1	10905.5	9037.83	4047.91	3303	4842.4	5928.09	6098.33	7548.44	-0.795	-0.175	0.768
C6KSR5_1041	PLAF7	C6KSR5	PF3D7_0606700	1041	coatomer alpha subunit, putative	K.NNIPS#FSDHINTNQTK.K	KKNNIPSFSDHIN	y	4869.33	4549.22	4683.64	4300.36	38950.4	35977.2	31007.7	6620.1	8509.72	5383.6	3.142	-0.175	-2.772
Q8IAW1_20	PLAF7	Q8IAW1	PF3D7_0812500	20	RNA-binding protein, putative	R.LEEERS#NT#CEETEQVEETSNNK.R	RLEEERSNTCEET	y	69849.5	79841.7	62866.6	52503.2	72434.3	47756.2	48393.3	51029	53855.9	64367.8	-0.305	-0.175	0.35
Q8IHU4_1569	PLAF7	Q8IHU4	PF3D7_1142100	1569	conserved Plasmodium protein, unknown function	K.NVNNDNS#NLPNVNDIR.N	NVNNDNSNLPNVN	y	97498.2	95652.2	77098.6	85551.3	21879.7	15163.5	20970.4	31754.7	35341.8	30776.7	-2.186	-0.175	0.467
Q8ILZ2_1812	PLAF7	Q8ILZ2	PF3D7_1410300	1812	WD repeat-containing protein, putative	R.INSSIENS#NNNNNNNTIPSTQHFR.L	NSSIENSNNNNNN	y	422.099	412.81	357.603	497.145	2012.28	2644.14	2521.89	970.895	278.55	1045.84	2.389	-0.175	-1.607
O77324_306;307;313	PLAF7	O77324	PF3D7_0308300	306;307;313	conserved Plasmodium protein, unknown function	K.SDLPS#S#NIDEGS#CK.G	AKSDLPSSNIDEG;KSDLPSSNIDEGS;SNIDEGSCKGCKA	y	73493.3	62963.7	45303.9	37347.9	79990.7	57342	78278.2	93342.1	80710.5	88317.4	-0.741	-0.173	-0.408
C6KTC6_101	PLAF7	C6KTC6	PF3D7_0629100	101	nicotinate phosphoribosyltransferase, putative	K.GT#LCNSNVDSK.C	VVEEKGTLCNSNV	y	3986.57	2277.74	4383.86	4256.02	4311.27	4384.17	3629.23	3064.86	2927.47	4598.66	-2.842	-0.173	1.071
C0H4W3_376;380	PLAF7	C0H4W3	PF3D7_0820000	376;380	Snf2-related CBP activator, putative	K.S#EDNS#IGEDDNNNDEK.G	NNNDHKSEDNSIG;HKSEDNSIGEDDN	y	134727	127971	113835	113879	74477.8	78763.3	67844	55725.3	65302.9	50307.3	-0.34	-0.172	-0.307
Q8I2Z2_104	PLAF7	Q8I2Z2	PF3D7_0916000	104	major facilitator superfamily domain-containing protein, putative	K.AGS#QEIQTGIEYM*NNK.N	KNKKAGSQEIQTG	n	7817.54	7742.02	7311.05	6503.05	5782.95	5439.47	4972.61	6149.11	6049.52	6698.8	-0.527	-0.172	0.223
Q7KQK0_119	PLAF7	Q7KQK0	PF3D7_1223100	119	cAMP-dependent protein kinase regulatory subunit	K.NILNDDGSSDGNDT#DVHSM*FDR.K	SSDGNDTDVHSMF	y	7365.4	6686.39	6813.49	6364.11	6839.99	6417.87	6359.39	5189.22	5031.9	5482.05	-1.59	-0.172	0.402
Q8I3J5_64	PLAF7	Q8I3J5	PF3D7_0527000	64	DNA replication licensing factor MCM3, putative	K.LNQNIVS#EYESGR.Q	LNQNIVSEYESGR	y	5664.74	4249.08	5434.36	6134.99	4675.46	4324.91	3897.27	3204.68	4660.24	4325.98	1.183	-0.171	0.268
Q8IBQ3_2398	PLAF7	Q8IBQ3	PF3D7_0719900	2398	conserved Plasmodium membrane protein, unknown function	K.DNS#HVYHLYDK.H	HITKDNSHVYHLY	y	4116.42	5388.18	4177.06	4855.73	12397.7	14072.3	14736.6	10200.1	10209.5	8072.39	1.266	-0.171	-0.28
Q8I2K9_650	PLAF7	Q8I2K9	PF3D7_0930500	650	diacylglycerol kinase, putative	K.DDAYEDIT#EENK.N	DAYEDITEENKNK	y	3754.66	3992.77	2979.13	4166.46	3413.61	3572.5	3173.54	7445.09	7858.88	6954.56	-0.509	-0.171	0.88
Q8I5Z1_435	PLAF7	Q8I5Z1	PF3D7_1205400	435	kelch domain-containing protein, putative	K.YSS#NCFPLDNR.R	SLDKYSSNCFPLD	y	3107.92	3967.46	3317.64	2939.56	935.405	948.334	1064.77	2038.71	2043.24	2095.5	0.009	-0.171	-0.038
Q8IEK0_1206	PLAF7	Q8IEK0	PF3D7_1312100	1206	GYF domain-containing protein, putative	K.NDNQYS#NK.T	KNDNQYSNKTNNI	y	31999	26619.1	18451.3	22025.7	7925.58	5499.61	7278.36	3968.09	4580.26	4422.92	-0.042	-0.171	-0.273
C6KT67_260;262	PLAF7	C6KT67	PF3D7_0623100	260;262	nuclear polyadenylated RNA-binding protein NAB2, putative	K.RIS#DS#ADEYNNSEK.K	ITYKRISDSADEY;YKRISDSADEYNN	y	879635	812140	817474	791822	213755	231552	195418	232496	215332	247693	-2.446	-0.17	0.705
Q8IDG9_121	PLAF7	Q8IDG9	PF3D7_1353100	121	Plasmodium exported protein, unknown function	R.RS#SSNSHVES#NTFQNK.E	EVKHRRSSSNSHV	y	4354.83	3370.8	4841.57	3572.05	1551.51	1541.73	1562.43	2388.1	2967.37	1481.78	-0.173	-0.17	-0.939
C6KSS4_52	PLAF7	C6KSS4	PF3D7_0607600	52	spindle assembly abnormal protein 6, putative	R.NDSLNNT#NDNSLYR.S	NDSLNNTNDNSLY	y	80177.5	82420.7	75789.8	72974	21953.4	26047.6	25556.1	25553.1	29144.1	28811.6	0.402	-0.169	-0.337
Q8I581_1871	PLAF7	Q8I581	PF3D7_1234100	1871	bromodomain protein, putative	K.DT#NSDKIDEENNIYYK.N	EGYIKDTNSDKID	y	24169.4	26854	24632.3	26068.5	11387.4	14430.5	13687.5	17284.3	14009.4	16155.8	-0.513	-0.169	0.266
Q8IE06_300	PLAF7	Q8IE06	PF3D7_1332200	300	conserved Plasmodium protein, unknown function	K.NNININSNLNS#NNINMNDK.G	INSNLNSNNINMN	y	232546	211430	199665	185273	56936.2	44450.9	59450	152286	167152	162476	-2.443	-0.169	1.14
C6KSY0_2971	PLAF7	C6KSY0	PF3D7_0613800	2971	AP2 domain transcription factor, putative	R.SGFLNTDIT#PEYGR.G	FLNTDITPEYGRG	y	10373.6	11815.7	11136.2	11218.6	2879.7	2888.22	3041.62	5606.67	5783.47	4218.6	1.006	-0.168	0.241
C0H4P4_931	PLAF7	C0H4P4	PF3D7_0726400	931	conserved Plasmodium membrane protein, unknown function	K.INNNEANYNNS#EEDNNNNININK.L	EANYNNSEEDNNN	y	90911.3	86480.4	75827.3	87095.1	58308.6	62532.6	63549.4	79294.9	77251.7	74997.5	0.007	-0.168	-0.059
Q8IJS8_104	PLAF7	Q8IJS8	PF3D7_1011700	104	DNA repair protein RAD23, putative	K.IENNNNNNNNKS#DDNINVTTSNTEEQK.E	NNNNNKSDDNINV	y	13654.3	10189.3	17291.5	13199.5	52104.8	49970.3	29682.7	24666.9	26463.7	18830	0.818	-0.168	-1.165
Q8IIS4_868	PLAF7	Q8IIS4	PF3D7_1107800	868	AP2 domain transcription factor, putative	K.NNNNNNNNNNNNS#NNNNYSAVSSGAYHK.K	NNNNNNSNNNNYS	y	4483.26	5234.86	4421.87	3799.81	1700.17	1169.13	1636.99	2232.28	2582.58	1918.71	-0.13	-0.168	-0.539
Q8I5H4_277	PLAF7	Q8I5H4	PF3D7_1224300	277	polyadenylate-binding protein, putative	K.KEEAT#AS#T#SGAANQTTGTDADK.T	EEATASTSGAANQ	y	13937	13750.8	11691.7	12198.5	14559.3	12145.8	12839.8	10937.1	12294.8	11202.8	-0.315	-0.168	-0.213
Q8I517_424	PLAF7	Q8I517	PF3D7_1241200	424	conserved Plasmodium protein, unknown function	K.M*NNTIITTTTTINNNSNNY#NNNNNK.V	NNNSNNYNNNNNK	y	2906.17	2201.77	2044.45	2470.8	1506.66	2123.62	1332.27	2191.55	1684.22	2527.02	-0.117	-0.168	0.461
Q8I6Z8_29	PLAF7	Q8I6Z8	PF3D7_1317000	29	U4/U6.U5 tri-snRNP-associated protein 2, putative	K.DDDMS#EPEEDEQK.I	KKDDDMSEPEEDE	y	279380	216309	215678	240448	398993	442126	351246	263614	272911	252185	0.32	-0.168	-0.241
Q8IM44_209	PLAF7	Q8IM44	PF3D7_1405000	209	conserved Plasmodium protein, unknown function	K.EQSVNS#NNICK.A	KEQSVNSNNICKA	y	23140.5	22287	21845.5	22634	6030.12	6352.19	6262.91	10867.1	11281.1	12942.8	-2.237	-0.168	1.206
Q8IBL5_1280	PLAF7	Q8IBL5	PF3D7_0723800	1280	conserved Plasmodium protein, unknown function	K.ECEPRES#NTLSSYNNK.E	ECEPRESNTLSSY	y	3671.56	4302.14	3910.73	2184.06	111.698	388.555	1034.71	452.328	415.972	1591.97	-1.059	-0.167	-0.148
Q8IKW4_62	PLAF7	Q8IKW4	PF3D7_1451200	62	conserved Plasmodium protein, unknown function	K.S#NELNTIACNEK.N	VLVLDKSNELNTI	y	80161.3	79154.9	71253.6	61667.6	13055.7	13294.1	11166.8	16194.8	15933.6	19193.3	-2.213	-0.167	1.866
Q8I259_1008	PLAF7	Q8I259	PF3D7_0108300	1008	conserved Plasmodium protein, unknown function	K.S#FS#NDNVNNM*CNVDK.M	ISVKSFSNDNVNN	y	42128.7	36176.1	36888.6	28718.4	100251	59014.2	90992.8	66654.9	93096.4	69632	0.007	-0.166	-0.264
Q8I403_1297;1310	PLAF7	Q8I403	PF3D7_0510100	1297;1310	conserved Plasmodium protein, unknown function	K.S#PVLYENNNIENVS#DDDK.N	MTNGNKSPVLYEN;NNIENVSDDDKNK	y	73366.2	53542.7	58028.2	56994.4	37996.1	27460.9	20618.3	27529.4	31654.8	26102.4	0.229	-0.166	-0.285
C6KSQ8_999	PLAF7	C6KSQ8	PF3D7_0606000	999	conserved Plasmodium protein, unknown function	K.RNS#IDNNYNVLCNK.S	NDDKRNSIDNNYN	y	41511.9	36541.1	33495.2	31705.5	17264.7	13689	12296.9	4981.89	5525.35	7342.5	-1.018	-0.166	-0.668
Q8IAM3_299;300	PLAF7	Q8IAM3	PF3D7_0802300	299;300	periodic tryptophan protein 2, putative	R.DDENIS#S#DNEK.K	RDDENISSDNEKK;DDENISSDNEKKK	y	19221.9	15902.9	17226.4	18696.9	18296.9	24609.6	16877.7	12404.4	17588.8	12772.3	-0.068	-0.166	-0.526
Q8IJW2_464	PLAF7	Q8IJW2	PF3D7_1008100	464	zinc finger protein, putative	K.NTNNNETSNDTT#PFK.D	ETSNDTTPFKDVN	y	46828.4	43700.7	38889.9	39944.2	13172.2	10927.7	14101.3	14435.8	15342.2	16807.1	-0.847	-0.166	0.073
Q8II01_528	PLAF7	Q8II01	PF3D7_1136300	528	tudor staphylococcal nuclease	K.NHINDDVYDGLT#NK.W	DVYDGLTNKWNEK	y	13266	15521.9	17154.1	14709.4	7756.16	10020.6	7907.06	18429.1	20371.9	15628.5	-1.124	-0.166	0.601
Q8I5C2_11	PLAF7	Q8I5C2	PF3D7_1229800	11	myosin J, putative	K.SNET#LYFSNISNAK.D	QFKSNETLYFSNI	y	4152.8	3468.05	3220.35	1974.36	1414.77	1855.74	3255.02	3076.5	5655.99	3672.54	0.251	-0.166	-0.251
Q9U0H5_304	PLAF7	Q9U0H5	PF3D7_0411300	304	conserved Plasmodium protein, unknown function	K.IMHECSNITNNIDT#ENTVCINK.N	ITNNIDTENTVCI	y	1772.8	1605.09	1215.54	2220.69	1391.21	1465.38	1437.88	949.621	594.352	1104.59	-1.412	-0.165	-0.15
Q8IFP1_556	PLAF7	Q8IFP1	PF3D7_0422500	556	pre-mRNA-splicing helicase BRR2, putative	K.YYDEENVS#DDDNYYESTK.L	YDEENVSDDDNYY	y	199786	211663	176579	179347	154946	147901	140241	141660	139078	116288	-0.563	-0.165	0.296
Q8IAX1_62	PLAF7	Q8IAX1	PF3D7_0813500	62	PUB domain-containing protein, putative	K.YQQNEQNDGS#PK.N	NEQNDGSPKNVES	y	11756.6	8010.31	9879.25	10242.2	14328	15653.6	12834.6	15338	16088	16709.1	-0.017	-0.165	0.062
Q8IEC8_648	PLAF7	Q8IEC8	PF3D7_1318800	648	translocation protein SEC63, putative	K.ASADQENYVPEDDANDES#DDD.-	DDANDESDDDxxx	y	119421	114456	98495.8	97408.3	50966.1	44118.4	53735.3	73269.9	62874.2	82079.7	-1.814	-0.165	1.414
Q8ILH5_398	PLAF7	Q8ILH5	PF3D7_1428900	398	conserved Plasmodium protein, unknown function	K.LSNDISNNNFNYLS#NER.I	NNFNYLSNERIRK	y	2426.27	3097.11	2341.05	2884.86	920.328	979.161	475.488	499.206	536.369	610.196	0.465	-0.165	-0.649
Q8IBV5_747	PLAF7	Q8IBV5	PF3D7_0714200	747	conserved Plasmodium protein, unknown function	K.NVT#DNVHNNNNNNNFNK.D	YSLKNVTDNVHNN	y	8242.43	5787.59	5325.29	3425.2	3299.52	2637.44	2947.37	2994.35	2851.5	1895.94	-1.837	-0.164	-0.116
C0H5A6_4866;4872	PLAF7	C0H5A6	PF3D7_1308400	4866;4872	conserved Plasmodium protein, unknown function	K.DIEEDS#ENDNNS#R.Q	KDIEEDSENDNNS;SENDNNSRQGKSN	y	56744.5	56117.2	52944	59440.2	14542.6	15853.4	14685.9	25053.6	27270.7	25979	-0.153	-0.164	-0.187
C0H5K5_438	PLAF7	C0H5K5	PF3D7_1364300	438	pre-mRNA-splicing factor ATP-dependent RNA helicase PRP16	K.EDDNGS#DVFDYK.K	KEDDNGSDVFDYK	y	64415.2	53256.2	44963.6	47395.5	94783.7	119859	82817.9	46854	50614.1	52303.1	-0.032	-0.164	-0.532
Q8ILZ9_387	PLAF7	Q8ILZ9	PF3D7_1409600	387	conserved Plasmodium protein, unknown function	K.NYITYDNDHDNYS#NK.G	NDHDNYSNKGNYN	y	5842.57	7867.47	6378.72	6051.19	3494.47	2562.74	3370.66	4307.54	5450.59	4825.42	-0.641	-0.164	0.28
Q8IL41_411	PLAF7	Q8IL41	PF3D7_1443000	411	serine/threonine protein kinase	R.VINS#PNNIK.S	DDRVINSPNNIKS	y	97815.4	96310.2	93304.6	97807.7	45739.4	63820.4	44059.5	58240.7	56231.3	63541.3	-1.034	-0.164	0.451
Q8IJP9_2479	PLAF7	Q8IJP9	PF3D7_1014600	2479	transcriptional coactivator ADA2	K.INNNS#DVYNDNSITK.D	SKINNNSDVYNDN	y	29987.9	36135.4	25103.9	34897.2	5381.77	8518.34	6717.33	21557.2	16553.9	23087.9	-1.508	-0.163	1.516
Q8ILA1_493	PLAF7	Q8ILA1	PF3D7_1436300	493	translocon component PTEX150	K.GDANNSVNTQEGEGEEESFS#ANEENINNNNNHNNK.N	GEEESFSANEENI	y	28523.7	26018.2	22511.8	28095.2	57594.2	50203.3	37911.3	28451.8	31798.6	24423.7	0.798	-0.163	-0.765
C6KTA7_101	PLAF7	C6KTA7	PF3D7_0627100	101	ankyrin-repeat protein, putative	K.STACST#EM*SNINNDNINK.E	KSTACSTEMSNIN	y	8659.61	8294.05	8990.87	9291.71	29245.7	28769.1	21909.4	8707.66	7001.19	8915.03	0.886	-0.162	-1.195
C6KTD2_3516	PLAF7	C6KTD2	PF3D7_0629700	3516	SET domain protein, putative	K.S#NDINGDDILCNM*K.N	MVLVNKSNDINGD	y	17151.2	17927.2	20646.1	17298.3	5253.67	6465.59	5530.73	8104.64	6743.09	9911.99	-0.539	-0.162	0.273
Q8IJN1_275	PLAF7	Q8IJN1	PF3D7_1016700	275	Plasmodium exported protein (PHISTc), unknown function	K.NM*NAGGYDSGS#NSQM*FVGNK.Y	GGYDSGSNSQMFV	y	7720.93	8383.78	8863.63	6856.05	5522.04	4498.13	5156.93	5845.5	4993.81	5954.41	-1.07	-0.162	0.524
Q8I5L0_25;27;29	PLAF7	Q8I5L0	PF3D7_1220300	25;27;29	cell cycle associated protein, putative	K.EIGAGGS#ET#NS#DDDDNNK.L	EIGAGGSETNSDD;GAGGSETNSDDDD;GGSETNSDDDDNN	y	159328	152701	153736	148108	113257	115570	101635	116345	117856	97708.3	-0.135	-0.162	0.023
Q8IDA1_179;182	PLAF7	Q8IDA1	PF3D7_1360400	179;182	conserved Plasmodium protein, unknown function	K.THNDNDNTS#ETS#K.I	NDNDNTSETSKII;DNTSETSKIINMD	y	15591	12893.3	12804.7	16760	9123.36	9986.15	8763.03	15622.5	15214.2	13598.6	-1.194	-0.162	0.942
Q8ILA8_22	PLAF7	Q8ILA8	PF3D7_1435600	22	conserved Plasmodium protein, unknown function	K.EGHS#NDIVENEK.Y	EPKEGHSNDIVEN	y	553000	578733	479839	448867	124146	153526	141923	612332	785799	658601	0.013	-0.162	0.198
Q8IHV6_942	PLAF7	Q8IHV6	PF3D7_1140900	942	conserved Plasmodium protein, unknown function	K.TSINS#NNNIYNNSNK.Y	IKTSINSNNNIYN	y	36070.2	49583.7	34388.4	43375.4	17193.5	18313.5	12012.6	22457.7	14250.8	19658.3	-1.299	-0.161	0.438
Q8IDT8_1567	PLAF7	Q8IDT8	PF3D7_1339700	1567	conserved Plasmodium protein, unknown function	K.NM*GS#NYICSNK.T	MYKNMGSNYICSN	y	14846.5	16991.6	13978.8	13662.3	2952.51	2568.94	4268.03	2979.57	3196.26	2290.25	-0.12	-0.161	-0.033
Q8I259_1096	PLAF7	Q8I259	PF3D7_0108300	1096	conserved Plasmodium protein, unknown function	K.RTDINDIFNNSLS#ETNK.S	IFNNSLSETNKSA	y	2753.85	2295.08	1215.21	3032.5	4006.05	3945.83	3353.75	4581.2	2707.95	4427.67	-0.506	-0.16	-0.086
C0H485_441	PLAF7	C0H485	PF3D7_0322400	441	regulator of initiation factor 2 (eIF2)	R.INNQCEDNS#EGDTHM*EGK.K	NQCEDNSEGDTHM	y	26837.3	23984.9	32637.4	29391.5	35343.8	35621.7	30129.5	39475.8	34530.8	41268.4	-0.526	-0.16	0.187
Q8IFN0_374	PLAF7	Q8IFN0	PF3D7_0423600	374	conserved Plasmodium protein, unknown function	K.EDDNKS#DNPLYS#NNNT#LK.E	KEDDNKSDNPLYS	y	23472.3	29136	24741.6	25182	9781.84	11480.4	14451.4	13059.4	12345.9	12630.8	-0.687	-0.16	0.111
Q8IFM1_493	PLAF7	Q8IFM1	PF3D7_0424500	493	serine/threonine protein kinase, FIKK family	R.YYESYQPCIS#K.V	SYQPCISKVPLLP	y	4458.98	6148.74	5232.84	4711.92	4950.67	4178.83	3684.77	4364.98	6605.58	5137.89	-1.494	-0.16	1.372
Q8I3P2_113	PLAF7	Q8I3P2	PF3D7_0522100	113	conserved Plasmodium protein, unknown function	R.SNSCNLINY#NNNK.I	SCNLINYNNNKIY	y	25354	24527.7	20990.1	15903.2	34783.6	35740.8	19951.5	23164.4	17976.7	23083.6	-0.07	-0.16	-0.622
Q8IAP1_2930	PLAF7	Q8IAP1	PF3D7_0804500	2930	conserved Plasmodium membrane protein, unknown function	K.DDVDNNHM*SDT#NLLNNK.E	NNHMSDTNLLNNK	y	16896.6	15396.3	15421.2	18499.2	14776.5	16664.8	16766.7	16243.5	18079.3	19072	0.01	-0.16	0.016
Q8IIS9_1767	PLAF7	Q8IIS9	PF3D7_1107300	1767	polyadenylate-binding protein-interacting protein 1, putative	K.DIVASNNM*SNTS#K.S	NNMSNTSKSSNNG	y	15060.7	17024.2	13764	14101.4	22067	24667.5	21789.3	7188.78	11690.3	12032.6	-0.044	-0.16	-0.96
Q8IIE1_1487	PLAF7	Q8IIE1	PF3D7_1122500	1487	conserved Plasmodium protein, unknown function	K.NNHNYQNLS#NNEEEK.E	HNYQNLSNNEEEK	y	324468	294432	277360	290626	55861.8	56273.5	73833.6	94823.7	106366	97488.3	0.152	-0.16	-0.204
Q8ILK6_27	PLAF7	Q8ILK6	PF3D7_1425700	27	conserved Plasmodium protein, unknown function	K.NENDS#NNNLFLK.E	NKNENDSNNNLFL	n	8643.67	5852.17	6119.51	6855.89	5791.53	4919.44	5053.95	5521.5	5167.86	6251.86	-0.464	-0.16	0.104
Q8IKR4_2238	PLAF7	Q8IKR4	PF3D7_1456500	2238	conserved Plasmodium protein, unknown function	K.NNSNNNEIYS#ELDEK.S	NNNEIYSELDEKS	y	206293	214430	194019	210144	28037.1	46781.7	39897	34612.6	43905.6	42920.9	-0.132	-0.16	-0.041
O77357_351	PLAF7	O77357	PF3D7_0310900	351	conserved Plasmodium protein, unknown function	R.VS#NPNGNIGNDGR.N	ENIPRVSNPNGNI	y	20076.7	17921.2	16309.8	17427	5128.12	4896.04	4155.58	5270.12	5520.5	5467.17	-0.259	-0.159	-0.669
Q8IAW1_20;22	PLAF7	Q8IAW1	PF3D7_0812500	20;22	RNA-binding protein, putative	R.LEEERS#NT#CEETEQVEETSNNK.R	RLEEERSNTCEET;EEERSNTCEETEQ	y	114194	126361	97408.9	90075.1	54658.1	56170.4	50896.3	69209.9	62073.3	58957.8	-1.049	-0.159	0.579
Q8IIS4_1603;1607	PLAF7	Q8IIS4	PF3D7_1107800	1603;1607	AP2 domain transcription factor, putative	K.GNSNS#SDGS#ITYAK.D	SKGNSNSSDGSIT;SNSSDGSITYAKD	y	50313.1	81842.3	39254.7	73274.9	9224.39	14129.6	6343.12	17064.3	11933.9	16900.9	-1.176	-0.159	-0.491
Q8I599_105	PLAF7	Q8I599	PF3D7_1232300	105	cytochrome b5, putative	K.IEYINYS#DEEIK.K	IEYINYSDEEIKK	y	23974.6	24638.3	26513.2	27692.3	24857.1	29827.4	27145.8	26652	23375.1	23359.7	0.454	-0.159	-1.171
C0H5I8_1323	PLAF7	C0H5I8	PF3D7_1358200	1323	conserved Plasmodium protein, unknown function	K.NSNNNNNYYYSNS#NDDADK.S	NYYYSNSNDDADK	y	24004.8	24191.1	21301.3	19683.9	25950	22158.6	22082.1	7867.59	9086.48	8123.12	0.371	-0.158	-1.479
Q8ILC8_297	PLAF7	Q8ILC8	PF3D7_1433500	297	DNA topoisomerase 2	K.GQNDNNNNNNNNNDENANQNNDNLDVS#LS#NEPADGT#PTK.N	NLDVSLSNEPADG	y	31880.1	29428.8	23192.4	27151.7	70295.1	75740.5	63070.7	36472	31566.1	32545.5	0.151	-0.158	-0.039
Q8IL84_668	PLAF7	Q8IL84	PF3D7_1438400	668	metacaspase-like protein	K.TVNIHNNNNNLNNYS#NTM*K.S	NNLNNYSNTMKSV	y	25979.7	23770.5	22366.7	25304.2	7561.63	6911.2	8947.92	15671.9	19195.7	15289.7	-0.869	-0.158	1.026
O77343_268	PLAF7	O77343	PF3D7_0312500	268	major facilitator superfamily-related transporter, putative	K.NDNQLVS#EDNIQTNQDK.N	NDNQLVSEDNIQT	y	562918	527921	446600	450705	486951	480816	536894	387226	386354	396724	0.309	-0.157	-0.696
Q8I3J3_534	PLAF7	Q8I3J3	PF3D7_0527200	534	ubiquitin carboxyl-terminal hydrolase 14	K.FFSSNS#NIDQNESSNK.K	KFFSSNSNIDQNE	y	7025.28	8985.83	10438.2	8573.35	18667.4	22022.7	15649.4	5486.63	5348.69	7405.4	-0.44	-0.157	-1.584
Q8IJW2_1586	PLAF7	Q8IJW2	PF3D7_1008100	1586	zinc finger protein, putative	K.KET#T#DDEDEQQDQHLQQK.V	SNKKETTDDEDEQ	y	67946.2	85024	60269.2	73777	29518.9	31062.5	31164.4	34689.6	31384.8	37948.4	-0.34	-0.157	-0.032
Q8IEL8_1293	PLAF7	Q8IEL8	PF3D7_1309700	1293	vacuolar protein sorting-associated protein 18, putative	K.QDNT#NEQDNT#NEQNS#VNEK.D	NTNEQNSVNEKDI	y	76667.2	73012.4	68477.9	66323.9	36543.7	40935.8	40293.7	41009.8	42920.6	34173.9	-0.576	-0.157	-0.153
Q8IDT8_710	PLAF7	Q8IDT8	PF3D7_1339700	710	conserved Plasmodium protein, unknown function	R.DDTNNIS#DDNYIK.H	DDTNNISDDNYIK	y	132991	107672	97340.9	112165	16452.6	18891.5	18571.1	17742.1	21679.5	21400.4	-0.577	-0.157	0.35
Q8IAW5_430	PLAF7	Q8IAW5	PF3D7_0813000	430	conserved Plasmodium protein, unknown function	R.SS#LNNNYSPNNIK.P	LLNKRSSLNNNYS	y	24516.7	26340.7	20102.3	20328.7	40452.9	56239.7	34010.8	13806.2	11818.4	8289.36	0.611	-0.156	-1.893
C0H4X7_502	PLAF7	C0H4X7	PF3D7_0825000	502	conserved Plasmodium protein, unknown function	K.SIS#S#ENIDIGPTNR.S	YERKSISSENIDI	y	17986.5	15328.9	14417.8	13960	9719.02	8826.92	7524.38	8114.68	10922.5	8990.46	0.884	-0.156	-0.908
Q8IJP6_887	PLAF7	Q8IJP6	PF3D7_1014900	887	conserved Plasmodium protein, unknown function	K.LVYS#CDEM*K.R	NTKLVYSCDEMKR	y	221374	231780	178421	157194	32645.5	29910.4	43628.6	117530	104325	130720	-0.915	-0.156	1.026
Q8I581_425	PLAF7	Q8I581	PF3D7_1234100	425	bromodomain protein, putative	K.NVDEVLS#NDNTK.N	NVDEVLSNDNTKN	y	114262	97316.5	104356	107778	48068.8	46418.1	44154	59546.7	56764	65331.2	-0.753	-0.156	0.391
Q8ILZ9_705	PLAF7	Q8ILZ9	PF3D7_1409600	705	conserved Plasmodium protein, unknown function	R.NS#DNSYEEEPSNTTK.A	IRHRRNSDNSYEE	y	200909	194552	172812	187686	97781	121617	104945	126320	126463	116125	-0.386	-0.156	-0.163
Q8IKF6_210	PLAF7	Q8IKF6	PF3D7_1468100	210	conserved Plasmodium protein, unknown function	K.GSNINIINEGSNLTHS#K.N	GSNLTHSKNTNYN	y	14676.1	12470.8	9405.95	12918	4041.4	4499.6	4569.16	2785.32	4753.55	4041.6	-0.671	-0.156	-0.189
O96191_275	PLAF7	O96191	PF3D7_0210900	275	conserved Plasmodium protein, unknown function	K.NTEVNLPES#LNNATTK.K	EVNLPESLNNATT	y	9196.89	8953.24	7394.91	8043.26	10475.7	13783.5	9989.41	11629.8	12164.2	11086.3	-0.045	-0.155	0.311
Q8IBF4_1137	PLAF7	Q8IBF4	PF3D7_0730500	1137	conserved Plasmodium protein, unknown function	K.S#CCDTLENDSK.H	YLTRSKSCCDTLE	y	123853	123238	106792	94719.6	47040	49803.2	43368.2	54066.1	54733.9	53674.8	-1.035	-0.155	0.217
Q8IAL6_606;608	PLAF7	Q8IAL6	PF3D7_0801800	606;608	mannose-6-phosphate isomerase, putative	K.T#IS#DDGVVDSYDVSK.K	DEKDEKTISDDGV;KDEKTISDDGVVD	y	53593.5	54644.9	65513.8	66335.1	61870.1	69683.1	62402.8	65488.4	77580	78813.7	0.421	-0.155	-0.907
Q8IJW2_1585;1586	PLAF7	Q8IJW2	PF3D7_1008100	1585;1586	zinc finger protein, putative	K.KET#T#DDEDEQQDQHLQQK.V	NSNKKETTDDEDE;SNKKETTDDEDEQ	y	29832.4	32644.6	29769.9	25066.2	11356.9	11252.5	12347.8	13829.7	13537.5	14663.3	-0.44	-0.155	0.053
Q8I5C8_156	PLAF7	Q8I5C8	PF3D7_1229000	156	conserved Plasmodium membrane protein, unknown function	K.YLIS#DEINNK.I	TYKYLISDEINNK	y	3210.96	2232.52	2593.72	2188.01	8846.88	7467.74	7543.85	1009.46	2618.82	1546.4	1.813	-0.155	-2.234
Q8I4R6_209	PLAF7	Q8I4R6	PF3D7_1251800	209	conserved Plasmodium protein, unknown function	K.LS#NNISTNNK.E	ENMNKLSNNISTN	y	24290.1	30046.3	24353.2	23227.5	5899.55	5423.76	6067.8	17571.8	17919	17266.5	-1.641	-0.155	1.478
Q8IKU0_900	PLAF7	Q8IKU0	PF3D7_1453800	900	glucose-6-phosphate dehydrogenase-6-phosphogluconolactonase	K.SS#FYEDDLLDIN.-	EFVRKSSFYEDDL	y	40821.4	41743.4	44424.8	48630.2	78786	83444.3	61977.9	84723.5	69120.3	79131.9	-0.331	-0.155	-0.148
Q8IKH3_401	PLAF7	Q8IKH3	PF3D7_1466300	401	26S proteasome regulatory subunit RPN2, putative	K.NPEHNDDNNKPNDNLT#NDEPTYNNNDDK.A	KPNDNLTNDEPTY	y	57440.9	47235.1	46537.1	54327.9	49082.8	39936.3	39345.5	35945.2	36792.2	42042.2	-0.542	-0.155	0.071
Q8IJZ3_785;788	PLAF7	Q8IJZ3	PF3D7_1004400	785;788	RNA-binding protein, putative	K.KNEEEGYDDDT#YTS#ERDK.S	EGYDDDTYTSERD;DDDTYTSERDKSM	y	50798	85155.1	43242.8	64594.5	14625	20061.6	14365.5	15775.3	11530.3	15180.3	-0.046	-0.154	0.187
Q8IJU3_1670	PLAF7	Q8IJU3	PF3D7_1010200	1670	DNA2/NAM7 helicase, putative	K.ELYM*DDTSES#LM*EYDK.N	MDDTSESLMEYDK	y	34811.6	43028	39021.4	44120.6	40634.9	44330.7	41443.7	33148.3	32490.4	34868.3	-0.491	-0.154	-0.09
Q8ID85_464	PLAF7	Q8ID85	PF3D7_1362200	464	RuvB-like helicase 3	K.EEDS#SEEK.R	SVKEEDSSEEKRE	y	12636.3	9464.5	11373.3	8105.61	6749.09	8788.85	8045.34	5019.67	5042.96	6365.67	-0.304	-0.154	-0.374
Q8I2W4_224	PLAF7	Q8I2W4	PF3D7_0918900	224	gamma-glutamylcysteine synthetase	K.ISS#IEM*VSYEM*DENK.S	DQNKISSIEMVSY	y	14003.9	15445.9	19039.9	17959.2	16958.1	19893.3	14491.1	15124	15959.8	12972.4	-0.894	-0.153	0.115
Q8IJQ2_1079;1084	PLAF7	Q8IJQ2	PF3D7_1014300	1079;1084	SPRY domain-containing protein, putative	K.EDLEDDDDTYEYS#DEDST#HK.D	DDTYEYSDEDSTH;YSDEDSTHKDRNK	y	62134	60176.4	61070.9	59448.5	28027.1	26903.5	25790.6	17809.2	23999.1	21733.9	-1.062	-0.153	-0.077
Q8IKP3_276	PLAF7	Q8IKP3	PF3D7_1458800	276	DNA-directed RNA polymerase III subunit RPC5, putative	K.Y#LM*PEVQK.Y	TDYIFKYLMPEVQ	y	13058.5	10774.3	13067.1	10816.2	12016.3	9981.83	10292.4	13305.3	18371.9	13938	-0.303	-0.153	0.901
Q8IKA6_94	PLAF7	Q8IKA6	PF3D7_1473200	94	DnaJ protein, putative	K.M*ENQNTGNDVNS#GNS#ENAEK.S	DVNSGNSENAEKS	y	348047	396227	338642	383113	230841	271063	197153	173274	197862	156095	-0.356	-0.153	-0.446
O97243_72	PLAF7	O97243	PF3D7_0306100	72	conserved Plasmodium protein, unknown function	K.NGNDS#QQEINNLNM*NEFNENNK.S	SKNGNDSQQEINN	y	66097.8	72587.5	50710.1	61922.5	62189.7	58341.4	65309.4	50035.2	61518.8	54927.7	0.222	-0.152	-0.062
O77385_347	PLAF7	O77385	PF3D7_0317200	347	cdc2-related protein kinase 4	K.NNDNINLNACNNS#LVIK.G	LNACNNSLVIKGE	y	3958.35	3406.21	3446.96	3727.08	1736.84	427.213	410.571	576.631	1042.15	1185.51	-0.166	-0.152	-0.184
C0H4G4_287;290	PLAF7	C0H4G4	PF3D7_0527600	287;290	conserved Plasmodium protein, unknown function	K.RENIS#VDS#QNNDINK.S	IKRENISVDSQNN;ENISVDSQNNDIN	y	261366	214986	260683	285363	622934	653898	510265	188971	211501	231099	0.333	-0.152	-1.15
C0H4W6_35	PLAF7	C0H4W6	PF3D7_0821800	35	protein transport protein SEC61 subunit beta, putative	R.RNS#NGNSNSIVK.F	SKQRRNSNGNSNS	y	63718	56258.3	74363	79149.9	34427.7	40497.1	27774.4	11260.7	21313.1	14943.5	-1.204	-0.152	-0.7
Q8IJP6_926	PLAF7	Q8IJP6	PF3D7_1014900	926	conserved Plasmodium protein, unknown function	R.ST#SHINLHNTTEINNAQT#DTQNNTR.N	EINNAQTDTQNNT	y	2751.58	2675.01	2638.86	1390.5	90.3855	350.309	319.811	1910.14	2970.3	1384.68	-1.657	-0.152	2.337
Q8IKF6_2131	PLAF7	Q8IKF6	PF3D7_1468100	2131	conserved Plasmodium protein, unknown function	K.DSDENNNSS#S#NNNGEENIENTNECK.Q	ENNNSSSNNNGEE	y	47584	46817.8	44340.2	33505.9	14477.4	13956.4	15002.5	15222.7	15688.3	16422.4	-0.74	-0.152	0.113
Q8IK74_542	PLAF7	Q8IK74	PF3D7_1476300	542	Plasmodium exported protein (PHISTb), unknown function	K.PIVYEEES#DAGETR.M	IVYEEESDAGETR	y	100813	105243	97966.7	109031	102530	107373	92306.7	89970.4	105872	110733	-0.643	-0.152	0.238
B9ZSJ1_339	PLAF7	B9ZSJ1	PF3D7_0113200	339	Plasmodium exported protein, unknown function	R.QDS#QTSYYGR.Y	NPPRQDSQTSYYG	y	66296.7	75424.1	61709.7	72024.4	58754.5	59344.9	59519.2	50908	51406	50245.5	0.405	-0.151	-0.605
Q8I2I8_516;518	PLAF7	Q8I2I8	PF3D7_0932800	516;518	importin alpha re-exporter, putative	R.S#MS#IMSTIHNNNNNNNNNNNNNNNNNNNNNNNNNNNNM*K.N	LNNMNRSMSIMST;NMNRSMSIMSTIH	y	2516.91	2659.71	2509.16	3163.09	2197.58	2851.29	2191.89	2697.27	2289.36	2376.1	-1.293	-0.151	0.526
Q8II21_615	PLAF7	Q8II21	PF3D7_1134300	615	conserved Plasmodium protein, unknown function	R.ANEEIQNS#NSTNNK.L	NEEIQNSNSTNNK	y	81460.5	61670	71728.5	58697.5	12093.8	16162.8	18940.4	27999.2	32081.6	31195	-0.064	-0.151	-0.165
Q8ILS4_3706	PLAF7	Q8ILS4	PF3D7_1417200	3706	NOT family protein, putative	K.CDDNS#NNILSEK.D	NKCDDNSNNILSE	y	14125.8	12234	12211.3	10816.3	6308.35	4453.11	6520.66	8832.13	8301.69	8877.47	-1.485	-0.151	0.808
C6KSQ8_536	PLAF7	C6KSQ8	PF3D7_0606000	536	conserved Plasmodium protein, unknown function	R.NNSIYDNICDS#FK.R	YDNICDSFKRQES	y	5676.3	5512.22	4717.55	4728.64	1643.05	1815.57	1575.91	1619.31	1010.42	1917.37	-1.318	-0.15	0.462
Q8IB94_7977	PLAF7	Q8IB94	PF3D7_0826100	7977	HECT-like E3 ubiquitin ligase, putative	K.IQNNY#THDDSM*NNNIVENENINECINQNTNEK.D	KKIQNNYTHDDSM	y	4518.82	4784.93	4464.24	5137.89	16528	14797.5	13617.8	3665.51	3785.74	3044.12	1.598	-0.15	-1.901
Q8IJP6_1348	PLAF7	Q8IJP6	PF3D7_1014900	1348	conserved Plasmodium protein, unknown function	K.YYNTEYQYNS#LLQNENK.I	TEYQYNSLLQNEN	y	8033.86	6350.88	5251.07	5442.17	2188.84	1858.22	1022.36	1088.04	2908.88	1574.45	-0.326	-0.15	-0.569
Q8I5L0_527	PLAF7	Q8I5L0	PF3D7_1220300	527	cell cycle associated protein, putative	K.NEHSNNS#NEFLYNDK.H	NEHSNNSNEFLYN	y	25654.4	21730.1	22104	24139.6	39657.6	38568.1	37518.3	13456.5	14933.1	14151.9	1.071	-0.15	-1.428
Q8IKI6_87	PLAF7	Q8IKI6	PF3D7_1465200	87	conserved Plasmodium protein, unknown function	K.NSNS#NINNNDINNIYNECDNSYNVK.K	TLKNSNSNINNND	y	20400.4	23971.6	21052.6	18738.3	15699.1	15618.3	16373.7	17957.1	15442.1	14607.6	-0.793	-0.15	0.506
Q8IJA4_86	PLAF7	Q8IJA4	PF3D7_1030100	86	pre-mRNA-splicing factor ATP-dependent RNA helicase PRP22, putative	K.DHDNEDDVNS#K.E	NEDDVNSKENIFL	y	150892	142946	123196	128142	98553.8	109437	111638	93144.3	82753.1	81827.6	-0.806	-0.149	0.033
Q8I581_1828	PLAF7	Q8I581	PF3D7_1234100	1828	bromodomain protein, putative	K.YNASNYNS#LNK.K	NASNYNSLNKKDI	y	38723.9	32129.1	42630.2	28769.2	8823.96	6492.01	10036.5	4595.52	7316.17	5417.95	-1.626	-0.149	-0.547
Q8IL08_1422	PLAF7	Q8IL08	PF3D7_1446500	1422	conserved Plasmodium protein, unknown function	K.APIFGS#PSNK.D	KAPIFGSPSNKDD	y	281352	257179	219055	227055	27693.7	32285.6	45913.6	35762.5	43937.2	54320.7	-2.59	-0.149	0.645
Q8ILV8_999	PLAF7	Q8ILV8	PF3D7_1413700	999	conserved Plasmodium protein, unknown function	K.SS#LQM*NSFNSDK.K	LLKKKSSLQMNSF	y	6783.98	6767.04	5383.17	5651.78	6076.54	7438.33	4956.93	6530.8	6594.93	6038.32	-0.628	-0.148	0.391
Q8IKF6_1897;1901	PLAF7	Q8IKF6	PF3D7_1468100	1897;1901	conserved Plasmodium protein, unknown function	K.DSNS#NKDS#EENVNLNQYNDEER.N	LSKDSNSNKDSEE;SNSNKDSEENVNL	y	218233	209470	178811	174828	79080.4	83192.5	90709.9	82405.6	84123.6	81595.1	-0.378	-0.148	-0.038
Q8IHV2_69;70	PLAF7	Q8IHV2	PF3D7_1141300	69;70	conserved Plasmodium protein, unknown function	K.VY#S#SNDEYYYDEK.N	EKSEKVYSSNDEY;KSEKVYSSNDEYY	y	33622.5	30518.2	28430.3	28771.5	25293.3	25436.2	24282.7	22743.9	25375.5	25969.6	0.292	-0.147	-0.214
Q8IHU4_2656	PLAF7	Q8IHU4	PF3D7_1142100	2656	conserved Plasmodium protein, unknown function	K.TNYS#FNDNM*QK.N	QPKTNYSFNDNMQ	y	3867.45	3053.09	3216.92	2724.27	12198	9704.72	8346.22	6289.5	6537.51	4682.74	1.678	-0.147	-1.076
C0H5B3_850	PLAF7	C0H5B3	PF3D7_1313800	850	conserved Plasmodium membrane protein, unknown function	K.TNIS#EHT#DNNNNNM*K.D	TNISEHTDNNNNN	y	4658.58	4566.23	4951.22	4535.11	3157.56	3056.27	2922.08	5064.06	8874.62	4746.98	-0.923	-0.147	1.078
C6KSN9_32	PLAF7	C6KSN9	PF3D7_0604100	32	AP2 domain transcription factor	K.NM*CS#SDIILDDTNSK.S	MQKNMCSSDIILD	y	14528.4	17175.8	15481.8	14204.6	5343.19	5356.99	5668.63	6566.91	6383.63	6819.66	1.413	-0.146	0.069
C6KTC9_759	PLAF7	C6KTC9	PF3D7_0629400	759	RNA-binding protein, putative	R.STNNDS#IDNNASNM*ESTDNTCSNIK.D	RSTNNDSIDNNAS	y	24489.4	22023	26528.4	21784	31365.1	25343.7	25084.5	12882.8	14248.4	13140.8	1.294	-0.146	-1.198
Q8IC42_204	PLAF7	Q8IC42	PF3D7_0702500	204	Plasmodium exported protein, unknown function	R.NYSLGNLSTGTTSQGS#TSSR.H	GTTSQGSTSSRHY	y	96953.9	100011	88972.3	95269.4	62015.4	52886.5	57127.7	76572.8	90769.3	73500.6	0.281	-0.146	-0.337
Q8I4U3_84	PLAF7	Q8I4U3	PF3D7_1249100	84	conserved Plasmodium protein, unknown function	K.EAAT#DDHDNDS#DRK.T	DDHDNDSDRKTSN	y	10598.9	8591.64	11640.2	13559.3	31259.4	38664.7	29777.9	29003.3	30715.7	25347.2	-0.713	-0.146	0.085
Q8IEK0_526	PLAF7	Q8IEK0	PF3D7_1312100	526	GYF domain-containing protein, putative	K.VLYS#DNISK.E	MDKVLYSDNISKE	y	431190	401686	291584	293703	53654.3	42582.2	59213.3	46522.3	58874.9	58299.6	-0.962	-0.146	0.476
C0H5M7_217	PLAF7	C0H5M7	PF3D7_1372000	217	Plasmodium exported protein (PHISTa), unknown function	K.TLNNT#NPNK.D	RKTLNNTNPNKDK	n	9817.83	9363.44	8905.67	8428.91	4821.55	5451.86	4980.97	5394.69	5850.78	4881.69	-0.915	-0.146	0.08
C0H4P4_1285	PLAF7	C0H4P4	PF3D7_0726400	1285	conserved Plasmodium membrane protein, unknown function	K.IYTEQYISS#TQVEK.K	TEQYISSTQVEKK	y	24647.2	27270.5	25911.9	22525.6	6076.2	5286.07	5254.31	13843.9	16359.6	18066.6	-1.692	-0.145	1.151
Q8IIS4_296	PLAF7	Q8IIS4	PF3D7_1107800	296	AP2 domain transcription factor, putative	K.DDIIGS#DAYNK.K	KDDIIGSDAYNKK	y	45141.1	47196.8	35823.8	43563.7	16299.4	17468.4	20750.4	36583.7	40282.4	42028.6	0.218	-0.145	0.006
Q8I5E1_118;121	PLAF7	Q8I5E1	PF3D7_1227700	118;121	conserved Plasmodium protein, unknown function	R.NENSIHNIS#ENS#YQHDK.D	NSIHNISENSYQH;HNISENSYQHDKD	y	178376	153579	146384	146098	145814	126588	142013	129151	147371	126547	0.395	-0.145	-0.082
Q8ILI6_174	PLAF7	Q8ILI6	PF3D7_1427900	174	leucine-rich repeat protein	K.EGM*EVLS#S#DEEEEEEYEEDNTLK.N	EGMEVLSSDEEEE	y	7852.84	4034.74	7549.22	8197.38	19521.4	21116	15026.7	11885.9	17355.1	10880.4	-1.553	-0.145	0.252
Q9U0K8_264	PLAF7	Q9U0K8	PF3D7_0407800	264	conserved Plasmodium protein, unknown function	K.DTSS#IS#NDYNNK.K	KIKDTSSISNDYN	y	37737.1	26861.5	29471	21195.4	32102.8	26702.7	33391.9	28813	37084.8	24143	-0.111	-0.144	-0.509
Q9U0J0_393	PLAF7	Q9U0J0	PF3D7_0409600	393	replication protein A1, large subunit	R.NNM*CYENNS#PGNEAYNK.N	MCYENNSPGNEAY	y	103247	114585	96654.9	87563	56722	43561.4	38002.2	46123.2	45976.1	61956	-0.869	-0.144	-0.201
C0H4F8_2300	PLAF7	C0H4F8	PF3D7_0522400	2300	conserved Plasmodium protein, unknown function	K.GIAQNS#NNNENNICK.K	KGIAQNSNNNENN	y	15114.5	16157.8	15811.4	11612.9	2748.1	2187.07	3383.26	6702.95	8472.99	7322.5	-1.721	-0.144	1.216
C6KT65_1670	PLAF7	C6KT65	PF3D7_0622900	1670	AP2 domain transcription factor AP2Tel	K.SSSNS#M*DSSYNPNM*K.H	KKSSSNSMDSSYN	y	7216.73	6278.47	5355.92	6023.59	5610.32	4469.34	4697.16	3709.57	4491.34	3432.24	-1.629	-0.144	0.622
Q8IC42_196;204	PLAF7	Q8IC42	PF3D7_0702500	196;204	Plasmodium exported protein, unknown function	R.NYSLGNLS#TGTTSQGS#TSSR.H	YSLGNLSTGTTSQ;GTTSQGSTSSRHY	y	11100.7	9779.34	9482.17	10080.9	4999.83	5690.17	6417.96	7032.46	8213.6	8011.93	0.189	-0.144	-0.379
Q8IBJ1_2005	PLAF7	Q8IBJ1	PF3D7_0726500	2005	ubiquitin carboxyl-terminal hydrolase, putative	K.TNM*YLNQNACTS#K.N	NQNACTSKNEKDV	y	16873.9	22434.6	18960.8	17645.1	16551	14400.2	14903.3	17678	18129.4	22229.6	-0.259	-0.144	0.238
C0H5A6_5047	PLAF7	C0H5A6	PF3D7_1308400	5047	conserved Plasmodium protein, unknown function	K.DNINNNLHS#NSIYYSSDNK.L	INNNLHSNSIYYS	y	8884.89	11176.1	10655	9593.57	2066.75	1171.45	2004.15	4511.38	5851.73	4750.37	-0.765	-0.144	0.544
O96204_1053	PLAF7	O96204	PF3D7_0212400	1053	conserved Plasmodium membrane protein, unknown function	K.TNDNS#VSNLYR.D	NKTNDNSVSNLYR	y	62581.8	55395.9	55129.2	51184.3	20027.9	16766.1	25151.2	24410.2	22556	20942.6	-0.753	-0.143	-0.2
Q6LFN2_282	PLAF7	Q6LFN2	PF3D7_0603400	282	trophozoite exported protein 1	K.INTS#DNAK.S	DEKINTSDNAKSC	y	142284	140477	122888	125051	98109	95406.9	96454.7	57121.8	69080.6	72496.5	-0.577	-0.143	-0.34
C6KSP9_354	PLAF7	C6KSP9	PF3D7_0605100	354	RNA-binding protein, putative	K.KNDNYM*DDNM*S#IDDNDNYSVPK.E	YMDDNMSIDDNDN	y	317328	317667	245365	308884	283738	320201	281655	208844	262886	209426	-0.443	-0.143	-0.091
Q8I5H0_844;846	PLAF7	Q8I5H0	PF3D7_1224700	844;846	conserved Plasmodium protein, unknown function	K.NQRS#DS#EENSYLK.H	EKKNQRSDSEENS;KNQRSDSEENSYL	y	289923	266784	227199	252390	52500.6	57945.5	55561.1	88546.9	99337	94624	-0.635	-0.143	0.211
Q8IC44_143	PLAF7	Q8IC44	PF3D7_0702300	143	sporozoite threonine and asparagine-rich protein	K.LTGNNSTTINTNSTENTS#ATK.K	NSTENTSATKKVT	y	59172.9	61117.5	61942.3	63965.8	16926.3	19961.8	16114.7	32911.1	31778.2	31330.4	-1.372	-0.142	0.486
Q8IBU8_650	PLAF7	Q8IBU8	PF3D7_0715200	650	conserved Plasmodium protein, unknown function	K.STLS#CSVNNNNM*K.K	SLKSTLSCSVNNN	y	9533.23	8823.39	11143.6	8746.5	1617.18	1993.03	2469.57	2215.82	2755.82	2334.55	-0.667	-0.142	0.684
Q8IBP1_1386;1394	PLAF7	Q8IBP1	PF3D7_0721000	1386;1394	conserved Plasmodium membrane protein, unknown function	K.NET#DEGDKNET#DEGDK.N	EGNKNETDEGDKN;EGDKNETDEGDKN	y	43678.6	41613.2	36331.7	40742.7	16170.5	23669.6	23847.5	7406.24	11861	11359.4	-0.338	-0.142	-1.153
Q8I567_9	PLAF7	Q8I567	PF3D7_1235500	9	mRNA methyltransferase, putative	K.GEDS#NDNVPK.V	NYKGEDSNDNVPK	y	34473.2	40901.7	37392.3	34826.4	84699.9	77944.3	55416.2	22582.4	25120.2	31357.1	-0.574	-0.142	-0.895
Q8IE92_412	PLAF7	Q8IE92	PF3D7_1322300	412	conserved Plasmodium protein, unknown function	R.NEVEEDDNS#YDDNNENNNK.L	VEEDDNSYDDNNE	y	130589	124586	118329	127448	20282.6	22745.9	21729.5	22425.8	23228.7	24670.3	-0.458	-0.142	0.142
O77312_419;421	PLAF7	O77312	PF3D7_0302900	419;421	exportin-1, putative	K.NDM*NSS#S#LDMK.N	NKNDMNSSSLDMK;NDMNSSSLDMKNT	y	15572.9	15192.2	15648	15477.5	98285.2	60204.2	32830.5	12911.4	13719.5	10850.8	1.287	-0.141	-2.089
C6KSZ9_292;296	PLAF7	C6KSZ9	PF3D7_0615800	292;296	conserved Plasmodium protein, unknown function	R.NDDDS#SGEY#GSVQDENDVNKK.K	SRNDDDSSGEYGS;DDSSGEYGSVQDE	y	35027.1	29159.6	35919.3	24593.8	17547	15498.7	17329.5	15890.8	15943.8	17268.2	-1.137	-0.141	0.197
Q8I4Z5_213	PLAF7	Q8I4Z5	PF3D7_1243500	213	vacuolar-sorting protein SNF7, putative	R.QNVNFNEES#DDEELK.E	VNFNEESDDEELK	n	16977.5	14593.6	13846.2	14777.8	9049.35	10570.3	10845.6	11460.5	11850	13043.3	-0.636	-0.141	0.255
Q8IDI3_540;542	PLAF7	Q8IDI3	PF3D7_1351700	540;542	inner membrane complex protein 1f, putative	K.S#VSVS#ENETIK.N	EIYKSKSVSVSEN;YKSKSVSVSENET	y	40967.1	37172.1	31234.1	31313.4	78638.7	91225.7	82905.1	95003.4	88324.2	78522.8	1.385	-0.141	-0.875
Q8ILD4_564;565;566	PLAF7	Q8ILD4	PF3D7_1432800	564;565;566	HP12 protein homolog, putative	K.NS#S#S#KNNNDDDDDDDDDDDNIK.N	NNLCKNSSSKNNN;NLCKNSSSKNNND;LCKNSSSKNNNDD	y	8365.03	7642.47	7666.37	6406.24	10769.6	10992.7	9945.87	11331.8	11248.5	9186.56	2.226	-0.141	-0.73
Q8IL70_296	PLAF7	Q8IL70	PF3D7_1440000	296	conserved Plasmodium protein, unknown function	R.IYS#NDIDLNK.T	NLNRIYSNDIDLN	y	131884	93887.4	111738	97495.7	13809.1	10914.6	18565.5	39759.2	52537.6	40999	-0.571	-0.141	0.232
O77372_3359	PLAF7	O77372	PF3D7_0318500	3359	conserved Plasmodium protein, unknown function	K.S#EEEEEEK.T	LKRRQKSEEEEEE	y	34918.9	37401.7	33770.5	28482.6	47109.1	48414.3	35950.5	26412.8	39541	33047.4	0.022	-0.14	-0.407
Q8I1Z2_708;714	PLAF7	Q8I1Z2	PF3D7_0403700	708;714	pre-mRNA-splicing factor CLF1, putative	K.DNDDS#EDNDDS#K.D	SKDNDDSEDNDDS;SEDNDDSKDNDDS	y	94527.8	81405.1	72862.6	78807.2	57648.9	90549.8	64551.3	33995.9	58485.3	41421.8	-0.383	-0.14	-0.075
C0H4A7_15	PLAF7	C0H4A7	PF3D7_0416400	15	histone acetyltransferase, putative	K.LNVEQTT#GEIK.K	LNVEQTTGEIKKV	y	3240.8	2923.29	2979.34	2875.16	25935.5	20558.3	18835.4	1681.26	2800.05	1800.58	2.245	-0.14	-2.909
C6KSY0_3964	PLAF7	C6KSY0	PF3D7_0613800	3964	AP2 domain transcription factor, putative	K.EITDNNNLHLS#NNEK.I	NNNLHLSNNEKIN	y	130649	183500	115182	207581	20697.9	25372.7	24136.2	33396.7	25690.9	36307.1	0.177	-0.14	-0.142
Q8IAV6_1239;1248	PLAF7	Q8IAV6	PF3D7_0812100	1239;1248	conserved protein, unknown function	R.INHTNVLS#NQINDTNVS#PNR.I	NHTNVLSNQINDT;INDTNVSPNRINH	y	4521.4	2926.65	3700.03	4596.41	1596.52	2098.17	2145.47	1873.19	2311.16	2262.18	-1.165	-0.14	-0.045
Q8I4Y0_917	PLAF7	Q8I4Y0	PF3D7_1245100	917	kinesin-13, putative	K.TNFYNNNNIVIVNNNM*GNNNS#PR.M	NMGNNNSPRMKYG	y	35080.5	31950.4	32395.6	31446.6	14256.7	14519.4	11728.3	15735.9	15845.9	18251.6	-0.489	-0.14	-0.009
Q8I4R5_1761	PLAF7	Q8I4R5	PF3D7_1252100	1761	rhoptry neck protein 3	K.NTTYAENNEYT#SENITK.P	AENNEYTSENITK	y	19060.6	22177.3	18656.7	21822.5	15674.7	15746.8	15075.3	18236.6	16328.5	16670.1	-0.898	-0.14	0.357
O97239_2543	PLAF7	O97239	PF3D7_0305500	2543	conserved Plasmodium protein, unknown function	R.NNNIYSEDS#K.T	NIYSEDSKTNECY	y	10671.1	13771.9	11584	11351.2	20579.4	23206.3	21067.2	9577.25	9990.92	10135.4	1.159	-0.139	-1.79
C6KSP3_1244	PLAF7	C6KSP3	PF3D7_0604500	1244	conserved Plasmodium protein, unknown function	K.NNNM*S#VENLNNALLNTHVNK.N	IKNNNMSVENLNN	y	1772.64	1829.87	1573.34	1577.41	2826.83	2748.05	1700.72	2193.75	2401.92	1467.89	0.673	-0.139	-0.626
Q8IAW4_45;58	PLAF7	Q8IAW4	PF3D7_0812900	45;58	conserved Plasmodium protein, unknown function	K.EKCS#LYNSSLTFADEET#NK.C	TSKEKCSLYNSSL;TFADEETNKCLPC	n	1986.21	2023.4	1910.9	1730.16	169.105	150.748	433.813	1632.81	1213.52	1115.75	-2.996	-0.139	2.394
Q8I2P8_2742	PLAF7	Q8I2P8	PF3D7_0926100	2742	protein kinase, putative	K.YISNSS#DLTK.K	KYISNSSDLTKKK	y	37270.6	27964.7	31257.9	24820	9616.78	7426.26	9168.67	8341.59	8016.75	8972.87	-0.919	-0.139	-0.227
O77375_1661;1664	PLAF7	O77375	PF3D7_0318200	1661;1664	DNA-directed RNA polymerase II subunit RPB1	K.NEDSIS#INS#SNNEQVK.N	KNEDSISINSSNN;DSISINSSNNEQV	y	55242.3	45539	39335.2	38787.6	15250.2	15481.7	16186.3	23964.6	20554.2	22693.5	-1.642	-0.138	0.96
Q8I2S2_376;377;380	PLAF7	Q8I2S2	PF3D7_0923400	376;377;380	conserved Plasmodium protein, unknown function	K.NEEISS#S#HES#EK.K	KNEEISSSHESEK;NEEISSSHESEKK;ISSSHESEKKYER	y	6336.99	6960.72	5121.65	5701.18	4042.91	4459.63	4049.2	3283.07	2384.13	2034.26	-0.675	-0.138	-0.48
Q8IJJ5_345	PLAF7	Q8IJJ5	PF3D7_1020700	345	histone acetyltransferase, putative	K.NGDIHSS#DNK.Y	NGDIHSSDNKYTR	y	23976.6	31689.7	21712.5	25105.8	7494.7	7237.7	7714.27	7605.42	6963.32	8122.79	-0.547	-0.138	0.401
Q8I586_2100	PLAF7	Q8I586	PF3D7_1233600	2100	asparagine and aspartate rich protein 1	K.FSS#TDGNNNNIINR.C	DEPKFSSTDGNNN	y	1916.25	2492.14	2169.92	2318.2	7796.87	8459.97	5272.62	1966.56	1733.49	1554.39	1.56	-0.138	-1.9
Q8ILJ1_189	PLAF7	Q8ILJ1	PF3D7_1427300	189	conserved Plasmodium protein, unknown function	K.LYT#NDELSSTDM*K.R	KNSKLYTNDELSS	y	5466.15	5063.82	4298.88	5021.41	1578.07	1196.93	1118.99	546.478	1331.79	1551.3	-0.169	-0.138	-0.643
Q8I3S4_749	PLAF7	Q8I3S4	PF3D7_0518600	749	WD repeat-containing protein 26, putative	K.QECNEEM*S#SNNDQNYVIQK.Q	ECNEEMSSNNDQN	y	7291.38	7357.21	8099.02	8649.79	6421.07	5637.54	4754.26	5213.19	4963.96	4471.34	-0.436	-0.137	0.324
Q8IC26_783	PLAF7	Q8IC26	PF3D7_0704400	783	phosphoinositide-binding protein, putative	K.QNSM*IYNNDS#QDNIPYDNTK.Q	MIYNNDSQDNIPY	y	9534.97	7397.56	7821.79	6842.8	4099.81	4911.62	3748.43	5855.86	6139.17	5724.57	-0.021	-0.137	-0.13
Q8I553_635	PLAF7	Q8I553	PF3D7_1237000	635	SUMO-activating enzyme subunit 2	K.INYM*QVEGNM*DTES#VK.K	GNMDTESVKKKRH	y	2730.28	1389.05	2540.67	2387.8	2085.72	2107.64	1777.82	2523.77	2549.72	3047.29	-2.519	-0.137	1.131
Q8I4S6_904;905	PLAF7	Q8I4S6	PF3D7_1250800	904;905	DNA repair protein rhp16, putative	K.NNNDDDNNNSY#Y#SDAK.S	DDNNNSYYSDAKS;DNNNSYYSDAKSY	y	18285	18032.3	18878	19980.6	9348.39	10611	9392.79	12657.6	14431.2	13236.6	-0.81	-0.137	0.473
Q8IEH7_2028	PLAF7	Q8IEH7	PF3D7_1313600	2028	conserved Plasmodium protein, unknown function	R.VTNPNLYS#C.-	TNPNLYSCxxxxx	y	14197.1	15057	13274.5	13482.3	8971.05	8031.65	8927.91	7098.3	7783.23	8146.84	-0.302	-0.136	-0.701
Q8IEC3_541	PLAF7	Q8IEC3	PF3D7_1319300	541	tRNA (guanine(26)-N(2))-dimethyltransferase, putative	K.S#DDQNHNEAGGDANQNCK.N	HNNIHKSDDQNHN	y	17737	16641.1	17261.7	18535.1	25630.8	28875.4	23048.7	20783.6	25616.4	25100.2	-0.83	-0.136	0.431
Q8IEC2_55	PLAF7	Q8IEC2	PF3D7_1319400	55	conserved Plasmodium protein, unknown function	K.EDENLNLT#EEEGHEELDEK.G	DENLNLTEEEGHE	y	75933.6	79039.9	78411.7	82533	19162.7	20676.2	16043.7	18131.3	20174.5	21222.9	0.414	-0.136	-0.271
Q8I3V9_362	PLAF7	Q8I3V9	PF3D7_0514900	362	conserved Plasmodium protein, unknown function	K.LNDS#SNK.N	EKKLNDSSNKNYN	y	100728	91490	89953.7	83983.3	28277	29151.5	33490.5	28121.9	28383.2	27623.5	-1.195	-0.135	-0.209
Q8ILF1_555	PLAF7	Q8ILF1	PF3D7_1431400	555	conserved Plasmodium protein, unknown function	K.NNLSEDDY#DNENDNDEYGNK.N	NLSEDDYDNENDN	y	44843.1	38732.2	36192.5	43885.6	21543.6	25710.9	18225.5	28104.8	29583.7	34156.5	-0.832	-0.135	0.447
Q8IB31_196	PLAF7	Q8IB31	PF3D7_0819600	196	conserved Plasmodium protein, unknown function	K.EES#DEDEDENEEK.L	KKKKEESDEDEDE	y	221027	237187	180848	215072	186480	162034	181489	192751	222780	196568	-0.418	-0.134	0.211
Q8IB43_378	PLAF7	Q8IB43	PF3D7_0820900	378	conserved Plasmodium protein, unknown function	K.NRS#YDSQFIDTK.K	SKNKNRSYDSQFI	y	17731.8	19533.7	18735.7	21709.7	16090.5	15289.3	18112.7	10808.7	9922.6	10698.1	-0.226	-0.134	-0.941
Q8I2V5_939	PLAF7	Q8I2V5	PF3D7_0919800	939	TLD domain-containing protein	K.SNSS#DIHSNNNNNK.N	DHKSNSSDIHSNN	y	4536.9	5205.81	5855.14	3992.85	3860.95	2601.52	3422.77	6486.49	9375.87	6159.79	-0.792	-0.134	0.593
Q8IHX6_1139	PLAF7	Q8IHX6	PF3D7_1138800	1139	WD repeat-containing protein, putative	R.NVAS#DETK.D	ILRNVASDETKDN	y	19585.3	20425.9	17489.9	17954.9	64992.3	63172.4	64500.3	16247.9	17140.2	16386.7	1.8	-0.134	-1.746
Q8I5L6_629	PLAF7	Q8I5L6	PF3D7_1219100	629	clathrin heavy chain, putative	K.NETM*DFFNDGAASIS#NDQNNSINK.L	DGAASISNDQNNS	y	10119.7	6238.66	7280.22	7846.96	7237.52	5536.64	6370.42	5057.29	5361.53	5226.88	0.243	-0.134	-0.68
C0H5B3_2404	PLAF7	C0H5B3	PF3D7_1313800	2404	conserved Plasmodium membrane protein, unknown function	K.QHSNTYNDNNIYSSLNS#EEM*DK.N	IYSSLNSEEMDKN	y	9097.52	9181.84	9272.96	9701.32	10724.4	10305.6	9564.25	12998.1	14572.8	9478.59	-0.166	-0.134	0.322
C0H4R8_777	PLAF7	C0H4R8	PF3D7_0805700	777	serine/threonine protein kinase, FIKK family	R.NNYNSFVVPGNM*NS#NNNDNNDK.S	VPGNMNSNNNDNN	y	28347.2	19941	20866.5	21773.3	6987.8	6398.18	6432.61	11398.4	13159.1	13666.5	-0.71	-0.133	0.179
Q8IJL2_874	PLAF7	Q8IJL2	PF3D7_1019000	874	eukaryotic translation initiation factor subunit eIF2A, putative	K.S#RDNSENGIIILQNK.L	MLDNIKSRDNSEN	y	4596.15	6022.66	5790.39	3604.31	8791.45	7802.57	6884.63	8413.03	7131.3	6760.22	-0.085	-0.133	-0.012
Q8IB94_3516;3519	PLAF7	Q8IB94	PF3D7_0826100	3516;3519	HECT-like E3 ubiquitin ligase, putative	K.GNTNNLDPSASS#LES#ADK.I	LDPSASSLESADK;SASSLESADKIMV	y	104498	90126.7	101773	101540	116042	132106	94034.3	74191.5	78333.5	68227	0.14	-0.132	-0.435
Q8IJI0_537	PLAF7	Q8IJI0	PF3D7_1022400	537	serine/arginine-rich splicing factor 4	K.ANAADENANGNVS#N.-	NANGNVSNxxxxx	y	32714.2	30437.6	32619.9	36381.1	48928.4	53777.7	45808.4	44509.9	48943.5	36526.2	-0.616	-0.132	0.222
Q8IDA1_129	PLAF7	Q8IDA1	PF3D7_1360400	129	conserved Plasmodium protein, unknown function	K.NYNTNNSNIYSFNNNES#NEINK.K	SFNNNESNEINKK	y	5389.72	4753.7	5877.81	4872.06	7897.94	6935.77	8072.27	2863.31	3979.01	3812.8	0.012	-0.132	-0.835
B9ZSJ1_131	PLAF7	B9ZSJ1	PF3D7_0113200	131	Plasmodium exported protein, unknown function	K.NS#GLSHM*FSSEINK.T	NKQTKNSGLSHMF	y	11737.2	13423.2	9921.07	14161.8	3811.14	4985.43	5401.12	6784.88	6013	7290.64	-0.746	-0.131	0.115
Q8I1S5_173	PLAF7	Q8I1S5	PF3D7_0416200	173	conserved protein, unknown function	K.NDNDDNIS#LEELQK.I	DNDDNISLEELQK	n	71954	49668.8	52962.2	58131	59612	69982.1	55820.4	44486.3	55910	37141.2	0.023	-0.131	-0.431
C6KSN7_356	PLAF7	C6KSN7	PF3D7_0603900	356	conserved Plasmodium protein, unknown function	K.HPIYNNTENS#YSR.S	YNNTENSYSRSTI	y	4349.65	5012.81	3817.96	5472.16	2251.01	2346.7	3340.3	3169.27	3277.81	2485.08	-0.365	-0.131	0.254
Q8IK01_146	PLAF7	Q8IK01	PF3D7_1003600	146	inner membrane complex protein 1c, putative	K.QIEDS#EEIIK.Y	FKQIEDSEEIIKY	y	152581	157017	97872.2	109175	548323	638219	503126	237052	171807	229763	1.611	-0.131	-2.763
Q8I5L5_2133	PLAF7	Q8I5L5	PF3D7_1219300	2133	erythrocyte membrane protein 1, PfEMP1	K.TS#GNITPTSDIPSGK.L	NSGNKTSGNITPT	y	16075.5	14514.6	14376.7	14311.2	5359.42	5976.36	4422.65	11215.9	10724.5	10609.1	-0.111	-0.131	-0.153
Q8IER6_97	PLAF7	Q8IER6	PF3D7_1305000	97	MCL1 domain-containing protein, putative	K.GNDLVSS#NNDEPNEK.N	GNDLVSSNNDEPN	y	136450	122007	115546	129054	35753.9	29788.4	31401.1	39982.2	40871.6	33831	0.011	-0.131	-0.026
C0H5J9_1475	PLAF7	C0H5J9	PF3D7_1361800	1475	glideosome-associated connector	K.INS#LVAEENLSK.Y	ALKKINSLVAEEN	y	5215.84	4103.63	3746.45	6098.41	13539.6	20341.6	6557.52	3810.79	1398.71	2025.38	-0.299	-0.131	-2.478
Q8IL74_561	PLAF7	Q8IL74	PF3D7_1439500	561	oocyst rupture protein 2, putative	K.TM*NNTTIIGNAVS#NNNYDSSSR.N	IIGNAVSNNNYDS	y	9309.49	9367.5	7759.01	8755.97	8697.33	8382.3	4903.93	6253.52	6995.38	4652.85	-1.062	-0.131	0.414
Q8IJG6_3107	PLAF7	Q8IJG6	PF3D7_1023900	3107	chromodomain-helicase-DNA-binding protein 1 homolog, putative	K.TTSDVTTT#NS#YEK.D	DVTTTNSYEKDEN	y	374833	343287	273204	323647	185893	208623	179965	75704	72385.6	79993.3	0.475	-0.13	-1.084
Q8IHV2_71;75	PLAF7	Q8IHV2	PF3D7_1141300	71;75	conserved Plasmodium protein, unknown function	K.VYSS#NDEY#YYDEK.N	SEKVYSSNDEYYY;YSSNDEYYYDEKN	y	21803.6	22058.8	20924	18655.2	12623.2	12191.1	14199.3	18480.7	17247.8	16275.5	-0.103	-0.13	0.218
Q8I569_74	PLAF7	Q8I569	PF3D7_1235300	74	CCR4-NOT transcription complex subunit 4, putative	K.AVCDM*NS#S#DIEER.N	VCDMNSSDIEERN	y	75238.6	73168.6	71661.6	65244	52059.6	40975.7	47009.5	38504.8	38377.4	37678.9	-0.912	-0.13	-0.251
Q8IKF6_2485;2488	PLAF7	Q8IKF6	PF3D7_1468100	2485;2488	conserved Plasmodium protein, unknown function	K.SSNEEENEGTPADNEDENDDSNNS#NNS#NQEQK.E	NDDSNNSNNSNQE;SNNSNNSNQEQKE	y	14116	12588.7	11447.2	10930.5	3848.34	3902.25	3575.95	2283.43	1641.28	1856.23	-0.858	-0.129	-0.981
Q8IKF3_285	PLAF7	Q8IKF3	PF3D7_1468400	285	zinc finger protein, putative	K.DSINSFGS#FEANNM*GNNNM*GNSK.G	SINSFGSFEANNM	y	40330.5	40891.3	40246.3	39565.1	33882.7	29445.1	27326.9	66454.9	71320.1	75016.3	-0.502	-0.129	-0.248
O77382_5	PLAF7	O77382	PF3D7_0317500	5	kinesin-5	R.NS#YNNDK.S	xxMLRNSYNNDKS	y	123733	113385	120206	120371	10867.2	15159.4	15608.5	11772.3	12245.7	16103.5	-0.718	-0.128	-0.423
Q8IC42_204;207	PLAF7	Q8IC42	PF3D7_0702500	204;207	Plasmodium exported protein, unknown function	R.NYSLGNLSTGTTSQGS#TSS#R.H	GTTSQGSTSSRHY;SQGSTSSRHYSLG	y	17841.3	18829.1	18118.9	16611.7	7111.11	6882.93	7769.99	10250.7	8158.61	10309.6	-0.276	-0.128	-0.422
Q8IJL1_1002	PLAF7	Q8IJL1	PF3D7_1019100	1002	conserved Plasmodium protein, unknown function	K.YNQQNDDIYQQIQSSSS#M*K.R	QIQSSSSMKRETE	y	9937.76	10614	9481.55	8161.09	2095.87	1728.85	2447.67	4572.58	5550.57	4828.1	-0.397	-0.128	0.323
Q8IHY0_295	PLAF7	Q8IHY0	PF3D7_1138500	295	protein phosphatase PPM2	K.KDDASS#DILTATTSTNDM*K.D	KKDDASSDILTAT	y	74390.3	66628.5	77012.4	82722.4	102718	116528	101857	85880.6	89719.3	79285.5	0.044	-0.128	-0.625
Q8I395_740	PLAF7	Q8I395	PF3D7_0905400	740	high molecular weight rhoptry protein 3	K.QDVLYETDKPQTM*DEASYEET#VDEDAHHVNEK.Q	EASYEETVDEDAH	y	13026.6	13534.6	13737	12746.2	8262.72	8446.58	7446.17	12685.8	11772.7	10667.3	-0.403	-0.127	-0.068
Q8I619_315	PLAF7	Q8I619	PF3D7_1202600	315	conserved protein, unknown function	K.VENANCS#DNEK.M	VENANCSDNEKMK	y	14166.4	13628.4	14384.2	12217	20060.2	15679.9	19822.9	9864.27	8021.86	9071.22	-1.465	-0.127	2.229
Q8IEH7_1147	PLAF7	Q8IEH7	PF3D7_1313600	1147	conserved Plasmodium protein, unknown function	K.LYDNENINNQIDNS#HDEK.S	NNQIDNSHDEKSF	y	14711.3	15709.6	12890.8	15100.2	10032.4	10323.8	10426.8	14709.6	14307.6	15200.1	-0.111	-0.127	-0.008
Q8IDG6_243;248	PLAF7	Q8IDG6	PF3D7_1353400	243;248	Ran-binding protein, putative	R.NKS#EEDLS#EDDK.N	EDERNKSEEDLSE;KSEEDLSEDDKNK	y	146318	138103	114481	130583	123294	105650	111782	103261	98852	95912.6	-0.216	-0.127	-0.08
Q8I5D4_149	PLAF7	Q8I5D4	PF3D7_1228400	149	conserved Plasmodium protein, unknown function	K.QS#FNDSINNCNVDIYK.K	VMIKKQSFNDSIN	y	3954.01	4167.15	3013.91	4308.53	1504.38	339.553	1205.8	1131.26	1155.78	1547.8	-1.617	-0.126	0.371
Q8IDY5_99;107	PLAF7	Q8IDY5	PF3D7_1334300	99;107	MSP7-like protein	K.KEDDDDEEET#DEDDDEDS#DEDDEEQEELNVEPK.E	DDDEEETDEDDDE;EDDDEDSDEDDEE	y	14313	12674.2	10899	14334.9	5015.79	5084.83	3843.67	7492.39	7344.42	7046.35	-0.788	-0.126	0.047
Q8IFN0_677	PLAF7	Q8IFN0	PF3D7_0423600	677	conserved Plasmodium protein, unknown function	K.NVIS#DEQDGEDTLYK.K	SAKNVISDEQDGE	y	48868.8	53337.6	51320.7	48077.5	28662.3	23555.1	24515.7	32320.2	33011.5	31319.6	-0.542	-0.125	0.354
Q8IAP1_1031	PLAF7	Q8IAP1	PF3D7_0804500	1031	conserved Plasmodium membrane protein, unknown function	K.NVTQNIQSTQLSS#NINTNYVPHR.N	QSTQLSSNINTNY	y	1513.3	561.11	1655.65	577.027	467.876	1266.52	526.889	1411.47	1062.85	1208.38	-0.444	-0.125	0.573
Q8IAV6_2094	PLAF7	Q8IAV6	PF3D7_0812100	2094	conserved protein, unknown function	K.ANDS#GDNNNNNNNNNEK.E	SDKANDSGDNNNN	y	2866.49	3262.06	3135.83	3766.2	2671.48	3432.12	2093.79	1519.66	5214.13	3388.91	-0.395	-0.125	0.117
Q8I5Y2_2513	PLAF7	Q8I5Y2	PF3D7_1206300	2513	conserved Plasmodium protein, unknown function	K.NNNLYNQNSIIS#SHNIR.S	NQNSIISSHNIRS	y	2179.21	1366.91	1113.56	1785.95	215.639	345.162	458.654	320.439	1031.84	526.085	-2.487	-0.125	0.716
Q8ILA2_852	PLAF7	Q8ILA2	PF3D7_1436200	852	conserved Plasmodium protein, unknown function	K.NSSNY#NNS#EGYINNNVEK.E	DKNSSNYNNSEGY	y	33663.3	36495.1	28618	27315.1	14856.7	13973.3	11151.8	26030.3	31729.7	28339	0.877	-0.125	-0.287
Q8IEF6_407	PLAF7	Q8IEF6	PF3D7_1315800	407	transcription factor MYB1	R.LIS#ATNNM*EQ.-	RYLRLISATNNME	y	8211.14	7709.25	8489.43	7605.39	37068	43605.1	28203.9	5596.83	5815.44	5864.57	1.3	-0.124	-2.331
Q8IFN0_384	PLAF7	Q8IFN0	PF3D7_0423600	384	conserved Plasmodium protein, unknown function	K.SDNPLYSNNNT#LK.E	LYSNNNTLKEQNT	y	3813.99	5451.03	5258.73	3761.58	2531.7	3313.79	2438.89	2179.58	2176.68	1864.99	-0.29	-0.123	-0.393
Q8IC42_239	PLAF7	Q8IC42	PF3D7_0702500	239	Plasmodium exported protein, unknown function	K.YNTSNLASSSTT#ESSVSGLNTNEAHV.-	LASSSTTESSVSG	y	74976.3	85000.5	70145.2	81921.8	37156.4	35241	33758.6	62026.8	63331.8	61310.6	-0.115	-0.123	-0.008
Q8IB63_630	PLAF7	Q8IB63	PF3D7_0822900	630	conserved Plasmodium protein, unknown function	K.SYS#STT#NEEQEK.D	KSYSSTTNEEQEK	y	17380.4	19256.1	15184	14093.9	8717.03	8655.43	10783.3	23131.7	22376.9	22193.7	-1.678	-0.123	1.122
C0H517_1743	PLAF7	C0H517	PF3D7_0903300	1743	conserved Plasmodium membrane protein, unknown function	K.NAITDSNIVETNS#FNK.E	NIVETNSFNKENK	y	5808.07	7236.72	5878.44	6169.78	2218.99	2331.57	2061.29	2641.49	3487.73	2869.12	-0.391	-0.123	0.204
Q8IJP9_2492	PLAF7	Q8IJP9	PF3D7_1014600	2492	transcriptional coactivator ADA2	K.DDS#NIDLDDKPSK.S	SITKDDSNIDLDD	y	22644	19706.7	20481.7	19028.3	8211.15	7714.73	8554.91	11244.4	15447	13896.3	-0.618	-0.123	0.676
Q8I5U3_297	PLAF7	Q8I5U3	PF3D7_1210600	297	conserved Plasmodium protein, unknown function	K.ISSM*NNICLS#NNIEK.K	MNNICLSNNIEKK	y	23845.1	23152.4	23142.5	20003.3	8182.94	8838.82	8351.58	9732.64	11543.9	12424.2	-1.417	-0.123	0.603
Q8IEJ4_1571	PLAF7	Q8IEJ4	PF3D7_1312800	1571	conserved Plasmodium protein, unknown function	K.S#SINHNIYLNDINK.I	YDSHSKSSINHNI	y	1152.82	1027.17	567.433	1332.52	2773.91	2775.74	1825.26	1450.85	2365.39	1010.83	0.996	-0.123	-0.361
Q8I525_5145;5149	PLAF7	Q8I525	PF3D7_1239800	5145;5149	conserved Plasmodium protein, unknown function	K.NM*LSNSNSNS#NRNS#NNNNNNNNK.L	SNSNSNSNRNSNN;SNSNRNSNNNNNN	y	2524.32	2688.96	2217.62	3110.72	2053.66	1363.88	1869.7	1516.45	1778.46	1547.72	1.544	-0.122	-1.547
O97255_1630	PLAF7	O97255	PF3D7_0307700	1630	conserved Plasmodium protein, unknown function	K.S#QNDDFS#YEDEEEM*NR.N	SQNDDFSYEDEEE	y	793693	839437	641580	582331	203476	215370	243500	301756	384190	424930	0.238	-0.121	-0.419
C6KTB7_5002	PLAF7	C6KTB7	PF3D7_0628100	5002	HECT-domain (ubiquitin-transferase), putative	K.NAGDLS#NDNTEEIYHNNR.Y	KNAGDLSNDNTEE	y	164052	182635	177464	182701	64829.5	83381.3	75475.3	136160	148390	136839	-0.064	-0.121	-0.343
Q8I2Y3_1638;1656	PLAF7	Q8I2Y3	PF3D7_0917000	1638;1656	merozoite organizing protein	K.DIET#NTYDDINHNEDIQNVIHS#DSK.D	VPKDIETNTYDDI;IQNVIHSDSKDVS	y	224730	224703	188538	201568	83417	63833.4	60330.1	127257	129666	146474	0.144	-0.121	-0.137
Q8I2Q6_36	PLAF7	Q8I2Q6	PF3D7_0925200	36	ribosomal RNA-processing protein 8, putative	K.NNTLLVS#PNDK.L	NNTLLVSPNDKLK	y	10568.7	9887.54	12646.4	12360.5	4969.95	4129.07	5897.31	4281	6160.55	4269.78	-0.242	-0.121	-0.091
Q8I531_1289	PLAF7	Q8I531	PF3D7_1239200	1289	AP2 domain transcription factor, putative	K.YNSNNINNNINS#NNNIHNDEEER.N	INNNINSNNNIHN	y	22010.8	20982.9	15584.4	18515.8	3858.86	3518.43	4576.06	3668.63	3253.74	4238.3	-0.207	-0.121	0.228
Q8IDQ2_60	PLAF7	Q8IDQ2	PF3D7_1343700	60	kelch protein K13	K.TENNS#FLLNNS#SYGNVK.D	EKTENNSFLLNNS	y	5071.83	5347.04	4649.98	4732.84	9645.33	9568.39	8903.15	3621.17	3646.81	3936.17	0.507	-0.121	-0.791
Q8ILJ1_748;751	PLAF7	Q8ILJ1	PF3D7_1427300	748;751	conserved Plasmodium protein, unknown function	K.NANVNNLNYS#YAS#NNENEGNK.L	VNNLNYSYASNNE;LNYSYASNNENEG	y	28077.3	30040.1	26758.2	25292.3	9121.34	9482.11	8351.82	15436.6	15364.9	14665.5	0.158	-0.121	0.295
Q8IL70_499	PLAF7	Q8IL70	PF3D7_1440000	499	conserved Plasmodium protein, unknown function	K.EQNSNNNQDNVM*PYNSS#NTLFDK.I	VMPYNSSNTLFDK	y	8114.89	5817.05	6550.91	6543.14	2137	714.977	1294.62	3340.09	3897.35	3226.77	0.064	-0.121	-0.056
Q9TY99_495	PLAF7	Q9TY99	PF3D7_0202000	495	knob-associated histidine-rich protein	K.KVDST#SADNK.S	NKKVDSTSADNKS	y	133221	129962	104026	121606	99634.1	98206.6	93112.5	80876.5	88285.7	94324.6	-0.66	-0.12	0.149
Q8I403_1920	PLAF7	Q8I403	PF3D7_0510100	1920	conserved Plasmodium protein, unknown function	K.TNNVSNNNDNNNM*SINS#NNK.N	NNMSINSNNKNNN	y	7991.82	5424.84	6750.33	5801.75	1837.04	2104.9	2104.99	1891.6	2602.76	2670.64	-0.361	-0.12	-0.027
Q8IJW4_542	PLAF7	Q8IJW4	PF3D7_1007900	542	eukaryotic translation initiation factor 3 subunit D, putative	R.LYCTHEDS#N.-	YCTHEDSNxxxxx	y	6714.08	7359.23	5528.46	6423.15	6934.87	4736.17	6183.03	7869.34	6945.25	7419.03	-0.395	-0.12	0.27
Q8IJW2_2324	PLAF7	Q8IJW2	PF3D7_1008100	2324	zinc finger protein, putative	K.S#SDYNCVEK.K	GMKRKKSSDYNCV	y	269841	377431	347142	234825	119602	104573	124362	151767	131121	140944	-0.495	-0.12	0.069
Q8I406_346	PLAF7	Q8I406	PF3D7_0509800	346	phosphatidylinositol 4-kinase	K.NNIYETNNYS#DSEK.N	YETNNYSDSEKNK	y	16209.8	18105.8	17472.7	16666.8	18169	18033.4	12533.7	9759.63	11332	13061.9	-1.137	-0.119	0.055
Q8I3S4_610	PLAF7	Q8I3S4	PF3D7_0518600	610	WD repeat-containing protein 26, putative	K.CLSNEDTLNVS#NK.E	EDTLNVSNKENTT	y	24628.3	24197.7	31395	25125.9	5780.44	3663.94	4224.97	7126.54	8144.68	11539.1	-2.471	-0.119	1.495
C6KSP3_2465;2466	PLAF7	C6KSP3	PF3D7_0604500	2465;2466	conserved Plasmodium protein, unknown function	K.SQLM*ENS#S#K.E	SQLMENSSKEQLP;QLMENSSKEQLPD	y	28295.9	20573.6	20813	22514.3	44721.6	40789.1	30046.7	46632.3	44669.7	37383.5	0.901	-0.119	-0.208
C0H5J2_1140	PLAF7	C0H5J2	PF3D7_1359600	1140	conserved Plasmodium protein, unknown function	K.SSNSNNTINENIEESNINDS#NNIITK.S	ESNINDSNNIITK	y	10492.1	8758.95	9810.25	10176.9	4694.55	4577.74	4068.09	4300.11	4793.04	4825.31	0.404	-0.119	0.187
O77372_3185	PLAF7	O77372	PF3D7_0318500	3185	conserved Plasmodium protein, unknown function	R.NS#EGGNNNYIACDK.I	KNNNRNSEGGNNN	y	31840.4	35742.1	30795.6	28249.2	21355.5	17783.2	18607.9	26012.4	29855.8	25847.3	-1.067	-0.118	0.503
Q8IC27_1108	PLAF7	Q8IC27	PF3D7_0704300	1108	conserved Plasmodium membrane protein, unknown function	K.HTNENVVS#SNNK.A	TNENVVSSNNKAN	y	5112.71	3877.49	4196.08	3329.22	1979.47	1041.16	1950.69	2375.16	2609.92	3553.04	-0.373	-0.118	-0.697
C0H4P2_1890;1896	PLAF7	C0H4P2	PF3D7_0724700	1890;1896	conserved Plasmodium protein, unknown function	K.NPYDSY#EDDSY#DDEK.R	YKNPYDSYEDDSY;SYEDDSYDDEKRK	y	665532	757207	647538	664850	339668	280398	397701	383531	392055	337098	-0.469	-0.118	-0.01
Q8I355_873	PLAF7	Q8I355	PF3D7_0909700	873	FHA domain protein, putative	R.VNNQIINNESNNS#NVHVNNTLNQNR.N	NNESNNSNVHVNN	y	3623.39	2373.93	3003.28	1905.21	1693.51	754.838	1240.79	1363.78	1495.92	1485.96	-1.837	-0.118	1.193
Q8IJ73_466	PLAF7	Q8IJ73	PF3D7_1033500	466	WD repeat-containing protein 70, putative	K.GDEDM*NNFLTEM*S#SLNK.I	NFLTEMSSLNKIE	y	11463.8	9551.59	10438.9	10197.3	15526.5	20559.2	17194.6	6962.75	6255.78	7328.74	0.052	-0.118	-1.416
C0H4C4_4682;4684	PLAF7	C0H4C4	PF3D7_0504800	4682;4684	conserved Plasmodium protein, unknown function	K.TS#SS#NPVDNNTK.T	ENNNKTSSSNPVD;NNKTSSSNPVDNN	y	31640.1	38656.3	31971.7	38042.8	8448.07	7719.35	7916.2	17669.1	18248.6	15942.6	-0.291	-0.117	-0.148
C6KTB4_313	PLAF7	C6KTB4	PF3D7_0627800	313	acetyl-CoA synthetase, putative	K.STHSHQSDHQNDFS#LQQEDNNYTK.N	DHQNDFSLQQEDN	y	8447.1	8732.46	9461.03	9356.78	18130.4	15812.1	14495.9	9828.01	11010.6	8132.43	-0.819	-0.117	-0.144
Q8I2K9_909	PLAF7	Q8I2K9	PF3D7_0930500	909	diacylglycerol kinase, putative	K.SHIDDETFFDS#CDK.S	DETFFDSCDKSKD	y	15138	16005.1	17341.3	12477.5	29442.2	37621	28379.6	16812.6	16698.4	15875	0.715	-0.117	-1.202
Q8IHX8_1173	PLAF7	Q8IHX8	PF3D7_1138700	1173	conserved Plasmodium protein, unknown function	K.S#FS#NEEINT#DDEYNNQEQR.R	SNEEINTDDEYNN	y	39572	35847.5	38664.3	33896.5	30735.8	27171.7	25384.8	25986.2	31536.3	27170.9	-1.466	-0.117	0.961
Q8I5V9_1297	PLAF7	Q8I5V9	PF3D7_1208900	1297	protein phosphatase PPM11, putative	K.VFDTYNFDST#PR.Q	TYNFDSTPRQRVS	y	8291.55	8134.73	7368.01	8377.12	1452.56	2434.68	1531.1	2540.33	2128.15	2294.41	-0.834	-0.117	-0.616
Q8I581_1815	PLAF7	Q8I581	PF3D7_1234100	1815	bromodomain protein, putative	K.DTYNNYNS#DDVEK.Y	TYNNYNSDDVEKY	y	540345	544683	577531	540247	270621	270305	254819	371733	381190	303802	-0.591	-0.117	0.411
Q8IEQ6_427;428	PLAF7	Q8IEQ6	PF3D7_1305900	427;428	conserved Plasmodium protein, unknown function	K.SLS#S#ENYR.M	NYSKSLSSENYRM;YSKSLSSENYRMK	y	61161.4	81173.2	52037.5	57170	78884.5	69504.6	75894.9	46067	82067.5	48203.9	0.783	-0.117	-0.279
Q8IL47_327	PLAF7	Q8IL47	PF3D7_1442400	327	conserved Plasmodium protein, unknown function	K.SES#NNLLLNYPHEEK.E	EEEKSESNNLLLN	y	23311.1	22017.3	19021.6	19075.6	7247.63	6147.36	7479.94	11171.9	11558.6	9831.52	-0.989	-0.117	0.258
Q8I1X5_852	PLAF7	Q8I1X5	PF3D7_0405400	852	pre-mRNA-processing-splicing factor 8, putative	K.NKDETYEIDST#VENDSHDGSLK.K	TYEIDSTVENDSH	y	13990.4	12680.8	11176.3	13757.4	8742.57	6552.31	6948.85	6437.26	6669.1	6217.75	-0.734	-0.116	0.027
Q7KQL4_989	PLAF7	Q7KQL4	PF3D7_1017000	989	DNA polymerase delta catalytic subunit	K.TILTSS#QTALSK.F	KTILTSSQTALSK	y	3269.51	2486.45	3044.82	3239.47	7065.58	8488.27	5691.43	11987.8	12133.6	14218.2	0.023	-0.116	1.127
Q8I5M3_502	PLAF7	Q8I5M3	PF3D7_1218500	502	dynamin-like protein, putative	R.TDS#YENHM*DLDK.I	SNNRTDSYENHMD	y	64188.6	56912	55040.2	54512.9	108496	127193	101298	55334.7	74272.3	54433.6	0.349	-0.116	-0.186
Q8I3Z1_5998	PLAF7	Q8I3Z1	PF3D7_0511500	5998	RNA pseudouridylate synthase, putative	K.NINDDS#DDNNK.N	KNINDDSDDNNKN	y	26609.9	27532.1	25566.9	27919.1	37668.1	39774	27137.7	36045.2	33162.9	31044.1	0.233	-0.115	0.253
Q8I305_243	PLAF7	Q8I305	PF3D7_0914700	243	major facilitator superfamily-related transporter, putative	K.S#TM*QGQDNIQINSER.A	KSTNNKSTMQGQD	y	53616	48426.9	41995.7	34701	32291.6	28425.4	27336.7	33508.8	28851.8	36853.7	-0.365	-0.115	0.118
Q8I2K8_427;431	PLAF7	Q8I2K8	PF3D7_0930600	427;431	peptidyl-prolyl cis-trans isomerase	K.ETLM*NENS#DNDS#DIAIK.Y	TLMNENSDNDSDI;ENSDNDSDIAIKY	y	177671	180846	162164	188691	192447	205392	190135	140692	148811	120631	0.191	-0.115	-0.205
Q8I5H4_277;278	PLAF7	Q8I5H4	PF3D7_1224300	277;278	polyadenylate-binding protein, putative	K.KEEATAST#S#GAANQTTGTDADK.T	EEATASTSGAANQ;EATASTSGAANQT	y	16082.1	16382.3	13355.2	15686.9	44291.9	45325.1	41133.2	10564.6	11470.8	14054.5	1.18	-0.115	-1.87
Q8I4U3_229;230	PLAF7	Q8I4U3	PF3D7_1249100	229;230	conserved Plasmodium protein, unknown function	K.QDEPQEENGNEDT#S#K.S	ENGNEDTSKSNEN;NGNEDTSKSNENK	y	3863.09	3609.15	5358.01	4666.82	9383.76	10586	7321.38	6882.62	10334.9	7420.21	-1.221	-0.115	0.167
Q8IDY3_347	PLAF7	Q8IDY3	PF3D7_1334500	347	MSP7-like protein	R.TNIYDSDEES#ESSEETSK.D	YDSDEESESSEET	y	44363.6	62846.4	52391.8	54321	24134.5	29307.9	22687.3	41267.8	41900.2	35821.6	0.183	-0.115	-0.164
Q8IBK1_1168	PLAF7	Q8IBK1	PF3D7_0725000	1168	exonuclease I, putative	K.DHFAVSLQS#QDK.N	FAVSLQSQDKNDK	y	6905.3	5224.23	5665.35	5419.14	3115.88	2082.65	1825.22	1607.84	1492.93	1595.08	0.056	-0.114	-0.663
Q8IB37_553	PLAF7	Q8IB37	PF3D7_0820200	553	phosphatidylglycerophosphate synthase	K.YEQNVNNS#PNVK.N	EQNVNNSPNVKNN	y	10643.8	9932.94	10074.1	9093.65	1947.42	2025.26	2320.53	2415.56	3482.67	3291.25	-0.76	-0.114	-0.335
Q8IJZ5_2705	PLAF7	Q8IJZ5	PF3D7_1004200	2705	WD repeat-containing protein, putative	K.DYENS#NNNM*NYNK.Y	NKDYENSNNNMNY	y	16354.7	18006.8	19537	18251.2	15542.7	14158.4	12149.6	14793.6	14497	18923.5	-0.599	-0.114	0.276
Q8IDY7_265;268	PLAF7	Q8IDY7	PF3D7_1334100	265;268	conserved Plasmodium protein, unknown function	R.KTDS#DES#PDENDQEER.L	KKRKTDSDESPDE;KTDSDESPDENDQ	y	71019.9	76010.5	68692.3	66479.6	10936.8	14436.6	13693.5	9608.32	13130.3	12471.7	-0.077	-0.114	0.276
Q8ILP8_942	PLAF7	Q8ILP8	PF3D7_1420200	942	myosin-specific chaperone UNC, putative	K.NNNNNNNINNGNVS#PLSSK.C	INNGNVSPLSSKC	y	4365.26	5093.45	4523.69	3720.33	1999.25	3087.09	2064.37	2607.41	2807.77	3490.11	-0.886	-0.114	0.123
Q8I492_1165	PLAF7	Q8I492	PF3D7_0500800	1165	mature parasite-infected erythrocyte surface antigen	K.DVIEQEIVS#EEVNEK.D	IEQEIVSEEVNEK	y	29962.3	31604.4	28993.2	25842.2	26992	34527.9	30078.2	25792.5	28634.6	19628.1	0.216	-0.113	-0.379
Q8IBJ1_508	PLAF7	Q8IBJ1	PF3D7_0726500	508	ubiquitin carboxyl-terminal hydrolase, putative	K.DIPYEGTS#NEK.N	IPYEGTSNEKNTT	y	32064.9	32174.7	30714.8	30404.1	12692.8	12781.6	13528.1	15720.9	16096.5	19794	-1.202	-0.113	0.303
Q8IIR0_900	PLAF7	Q8IIR0	PF3D7_1110200	900	pre-mRNA-processing factor 6, putative	K.HYTTTNNNDDDANNDS#SCT#SNNFHNK.Q	DDANNDSSCTSNN	y	3943.16	3271.12	3271.06	3137.05	3674.13	1985.28	1851.95	4571.9	6705.85	4125.29	-0.531	-0.113	1.343
Q8IIG8_1597	PLAF7	Q8IIG8	PF3D7_1119900	1597	conserved Plasmodium protein, unknown function	K.NVEGNFT#NNIK.K	NVEGNFTNNIKKD	y	10591.1	7971.63	7624.47	5830.28	1981.34	2569.88	2645.38	1961.07	1705.49	2260.94	-2.177	-0.113	-0.204
Q8IHU4_62	PLAF7	Q8IHU4	PF3D7_1142100	62	conserved Plasmodium protein, unknown function	K.YSSYNNLNDGHS#DK.S	NLNDGHSDKSSSN	y	3740.31	4731.51	3352.97	4092.04	4092.31	4001.96	3444.43	2899.53	2727.21	2417.5	-0.005	-0.113	-0.808
Q8I581_35	PLAF7	Q8I581	PF3D7_1234100	35	bromodomain protein, putative	K.DIQNNES#NSK.V	DIQNNESNSKVDE	y	205923	196556	202603	213202	179224	209031	191825	153894	144634	142269	0.384	-0.113	-0.394
Q8IEN3_333	PLAF7	Q8IEN3	PF3D7_1308200	333	carbamoyl phosphate synthetase	K.DLHNCNFSNS#SDK.N	NCNFSNSSDKNDS	y	6123.61	7845.29	8970.7	9924.55	10034.9	9686.19	9346.55	7112.86	6886.94	6346.54	1.345	-0.113	-0.456
Q8IL16_162	PLAF7	Q8IL16	PF3D7_1445700	162	conserved Plasmodium protein, unknown function	R.NYNPS#YNYNK.F	RRNYNPSYNYNKF	y	5684.75	7438.57	5107.84	5314.61	3209.05	4093.24	3208.73	9313.58	8267.01	4857.36	-0.41	-0.113	1.004
O97239_413	PLAF7	O97239	PF3D7_0305500	413	conserved Plasmodium protein, unknown function	K.SHEDIM*GS#NQNK.M	HEDIMGSNQNKMN	y	116533	84650.3	89826.1	102431	14738.8	21148.5	19837.9	58689.2	66793	53547	-2.101	-0.112	1.02
O77384_621	PLAF7	O77384	PF3D7_0317300	621	conserved Plasmodium protein, unknown function	K.SDY#DEDGDAENNNYYIK.I	NNNKSDYDEDGDA	y	109795	116208	94767	99266.6	42321.6	45041.5	39170.3	48511.5	48069.7	49836.1	-0.36	-0.112	0.289
Q9U0I5_9	PLAF7	Q9U0I5	PF3D7_0410300	9	protein phosphatase PPM1, putative	R.TSESS#NNIDCK.N	MRTSESSNNIDCK	y	48582	38950.4	44541	27676.2	10413.8	8280.94	8654.57	12203.7	14909.1	16005.4	-2.6	-0.112	1.236
Q8IIJ8_577	PLAF7	Q8IIJ8	PF3D7_1116800	577	heat shock protein 101	R.DS#GM*PLGSLSFESSK.G	YIYLRDSGMPLGS	y	1995.51	3186.86	2561.94	2299.53	2600.46	2402.73	2730.71	2045.98	2250.86	2375.98	-1.143	-0.112	0.877
Q8IEG8_457	PLAF7	Q8IEG8	PF3D7_1314700	457	pinin/SDK/MemA domain-containing protein, putative	K.S#YEGEENTGK.S	EENTGKSYEGEEN	y	616873	553796	488065	468391	482361	469749	504969	208387	245719	251895	-0.506	-0.112	-0.667
Q8ILV8_697	PLAF7	Q8ILV8	PF3D7_1413700	697	conserved Plasmodium protein, unknown function	K.NGNDS#DTNK.F	KKNGNDSDTNKFN	y	1067.65	1603.02	1091.22	1138.76	2174.91	1659.34	3911.06	1443.15	1181.7	565.253	0.461	-0.112	-0.942
Q8IL84_939	PLAF7	Q8IL84	PF3D7_1438400	939	metacaspase-like protein	K.APITIDENS#NK.L	ITIDENSNKLDNN	y	16439.7	16767.1	13797	19043	10288.7	12123	9979.99	10912.3	11056.2	15285.3	0.182	-0.112	0.129
C6KSZ5_1596	PLAF7	C6KSZ5	PF3D7_0615400	1596	ribonuclease, putative	K.TDINS#DEYM*NNSYNDNNHK.R	FKTDINSDEYMNN	y	257923	252319	254894	291060	141349	132830	146234	211208	225523	187068	-0.238	-0.111	0.188
Q8IAU4_335	PLAF7	Q8IAU4	PF3D7_0810900	335	conserved Plasmodium protein, unknown function	K.NHLNQS#GNENENENKD.-	KNHLNQSGNENEN	n	55858.3	52232.5	49655.4	50445.1	20089.1	21864.3	26682.4	28682	27524.3	28444.3	-1.24	-0.111	0.303
Q8I2W3_6	PLAF7	Q8I2W3	PF3D7_0919000	6	nucleosome assembly protein	K.RDRS#ENS#VENTDPK.H	xMKRDRSENSVEN	y	90808.6	66751.6	79703.2	72663.9	171157	174234	155848	99203	104137	98413.8	0.023	-0.111	-0.433
Q8IHQ8_304	PLAF7	Q8IHQ8	PF3D7_1146000	304	ribosome assembly protein 4, putative	R.NIS#PNNTQNNTTSTNCSYFVR.S	NSKRNISPNNTQN	y	7084.79	6507.03	8116.8	7239.75	6381.47	5240.12	6658.21	7312.9	7628.51	7908.99	-2.155	-0.111	1.066
Q8I544_772	PLAF7	Q8I544	PF3D7_1237900	772	conserved Plasmodium protein, unknown function	K.EEIIYDNNNNNNIS#DSEVDK.E	NNNNNISDSEVDK	y	13837.2	17468.3	15636.5	13313.9	18830.2	17131.5	18594.6	9419.38	10531.7	10341.5	-0.791	-0.111	0.016
O97239_2753	PLAF7	O97239	PF3D7_0305500	2753	conserved Plasmodium protein, unknown function	K.VS#FDDDEK.I	SSINKVSFDDDEK	y	17447.4	19833.5	16909.1	18780.5	58766.8	68979.1	59802.5	15748.5	19307.5	17926.3	2.082	-0.11	-2.488
C0H4A7_355;362	PLAF7	C0H4A7	PF3D7_0416400	355;362	histone acetyltransferase, putative	K.STVDNM*ENNVNDS#NLNESNT#NENIGNK.D	ENNVNDSNLNESN;NLNESNTNENIGN	y	12129.6	10116	10424.1	11155	10295.7	8267.73	7793.56	11050.5	10815.6	11341.8	-0.916	-0.11	0.803
Q8I3V5_1460	PLAF7	Q8I3V5	PF3D7_0515300	1460	phosphatidylinositol 3-kinase	K.NLYS#DNNNNK.H	DNKNLYSDNNNNK	y	24363.8	19339.1	27710.8	21480.9	8837.03	7105.56	8565.58	11969.4	22543	15210.1	-0.994	-0.11	1.069
C0H564_275	PLAF7	C0H564	PF3D7_0926400	275	monocarboxylate transporter, putative	K.YNTNTDS#NNIDIK.N	YNTNTDSNNIDIK	y	60503.7	71701.7	55476.3	59918.2	23087.8	21451.8	30981.2	42737.1	41774.9	51698	-0.814	-0.11	0.696
Q8IJZ5_1501	PLAF7	Q8IJZ5	PF3D7_1004200	1501	WD repeat-containing protein, putative	K.RTESY#IYNK.E	KKRTESYIYNKEY	y	3893.31	6399.52	6470.18	4876.39	7074.98	7588.92	5843.72	4222.46	4249.4	4005.26	0.111	-0.11	-0.645
Q8IIS1_933	PLAF7	Q8IIS1	PF3D7_1108100	933	conserved Plasmodium protein, unknown function	R.GIYM*S#NECK.R	NRGIYMSNECKRE	y	6535.22	4457.29	6488.13	3834.33	1190.8	1298.4	1238.26	1035.71	2284.5	2113.93	-0.737	-0.11	0.155
Q8IDU6_268	PLAF7	Q8IDU6	PF3D7_1338700	268	conserved Plasmodium protein, unknown function	K.QEQM*ASNS#DTHK.N	EQMASNSDTHKNS	y	22108.6	20284.9	17325.8	18041.9	4028.35	3809.83	3317	3194.68	4953.78	4235.51	-0.97	-0.11	0.592
Q8I3H0_1483	PLAF7	Q8I3H0	PF3D7_0529800	1483	conserved Plasmodium protein, unknown function	K.NNLESQIT#S#DEENDAK.F	LESQITSDEENDA	y	58868.8	59341.6	48992.6	57364.7	37474.9	33748.3	36455.8	78989.7	81166.1	84055.2	1.608	-0.109	-0.41
Q8I583_540	PLAF7	Q8I583	PF3D7_1233900	540	sentrin-specific protease 1	K.ENT#SNAVTNVIK.D	QHFKENTSNAVTN	y	102114	110643	95583.5	99535.5	16015.8	12394.8	21146.2	24818.2	26414.8	31925.1	-1.993	-0.109	0.689
Q8I581_2239;2243	PLAF7	Q8I581	PF3D7_1234100	2239;2243	bromodomain protein, putative	R.ELSIQQYTS#NDDT#DM*SNMSNYPYHSEEHK.K	SIQQYTSNDDTDM;YTSNDDTDMSNMS	y	62236.1	62861.3	58689.4	70882.8	33274.1	33495.2	35346.8	67775.3	66869.7	53295	-0.436	-0.109	0.882
Q8IKV8_878	PLAF7	Q8IKV8	PF3D7_1451800	878	sortilin	R.TNQNNNIT#SR.N	NQNNNITSRNISP	y	9565.64	9179.8	7349.69	8341.74	4317.37	3661.23	4066.55	4992.9	4724.68	4740.32	0.609	-0.109	-1.153
Q8IJF0_1350	PLAF7	Q8IJF0	PF3D7_1025400	1350	conserved Plasmodium membrane protein, unknown function	K.EQIINEEAQS#NK.G	INEEAQSNKGRIF	y	40989.1	41877.9	40751.8	32286.9	34492.7	42799.1	49481.3	75173.5	69059	57462.4	0.311	-0.108	0.908
Q8I544_472	PLAF7	Q8I544	PF3D7_1237900	472	conserved Plasmodium protein, unknown function	K.DQIFDDNYVS#ER.E	FDDNYVSEREEIK	y	23805.7	24532.8	21781.8	23012.5	26017.3	30853.9	27426.3	16403.9	16626.2	16305.5	-0.79	-0.108	0.092
C0H4G7_244	PLAF7	C0H4G7	PF3D7_0529400	244	conserved Plasmodium protein, unknown function	K.YDS#YDEYEK.Y	NNEKYDSYDEYEK	y	120030	103028	87553.7	94438.9	47760.9	42890.9	39981.8	82783.6	93711.5	89054.1	0.592	-0.107	0.115
Q8I2I3_858;862;866	PLAF7	Q8I2I3	PF3D7_0933500	858;862;866	gamma-tubulin complex component, putative	K.ENGDEDES#EDES#EDDS#EEDEK.K	NGDEDESEDESED;DESEDESEDDSEE;DESEDDSEEDEKK	y	121060	114927	113828	109929	19196.1	21656.4	20862.7	33583.4	37258.7	39128.1	-0.239	-0.107	0
Q8IJS0_155	PLAF7	Q8IJS0	PF3D7_1012500	155	phosphoglucomutase, putative	K.NCLCGVM*VTAS#HNPK.L	GVMVTASHNPKLD	y	1848.83	1746.74	2874.03	2059.84	3790.95	2968.63	3351.35	3968.43	4453.28	3981.42	-1.141	-0.107	0.438
Q8IHT5_273	PLAF7	Q8IHT5	PF3D7_1143100	273	AP2 domain transcription factor AP2-O, putative	K.NNS#NYVK.E	NEIKNNSNYVKES	y	19779.8	15038	8327.59	9604.26	5434.56	5693.54	4366.32	17916.4	16752.3	16529.7	-1.797	-0.107	0.231
Q8I5U3_280	PLAF7	Q8I5U3	PF3D7_1210600	280	conserved Plasmodium protein, unknown function	K.IAENNINQLNNS#NLLNEHK.I	INQLNNSNLLNEH	y	78782.1	75069.8	70836.7	72025.4	11975.5	11944.2	13695.8	30291.9	34658.2	40048.7	-2.56	-0.107	1.674
Q8I1U8_499	PLAF7	Q8I1U8	PF3D7_0413900	499	ubiquitin carboxyl-terminal hydrolase 13, putative	K.LNPNELLNS#TSPSNNDSNVTK.E	PNELLNSTSPSNN	y	280.15	409.27	571.314	314.936	812.814	435.131	203.076	434.563	1000.67	1320.54	-1.318	-0.106	1.012
Q8I3Z1_7697	PLAF7	Q8I3Z1	PF3D7_0511500	7697	RNA pseudouridylate synthase, putative	K.NNVNINDS#YEEGEEEGDGK.L	NVNINDSYEEGEE	y	237374	214078	232408	216214	308735	254934	245063	257395	258652	256074	0.124	-0.106	0.247
Q8I3R5_1835	PLAF7	Q8I3R5	PF3D7_0519500	1835	carbon catabolite repressor protein 4, putative	K.YST#NNITK.I	NSYKYSTNNITKI	y	34013.4	24709	31638.8	25402.9	4703.92	4393.86	4914.65	5937.84	6235.27	6492	-2.465	-0.106	0.404
Q8I3P2_621	PLAF7	Q8I3P2	PF3D7_0522100	621	conserved Plasmodium protein, unknown function	K.S#SDNLENNK.K	DGLYYKSSDNLEN	y	30924.5	34864.4	25444.9	25042.5	41253.1	46876.4	30335.9	34080.5	32101.2	33118.5	-0.081	-0.106	-0.383
Q8II57_190;206	PLAF7	Q8II57	PF3D7_1130700	190;206	structural maintenance of chromosomes protein 1, putative	K.DGSY#EQEEIEDNEYINISQS#K.A	YRKDGSYEQEEIE;YINISQSKAQHED	y	10574.4	10412	9754.79	10533.3	4914.28	3774.42	4995.75	3648.33	3719.64	3567.64	1.152	-0.106	-0.154
Q8II32_1454	PLAF7	Q8II32	PF3D7_1133200	1454	conserved Plasmodium protein, unknown function	K.TFS#NM*NDTFNDQQK.D	KNMKTFSNMNDTF	y	21323.8	21562.6	22038.3	24697.9	9638.75	8765.69	8271.24	10175.5	8116.11	9353.22	1.58	-0.106	-0.367
Q8ILL7_1236	PLAF7	Q8ILL7	PF3D7_1423500	1236	conserved Plasmodium protein, unknown function	K.LSNVNM*S#GEK.L	LSNVNMSGEKLSN	y	5828.43	4937.97	4370.75	4681.71	2153.57	3057.84	1937.79	1652.98	1636.36	1466.67	1.598	-0.106	-0.894
Q8IKV6_248	PLAF7	Q8IKV6	PF3D7_1452000	248	rhoptry neck protein 2	K.YNNEQNGGYES#DGNSPNSR.V	QNGGYESDGNSPN	y	146488	150896	129885	152717	145660	113271	115879	135664	146040	115791	-0.313	-0.106	-0.146
Q8IJK6_173;176	PLAF7	Q8IJK6	PF3D7_1019600	173;176	conserved Plasmodium protein, unknown function	K.NEST#TNS#IDK.I	DEKNESTTNSIDK;NESTTNSIDKILR	y	299850	269233	250567	294648	79599	107670	97562.9	87466.2	98737.7	111951	0.228	-0.105	-0.335
Q8I5K3_1892	PLAF7	Q8I5K3	PF3D7_1221000	1892	histone-lysine N-methyltransferase, H3 lysine-4 specific	K.DM*SLELNYNNVT#PTR.T	LNYNNVTPTRTSI	y	39256	38951.6	36535.9	41216.6	14389.5	18648.9	17152.7	13023	15411	16169.7	1.333	-0.105	-0.277
Q8I5E1_30	PLAF7	Q8I5E1	PF3D7_1227700	30	conserved Plasmodium protein, unknown function	K.NDNS#TTNDK.I	NIKNDNSTTNDKI	y	13974.3	12312	12925.5	10884.3	9967.2	8800.1	9733.84	10183.6	9975.21	9403.29	0.192	-0.105	0.011
Q8ILH0_2557	PLAF7	Q8ILH0	PF3D7_1429400	2557	rRNA (adenosine-2'-O-)-methyltransferase, putative	K.S#NIADEHIPINYNEGNK.K	DDIDKKSNIADEH	y	13209.8	12122.7	14323.2	16338.1	5664.83	6642.43	6039.18	8033.67	7924.06	7499.99	-1.173	-0.105	0.769
Q8IL92_571	PLAF7	Q8IL92	PF3D7_1437400	571	pantothenate kinase 2, putative	K.HSLS#DNEINM*YEYHR.K	SIKHSLSDNEINM	y	74342	64758.5	71938.5	78472.7	103520	88423.4	72703.3	111606	114398	93385.9	-1.616	-0.105	0.852
Q8I249_153	PLAF7	Q8I249	PF3D7_0109500	153	N-acetyltransferase, putative	K.YLDIT#NS.-	RKYLDITNSxxxx	y	6143.56	5112.88	7273.63	7075.62	4883.54	5464.65	4611.97	4249.6	4576.87	4473.21	-0.039	-0.104	-0.09
Q8IC16_152;154;157	PLAF7	Q8IC16	PF3D7_0705400	152;154;157	DNA replication licensing factor MCM7	R.INNEDNSGY#ST#DES#EK.E	NEDNSGYSTDESE;DNSGYSTDESEKE;GYSTDESEKEAFN	y	31480.4	23468.3	29622.5	32728.1	2659.77	3471.02	5735.81	3500.24	4079.12	4374	-1.166	-0.104	0.209
Q8IJW3_2049	PLAF7	Q8IJW3	PF3D7_1008000	2049	histone deacetylase 2	K.INDGTNNM*IYNSSS#NEK.K	MIYNSSSNEKKNN	y	17059.3	16190.8	16247.1	17260.5	15487.1	14884.3	15124.7	8322.54	10115.5	7659.4	0.324	-0.104	-0.859
Q8IHX8_1165;1167;1173	PLAF7	Q8IHX8	PF3D7_1138700	1165;1167;1173	conserved Plasmodium protein, unknown function	K.S#FS#NEEINT#DDEYNNQEQR.R	YDLNKKSFSNEEI;LNKKSFSNEEINT;SNEEINTDDEYNN	y	5838	5523.13	4575.05	6446.96	4831.78	5846.9	4819.37	3920.98	2893.87	3457.79	-1.161	-0.104	0.343
Q8IDK6_415;417;418	PLAF7	Q8IDK6	PF3D7_1349300	415;417;418	tyrosine kinase-like protein	K.YDIQDHNT#NS#S#AEK.Y	DIQDHNTNSSAEK;QDHNTNSSAEKYY;DHNTNSSAEKYYN	y	40349.1	44393.4	40945.9	42354	12874.4	17247.4	19730.1	27464.7	33260	31910.6	-1.526	-0.104	0.864
C6S3H7_117	PLAF7	C6S3H7	PF3D7_1417900	117	conserved Plasmodium protein, unknown function	R.NNS#NTASFLEK.M	APQRNNSNTASFL	y	35923.9	41487.8	34444.2	32993.4	18420.7	17140.3	17892	21454	18790.2	18557.5	-0.376	-0.104	-0.135
Q8IL08_1512	PLAF7	Q8IL08	PF3D7_1446500	1512	conserved Plasmodium protein, unknown function	K.TPIFGS#PSNK.D	KTPIFGSPSNKDD	y	77174.3	71627.2	63879	63337.7	11746.2	13703.2	15211.5	15434.9	19375.6	19935.7	-2.115	-0.104	0.734
O97225_177	PLAF7	O97225	PF3D7_0303500	177	spindle pole body protein, putative	K.NDT#FGSVTS#MNDEK.D	TFGSVTSMNDEKD	y	52877.3	53503.2	45938.6	50262	9982.37	11330.4	12485.1	13919.8	16268.9	18561.5	0.121	-0.103	-0.347
O77328_1238	PLAF7	O77328	PF3D7_0309200	1238	serine/threonine protein kinase, putative	K.NNDNINSNNNINS#NNDK.C	SNNNINSNNDKCL	y	25300.5	21094.3	22448.9	25464.2	8014.83	6732.84	6824.44	8986.42	11166.8	10905.4	-0.627	-0.103	0.063
O77384_2978	PLAF7	O77384	PF3D7_0317300	2978	conserved Plasmodium protein, unknown function	K.YFS#DSEITK.E	KKRKYFSDSEITK	y	155835	163215	122879	152735	57008.7	61346.8	61452.6	64257.5	62012.4	65615.2	-0.35	-0.103	0.173
C0H4V8_1053	PLAF7	C0H4V8	PF3D7_0818700	1053	DNA helicase, putative	K.KPNDIYNEDM*ENS#ER.T	NEDMENSERTKDT	y	5912.38	6535.91	7553.99	8365.7	1750.9	3510.55	2752.85	4234.57	2693.23	5682.38	-1.294	-0.103	0.688
Q8I5R6_645	PLAF7	Q8I5R6	PF3D7_1213900	645	conserved Plasmodium protein, unknown function	K.EEDTIDNQDT#FENEK.E	TIDNQDTFENEKE	y	6372.02	7077.33	6300.27	6397.81	29638.1	33706.1	29389	3988.68	5161.32	4314.65	1.996	-0.103	-2.597
O77322_780	PLAF7	O77322	PF3D7_0308100	780	zinc finger protein, putative	K.IENYEHIDNAS#SEIS#NK.E	EHIDNASSEISNK	y	42975.4	39388.9	33276.9	39567.6	22532.5	17966.4	21020.9	14413.2	17095.5	17106	-0.715	-0.102	-0.321
O77324_191	PLAF7	O77324	PF3D7_0308300	191	conserved Plasmodium protein, unknown function	K.NS#SHLYNEIVK.E	NNNSKNSSHLYNE	y	4303.03	4636.51	2583.92	3104.75	21098.1	21552.6	17648.7	11034.2	11100.2	11953.1	1.353	-0.102	-1.514
Q8I207_94	PLAF7	Q8I207	PF3D7_0401800	94	Plasmodium exported protein (PHISTb), unknown function	R.SASTASTAS#T#LR.S	TASTASTLRSAST	y	33160.5	31539.6	31307.7	29428.7	12727.3	13418.6	15166.1	25896.4	28903.9	24801.8	-0.804	-0.102	0.741
C6KTB7_7077	PLAF7	C6KTB7	PF3D7_0628100	7077	HECT-domain (ubiquitin-transferase), putative	K.NVESENS#NNK.A	NVESENSNNKADS	y	19289.1	16784.4	18799.4	19184.9	2300.22	3033.34	3925.58	12367.5	13315.6	13698.2	-1.394	-0.102	0.832
Q8IC20_791	PLAF7	Q8IC20	PF3D7_0705000	791	mRNA cap guanine-N7 methyltransferase, putative	R.NEEIHIS#DNNLTDDK.N	NEEIHISDNNLTD	y	124960	112816	100339	96205	82769.7	90682.4	74757.1	90303.4	86009.2	83304.7	-1.672	-0.102	0.641
C0H5B1_316	PLAF7	C0H5B1	PF3D7_1312900	316	eukaryotic translation initation factor 4 gamma	R.NNS#IDM*NNSNINNYTNQQTR.F	EHLRNNSIDMNNS	y	110678	91133.9	81464.4	94293.9	62220.4	63631.7	45435.1	51507.9	55128.8	59268.2	-1.193	-0.102	-0.269
Q9TY99_345;348	PLAF7	Q9TY99	PF3D7_0202000	345;348	knob-associated histidine-rich protein	R.YSS#FSS#VNK.Y	HGSRYSSFSSVNK;RYSSFSSVNKYGK	y	104752	160542	90230.9	140269	189500	232239	184697	138012	80638.9	123432	0.388	-0.101	-0.534
O96261_51	PLAF7	O96261	PF3D7_0218100	51	conserved Plasmodium membrane protein, unknown function	K.TS#DIEQDYM*YQK.I	NNYEKTSDIEQDY	n	17264.3	18008.1	17424.2	15466.5	10108.3	14915.2	13591.9	16944.9	14360	15714.1	-0.454	-0.101	0.284
Q8IBZ6_255	PLAF7	Q8IBZ6	PF3D7_0709300	255	Cg2 protein	K.QQQCY#SNYITSQEEINEK.M	QKQQQCYSNYITS	y	7875.15	6491.05	5554.86	7306.99	3084.34	3857.5	4235.32	4946.37	5803.13	6641.96	-1.11	-0.101	1.022
C0H4R1_197	PLAF7	C0H4R1	PF3D7_0802600	197	adenylyl cyclase beta	K.NGTQNNDS#DDEHVNLK.D	GTQNNDSDDEHVN	y	130015	122780	117927	124194	134171	127825	132440	104260	120077	111548	-0.308	-0.101	-0.385
Q8IJW3_1329	PLAF7	Q8IJW3	PF3D7_1008000	1329	histone deacetylase 2	K.ECISNQDS#SK.R	CISNQDSSKRFLD	y	26360	27949.7	28663.1	26187.8	42702.4	30617.6	33914.5	14997.8	16759.4	14378.6	0.853	-0.101	-1.274
Q8IHR4_557;560	PLAF7	Q8IHR4	PF3D7_1145400	557;560	dynamin-like protein	K.RQQS#NIS#NSNQDTLLSTSSK.Y	QNKRQQSNISNSN;RQQSNISNSNQDT	y	60468.6	54181.3	48305.5	43775	14377.7	15902.8	15131.1	19750.3	23784.6	26464.9	-0.987	-0.101	-0.076
Q8I259_1419	PLAF7	Q8I259	PF3D7_0108300	1419	conserved Plasmodium protein, unknown function	K.NVNNNDNLAFLNNQQDDNVS#HANHTR.S	QQDDNVSHANHTR	y	8701.02	8893.47	7607.7	7815.75	5513.28	4972.35	5058.42	5660.23	7893.22	6781.23	-1.848	-0.1	0.25
O97255_837	PLAF7	O97255	PF3D7_0307700	837	conserved Plasmodium protein, unknown function	R.EESGEINNES#M*NLES#GEEEYR.M	ESMNLESGEEEYR	y	58204.3	57116.7	44313.6	43379.2	18782.9	16721.7	20278	27367.7	27707.4	29439.2	0.492	-0.1	-0.565
O97304_82	PLAF7	O97304	PF3D7_0323500	82	survival motor neuron-like protein	R.S#GEVAPDIHEHIK.E	NKELERSGEVAPD	y	31722.7	25906.3	30210.1	21619	12810.9	14384.7	12159.6	12418.8	13922.4	14110	-1.877	-0.1	0.674
Q8I1X1_38	PLAF7	Q8I1X1	PF3D7_0405700	38	lysine decarboxylase, putative	K.AVS#DYNVNNQEVQR.K	PDSKAVSDYNVNN	y	69790.5	67775.3	67884.6	56945.3	20715.7	27151.9	28590.4	24679.5	38648.1	28174	0.335	-0.1	0.075
Q8I403_1297	PLAF7	Q8I403	PF3D7_0510100	1297	conserved Plasmodium protein, unknown function	K.S#PVLYENNNIENVS#DDDK.N	MTNGNKSPVLYEN	y	46639.6	42262.5	43480.5	40825	18422.7	19276.9	16073.9	12459	17106.5	18387	0.063	-0.1	-0.437
Q8IAU1_31	PLAF7	Q8IAU1	PF3D7_0810600	31	ATP-dependent RNA helicase DBP1, putative	R.NNYAT#NTNDNITNTYNK.G	VRNNYATNTNDNI	y	15276.1	15862.7	14043.2	13825.8	20962.6	19118.4	15632.7	9231.92	9914.16	8743.81	0.262	-0.1	-1.207
Q8IEC3_734	PLAF7	Q8IEC3	PF3D7_1319300	734	tRNA (guanine(26)-N(2))-dimethyltransferase, putative	K.TDQNNLTNNENQNNDNSS#VQTK.K	QNNDNSSVQTKKI	y	121036	120400	131337	126520	272337	273583	255568	194358	207426	196110	-0.273	-0.1	0.126
Q8IKZ7_1267	PLAF7	Q8IKZ7	PF3D7_1447800	1267	calponin homology domain-containing protein, putative	K.YEDNDS#NTDYTK.L	KYEDNDSNTDYTK	y	54004.3	54255.3	55950.8	52089.9	9209.74	8364.09	10393.5	21352.4	22300.9	24638.1	-0.428	-0.1	0.247
Q9U0H1_1163	PLAF7	Q9U0H1	PF3D7_0411900	1163	DNA polymerase alpha catalytic subunit A	K.NIHS#DDDK.N	AEKNIHSDDDKNI	y	89284	66343.4	79836.6	76718	11832.3	13915.5	12115.6	17346.6	17271.2	22552.1	-0.799	-0.099	0.359
Q8I1N6_2329	PLAF7	Q8I1N6	PF3D7_0420300	2329	AP2 domain transcription factor, putative	K.QVDVVGDGSGT#QALK.R	VGDGSGTQALKRS	y	13033.1	11526.1	8377.22	7830.25	14374.5	14355.1	16031.9	8681.5	9122.43	6914.12	-1.857	-0.099	0.479
Q8IB25_46	PLAF7	Q8IB25	PF3D7_0819000	46	conserved Plasmodium protein, unknown function	K.DNLNEQNENQS#S#DK.N	EQNENQSSDKNVS	y	152295	122796	104189	147676	147695	199919	153783	123147	123040	122879	0.233	-0.099	0.049
Q8IB25_885;891	PLAF7	Q8IB25	PF3D7_0819000	885;891	conserved Plasmodium protein, unknown function	K.ENLDES#ENM*SDY#YNINK.G	KENLDESENMSDY;SENMSDYYNINKG	y	32099.6	32039.2	24101.9	34607.3	28623.5	24615.5	20911.5	27394.6	25103.1	24892.4	-0.424	-0.099	0.553
Q8IJA3_395	PLAF7	Q8IJA3	PF3D7_1030200	395	claudin-like apicomplexan microneme protein, putative	R.QYS#YSVSPTYQQNM*PNFNNFSNR.H	QQSRQYSYSVSPT	y	4441.18	3167.1	2662.39	2480.97	3942.21	4061.47	3594.81	3675.91	3495.16	3935.53	-1.342	-0.099	0.274
Q8IHZ8_1066	PLAF7	Q8IHZ8	PF3D7_1136600	1066	conserved Plasmodium protein, unknown function	K.NDNNDNNDS#NDNDDNDNNDYNDDNK.N	NNDNNDSNDNDDN	y	15117.2	17497.9	14713.2	13718.7	11409	11065.2	11068.2	5921.47	5517.14	6108.75	-0.451	-0.099	-0.166
Q8I626_76;80	PLAF7	Q8I626	PF3D7_1201900	76;80	conserved protein, unknown function	K.M*SDS#ICGT#PTK.D	KIKMSDSICGTPT;SDSICGTPTKDGF	y	299134	303050	250447	211858	38466.7	30949.1	38758.7	40952.2	36577.8	36487.2	-1.423	-0.099	-0.646
Q8IKU0_477	PLAF7	Q8IKU0	PF3D7_1453800	477	glucose-6-phosphate dehydrogenase-6-phosphogluconolactonase	K.M*NGSDYNISNNVAEDNIS#IDDENK.T	VAEDNISIDDENK	y	12006.8	11253.6	12254	14992.9	16893.1	16879.9	15700.2	13696.4	16420.7	12667.5	-0.683	-0.099	-0.413
O77384_568;579	PLAF7	O77384	PF3D7_0317300	568;579	conserved Plasmodium protein, unknown function	R.SHFS#GDNEYIQDQLS#NR.E	KSRSHFSGDNEYI;YIQDQLSNREMKD	y	275079	287678	235758	252033	168405	162006	155967	155595	112251	151643	0.267	-0.098	-0.135
C6KTE5_117	PLAF7	C6KTE5	PF3D7_0631000	117	tetratricopeptide repeat protein, putative	K.DQLGS#NSTLSDEK.N	NKDQLGSNSTLSD	y	39611.3	40992.7	46498.6	45466	9314.95	9944.6	7080.24	9023.58	10768.8	9956.88	-0.01	-0.098	0.01
Q8I5L4_332	PLAF7	Q8I5L4	PF3D7_1219600	332	aminophospholipid-transporting P-ATPase	K.SS#SAIGSNLCNNNNK.S	VDLSKSSSAIGSN	y	60611.8	82568.7	67682.7	52276.7	22895.1	13952.5	44245.8	73002.1	59000.9	60721.3	-1.003	-0.098	1.004
Q8IKP6_185	PLAF7	Q8IKP6	PF3D7_1458500	185	spindle assembly abnormal protein 4, putative	K.DIYEELENS#QNEK.E	YEELENSQNEKEK	y	1.70462e+06	1.57278e+06	1.42756e+06	1.56454e+06	132635	156759	227895	283041	321293	328177	-1.076	-0.098	0.375
Q8IIE2_104	PLAF7	Q8IIE2	PF3D7_1122400	104	conserved Plasmodium protein, unknown function	K.S#PLQS#EDINSNDSVYK.R	RDSLKKSPLQSED	y	23051.9	25061.2	21824	24152.2	15257.2	13791.3	14797.5	18715.8	18831.9	18608.1	-0.537	-0.097	0.626
Q8I5X5_1976	PLAF7	Q8I5X5	PF3D7_1207000	1976	conserved Plasmodium protein, unknown function	K.S#NNFDYYK.D	DLIDIKSNNFDYY	y	61812.4	55474.9	49888.5	58494.6	8089.32	6200.89	8236.2	15164.2	15931.4	15133.9	-0.834	-0.097	-0.161
C0H5B1_496	PLAF7	C0H5B1	PF3D7_1312900	496	eukaryotic translation initation factor 4 gamma	K.NQNS#NNNFYM*NYNYQNR.K	QDKNQNSNNNFYM	y	14820	11680.7	11160.8	12004.9	7214.79	7043.58	6583.81	9558.22	10408.4	9010.43	-1.303	-0.097	0.253
C0H5B6_20	PLAF7	C0H5B6	PF3D7_1315400	20	zinc finger (CCCH type) protein, putative	R.YANGS#DSNSK.T	YRYANGSDSNSKT	y	16388	11756.3	12699.8	11943.3	11498	9647.58	12897.8	11802.2	19906.8	13895.5	-0.484	-0.097	0.705
Q7KWJ5_10	PLAF7	Q7KWJ5	PF3D7_0204700	10	hexose transporter	K.DICS#ENEGK.K	SSKDICSENEGKK	y	502678	523943	398592	388743	266991	222313	296648	423931	325801	400835	-0.448	-0.096	0.212
Q9U0I6_64	PLAF7	Q9U0I6	PF3D7_0410000	64	erythrocyte vesicle protein 1	R.STS#LNIEQNK.N	TSSRSTSLNIEQN	y	13856.8	14048.2	10547.4	10257.4	8640.14	7925.84	10315.9	9663.55	9406.36	8876.66	-1.805	-0.096	1.047
C6KSV9_704	PLAF7	C6KSV9	PF3D7_0611400	704	SWIB/MDM2 domain-containing protein	K.NNS#CEGISNK.Y	NVLKNNSCEGISN	y	50297.9	42104.2	39627.1	33835.4	191828	133005	159793	69278.1	65495.7	57602.3	2.225	-0.096	-1.181
Q8IC13_58;60	PLAF7	Q8IC13	PF3D7_0707600	58;60	conserved Plasmodium protein, unknown function	K.DLDNSY#AS#DRK.Q	KDLDNSYASDRKQ;LDNSYASDRKQKE	y	219516	216174	185849	213924	61016.2	56118.6	50248.4	109302	131409	98885.2	-2.037	-0.096	0.672
C0H4W3_404	PLAF7	C0H4W3	PF3D7_0820000	404	Snf2-related CBP activator, putative	K.GGDNNIDENDNNS#DHK.S	DENDNNSDHKSED	y	35102.9	33459.2	32326.2	30333	18591.1	23402.7	22412	15813.3	22277.2	18188	-0.181	-0.096	-0.134
Q8IJW2_1585	PLAF7	Q8IJW2	PF3D7_1008100	1585	zinc finger protein, putative	K.KET#T#DDEDEQQDQHLQQK.V	NSNKKETTDDEDE	y	282613	278745	271444	241819	116750	97033.4	101075	133962	122268	115623	-0.437	-0.096	0.027
Q9TY99_598;603;608	PLAF7	Q9TY99	PF3D7_0202000	598;603;608	knob-associated histidine-rich protein	K.GAST#TAGS#TTGAT#TGANAVQSK.D	GATKGASTTAGST;ASTTAGSTTGATT;GSTTGATTGANAV	y	7210.05	7346.47	5488.21	7213.21	4227.96	4980.54	6041.15	7687.8	11399.3	8556	-0.738	-0.095	1.15
O96205_45;52	PLAF7	O96205	PF3D7_0212500	45;52	conserved Plasmodium protein, unknown function	K.KHS#DNVYEES#EQDGK.Q	VDRKKHSDNVYEE;DNVYEESEQDGKQ	y	94009.6	72008.7	92194.9	78385.5	38283.8	32101.4	41794.1	63355.9	95496	63163.4	-0.503	-0.095	0.661
C6KT67_682	PLAF7	C6KT67	PF3D7_0623100	682	nuclear polyadenylated RNA-binding protein NAB2, putative	K.DTVAQISY#SM*PK.T	TVAQISYSMPKTP	y	11594.7	12147.9	10977.7	12813.9	13559.4	18893.7	10759	6409.15	5650.28	6916.01	-0.182	-0.095	-0.601
Q8IC42_191	PLAF7	Q8IC42	PF3D7_0702500	191	Plasmodium exported protein, unknown function	R.NYS#LGNLSTGTTSQGSTSSR.H	PAGRNYSLGNLST	y	16529	17569.8	17101.7	15948.7	14686.3	12624.9	11908.9	19846.6	19875.6	14628	0.679	-0.095	-0.351
Q8IBV5_114	PLAF7	Q8IBV5	PF3D7_0714200	114	conserved Plasmodium protein, unknown function	R.SEIYY#SNK.A	KRSEIYYSNKAYD	y	5713.41	6235.82	4140.46	3677.34	9776	11408.3	9399.15	5260.5	4723.69	4083.62	0.178	-0.095	-1.038
C0H4P4_2446	PLAF7	C0H4P4	PF3D7_0726400	2446	conserved Plasmodium membrane protein, unknown function	K.GS#NIPNTNQIK.N	SQNTKGSNIPNTN	y	10320.6	9293.37	10342.5	8595.52	2495.52	1945.23	2072.32	5027.1	6583.35	5501.88	-1.639	-0.095	1.006
Q8IJ92_718	PLAF7	Q8IJ92	PF3D7_1031300	718	conserved Plasmodium protein, unknown function	K.SFYNEIYS#DDDEGK.C	FYNEIYSDDDEGK	y	11704.1	12524.1	11761	11168.4	4907.55	5444.08	4064.56	6023.08	7402	5401.05	0.792	-0.095	-0.598
Q8IL42_3340	PLAF7	Q8IL42	PF3D7_1442900	3340	protein transport protein SEC7, putative	K.DSTQEVEDNIKDS#IEGNK.D	EDNIKDSIEGNKD	y	57817.4	85282.2	80018.4	77422.5	295228	300709	229244	117257	96753.1	94278.7	1.443	-0.095	-1.889
Q8IKR4_2296;2305	PLAF7	Q8IKR4	PF3D7_1456500	2296;2305	conserved Plasmodium protein, unknown function	K.Y#NSELNM*NDT#DNK.S	MHVIPKYNSELNM;ELNMNDTDNKSMD	y	237363	241501	246835	234350	57485.2	48987.5	55941.5	51563	46503.8	70997.9	0.183	-0.095	-0.066
Q8IKI6_316	PLAF7	Q8IKI6	PF3D7_1465200	316	conserved Plasmodium protein, unknown function	K.SYEVQDDS#DEDILTK.D	YEVQDDSDEDILT	y	167369	135361	145237	136855	152084	146212	137367	112205	119805	106833	-0.372	-0.095	0.133
Q8I3B4_628	PLAF7	Q8I3B4	PF3D7_0903400	628	ATP-dependent RNA helicase DDX60, putative	K.RGDATNDDNEDNIINS#NDDRLEVVSK.K	EDNIINSNDDRLE	y	39485.6	48135.7	52848.7	51359.8	25260.7	30807.7	23378.7	69337.1	85635.5	94644.6	-0.697	-0.094	0.868
Q8IIW0_132	PLAF7	Q8IIW0	PF3D7_1104200	132	chromatin remodeling protein	K.SYLDNNEENS#EQM*NDNM*K.K	DNNEENSEQMNDN	y	175239	165438	157949	149668	142050	133093	135934	135519	123497	128080	0.049	-0.094	-0.204
Q8IM09_5241	PLAF7	Q8IM09	PF3D7_1408700	5241	conserved protein, unknown function	R.NLYGS#NNDDNNK.T	KRNLYGSNNDDNN	y	6200.17	6608.86	6356.25	5901.24	4637.17	5390.81	4404.29	6162.01	6067.65	4971.59	-0.257	-0.094	0.217
Q8IKF6_2485	PLAF7	Q8IKF6	PF3D7_1468100	2485	conserved Plasmodium protein, unknown function	K.SSNEEENEGTPADNEDENDDS#NNS#NNS#NQEQK.E	NDDSNNSNNSNQE	y	6139.39	4205.61	5274.79	3605.83	1499.69	877.315	1794.92	989.016	1527.29	1285.75	-0.931	-0.094	-0.144
Q8I3T4_443	PLAF7	Q8I3T4	PF3D7_0517400	443	FACT complex subunit SPT16, putative	K.S#DDEEGDDDERDDDDEK.D	ELEDTKSDDEEGD	y	90170.6	64351	57186.5	64524.1	40094.7	70607.2	49417	31172.1	44330.5	39423.8	-0.073	-0.092	-0.464
Q8IC16_152;157	PLAF7	Q8IC16	PF3D7_0705400	152;157	DNA replication licensing factor MCM7	R.INNEDNSGY#STDES#EK.E	NEDNSGYSTDESE;GYSTDESEKEAFN	y	38773.2	33391.8	40192	42353.7	4653.44	7671.36	7045.56	3880.84	4471.95	7656.58	-0.852	-0.092	-0.077
Q8I544_691	PLAF7	Q8I544	PF3D7_1237900	691	conserved Plasmodium protein, unknown function	K.DQNFDDDYVS#EREDIK.Q	FDDDYVSEREDIK	y	45003.5	55523.9	47908.4	46281.6	66902.4	71398.4	60206.3	25219	32626.4	30984.2	-0.611	-0.092	-0.295
Q8I4Y9_688	PLAF7	Q8I4Y9	PF3D7_1244100	688	N-alpha-acetyltransferase 15, NatA auxiliary subunit, putative	K.VDEEEDDDENIPS#ELNDK.D	DDENIPSELNDKD	y	32821.5	47950.2	56147.8	50801.7	38607.1	49106.6	35251.5	68408.8	69104.2	73340.9	-0.572	-0.092	0.489
Q8IEC3_255	PLAF7	Q8IEC3	PF3D7_1319300	255	tRNA (guanine(26)-N(2))-dimethyltransferase, putative	K.IDNS#GEDETYIYEEK.Y	TTKIDNSGEDETY	y	345177	280516	332665	338967	497463	568094	499269	502346	514173	462787	-0.681	-0.092	0.467
Q8IDW4_125;126	PLAF7	Q8IDW4	PF3D7_1336800	125;126	nuclear movement protein, putative	K.TIEANT#S#NRNSYDQVNNVNK.T	KTIEANTSNRNSY;TIEANTSNRNSYD	y	4009.03	4205.2	5167.71	5330.7	14522.8	18191.9	9920.61	3107.04	3111.05	2831.45	0.367	-0.092	-1.852
Q8IDD0_84	PLAF7	Q8IDD0	PF3D7_1357500	84	DNA helicase, putative	R.S#PNIYNEQYTNNNK.M	YENNVRSPNIYNE	y	12574.9	13187.1	13570.8	11896.9	5766.3	6703.76	5562.55	6657.95	6353.7	5291.61	0.378	-0.092	-0.508
O96127_505	PLAF7	O96127	PF3D7_0202400	505	translation-enhancing factor	K.EKGEYGEGT#DDEEDK.E	GEYGEGTDDEEDK	y	443468	425886	461280	489395	242729	247975	200710	428325	400271	311227	-0.626	-0.091	0.329
C6KSZ5_885;891	PLAF7	C6KSZ5	PF3D7_0615400	885;891	ribonuclease, putative	K.EHS#PYDDNS#LEEPSK.I	FHNKEHSPYDDNS;SPYDDNSLEEPSK	y	45928.9	59912.6	55234.9	59663.9	26648.3	26216.9	34393	51134.7	58706.2	62217	-0.237	-0.091	0.598
C6KTB7_2428	PLAF7	C6KTB7	PF3D7_0628100	2428	HECT-domain (ubiquitin-transferase), putative	R.RNSY#DIPITVR.K	FMRRNSYDIPITV	y	20916.6	20231.1	22087.5	21561.8	11968.3	11751.4	10773.2	18511.2	18485.7	17898.1	0.314	-0.091	-0.587
Q8IBB4_164	PLAF7	Q8IBB4	PF3D7_0828300	164	conserved Plasmodium protein, unknown function	K.EHQPHQGNQINNDNNS#NQEK.H	INNDNNSNQEKHG	y	6982.72	6335.82	6570.4	7359.61	2915.06	2383.25	2152.09	5272.79	6575.61	7633.71	-0.15	-0.091	0.209
Q8IJW3_1473	PLAF7	Q8IJW3	PF3D7_1008000	1473	histone deacetylase 2	K.TYESLVST#NCVQK.N	YESLVSTNCVQKN	y	9679.41	11256.1	11651.6	9637.11	16477.3	13763.1	18012.4	10657.7	10265.6	8392.15	1.076	-0.091	-0.776
Q8IHU4_2473	PLAF7	Q8IHU4	PF3D7_1142100	2473	conserved Plasmodium protein, unknown function	R.SSPS#LINDNK.V	IDRSSPSLINDNK	y	19092.4	19075.3	17760.5	16292.5	7566.68	10143.5	9409.63	13283.7	13130.1	15517.5	-0.943	-0.091	0.341
Q8IDC8_1060	PLAF7	Q8IDC8	PF3D7_1357700	1060	U3 small nucleolar RNA-associated protein 21, putative	K.T#SEQES#QQQDEQEENQESNVESK.E	KTSEQESQQQDEQ	y	18722.6	12413.3	14666.9	17871.8	11522	12301	9098.5	13313.3	13645.8	14353.1	-1.001	-0.091	0.688
Q8I669_160	PLAF7	Q8I669	PF3D7_0202200	160	EMP1-trafficking protein	K.AVS#SSNDDNNTNDEGK.D	TSEKAVSSSNDDN	y	78737.3	73426.1	76551.3	76981.2	34329.4	26100.2	28508.5	47403.7	43625.7	40887.6	-0.24	-0.09	-0.276
Q8I422_1147	PLAF7	Q8I422	PF3D7_0508100	1147	SET domain protein, putative	K.DDENES#VDGK.R	KDDENESVDGKRE	y	9177.54	7811.79	7890.97	8073.2	3705.37	5447.28	4907.99	4941.5	5288.76	5579.21	-0.111	-0.09	0.193
Q8I3Z1_6817	PLAF7	Q8I3Z1	PF3D7_0511500	6817	RNA pseudouridylate synthase, putative	K.NSSTYSSIYDNNT#PTIINK.N	SIYDNNTPTIINK	y	1756.86	1701.44	1525.7	1949.93	436.36	447.941	1243.78	640.741	536.854	348.483	-1.417	-0.09	-0.165
Q8I3J5_878	PLAF7	Q8I3J5	PF3D7_0527000	878	DNA replication licensing factor MCM3, putative	K.SEQPNENGNENYM*IDDLPS#NK.S	MIDDLPSNKSNDT	y	105862	94282.8	118876	128252	52609.2	55519.7	55149.4	70555.2	69722	82533	0.51	-0.09	0.798
Q8I624_148	PLAF7	Q8I624	PF3D7_1202100	148	SRAP domain-containing protein, putative	K.IENEELNNVES#DK.Y	ELNNVESDKYKSE	y	51126.9	36188.2	60087.1	66124.4	142023	165280	144836	178276	196239	195951	-1.675	-0.09	0.782
Q8ILB9_1910	PLAF7	Q8ILB9	PF3D7_1434500	1910	dynein-related AAA-type ATPase, putative	K.GDHFVNIDDNNNIS#SSNK.F	DDNNNISSSNKFV	y	34224.7	34068.5	38039.6	37978.6	19311.1	18625	19623.9	28750.4	32133.9	29150.8	-0.512	-0.09	0.71
Q8IKY1_179	PLAF7	Q8IKY1	PF3D7_1449400	179	crossover junction endonuclease MUS81, putative	K.NLNQCTLVSS#NK.L	QCTLVSSNKLNES	y	216962	204745	170783	171218	111526	111050	96738.6	88841.4	87374	100709	-0.157	-0.09	-0.085
Q8IKU0_9	PLAF7	Q8IKU0	PF3D7_1453800	9	glucose-6-phosphate dehydrogenase-6-phosphogluconolactonase	K.S#AEEINNLHNVNYLETK.D	YENFVKSAEEINN	y	7871.07	8392.88	8811.81	10361.9	7493.03	8756.82	8115.14	8529.32	8702.39	7775.73	-1.189	-0.09	-0.166
Q8IBQ9_645	PLAF7	Q8IBQ9	PF3D7_0719300	645	actin-related protein, putative	K.DNS#DVTEYK.E	VNEKDNSDVTEYK	y	640396	638496	600721	586767	340791	322143	381791	265044	244569	307502	-0.437	-0.089	-0.367
Q8I517_724;727	PLAF7	Q8I517	PF3D7_1241200	724;727	conserved Plasmodium protein, unknown function	K.DYS#NES#EGEVNDFVK.L	FNKKDYSNESEGE;KDYSNESEGEVND	y	40252.4	42702.6	49510.8	28039.4	27666.8	28406.7	23682.2	24825.8	22116.2	19956.5	-0.132	-0.088	-0.16
Q8ILC9_5652	PLAF7	Q8ILC9	PF3D7_1433400	5652	zinc finger protein, putative	K.SHNLM*FPSNS#NDK.D	LMFPSNSNDKDKI	y	114298	124189	116054	124281	35184.4	49578.8	46855.8	54731.3	65896.7	67552.7	-0.493	-0.088	-0.015
C0H4A7_769	PLAF7	C0H4A7	PF3D7_0416400	769	histone acetyltransferase, putative	K.ELS#EGTLNVHK.K	QNDKELSEGTLNV	y	8844.72	6971.07	8122.87	7462.94	3989.67	4941.42	4810.57	7895.27	8228.56	7390.66	-1.364	-0.087	1.244
Q8I3F7_257	PLAF7	Q8I3F7	PF3D7_0531100	257	conserved Plasmodium protein, unknown function	K.NIM*INPNTNNEYDS#NYEEQK.Y	TNNEYDSNYEEQK	y	5399.27	5270.07	4842.07	5275.23	3895.48	3147.82	3967.64	4476.3	5641.6	3129.4	-0.255	-0.087	0.314
Q8IC35_387	PLAF7	Q8IC35	PF3D7_0703500	387	erythrocyte membrane-associated antigen	K.NVNNANTGVNS#LK.N	ANTGVNSLKNMKN	y	12126.9	10309.5	11211.5	11295.5	6675.86	5109.69	5374.46	2939.89	3481.03	3419.82	-1.236	-0.087	-0.756
Q8IIE2_104;108	PLAF7	Q8IIE2	PF3D7_1122400	104;108	conserved Plasmodium protein, unknown function	K.S#PLQS#EDINSNDSVYK.R	RDSLKKSPLQSED;KKSPLQSEDINSN	y	248680	219207	215524	234555	71151.8	79874.6	77081.5	87372.9	96072.9	88130.9	-1.439	-0.087	0.52
C0H5A6_922	PLAF7	C0H5A6	PF3D7_1308400	922	conserved Plasmodium protein, unknown function	K.NYS#NNYQK.N	HNLKNYSNNYQKN	y	9268.26	8813.83	9815.06	9178.66	484.707	719.974	1133.27	4648.09	4704.45	4213.24	-1.781	-0.087	1.553
Q8IEL1_947	PLAF7	Q8IEL1	PF3D7_1310400	947	conserved Plasmodium protein, unknown function	K.NDDNNEVLLINS#NSK.H	EVLLINSNSKHNH	y	25671.8	23333.5	20540	22848.1	9192.72	12197.9	11174.9	10258.3	12011.2	11699.2	-0.651	-0.087	0.156
C6KSQ8_57	PLAF7	C6KSQ8	PF3D7_0606000	57	conserved Plasmodium protein, unknown function	K.GVS#S#NEELSYDLSNR.R	FCKGVSSNEELSY	y	12300.5	11496.3	11044.5	9966.08	11098.6	12090.4	9520.35	7125.88	8522.15	8531.25	0.293	-0.086	0.173
Q8IAP1_2496	PLAF7	Q8IAP1	PF3D7_0804500	2496	conserved Plasmodium membrane protein, unknown function	K.DNTYDTLDELS#NK.K	DTLDELSNKKENN	y	33973.4	32200.7	36609.7	36560.2	18577.3	11908.2	19611.3	24294.7	23968.2	25348.9	-0.97	-0.086	0.424
Q8I2V4_2763	PLAF7	Q8I2V4	PF3D7_0919900	2763	regulator of chromosome condensation, putative	R.NNNANNNYNNQDNTLNCTTNNVLNS#SNNSK.N	TNNVLNSSNNSKN	y	11350.2	12684.7	16210.7	12040.3	1508.4	2704.3	1917.63	3284.48	3447.54	3326.27	-0.69	-0.086	-0.045
Q8I5T7_616;617	PLAF7	Q8I5T7	PF3D7_1211300	616;617	DNA helicase MCM8, putative	R.NVHYINS#S#DEENENYHEK.N	NVHYINSSDEENE;VHYINSSDEENEN	y	60154.1	66356.8	60116.3	62510.8	28103.7	25276.1	24841.2	36894.9	37087.1	39955.4	0.128	-0.086	0.115
Q8ILZ9_705;708	PLAF7	Q8ILZ9	PF3D7_1409600	705;708	conserved Plasmodium protein, unknown function	R.RNS#DNS#YEEEPSNTTK.A	IRHRRNSDNSYEE;RRNSDNSYEEEPS	y	195303	201478	186993	192838	86663.4	99087	104595	110324	109126	121561	-0.551	-0.086	-0.117
Q8IKC8_237	PLAF7	Q8IKC8	PF3D7_1471100	237	exported protein 2	K.YEFDVDSSET#DSTK.D	DVDSSETDSTKDD	y	350109	396822	353151	370382	591171	723290	582401	318085	316640	316297	0.995	-0.086	-1.107
Q8I3X5_2086	PLAF7	Q8I3X5	PF3D7_0513200	2086	conserved Plasmodium protein, unknown function	K.M*NET#DEVIETNK.M	VNKMNETDEVIET	y	56820.8	61600.7	46027.4	59760.5	61065.7	48170.5	48281.7	40544	46365.9	39225.3	0.256	-0.085	-0.126
C0H4P2_202;205	PLAF7	C0H4P2	PF3D7_0724700	202;205	conserved Plasmodium protein, unknown function	K.NTTSYENDDKNT#TSY#ENDDK.N	ENDDKNTTSYEND;DKNTTSYENDDKN	y	59239.2	61724.4	59770.6	54381.3	12562.4	15217.6	16068.7	16440.7	19743.4	20845.8	-1.45	-0.085	0.241
Q8IAP1_4335;4337;4345	PLAF7	Q8IAP1	PF3D7_0804500	4335;4337;4345	conserved Plasmodium membrane protein, unknown function	K.NS#NS#NINNNNIT#VNKSNNTK.I	FNSFKNSNSNINN;SFKNSNSNINNNN;INNNNITVNKSNN	y	2387.36	2681.69	2295.7	3310.49	3190.79	3173.52	2942.17	2836.02	2986.23	2562.5	0.308	-0.085	-0.281
Q8IJW3_910	PLAF7	Q8IJW3	PF3D7_1008000	910	histone deacetylase 2	K.ICENDNY#TNNYEENYK.N	ICENDNYTNNYEE	y	18515.9	26316.1	23650.7	22122.7	10783.4	6416.44	9652.46	16967.1	15813.5	17783.5	-0.868	-0.085	0.856
Q8IEN3_1695	PLAF7	Q8IEN3	PF3D7_1308200	1695	carbamoyl phosphate synthetase	R.NNEYNS#NNIESK.F	RNNEYNSNNIESK	y	168673	183737	252466	233553	40467.1	44485.4	46885.4	54885.8	66427.1	83002.4	-1.131	-0.085	0.691
C6KSY0_1308;1312	PLAF7	C6KSY0	PF3D7_0613800	1308;1312	AP2 domain transcription factor, putative	K.ESNDGNT#PHAS#PLIIK.H	ESNDGNTPHASPL;GNTPHASPLIIKH	y	29364.5	30363	32730.6	31030.3	4682.78	5328.64	6346.91	4750.26	5484.74	8543.5	0.471	-0.084	-0.385
Q8IJZ3_650	PLAF7	Q8IJZ3	PF3D7_1004400	650	RNA-binding protein, putative	K.SS#EEVGEHTNS#IINEDINK.D	KRILKSSEEVGEH	y	58048.1	63900.5	51287.2	50249.9	16752.4	18334.9	21651.7	15109.2	15803.4	13311.7	0.321	-0.084	0.034
Q8I5J1_1561	PLAF7	Q8I5J1	PF3D7_1222400	1561	AP2 domain transcription factor	R.Y#NSIQNTYNNDENR.E	NMNYNRYNSIQNT	n	21380.9	22635.9	21636.3	19878.6	13661.6	14776.6	12168.6	13745.5	12266.4	13281.9	-0.701	-0.084	-0.047
Q8IKR4_2150	PLAF7	Q8IKR4	PF3D7_1456500	2150	conserved Plasmodium protein, unknown function	K.M*NDDENKDEDNDGNNNNDSY#NNDIQNDDLS#DENNNIDK.K	IQNDDLSDENNNI	y	64302.4	61745.3	57293.1	70335.2	9773.91	9823.01	10784.4	15341	18152.2	14625	-0.31	-0.084	0.54
Q8IC42_196	PLAF7	Q8IC42	PF3D7_0702500	196	Plasmodium exported protein, unknown function	R.NYSLGNLS#TGTTSQGSTSSR.H	YSLGNLSTGTTSQ	y	17072.2	19695.4	16659.9	19275.9	9449.73	10026	8525.55	16250.2	15986.5	13582.9	0.084	-0.083	-0.112
C0H4Y0_253	PLAF7	C0H4Y0	PF3D7_0826500	253	ubiquitin conjugation factor E4 B, putative	K.S#M*PVNTTDSSTNNITTNR.S	LLSTCKSMPVNTT	y	33771.4	27675.2	30843.3	37886	74920.4	77573.9	77012.3	31575.5	41967.2	33903.1	0.682	-0.083	-1.114
C6S3C8_310	PLAF7	C6S3C8	PF3D7_1017300	310	golgi re-assembly stacking protein 1, golgi re-assembly stacking protein 2	K.NYINS#QDVELNHDNNIK.Y	DKNYINSQDVELN	y	10229.9	7867.2	7742.11	7569.04	5492.86	3266.01	3449.23	6942.87	9635.72	8111.78	-0.422	-0.083	-0.19
C6KSM6_749	PLAF7	C6KSM6	PF3D7_0602600	749	SAC3 domain-containing protein, putative	K.DDYS#DEDGNYLYNNK.D	YDKDDYSDEDGNY	y	223417	205900	190052	205519	129056	125612	116399	144443	137994	133468	-0.757	-0.082	0.344
C6KSW2_2929	PLAF7	C6KSW2	PF3D7_0611800	2929	conserved Plasmodium protein, unknown function	R.M*NS#NDDNM*ESHK.I	DINRMNSNDDNME	y	15952.6	15378.5	13797.8	10777.9	30892.3	27568.2	20949.5	12986.5	12136.4	11709.1	0.864	-0.082	-0.157
Q8IER6_632	PLAF7	Q8IER6	PF3D7_1305000	632	MCL1 domain-containing protein, putative	K.DDASNY#NYEESAECTM*K.K	KDDASNYNYEESA	y	82842.7	83233.4	77076.2	85439	33309	35693.2	40548.5	33767.1	48746.1	54435	0.826	-0.082	0.053
Q8IKF6_2129;2130;2131	PLAF7	Q8IKF6	PF3D7_1468100	2129;2130;2131	conserved Plasmodium protein, unknown function	K.EAKDSDENNNS#S#S#NNNGEENIENTNECK.Q	SDENNNSSSNNNG;DENNNSSSNNNGE;ENNNSSSNNNGEE	y	69866	72423.2	71034.4	52147.6	38810.8	37041.5	30513.5	41239.4	42503.4	43554.1	-0.04	-0.082	0.249
Q9U0H9_69	PLAF7	Q9U0H9	PF3D7_0410900	69	conserved Plasmodium protein, unknown function	K.CETLDENYDQS#GEK.E	DENYDQSGEKEDV	y	97126.6	85433.2	85044.8	77007.6	57393.5	64861.8	69287.3	55805.5	52338.6	55773	-0.686	-0.081	0.109
Q8I3T4_1125	PLAF7	Q8I3T4	PF3D7_0517400	1125	FACT complex subunit SPT16, putative	K.S#DEDDEGYNK.R	KRFAYKSDEDDEG	y	2.79544e+06	2.53978e+06	2.12805e+06	2.10664e+06	1.51975e+06	1.8925e+06	1.61295e+06	1.30204e+06	1.62226e+06	1.42557e+06	-0.21	-0.081	-0.194
C6KSN9_745	PLAF7	C6KSN9	PF3D7_0604100	745	AP2 domain transcription factor	R.INNNYDS#SSNK.Y	INNNYDSSSNKYK	y	11485.7	21218.5	10827	21190.7	3035.92	2706.36	1824.16	2931.43	3452.12	3837.69	0.255	-0.081	0.23
C6KSY0_1769	PLAF7	C6KSY0	PF3D7_0613800	1769	AP2 domain transcription factor, putative	K.GENINNM*SNS#LCQYK.R	INNMSNSLCQYKR	y	50639.4	56851.9	59570.3	55423.9	8495.95	9423.77	9177.07	13009.8	13053.1	14028.2	0.351	-0.081	-0.019
Q8I2P8_846	PLAF7	Q8I2P8	PF3D7_0926100	846	protein kinase, putative	K.TNEPNNS#ISSFYNK.T	TNEPNNSISSFYN	y	4173.27	2860.32	3538.95	2754.28	1832.26	1611.28	1356.39	1386.12	1234.6	1684.93	-0.155	-0.081	-0.334
Q8IJW2_1715	PLAF7	Q8IJW2	PF3D7_1008100	1715	zinc finger protein, putative	K.HNS#NENLNINHNNYK.K	FLSKHNSNENLNI	y	6173.02	5451.63	5552.27	5186.24	6489.81	5531.28	5937.05	4671.71	4548.14	4300.36	1.025	-0.081	-0.623
Q8IJC7_145	PLAF7	Q8IJC7	PF3D7_1027700	145	centrin-3	R.ELGENLS#DDELQAM*IDEFDK.D	ELGENLSDDELQA	y	25614.1	23123.9	25277	26736.3	11604	10811.3	10442	8625.11	16967.7	10921.4	1.227	-0.081	-0.978
C6S3F2_1040	PLAF7	C6S3F2	PF3D7_1116100	1040	serine esterase, putative	K.NIHNAS#NVYSDGSNQVVENK.D	KNIHNASNVYSDG	y	2594.1	3536.34	2634.74	3011.4	2407.48	3183.88	3170.79	2984.51	2184.06	2454.55	-0.124	-0.081	-0.339
Q8IHY0_284	PLAF7	Q8IHY0	PF3D7_1138500	284	protein phosphatase PPM2	K.NYDDIENLGDNNNSS#NDM*LK.K	GDNNNSSNDMLKK	y	18510.9	18543.6	19841.6	23511.6	20696.2	22374.2	22819.7	14972.7	19424.6	17214.8	-0.312	-0.081	-0.644
Q8I517_2069;2072;2073	PLAF7	Q8I517	PF3D7_1241200	2069;2072;2073	conserved Plasmodium protein, unknown function	K.IT#NDT#S#EEKESGNVQEDEEQLSCR.N	DNYIKITNDTSEE;IKITNDTSEEKES;KITNDTSEEKESG	y	104636	104673	95924.4	100708	43540.1	46021.4	45651.8	57386.8	65092.7	78303.5	-0.706	-0.081	0.664
Q8IEE5_57	PLAF7	Q8IEE5	PF3D7_1317100	57	DNA replication licensing factor MCM4	K.SFLNS#M*LNESR.Y	SKSFLNSMLNESR	y	7130.94	8109.96	6031.2	11163.9	1976.27	1997.12	1915.27	1208.51	1139.16	2415.63	-0.12	-0.081	-0.038
Q8IL69_572;577	PLAF7	Q8IL69	PF3D7_1440100	572;577	conserved Plasmodium protein, unknown function	R.SDTNDVLNNS#NSLAS#EK.N	NDVLNNSNSLASE;NSNSLASEKNNQL	y	26660.9	23118	21187.1	25779.5	5299.7	3766	5207.23	3678.82	3911.31	5017.44	-0.041	-0.081	0.05
Q8I1Z2_708	PLAF7	Q8I1Z2	PF3D7_0403700	708	pre-mRNA-splicing factor CLF1, putative	K.DNDDS#EDNDDS#K.D	SKDNDDSEDNDDS	y	93360.6	81862.3	80824.6	76659.1	41040.9	44312.6	37776	21958.2	30544.5	25656.1	-1.167	-0.08	-0.063
Q8I2Y3_1709	PLAF7	Q8I2Y3	PF3D7_0917000	1709	merozoite organizing protein	R.S#NDNITYVYK.E	NALSLRSNDNITY	y	17528.5	13932.1	15100.4	12994.6	3012.65	3502.92	3292.03	6203.84	7310.1	6514.02	-0.423	-0.08	-0.066
Q8IJL2_2165	PLAF7	Q8IJL2	PF3D7_1019000	2165	eukaryotic translation initiation factor subunit eIF2A, putative	K.NHINS#NTSFLNTGNDENNNR.N	NKNHINSNTSFLN	y	7962.07	6839.78	7276.78	6313.06	3901.73	3432.36	3813.73	4418.91	4217.21	5127.83	-1.638	-0.08	0.366
Q8IHY0_556	PLAF7	Q8IHY0	PF3D7_1138500	556	protein phosphatase PPM2	R.NNGDEVNNS#DIER.L	GDEVNNSDIERLA	y	299991	234780	299950	326054	327593	319997	340122	322417	362547	372338	-0.258	-0.08	-0.193
C0H5G6_2043	PLAF7	C0H5G6	PF3D7_1343800	2043	conserved Plasmodium protein, unknown function	K.NTFVNYS#SDNNTR.T	NTFVNYSSDNNTR	y	4102.31	3864.04	4948.37	3174.99	1709.62	750.255	1996.35	2186.93	2426.6	1082.72	-0.352	-0.08	-0.258
Q8IKS1_901	PLAF7	Q8IKS1	PF3D7_1455700	901	conserved Plasmodium protein, unknown function	K.SINNQFDQIS#NK.A	NQFDQISNKATEH	y	312550	272082	250745	253160	50643.2	41209.5	65478.4	88689.6	94426.8	104132	-0.889	-0.08	0.261
Q8IC31_2403	PLAF7	Q8IC31	PF3D7_0703900	2403	conserved Plasmodium membrane protein, unknown function	K.NDNNNNNNIM*CSNS#DADEEGYK.N	NIMCSNSDADEEG	y	32061.4	35996.5	30678.7	36031.9	26440	24516.9	26565.6	27522.2	23568.6	24212.8	-0.175	-0.079	0.042
Q8IBY8_2423	PLAF7	Q8IBY8	PF3D7_0710200	2423	conserved Plasmodium protein, unknown function	K.NGS#NDYTM*ENGK.N	YKEKNGSNDYTME	y	165835	172551	155949	178004	49194.2	53027.5	60457.4	86089.2	102291	105191	0.355	-0.079	-0.185
Q8I398_1130	PLAF7	Q8I398	PF3D7_0905100	1130	nucleoporin NUP100/NSP100, putative	K.S#VDDNDQS#DYNNDQS#YDDNVENNINTR.K	VDDNDQSDYNNDQ	y	21021.1	18160.8	14708.8	19586.6	19581.2	18585	14431.4	10568	9778.63	11681.9	0.028	-0.079	-0.037
O77317_273;281	PLAF7	O77317	PF3D7_0303200	273;281	HAD superfamily protein, putative	K.THDAVS#DNNNSINS#SVNK.K	KTHDAVSDNNNSI;NNNSINSSVNKKR	y	91514.1	88663.6	87136.9	96464.1	61858.3	56494.2	47660.6	38006.8	43056	47776.7	-1.152	-0.078	-0.196
C6KST7_4358	PLAF7	C6KST7	PF3D7_0609000	4358	conserved Plasmodium protein, unknown function	K.NETNPPPCS#NNNNNINK.Y	TNPPPCSNNNNNI	y	13018.7	13726.6	11543.2	12432	15538	16870.9	14853.6	9245.24	9456.87	10977	0.818	-0.078	-0.465
C0H4M6_602	PLAF7	C0H4M6	PF3D7_0711500	602	regulator of chromosome condensation, putative	K.SYLSNES#PTR.K	SYLSNESPTRKQP	y	34429.1	32924.3	28571	31250.1	16003.3	17781.7	16669.1	15546.1	16319.2	16784.3	-0.78	-0.078	-0.075
Q8IIL3_99;100	PLAF7	Q8IIL3	PF3D7_1114900	99;100	conserved Plasmodium protein, unknown function	K.NQS#S#NNICDK.N	ISDKNQSSNNICD;SDKNQSSNNICDK	y	175710	186417	176326	181161	125410	104369	130056	167111	161859	156549	-0.21	-0.078	-0.226
Q8I5M3_462;468	PLAF7	Q8I5M3	PF3D7_1218500	462;468	dynamin-like protein, putative	R.YS#NDM*DLS#K.S	EYLSRYSNDMDLS;SNDMDLSKSASSE	y	126191	104579	101785	112513	1.09756e+06	1.56798e+06	989078	44452	95289.6	101070	2.858	-0.078	-3.238
Q8I525_3493	PLAF7	Q8I525	PF3D7_1239800	3493	conserved Plasmodium protein, unknown function	K.NSYISNS#NNNDNK.R	NSYISNSNNNDNK	y	161777	136275	171190	142691	12756.8	10739.2	22827.8	32823.6	45686.6	39360.1	-1.162	-0.078	-0.073
Q8IE99_52	PLAF7	Q8IE99	PF3D7_1321700	52	splicing factor 1	K.NDNLNNNTCDS#DK.K	NNNTCDSDKKKTN	y	146071	155864	149026	115651	98377.2	106737	95315.1	97839.1	100700	123320	-0.709	-0.078	0.391
Q8IL93_145	PLAF7	Q8IL93	PF3D7_1437300	145	conserved Plasmodium protein, unknown function	K.ISIYS#DENK.V	NKISIYSDENKVN	n	42262.4	49721.7	42729.4	44442.1	5535.91	5108.73	7070.51	7521.34	7241.41	6995.19	-2.961	-0.078	0.297
C6KSP3_1760;1761	PLAF7	C6KSP3	PF3D7_0604500	1760;1761	conserved Plasmodium protein, unknown function	K.NSNNNDTVGNSSS#T#EDINK.V	TVGNSSSTEDINK;VGNSSSTEDINKV	y	65295.5	64213.5	53107.2	65099.9	61821.6	66672.8	51624	57732.8	64255.3	56899.5	0.135	-0.077	-0.373
C6KTB7_8357	PLAF7	C6KTB7	PF3D7_0628100	8357	HECT-domain (ubiquitin-transferase), putative	K.INTNDS#M*TYNPVTHEK.E	KINTNDSMTYNPV	y	3339.92	4876.34	4956.68	3848.13	4295.23	3617.72	2609.03	3667.67	7468.34	4195.57	0.925	-0.077	-0.714
O97255_510	PLAF7	O97255	PF3D7_0307700	510	conserved Plasmodium protein, unknown function	K.NSPS#NNYSNYNNR.F	SDKNSPSNNYSNY	y	27038.4	28578.9	20011.5	23003.7	7102.7	8102.42	8457.73	9744.41	11553.9	13537.4	0.307	-0.076	-0.607
Q8I3A1_471	PLAF7	Q8I3A1	PF3D7_0904800	471	replication protein A1, small fragment	K.RS#LNDDTNDSK.K	SHRAKRSLNDDTN	y	49917.3	44725.5	57261.7	58832.9	327700	516935	233422	53416.3	54047.7	44832.3	0.804	-0.076	-2.312
Q8IJF4_252	PLAF7	Q8IJF4	PF3D7_1025000	252	EF-hand calcium-binding domain-containing protein, putative	K.ESTFPS#EDDVTFR.Q	KESTFPSEDDVTF	y	53363.3	46832.3	40140.8	43250.9	30406.5	24853.5	30288.4	31300.3	42193	36141	-0.833	-0.076	0.507
Q8IKG8_1150;1154	PLAF7	Q8IKG8	PF3D7_1466900	1150;1154	conserved Plasmodium protein, unknown function	K.EYIHS#DNVS#YDDDIK.N	EKEYIHSDNVSYD;IHSDNVSYDDDIK	y	7221.38	6916.27	5028.97	8001.12	20168.3	17813	18758.4	9819.96	9723.56	6705.18	1.691	-0.076	-1.201
Q8IKA6_212;215	PLAF7	Q8IKA6	PF3D7_1473200	212;215	DnaJ protein, putative	R.NQEEGST#NCS#NVVEEEM*TLEK.C	NQEEGSTNCSNVV;EGSTNCSNVVEEE	y	62865	70265.1	66811.6	69425.1	36599.9	38321.2	39870.3	36563.3	43171.2	45242.7	-0.479	-0.076	0.084
Q8IC42_191;204	PLAF7	Q8IC42	PF3D7_0702500	191;204	Plasmodium exported protein, unknown function	R.NYS#LGNLSTGTTSQGST#SSR.H	PAGRNYSLGNLST;GTTSQGSTSSRHY	y	229148	243772	236735	227976	78439.3	77925.1	89315.2	147151	151327	156444	-0.468	-0.075	0.067
Q8ILA2_852;855	PLAF7	Q8ILA2	PF3D7_1436200	852;855	conserved Plasmodium protein, unknown function	K.NSSNY#NNS#EGYINNNVEK.E	DKNSSNYNNSEGY;SSNYNNSEGYINN	y	32637	30212.9	26166.9	25726.5	17627.5	19357	19531.2	32547.6	36643	34001.2	1.535	-0.075	-0.525
C6KSQ8_287	PLAF7	C6KSQ8	PF3D7_0606000	287	conserved Plasmodium protein, unknown function	K.S#NSNYYISNDFSK.N	NNNNNKSNSNYYI	y	5806.09	6058.14	5427.38	5135.01	1239.83	1452.39	1290.85	1935.75	2111.7	1456.17	-1.741	-0.074	1.075
Q8IAW1_478	PLAF7	Q8IAW1	PF3D7_0812500	478	RNA-binding protein, putative	K.KQNEDEIS#NYENK.T	QNEDEISNYENKT	y	20200.3	18012.1	16399.1	15190.4	16208.1	13948.7	11164.2	8968.87	10333.2	8326.04	-0.364	-0.074	-0.236
Q8I538_1680	PLAF7	Q8I538	PF3D7_1238500	1680	conserved Plasmodium protein, unknown function	K.NIDNLQQS#M*DTLK.N	IDNLQQSMDTLKN	y	16684.9	16807	14530.4	16851	6254.69	7155.06	6207.68	5011.71	5775.72	7877.23	0.27	-0.074	-0.65
Q8IL08_1392	PLAF7	Q8IL08	PF3D7_1446500	1392	conserved Plasmodium protein, unknown function	K.ATIFGS#PSNK.D	KATIFGSPSNKDD	y	122248	120841	96206.5	116011	12085.3	10818.5	22108.4	16685.5	18360.9	26356.6	-2.676	-0.074	0.753
C0H4C4_274	PLAF7	C0H4C4	PF3D7_0504800	274	conserved Plasmodium protein, unknown function	K.LSCS#DGAILNNK.H	IRKLSCSDGAILN	y	36968.2	40286.7	43471.5	35810.1	6275.35	10026.9	8303.1	22405.9	21495.3	21650.5	-0.397	-0.073	0.159
Q8IEC3_255;260	PLAF7	Q8IEC3	PF3D7_1319300	255;260	tRNA (guanine(26)-N(2))-dimethyltransferase, putative	K.IDNS#GEDET#YIYEEK.Y	TTKIDNSGEDETY;NSGEDETYIYEEK	y	31846.8	33648.8	33309.3	37936.2	46389.1	54532.8	34994.2	62401.6	62248.8	47689.6	-0.95	-0.073	0.891
Q8ILS4_909	PLAF7	Q8ILS4	PF3D7_1417200	909	NOT family protein, putative	K.S#NDNNNEYVEDEK.H	DINNNKSNDNNNE	y	6599.88	5501.09	5337.67	5817.69	6124.7	6609.92	5339.43	4427.03	5895.91	5968.07	-0.297	-0.073	0.069
Q8IKG8_318	PLAF7	Q8IKG8	PF3D7_1466900	318	conserved Plasmodium protein, unknown function	K.DS#LLNEENEHK.V	NFNEKDSLLNEEN	y	27035.3	24680.1	24478.1	23281.7	44351.8	46715.4	38760.8	21222.2	24259.7	20595.2	1.014	-0.073	-1.063
Q8I548_956	PLAF7	Q8I548	PF3D7_1237500	956	conserved Plasmodium protein, unknown function	K.KNETVENIPNNNDNNNDS#SSNNK.E	NDNNNDSSSNNKE	y	60036.7	54370.3	46272.7	55228.7	20373.7	18698.8	18527.8	20929.3	25914.9	23275.2	-0.836	-0.072	0.482
Q8IKH3_361;365	PLAF7	Q8IKH3	PF3D7_1466300	361;365	26S proteasome regulatory subunit RPN2, putative	K.ENES#NAIT#NEQQDENNNEK.E	DNKENESNAITNE;NESNAITNEQQDE	y	59152.9	46659.3	51683	56258	68718.8	63763.6	53489.1	72948.8	85424.7	72476	-0.023	-0.072	0.544
Q8IKF6_21	PLAF7	Q8IKF6	PF3D7_1468100	21	conserved Plasmodium protein, unknown function	K.INGTNIDEM*NHIENQLNS#SNNQLNDDNYNASK.N	IENQLNSSNNQLN	y	22336.3	20659.3	15442.4	22020.3	4443.64	3639.16	4364.4	3810.06	5502.04	6502.52	-1.409	-0.072	0.335
O96176_36	PLAF7	O96176	PF3D7_0209100	36	phospholipase A2, putative	K.QVYS#GSETQNAENEYSK.L	REKQVYSGSETQN	y	11276.8	11108.9	9487.75	10112.7	8667.71	8477.64	8529.76	9564.49	9955.43	11668.3	-0.612	-0.071	0.346
Q8IBS3_274	PLAF7	Q8IBS3	PF3D7_0717700	274	serine--tRNA ligase, putative	K.IPSTSNSTLSSQQVS#TSPTK.I	LSSQQVSTSPTKI	y	13885.9	16718	20104	19418.1	12370.5	8955.57	12758	17366.5	18944.2	19091.9	-0.927	-0.071	0.16
C0H4X7_1519;1523	PLAF7	C0H4X7	PF3D7_0825000	1519;1523	conserved Plasmodium protein, unknown function	K.SDFNNENM*DELNVS#PT#HTEIDKEEK.Q	MDELNVSPTHTEI;NVSPTHTEIDKEE	y	822404	697582	658067	714931	192096	202909	212753	288899	361960	338731	-0.084	-0.071	-0.309
Q8I3B3_1110	PLAF7	Q8I3B3	PF3D7_0903500	1110	conserved Plasmodium protein, unknown function	K.NISPTY#NQQLNK.D	KNISPTYNQQLNK	y	33458.8	33830.7	33065.4	30065.2	3552.22	4897.84	6560.64	9457.25	10470.4	10388.3	-3.006	-0.071	1.554
Q8I5U5_386	PLAF7	Q8I5U5	PF3D7_1210400	386	general transcription factor 3C polypeptide 5, putative	K.DDDLS#YDNNNNNNNM*DR.E	FKDDDLSYDNNNN	y	43147.2	40175	40472.2	39238.3	28102.3	36057.2	30024.9	26350.1	32961.1	27217	-0.016	-0.071	-0.209
Q8I5F1_65	PLAF7	Q8I5F1	PF3D7_1226700	65	U3 small nucleolar RNA-interacting protein 2, putative	K.LNYDEEDYS#DEDINNNK.N	YDEEDYSDEDINN	y	113382	112342	121348	119718	122828	126317	106112	113334	125091	116922	-0.913	-0.071	0.268
Q8IEJ7_247;255	PLAF7	Q8IEJ7	PF3D7_1312400	247;255	translation initiation factor IF-2, putative	R.LDNNQNNNS#NYNNDNNY#NSRNTVNDK.F	NNQNNNSNYNNDN;YNNDNNYNSRNTV	n	2375.32	2908.45	2711.24	2317.66	8298.87	8966.29	8218.6	5924.61	5994.37	7336.31	1.685	-0.071	-0.404
C0H5J2_1582	PLAF7	C0H5J2	PF3D7_1359600	1582	conserved Plasmodium protein, unknown function	K.TNDENVQYPSGNTEPIHGIM*NS#NEK.G	IHGIMNSNEKGVF	y	35618.4	28131.3	35040.6	33382.8	7295.04	6982.23	8071.1	8399.62	10592.3	8813.32	-0.579	-0.071	0.441
Q8I403_1310	PLAF7	Q8I403	PF3D7_0510100	1310	conserved Plasmodium protein, unknown function	K.SPVLYENNNIENVS#DDDK.N	NNIENVSDDDKNK	y	44533.8	39096.2	40541.5	40458.7	24138.1	23908.6	20210.2	21769.5	23285.7	26621.2	0.496	-0.07	-0.201
Q8I2Q1_1680	PLAF7	Q8I2Q1	PF3D7_0925800	1680	armadillo repeat protein, putative	K.TNNTYTIPQYS#NNNNQK.T	YTIPQYSNNNNQK	y	26929.3	27673.9	24970.7	24762.2	6762.53	5886.83	5717.63	6287.16	6441.89	5600.87	-0.739	-0.07	0.18
C6S3C9_372	PLAF7	C6S3C9	PF3D7_1018200	372	serine/threonine protein phosphatase 8, putative	K.KVS#DDDDK.K	DDDKKVSDDDDKK	y	221735	182940	183094	177296	31759.2	31446.8	43144.3	128282	166346	155521	-0.455	-0.07	0.727
Q8IJG6_3283	PLAF7	Q8IJG6	PF3D7_1023900	3283	chromodomain-helicase-DNA-binding protein 1 homolog, putative	R.NYINNDLYSNS#NELVYSK.K	NDLYSNSNELVYS	y	16382.3	16802.7	14172.6	14583.3	8953.32	7002.35	8824.5	4651.15	4739.11	4398.05	0.376	-0.07	-0.597
Q8I3U0_2016	PLAF7	Q8I3U0	PF3D7_0516800	2016	AP2 domain transcription factor AP2-O2, putative	R.HINDQVENQM*NS#PTR.C	VENQMNSPTRCYS	y	32199.3	31284.6	29043	34636.6	13092	13051.7	14297.3	12311.4	13544.5	13426.1	1.107	-0.069	-0.051
Q8IBL1_451;454	PLAF7	Q8IBL1	PF3D7_0724100	451;454	conserved Plasmodium protein, unknown function	K.LHS#NDT#EALR.R	KEKKLHSNDTEAL;KLHSNDTEALRRS	y	85956.4	74743.3	71593.1	81829.4	31635.4	38119.7	33684.1	50003.2	49980.3	54371.9	-0.921	-0.069	0.581
Q8IAL6_608	PLAF7	Q8IAL6	PF3D7_0801800	608	mannose-6-phosphate isomerase, putative	K.TIS#DDGVVDSYDVSK.K	KDEKTISDDGVVD	y	123764	127633	163530	161414	77879.3	76777.6	82421.5	165417	193075	183096	-0.505	-0.069	0.091
Q8IB44_33;36;39	PLAF7	Q8IB44	PF3D7_0821000	33;36;39	conserved Plasmodium protein, unknown function	K.STAYS#ENS#DIS#NNK.E	EKSTAYSENSDIS;TAYSENSDISNNK;SENSDISNNKEDY	y	49449.5	43968.1	41433.8	42763	8331.17	11389.1	17824.3	17411.6	18314.8	20971.1	-0.777	-0.069	0.278
C6S3C9_1775	PLAF7	C6S3C9	PF3D7_1018200	1775	serine/threonine protein phosphatase 8, putative	R.NSTENVAS#NNDM*DINTVNQISK.S	STENVASNNDMDI	y	19463.1	17004.9	16467.9	16026.2	5905.72	4905.23	5779.39	7700.03	7840.42	9372.14	0.337	-0.069	-0.769
Q8IIE1_91;100	PLAF7	Q8IIE1	PF3D7_1122500	91;100	conserved Plasmodium protein, unknown function	K.NIS#VEDLNNEES#NTQK.N	LSNKNISVEDLNN;DLNNEESNTQKNL	y	117250	110836	103659	119339	47073.2	37461.8	45636.6	35758.6	50227.6	50875.5	1.078	-0.069	-0.815
Q8IIC2_203	PLAF7	Q8IIC2	PF3D7_1124100	203	beige/BEACH domain protein, putative	K.ENINNTHVNS#DEEK.K	NNTHVNSDEEKKK	y	193102	193489	174496	189812	136055	124282	135023	140821	149196	127638	-0.333	-0.069	-0.12
Q8IEE9_547;550	PLAF7	Q8IEE9	PF3D7_1316600	547;550	choline-phosphate cytidylyltransferase	K.TM*LSEHNES#IES#SNNDINGK.Q	LSEHNESIESSNN;HNESIESSNNDIN	y	20531.6	21194.1	17681.3	22152.2	24890.5	22195.8	25853.3	20311.3	26199	20074.2	0.579	-0.069	-0.463
Q8IKF6_1354	PLAF7	Q8IKF6	PF3D7_1468100	1354	conserved Plasmodium protein, unknown function	K.YQDNSS#VVLYNSGTNIK.K	KYQDNSSVVLYNS	y	22317	24615	19131	21867.2	37162.1	34320.7	34388.1	20745.4	20951.2	18489.7	1.553	-0.069	-0.825
Q8I283_399	PLAF7	Q8I283	PF3D7_0105800	399	conserved Plasmodium protein, unknown function	K.NSS#VLYEYNK.K	NNMKNSSVLYEYN	y	23236.5	27051	23776.9	27762.6	5022.02	6946.62	6028.87	6742.69	6520.36	6405.68	0.475	-0.068	-0.404
C0H4K4_2619	PLAF7	C0H4K4	PF3D7_0704100	2619	conserved Plasmodium membrane protein, unknown function	K.YDNPEEINS#FNISK.D	NPEEINSFNISKD	y	91434.9	88775.4	80963	73566.7	8963.62	9453.36	11483	41997.3	56192.2	45081.3	-0.619	-0.068	0.27
Q8IJ92_280;284	PLAF7	Q8IJ92	PF3D7_1031300	280;284	conserved Plasmodium protein, unknown function	K.ENHT#EDET#DHEQNYEK.Y	HFKENHTEDETDH;NHTEDETDHEQNY	y	48365.4	49702.6	46518.3	48047	14527.3	9686.16	13215.8	16727.8	16533.6	17688.7	0.152	-0.068	-0.538
Q8IDD8_422	PLAF7	Q8IDD8	PF3D7_1356400	422	phosphatase 2A regulatory subunit-related protein, putative	K.KSSY#NENQDYNLYNDDK.E	YTKKSSYNENQDY	y	2305.7	3464.75	3099.24	2474.8	2968.26	3332.75	2370.61	3365.45	3105.3	2856.26	0.735	-0.068	-0.265
Q8IL42_1135	PLAF7	Q8IL42	PF3D7_1442900	1135	protein transport protein SEC7, putative	K.NISDDHSVLNNNS#K.N	SVLNNNSKNSVAH	y	11401.8	13334.3	14277.7	13454.9	7208.99	5230.28	4421.32	7111.96	8452.13	6517.09	-1.637	-0.068	-0.079
Q8IC27_219;220	PLAF7	Q8IC27	PF3D7_0704300	219;220	conserved Plasmodium membrane protein, unknown function	K.TDYS#S#EDEIYAK.Y	EKKTDYSSEDEIY;KKTDYSSEDEIYA	y	110779	118976	95070.4	104057	33844.5	32586.6	46912.8	86944.4	82530.9	97971.4	-0.538	-0.067	-0.239
Q8IJZ3_781;785	PLAF7	Q8IJZ3	PF3D7_1004400	781;785	RNA-binding protein, putative	K.KNEEEGY#DDDT#YTSERDK.S	KNEEEGYDDDTYT;EGYDDDTYTSERD	y	558245	627622	470560	528620	88918	111342	93079	78891.6	66208.7	86142.1	-0.591	-0.067	0.051
Q8IDA6_106	PLAF7	Q8IDA6	PF3D7_1359900	106	conserved Plasmodium membrane protein, unknown function	K.HSINM*STLSS#FEEDENNNK.K	NMSTLSSFEEDEN	y	16670.8	19120.3	15936.6	18902.1	13011.3	13657	12473.2	22689.9	20699.6	18734.5	-1.246	-0.067	1.438
Q8ILS4_2079	PLAF7	Q8ILS4	PF3D7_1417200	2079	NOT family protein, putative	K.M*NEYNNNNNNNNINNNNSGSNNNQYS#NSK.N	SNNNQYSNSKNNM	y	65452.3	43610.2	57035.4	43909.8	20770.3	13204.5	14448.8	20981.5	26104	25983.5	-2.047	-0.067	0.812
C0H469_449	PLAF7	C0H469	PF3D7_0310300	449	phosphoglycerate mutase, putative	K.NFENINS#QTCTNDIDENVENEK.L	NFENINSQTCTND	y	10944.1	11452.2	9324.79	9547.12	11576.2	8974.1	9530.02	7394.35	7692.28	7373.08	-0.052	-0.066	-0.579
Q8I406_87	PLAF7	Q8I406	PF3D7_0509800	87	phosphatidylinositol 4-kinase	K.NLNENNS#DDNK.K	NLNENNSDDNKKV	y	148762	129527	132453	154648	221358	314827	166878	167643	212748	195447	-0.306	-0.066	0.28
C6KSW6_614;615	PLAF7	C6KSW6	PF3D7_0612200	614;615	leucine-rich repeat protein	K.EVYDDT#S#QDNGESNINR.S	KEVYDDTSQDNGE;EVYDDTSQDNGES	y	51632.9	40069.3	36473	42509	6585.81	6938.79	8143.45	5766.11	9837.1	7233.73	-0.062	-0.066	-0.605
Q8IC42_217	PLAF7	Q8IC42	PF3D7_0702500	217	Plasmodium exported protein, unknown function	R.HYSLGGQPS#SSGR.S	SLGGQPSSSGRSF	y	113471	113495	113384	111076	41294.2	37211	37045.5	75045.4	89064	76042.7	-0.497	-0.066	0.233
C6S3C9_957	PLAF7	C6S3C9	PF3D7_1018200	957	serine/threonine protein phosphatase 8, putative	R.SNS#S#NEESFTK.Q	EHIRSNSSNEESF	y	247392	210333	183216	225592	113617	117000	135420	185483	183349	192777	1.151	-0.066	-0.737
Q8I548_267	PLAF7	Q8I548	PF3D7_1237500	267	conserved Plasmodium protein, unknown function	K.NFFTQNISS#NNEK.N	FTQNISSNNEKNC	y	11447.2	11611.8	10635.6	9914.93	3177.71	3727.45	2305.73	3275.67	4421.39	3390.74	-1.17	-0.066	0.466
Q8IL54_496;498	PLAF7	Q8IL54	PF3D7_1441600	496;498	acid cluster protein 33 homologue, putative	R.IAS#SS#DEQHYEK.M	YYNRIASSSDEQH;NRIASSSDEQHYE	y	27557	18776.6	21276.3	22020.8	10978	10742.9	9230.04	16237	20588.5	18985.7	-0.426	-0.066	0.786
Q8IKF6_222;225	PLAF7	Q8IKF6	PF3D7_1468100	222;225	conserved Plasmodium protein, unknown function	K.RASGT#S#NLQDTTTTNLIK.N	NNMKRASGTSNLQ;KRASGTSNLQDTT	y	70758	61102.9	52360.5	63057.1	21127.4	20818.6	20258.6	23888.9	25884	22956.1	-0.704	-0.066	0.215
Q8I1X5_852;857	PLAF7	Q8I1X5	PF3D7_0405400	852;857	pre-mRNA-processing-splicing factor 8, putative	K.DETYEIDS#TVENDS#HDGSLK.K	TYEIDSTVENDSH;STVENDSHDGSLK	y	267198	254199	245502	259582	154161	159887	131577	123765	149045	144649	-0.699	-0.065	0.136
Q8I492_348;351;355	PLAF7	Q8I492	PF3D7_0500800	348;351;355	mature parasite-infected erythrocyte surface antigen	K.VSGPYENS#ENS#NVT#SESEETK.K	SGPYENSENSNVT;YENSENSNVTSES;ENSNVTSESEETK	y	68234.3	64669.6	55676.9	66697.3	64517.1	57323.3	53946.6	53966.1	49955	47271	0.046	-0.065	-0.289
C0H4F2_249	PLAF7	C0H4F2	PF3D7_0520100	249	protein phosphatase PPM9, putative	K.LNSNDINIS#PDK.R	SNDINISPDKRRK	y	193837	225237	234617	245303	80777.2	86699	86824.5	93311.3	81370.1	103256	-1.86	-0.065	0.365
Q8IC17_346	PLAF7	Q8IC17	PF3D7_0705300	346	origin recognition complex subunit 2, putative	K.M*KTEDNDNS#YDEYEDDNSYENK.N	TEDNDNSYDEYED	y	181430	171727	168504	172644	84912.7	96059.6	86470.1	50263.2	49641.2	55504.6	1.376	-0.065	-0.519
Q8IB63_987;991	PLAF7	Q8IB63	PF3D7_0822900	987;991	conserved Plasmodium protein, unknown function	K.QSS#M*TNS#INSK.S	YHQKQSSMTNSIN;QSSMTNSINSKSN	y	11819.1	10395.9	8818.1	9667.22	13803.2	14082.5	10322.2	19677.9	14867.4	17664.8	-0.516	-0.065	0.307
Q8I332_1055	PLAF7	Q8I332	PF3D7_0912000	1055	conserved Plasmodium protein, unknown function	K.S#PSM*DIIYQENNIGINHK.I	NHITNKSPSMDII	y	11432.3	12116.2	12320.6	12752.5	3899.98	4451.15	3996.44	4091.31	3801.96	3542.49	0.751	-0.065	-0.148
Q8IDY3_343	PLAF7	Q8IDY3	PF3D7_1334500	343	MSP7-like protein	K.RTNIYDS#DEES#ESSEETSK.D	RTNIYDSDEESES	y	211619	228512	211461	242151	98008.1	94031.8	85394.2	129543	138201	113466	0.011	-0.065	-0.35
Q8ILY2_306	PLAF7	Q8ILY2	PF3D7_1411300	306	conserved Plasmodium protein, unknown function	K.YASNEHINIS#NNVNNNNNNNNNNK.L	NEHINISNNVNNN	y	8557.47	10045.9	8847.56	9592.15	9268.07	7699.9	10052.1	9713.41	11528.3	9552.77	-0.027	-0.065	-0.625
O96276_567;568	PLAF7	O96276	PF3D7_0220100	567;568	DnaJ protein, putative	R.YDS#S#DEPENSK.N	DIIRYDSSDEPEN;IIRYDSSDEPENS	y	127557	123156	112815	119882	51712.8	58939.8	56315.5	85141.1	90198.9	84239.9	-0.591	-0.064	0.138
O77334_294;295	PLAF7	O77334	PF3D7_0309000	294;295	dual specificity protein phosphatase	K.INQEEDTVS#S#EK.N	QEEDTVSSEKNKL;EEDTVSSEKNKLC	y	63072.7	59850.1	70497.9	63315.8	67924.6	65903.2	68560.1	59139.3	63157.7	74151.9	-1.215	-0.064	0.581
Q8I3Z1_6838	PLAF7	Q8I3Z1	PF3D7_0511500	6838	RNA pseudouridylate synthase, putative	K.TSVGLNSPT#SNR.N	VGLNSPTSNRNKK	y	2168.2	1761.76	2130.64	1891.8	493.122	376.665	1282.28	1600.51	1529.91	1301.49	-1.585	-0.064	1.356
C6KTE5_117;120	PLAF7	C6KTE5	PF3D7_0631000	117;120	tetratricopeptide repeat protein, putative	K.DQLGSNS#T#LSDEK.N	NKDQLGSNSTLSD;QLGSNSTLSDEKN	y	68646.4	61296.7	75544.5	76233.6	7786.7	8593.76	11196.7	17806.1	16713.2	15678.6	-0.633	-0.064	0.699
Q8IBQ3_524	PLAF7	Q8IBQ3	PF3D7_0719900	524	conserved Plasmodium membrane protein, unknown function	K.YNSIDYM*S#NCDEEEK.K	NSIDYMSNCDEEE	y	35529.8	26844.9	30891.8	32939.4	14572	15186.7	17576.6	19344.5	23897.1	22020.6	-1.249	-0.064	0.716
Q8IIW1_151;155	PLAF7	Q8IIW1	PF3D7_1104100	151;155	syntaxin, Qa-SNARE family	K.SNS#NY#DTNIDK.Y	NNFSRKSNSNYDT;RKSNSNYDTNIDK	y	99366.2	83229	71479.1	83075.1	146675	147481	140972	57993.9	62890.5	78512.5	0.48	-0.064	-0.704
Q8IKP1_214	PLAF7	Q8IKP1	PF3D7_1459000	214	ATP-dependent RNA helicase DBP5	K.QNNDS#SSNNNNNNNYSVSEK.V	TKQNNDSSSNNNN	y	4446.37	5103.8	5840.98	6848.23	4811.31	5875.6	4867.93	7384.87	9993.28	8881.64	-0.352	-0.064	0.062
Q8I3L3_1582	PLAF7	Q8I3L3	PF3D7_0525200	1582	structural maintenance of chromosomes protein 6, putative	K.NNIHPNNIS#DDNNDEYK.H	IHPNNISDDNNDE	y	192386	200643	193096	182321	101009	95344.7	103400	122238	121461	126828	-0.947	-0.063	0.532
C0H4W3_360;376;380	PLAF7	C0H4W3	PF3D7_0820000	360;376;380	Snf2-related CBP activator, putative	K.S#GDNNIDEDDNNNDHKS#EDNS#IGEDDNNNDEK.G	NNNDHKSGDNNID;NNNDHKSEDNSIG;HKSEDNSIGEDDN	y	11281.5	9337.63	8268.34	11007	6456.1	5027.4	6226.94	6509.93	7072.88	6951.12	-0.311	-0.063	0.274
Q8IJW6_913	PLAF7	Q8IJW6	PF3D7_1007700	913	AP2 domain transcription factor AP2-I	K.LLNSDAGQDS#ENEFSPTK.R	SDAGQDSENEFSP	y	165431	162724	133592	140213	48803.6	47114.6	44101.4	53073	55807.4	60724.4	0.185	-0.063	-0.011
Q8IHY4_1643	PLAF7	Q8IHY4	PF3D7_1138000	1643	conserved Plasmodium protein, unknown function	K.INNISLNIENS#NK.T	SLNIENSNKTDEM	y	8461.69	6979.83	7348.91	6786.59	1253.1	1901.79	1852.75	1165.51	1697.87	2809.45	0.073	-0.063	-0.86
Q8I5S4_175	PLAF7	Q8I5S4	PF3D7_1212900	175	bromodomain protein 2, putative	K.NNNQCNSM*NITDEYM*S#DNNISK.N	ITDEYMSDNNISK	y	163785	170056	159425	131370	60450.5	62304.3	58462.3	68069.1	70672.9	70565.2	-0.239	-0.063	0.185
Q8IEL8_1307	PLAF7	Q8IEL8	PF3D7_1309700	1307	vacuolar protein sorting-associated protein 18, putative	K.DIINSQDNLT#SR.E	NSQDNLTSRENIY	y	62119	64416.5	61467.1	60162.9	24092.5	26397.5	21492.7	34688.4	40228.1	29797.4	-1.044	-0.063	0.384
Q8I1Z1_391	PLAF7	Q8I1Z1	PF3D7_0403800	391	alpha/beta hydrolase, putative	K.NNSSNEIYS#DCNPGYNYYTNNK.Y	SSNEIYSDCNPGY	y	6514.72	7232.9	6096.38	4739.91	5346.5	4090.95	5693.39	10358.7	9001.88	8269.56	-2.908	-0.062	1.573
C6KSP3_232	PLAF7	C6KSP3	PF3D7_0604500	232	conserved Plasmodium protein, unknown function	R.NNLNDS#FDS#LNNNDNNNM*NR.R	LNDSFDSLNNNDN	y	2433.93	2370.53	2080.86	2349.72	3334.56	3129.68	2241.21	1491.03	2694.03	1869.48	0.517	-0.062	-0.887
Q8IBJ1_2447	PLAF7	Q8IBJ1	PF3D7_0726500	2447	ubiquitin carboxyl-terminal hydrolase, putative	K.NQESSILSNS#NDEQDDDK.K	SSILSNSNDEQDD	y	274535	251931	243838	275184	209897	162797	174674	206632	227271	228017	-0.426	-0.062	0.173
Q8IER1_377	PLAF7	Q8IER1	PF3D7_1305400	377	AAR2 protein, putative	K.GDDNIIDIS#DDNVR.D	DNIIDISDDNVRD	y	12109.4	13022.4	13695.4	16244.8	11423.6	12814.3	12264.7	13301.9	13971.5	17335.5	-0.21	-0.062	0.481
C0H5H4_244;252	PLAF7	C0H5H4	PF3D7_1345400	244;252	conserved Plasmodium protein, unknown function	K.HQNS#DDKNDDDS#LNDNPDNDYGANDDK.E	DEKHQNSDDKNDD;DKNDDDSLNDNPD	y	179163	187448	187334	175427	47291.7	50318.8	43107.1	111727	126376	87466.3	-0.858	-0.062	0.697
O96205_3660;3661;3665	PLAF7	O96205	PF3D7_0212500	3660;3661;3665	conserved Plasmodium protein, unknown function	K.DISYDT#S#DGSY#RDNNNNGSGPNDVK.Q	KDISYDTSDGSYR;DISYDTSDGSYRD;DTSDGSYRDNNNN	y	37406	40608.1	39881.5	42196.9	24355.3	20743.7	19255.5	24479.9	23749.3	21921	-0.215	-0.061	-0.199
Q9U0H9_674;677	PLAF7	Q9U0H9	PF3D7_0410900	674;677	conserved Plasmodium protein, unknown function	K.SDIVHGDNIVYS#NNS#EHLNK.Y	GDNIVYSNNSEHL;IVYSNNSEHLNKY	y	32571.3	29860.1	28208.9	27963.6	12840.8	13056.5	9580.17	14281.6	16140.4	16573.5	-1.571	-0.061	0.74
C0H4X7_94;97	PLAF7	C0H4X7	PF3D7_0825000	94;97	conserved Plasmodium protein, unknown function	K.DDM*S#NLS#SIK.Y	GVKDDMSNLSSIK;DDMSNLSSIKYNI	y	102295	69996.1	66518.6	90197.4	31843.7	26103.7	27995.6	31933.8	34192.6	35597.4	0.235	-0.061	-0.77
Q8IJ39_1518	PLAF7	Q8IJ39	PF3D7_1036900	1518	conserved Plasmodium protein, unknown function	K.ADTNNINNAS#QNNQNNYISK.Q	NNINNASQNNQNN	y	8120.49	7595.26	6709.41	7947.29	2937.56	2091.6	2852.04	3035.47	3501.82	3534.98	-1.234	-0.061	0.691
Q8I525_1245	PLAF7	Q8I525	PF3D7_1239800	1245	conserved Plasmodium protein, unknown function	K.DNIS#LNNLSSK.Y	LTKDNISLNNLSS	y	36415	39487.1	39809.8	41100.7	3536.05	3666.93	4917.98	13688	15459.3	16935.4	-1.123	-0.061	0.506
Q8IL69_572	PLAF7	Q8IL69	PF3D7_1440100	572	conserved Plasmodium protein, unknown function	R.SDTNDVLNNS#NSLASEK.N	NDVLNNSNSLASE	y	16415.1	13936.6	15113.8	13923.9	1246.92	1579.17	1745.12	1324.06	1353.71	2018.43	-0.97	-0.061	0.268
Q8I0V0_282	PLAF7	Q8I0V0	PF3D7_0507500	282	subtilisin-like protease 1	R.GYDT#FSSPSYK.T	NERGYDTFSSPSY	y	6337.31	5643.11	4682.17	3313.18	12179.3	11276.8	10623.8	4256.05	3624.77	3949.01	0.508	-0.06	-2.179
C6S3C9_957;958	PLAF7	C6S3C9	PF3D7_1018200	957;958	serine/threonine protein phosphatase 8, putative	R.SNS#S#NEESFTK.Q	EHIRSNSSNEESF;HIRSNSSNEESFT	y	875909	816619	712942	805233	186103	156552	196928	454397	479692	476095	-0.176	-0.06	0.031
Q8IHN4_4766	PLAF7	Q8IHN4	PF3D7_1149000	4766	antigen 332, DBL-like protein	K.SVTGDVVEQEGS#GKDESEAK.E	VVEQEGSGKDESE	y	181926	190838	172298	182114	51466	57629.9	53082.8	53015.1	49325.5	48947.5	-0.516	-0.06	-0.709
Q8IDI3_888	PLAF7	Q8IDI3	PF3D7_1351700	888	inner membrane complex protein 1f, putative	R.SM*S#VDDFVNNNSYVDGK.E	NFQRSMSVDDFVN	y	114150	73223.4	96680.3	61960.1	314754	188582	176995	247756	382672	195777	1.551	-0.06	-0.645
Q8I323_302	PLAF7	Q8I323	PF3D7_0912900	302	26S proteasome regulatory subunit RPN8, putative	K.S#LENDIEK.D	NSEKKKSLENDIE	y	116166	85420.5	109311	109379	293092	363734	174532	88770.4	105595	89260.8	1.118	-0.059	-1.449
Q8IIT2_172	PLAF7	Q8IIT2	PF3D7_1107100	172	nucleic acid binding protein, putative	K.NEVNDTIPSTS#EGENNINK.L	DTIPSTSEGENNI	y	90947.2	84159.8	78181.5	71493.6	62269.8	65883.5	59691.3	69892.6	77317.6	69136.3	-0.627	-0.059	0.446
Q8I586_2052	PLAF7	Q8I586	PF3D7_1233600	2052	asparagine and aspartate rich protein 1	R.EGFNVENLS#YDK.D	FNVENLSYDKDIL	y	36557.5	33685.7	35130.6	40377.5	41661.5	43635.4	35703.8	12376.5	9705.38	12932.2	0.057	-0.059	-1.654
Q8ILE0_1234	PLAF7	Q8ILE0	PF3D7_1432300	1234	conserved Plasmodium protein, unknown function	K.NYNLHS#NNNNNFNDDVQK.N	KNYNLHSNNNNNF	y	7001.45	6236.84	7521.19	4965.71	1876.2	1828.84	2199.81	2640.51	3398.96	3557.9	-2.007	-0.059	0.82
O77385_795	PLAF7	O77385	PF3D7_0317200	795	cdc2-related protein kinase 4	K.SEYYNNNNNNNDDDDAYDDNDDDS#TLLDEGM*K.D	DDNDDDSTLLDEG	y	23784.3	23911.9	22914.2	26703.8	8056.85	11938.5	8089.37	10605.2	9793.25	8337.91	0.587	-0.058	-0.274
O97318_228	PLAF7	O97318	PF3D7_0319500	228	RNA-binding protein, putative	K.EEEEDEDDEDDDDEDDDDDDS#VDIK.Y	DDDDDDSVDIKYK	y	194640	195055	162014	176567	213130	230314	205392	163813	170263	159635	-0.419	-0.058	-0.076
Q8I5G5_67	PLAF7	Q8I5G5	PF3D7_1225200	67	conserved Plasmodium protein, unknown function	K.EEYNNIGEGS#PEGANNIISDNNK.I	NNIGEGSPEGANN	y	68455.7	83147.8	67741.6	74668.5	32897.1	30083.8	30589.3	39082.6	35858.2	33123.9	-0.695	-0.058	0.03
Q8IEA7_244	PLAF7	Q8IEA7	PF3D7_1320700	244	conserved Plasmodium protein, unknown function	K.DIQDEDS#TYINSTK.N	DIQDEDSTYINST	y	595681	543691	520114	491214	451756	486795	440203	487851	480059	526939	-0.03	-0.058	0.029
Q8IDG9_123;129;131	PLAF7	Q8IDG9	PF3D7_1353100	123;129;131	Plasmodium exported protein, unknown function	R.RSSSNS#HVES#NT#FQNK.E	KHRRSSSNSHVES;SNSHVESNTFQNK;SHVESNTFQNKEE	y	33459.4	39276.1	42707.8	42939.6	12923.3	13530	15567.4	31043.8	27261.2	24515.1	-0.234	-0.058	-0.515
C6KSQ8_184	PLAF7	C6KSQ8	PF3D7_0606000	184	conserved Plasmodium protein, unknown function	R.NSDNFNNSYITSSANNNVVS#K.S	ANNNVVSKSGSYK	y	14204.9	11146.3	11802.5	11028.1	13000.7	11925.6	10723.3	4599.81	5430.95	5560	0.326	-0.057	-0.585
C0H4W3_1163	PLAF7	C0H4W3	PF3D7_0820000	1163	Snf2-related CBP activator, putative	K.YSLTSNNNDSQTS#IHDNK.Q	NNDSQTSIHDNKQ	y	15909.4	21192.2	15323	19515.2	11052.6	10086.1	11202.5	10433.6	8720.16	10525.2	-0.289	-0.057	-0.063
Q8IJR0_883	PLAF7	Q8IJR0	PF3D7_1013500	883	phosphoinositide-specific phospholipase C	K.NSDSNNNVS#IEK.E	DSNNNVSIEKENY	y	52929.2	53038.4	53339.2	60052.3	448832	325101	336293	67565.4	84597.8	52938.1	2.132	-0.057	-2.363
Q8IDW4_126	PLAF7	Q8IDW4	PF3D7_1336800	126	nuclear movement protein, putative	K.TIEANT#S#NRNSYDQVNNVNK.T	TIEANTSNRNSYD	y	8012.18	7433.43	11693.7	8542.9	16000.7	17840.2	12259.5	4335.32	3687.75	3585.33	-0.431	-0.057	-1.606
Q8IKE8_422	PLAF7	Q8IKE8	PF3D7_1468900	422	conserved Plasmodium protein, unknown function	K.SKNT#FEVNTLNNNNNIENNK.N	NDKSKNTFEVNTL	y	1934.27	1860.24	1443.75	1639.76	36545	42245.7	26851.4	2429.89	1791.09	2269.03	3.94	-0.057	-3.829
O97236_2863	PLAF7	O97236	PF3D7_0305100	2863	conserved Plasmodium protein, unknown function	K.YM*NDTYENCS#FNK.L	DTYENCSFNKLKR	y	9750.93	9142.11	10547	10853	2920.26	4066.46	2910.91	3688.56	3354.02	3574.42	0.029	-0.056	-0.433
Q8IJ76_181	PLAF7	Q8IJ76	PF3D7_1033200	181	early transcribed membrane protein 10.2	K.YDENTQGNDS#FK.N	NTQGNDSFKNINE	y	120869	159843	141689	132203	64634.3	69436.3	61928.5	112535	97216.2	86360.3	-0.269	-0.056	-0.214
Q8I5Y6_461	PLAF7	Q8I5Y6	PF3D7_1205900	461	conserved protein, unknown function	K.GNQINDSNGCT#NIGECNNDPLNVK.L	NDSNGCTNIGECN	y	4659.38	4500.74	5387.73	3730.59	2353.68	2182.56	1866.8	2410.04	2612.37	3031.82	-1.637	-0.056	0.669
Q8I5G2_111	PLAF7	Q8I5G2	PF3D7_1225500	111	small subunit rRNA processing factor, putative	K.YNNVDGNNEFNS#YEEK.D	GNNEFNSYEEKDD	y	67333.1	66556.5	77773.3	68187.8	27346.1	37081	30789	26473.3	30289.4	31461.4	-0.288	-0.056	0.218
Q8ILP3_930	PLAF7	Q8ILP3	PF3D7_1420700	930	surface protein P113	K.EEYVNANDDES#SEEDTTPNETNK.T	NANDDESSEEDTT	y	222783	202318	186607	185346	120304	115330	136625	120370	122654	122645	-0.283	-0.056	0.046
Q8ILA8_850	PLAF7	Q8ILA8	PF3D7_1435600	850	conserved Plasmodium protein, unknown function	K.S#DVNVTTNGISR.C	ISACEKSDVNVTT	y	43596.5	40106.5	39029	34883.9	6425	4742.61	6845.56	15767	31806	22613.5	-0.772	-0.056	-0.133
Q8IL41_554	PLAF7	Q8IL41	PF3D7_1443000	554	serine/threonine protein kinase	K.AIYNEFNNS#EK.D	YNEFNNSEKDIVE	y	67478.9	53503.8	70345.4	58016.6	29793.8	28976.8	26861.1	40778.8	44833	44683.1	-1.195	-0.056	0.844
C0H4Y4_567	PLAF7	C0H4Y4	PF3D7_0801700	567	sentrin-specific protease 2, putative	K.NKDS#ITNECVTYAEDK.N	VIKNKDSITNECV	y	16214	10323.5	14133	12428.6	13420.7	9238.16	13445.9	5554.93	6268.68	5636.43	-0.601	-0.055	-0.792
Q8II00_309	PLAF7	Q8II00	PF3D7_1136400	309	signal recognition particle subunit SRP72, putative	K.DINS#NEDEEITDDIK.D	ESKDINSNEDEEI	y	204701	170356	207641	221276	238751	243760	171304	162344	202066	230234	-0.595	-0.055	0.325
Q8I5G5_496	PLAF7	Q8I5G5	PF3D7_1225200	496	conserved Plasmodium protein, unknown function	R.NNNIILNTDQTNS#EHNNM*ENIINNPSHR.I	NTDQTNSEHNNME	y	37438.5	36947.9	35620.4	34379.4	21926.5	23902.8	25028.2	30559.2	28789.6	27405.5	-0.069	-0.055	0.114
Q8ILA1_980	PLAF7	Q8ILA1	PF3D7_1436300	980	translocon component PTEX150	K.GNNNDDENDNDDS#NDEEELDEEEDDN.-	ENDNDDSNDEEEL	y	3813.1	3512.51	3386.71	3941.79	6045.2	5911.54	5141.36	2381.7	2703.52	2071.87	0.603	-0.055	-1.238
Q8IL69_572;574;577	PLAF7	Q8IL69	PF3D7_1440100	572;574;577	conserved Plasmodium protein, unknown function	R.SDTNDVLNNS#NS#LAS#EK.N	NDVLNNSNSLASE;VLNNSNSLASEKN;NSNSLASEKNNQL	y	352331	344167	302975	366112	91991.5	92816.6	91579.2	96342.7	107208	87769.6	0.428	-0.055	0.305
Q8IKJ7_232	PLAF7	Q8IKJ7	PF3D7_1464000	232	YL1 nuclear protein, putative	K.S#EDDAEEEQK.E	SNKSKKSEDDAEE	y	267301	262366	214765	237642	157518	175752	159194	97275.3	123323	121505	-0.132	-0.055	-0.455
Q8I492_404	PLAF7	Q8I492	PF3D7_0500800	404	mature parasite-infected erythrocyte surface antigen	K.LTEQEENGTKESS#EETK.D	NGTKESSEETKDD	y	140028	154199	133100	140005	82516.8	96305.9	95769	72251.7	86196	80777.3	-0.457	-0.054	-0.271
C6KTB4_303;313	PLAF7	C6KTB4	PF3D7_0627800	303;313	acetyl-CoA synthetase, putative	K.STHSHQS#DHQNDFS#LQQEDNNYTK.N	QIKSTHSHQSDHQ;DHQNDFSLQQEDN	y	149165	184319	185967	195663	439382	418940	354161	175126	215024	115354	-0.452	-0.054	-0.665
Q8I2Y3_1573	PLAF7	Q8I2Y3	PF3D7_0917000	1573	merozoite organizing protein	R.M*TT#NEILNEINNNNNNDNDNNNK.D	NDDRMTTNEILNE	y	11042.2	9445.54	9681.29	8955.47	4643.84	4852.95	5057.79	6558.62	7039.46	6096.3	0.766	-0.053	-0.659
Q8IJZ3_586	PLAF7	Q8IJZ3	PF3D7_1004400	586	RNA-binding protein, putative	R.DDNEDNKS#EVDDSK.Y	DNEDNKSEVDDSK	y	71497.6	74278.6	60592.5	63404.8	15484.5	16944	16281.4	11210.5	10258.7	12012.4	-0.157	-0.053	-0.147
Q8IIC8_101	PLAF7	Q8IIC8	PF3D7_1123500	101	conserved Plasmodium protein, unknown function	K.ESSGS#NINTLM*K.F	NKESSGSNINTLM	y	17356.1	17399.3	15671.3	15335	5880.52	5583.83	5749.89	6889.9	5911.31	6080.46	-1.204	-0.053	0.053
Q8I5E2_668	PLAF7	Q8I5E2	PF3D7_1227600	668	conserved Plasmodium protein, unknown function	K.DITNVSNVSNM*S#ILSNR.S	SNVSNMSILSNRS	y	4948.27	4415.85	4175.42	3434.97	852.978	1270.15	1739.92	1434.13	2104.66	1711.15	0.131	-0.053	-0.64
Q8IKW4_778	PLAF7	Q8IKW4	PF3D7_1451200	778	conserved Plasmodium protein, unknown function	K.SIENIYNSNSNS#NDK.F	YNSNSNSNDKFVN	y	19189.9	21364.8	17835.6	18799.1	5840.66	5743.58	7506.05	2988.75	3322.36	3322.18	-1.214	-0.053	0.427
Q8IAM0_814;820;824	PLAF7	Q8IAM0	PF3D7_0802000	814;820;824	glutamate dehydrogenase, putative	K.RCDNVS#NSNYNY#VNGT#TEDAVQK.I	KRCDNVSNSNYNY;SNSNYNYVNGTTE;YNYVNGTTEDAVQ	y	6699.58	7359.39	8285.32	8811.64	7572.76	9510.56	6786.87	8682.33	6669.18	9591.11	-0.338	-0.052	0.471
Q8I531_1847;1848	PLAF7	Q8I531	PF3D7_1239200	1847;1848	AP2 domain transcription factor, putative	K.NASQS#S#LHSNIIR.N	IKNASQSSLHSNI;KNASQSSLHSNII	y	24329.6	26320.3	20790.2	21347.5	6156.37	6568.07	7570.39	7825.84	8799.59	8150.1	0.32	-0.052	0.614
O96127_534;540	PLAF7	O96127	PF3D7_0202400	534;540	translation-enhancing factor	K.DEEGT#DY#EEDTDDSDKDEETK.V	EKDEEGTDYEEDT;TDYEEDTDDSDKD	y	23069.7	20351.5	24438.9	24346.1	21135.4	27515.5	15316.7	15879.6	16954.1	13214	0.264	-0.051	-0.866
O77375_1650	PLAF7	O77375	PF3D7_0318200	1650	DNA-directed RNA polymerase II subunit RPB1	K.NNISS#DINTK.N	VKNNISSDINTKN	y	76025	64118.1	59846.6	55580.4	45778.1	45800.8	37637.5	39242.9	40850.6	42790.4	-0.656	-0.051	0.369
C6KTE1_718	PLAF7	C6KTE1	PF3D7_0630600	718	conserved protein, unknown function	K.NDS#INNNSSSNNNNNNNIILK.G	SYNKNDSINNNSS	y	12978.7	13441	13669.1	13468	55712.9	58168.5	48024.5	11073.5	13115.4	11560	2.081	-0.051	-2.141
Q8IHY0_151	PLAF7	Q8IHY0	PF3D7_1138500	151	protein phosphatase PPM2	K.YSVPTQEDEEESDT#R.E	DEEESDTRENYIY	y	30433.5	23748.2	27845.5	36862.6	29285.7	33974.6	23504.1	28785.4	37493.3	29496.5	-0.463	-0.051	-0.149
Q8IHY0_814	PLAF7	Q8IHY0	PF3D7_1138500	814	protein phosphatase PPM2	K.SEDQNNINNEQENILNTS#NNDFQK.N	ENILNTSNNDFQK	y	23874.1	21247.1	25047.3	28834.4	11031.7	11639.3	9868.43	8075.97	10483.5	10265.2	-1.614	-0.051	-0.466
O77306_302	PLAF7	O77306	PF3D7_0302100	302	serine/threonine protein kinase	K.ENIEDNVS#FVNDPSDPNQK.N	NIEDNVSFVNDPS	y	25709	22840.2	19348.7	22503.2	26111.7	23984.5	26891.3	26104.4	22937.5	23535	0.549	-0.05	-0.36
O97225_591	PLAF7	O97225	PF3D7_0303500	591	spindle pole body protein, putative	K.NYTLDHTNNTYNNS#NTNIITK.N	NNTYNNSNTNIIT	y	12347.3	11486.3	10899.2	11449	3039.58	3670.88	4359.77	5568.85	6672.01	6392.74	0.669	-0.05	-0.125
C6KSM6_339	PLAF7	C6KSM6	PF3D7_0602600	339	SAC3 domain-containing protein, putative	K.DNNM*NITINNNNNNS#NNINNLPR.Y	NNNNNNSNNINNL	y	14311	13897.3	12694.9	13881.2	4935.03	5681.49	5307.48	5995.14	7119.21	8690.7	-1.372	-0.05	0.633
Q8IB63_168;175;177	PLAF7	Q8IB63	PF3D7_0822900	168;175;177	conserved Plasmodium protein, unknown function	K.NSS#ENYDNGS#GS#DDEEK.K	FSQKNSSENYDNG;ENYDNGSGSDDEE;YDNGSGSDDEEKK	y	19191.2	19801.1	15849.4	16936.2	18737.6	18497.6	18647.5	48666.1	47446.3	55556	-0.779	-0.05	1.297
Q8IB94_3516	PLAF7	Q8IB94	PF3D7_0826100	3516	HECT-like E3 ubiquitin ligase, putative	K.GNTNNLDPSASS#LESADK.I	LDPSASSLESADK	y	54333.2	47496.6	50984.9	61632.3	47522.4	58545.9	41729.7	40584.4	37373.9	34547.2	-0.137	-0.05	-0.197
Q8I5X8_477;479;482	PLAF7	Q8I5X8	PF3D7_1206700	477;479;482	eukaryotic translation initiation factor 5, putative	K.DNDS#DS#EES#DDEEEK.N	WLKDNDSDSEESD;KDNDSDSEESDDE;DSDSEESDDEEEK	y	36616.1	39192.5	43361.5	50112.1	64104.4	68314.2	47362	63786.2	73732.7	75586.3	-0.581	-0.05	0.302
Q8I517_2078	PLAF7	Q8I517	PF3D7_1241200	2078	conserved Plasmodium protein, unknown function	K.ES#GNVQEDEEQLSCR.N	TSEEKESGNVQED	y	21223.2	20551.1	21568.3	18516.6	6497.38	8388.06	7515.08	8647.7	11415.6	11732.3	-0.975	-0.05	0.599
Q8ID45_408	PLAF7	Q8ID45	PF3D7_1366300.n	408		K.NVS#ENIQEESITK.E	RESKNVSENIQEE	y	14780.5	11584.3	14246.4	11519.8	13426.4	14435	11166.7	14097.6	14029.3	14089.4	0.052	-0.05	0.577
O96124_2422;2426	PLAF7	O96124	PF3D7_0201900	2422;2426	erythrocyte membrane protein 3	K.DDELS#DNES#SDNEK.S	VKDDELSDNESSD;ELSDNESSDNEKS	y	106925	97846.9	100450	113841	60741.4	69730	61306.5	86280.6	93204.3	96680.5	-0.153	-0.049	0.294
C0H4W3_508	PLAF7	C0H4W3	PF3D7_0820000	508	Snf2-related CBP activator, putative	K.DEHEYES#DNYDK.E	DEHEYESDNYDKE	y	248231	214906	197894	239252	142715	147869	158081	178947	152981	160639	-0.137	-0.049	0.195
Q8IJD2_491	PLAF7	Q8IJD2	PF3D7_1027100	491	U3 small nucleolar ribonucleoprotein protein MPP10, putative	K.NVGDM*ENT#DDDDDDDEK.E	VGDMENTDDDDDD	y	123937	126989	125231	134886	99711.5	99878.3	87657.1	44951.3	49474.6	50851.3	-0.089	-0.049	-0.406
Q8IIP5_346;351	PLAF7	Q8IIP5	PF3D7_1111800	346;351	peptidyl-prolyl cis-trans isomerase, putative	K.VFNY#VDEST#K.V	SDKVFNYVDESTK;NYVDESTKVGMxx	y	56251.5	45846.1	44047.8	47631.7	33602.8	30595	30843.3	23193.2	50794.8	35306.9	1.761	-0.049	-0.428
Q8I537_99;100	PLAF7	Q8I537	PF3D7_1238600	99;100	sphingomyelin phosphodiesterase	R.HDNYNDSS#SS#TGQK.D	DNYNDSSSSTGQK;NYNDSSSSTGQKD	y	3578.87	3476.28	3208.1	3233.51	12329.2	14310.2	8790.51	7175.17	7917.74	5102.79	1.771	-0.049	-0.911
Q8IES1_440;443	PLAF7	Q8IES1	PF3D7_1304400	440;443	conserved Plasmodium protein, unknown function	K.NYSES#QES#K.E	KKNYSESQESKEN;YSESQESKENNKK	y	28208.7	24013.5	30795.6	30572.2	70838.6	78644.5	52386.1	19431.2	20060.4	21581	0.159	-0.049	-1.526
Q8IDU6_13	PLAF7	Q8IDU6	PF3D7_1338700	13	conserved Plasmodium protein, unknown function	K.GAHLVCTS#DNK.I	AHLVCTSDNKIEN	y	1641.37	1664.33	1669.71	1207.87	507.752	288.636	510.716	1052.46	1055.35	272.821	-0.382	-0.049	1.307
Q8IDQ6_782	PLAF7	Q8IDQ6	PF3D7_1343300	782	CDT1-like protein, putative	R.GSTYLGAIGAYNNS#NNNNNQTEDSPSK.K	IGAYNNSNNNNNQ	y	10678.8	9704.37	9512.42	12422.8	5616.64	4874.28	4566.12	6087.55	5908.6	6814.82	0.001	-0.049	-0.377
Q8IDD4_2013	PLAF7	Q8IDD4	PF3D7_1356800	2013	serine/threonine protein kinase, putative	K.NHINNDVSQNNS#VEEINK.S	DVSQNNSVEEINK	y	11868.1	11312.4	8909.39	9167.25	16587.7	20124	14490.4	10210.8	9977.95	11862.4	2.295	-0.049	-2.67
Q8IDD4_2559	PLAF7	Q8IDD4	PF3D7_1356800	2559	serine/threonine protein kinase, putative	K.SNNALLNNNS#NEYVQYGK.G	ALLNNNSNEYVQY	y	13268.3	16920.6	9089.18	14450.3	2600.12	3023.57	2823.52	8099.46	6861.74	7527.37	-0.686	-0.049	-0.582
C0H5J2_1198	PLAF7	C0H5J2	PF3D7_1359600	1198	conserved Plasmodium protein, unknown function	K.INNINPPSSDINS#R.K	PSSDINSRKNDEK	y	83907.9	63885.4	83372.2	77760.6	15306.4	13232.9	16359.3	14858.4	15470.4	16535.5	-0.786	-0.049	0.188
Q8IL74_592;618;621	PLAF7	Q8IL74	PF3D7_1439500	592;618;621	oocyst rupture protein 2, putative	K.IDETNIGNY#TNVGNQACVNNFNNNNNNNNNNNNNY#SSY#NNK.S	ETNIGNYTNVGNQ;NNNNNNYSSYNNK;NNNYSSYNNKSQN	y	39951.8	39343.4	35360.2	38841	17064.4	15553.8	13657.7	30362.9	36910.2	32700.8	-2.075	-0.049	1.822
Q8I3Z1_6352	PLAF7	Q8I3Z1	PF3D7_0511500	6352	RNA pseudouridylate synthase, putative	R.TSSEQLLNS#LNNEGNNNK.L	SEQLLNSLNNEGN	y	22285	18852	20314.1	22246.6	30415	26775.4	24804.3	22263.5	23715.4	21405.6	0.278	-0.048	0.031
Q8I2V5_399;400	PLAF7	Q8I2V5	PF3D7_0919800	399;400	TLD domain-containing protein	K.DDLS#S#DCDKK.N	SLKDDLSSDCDKK;LKDDLSSDCDKKN	y	67127	56978.9	64100.2	69102.2	38270.9	33780.1	36370.9	96736.7	89694	105462	-1.008	-0.048	0.866
Q8I2U6_429;433	PLAF7	Q8I2U6	PF3D7_0920700	429;433	CRAL/TRIO domain-containing protein, putative	K.SNY#NSSSDS#NNK.N	SKSNYNSSSDSNN;YNSSSDSNNKNYC	y	7031.87	9210.73	6683.59	6759.7	13771.3	13880.5	16985.2	10456.5	12491.2	11706.4	-0.481	-0.048	-0.046
Q8IK03_1019	PLAF7	Q8IK03	PF3D7_1003400	1019	conserved Plasmodium protein, unknown function	K.ANVISLSS#NNYNVDNR.N	NVISLSSNNYNVD	y	18245.1	18649.3	16607.4	14107.6	3130.83	3877.78	3866.12	12058.5	12856	8610.43	-0.614	-0.048	0.081
Q8IHN4_1530	PLAF7	Q8IHN4	PF3D7_1149000	1530	antigen 332, DBL-like protein	K.EGS#VTEQLVEEEK.G	VFEKEGSVTEQLV	y	199245	186633	182422	187504	56124.7	54013.3	70377.1	104343	89898.8	100426	-0.411	-0.048	0.099
Q8I525_5316	PLAF7	Q8I525	PF3D7_1239800	5316	conserved Plasmodium protein, unknown function	K.IINDQDS#QLK.K	IINDQDSQLKKQR	y	45110.7	44247.9	44572.3	51523	2590.47	2502.08	4463.46	6073.07	5129.95	5934.69	-1.702	-0.048	-0.578
Q8IDC8_1055	PLAF7	Q8IDC8	PF3D7_1357700	1055	U3 small nucleolar RNA-associated protein 21, putative	K.T#SEQESQQQDEQEENQESNVESK.E	NNLENKTSEQESQ	y	2787.99	3031.64	2814.16	3449.39	2346.67	3335.58	2350.65	2231.65	2133.36	1889.28	-0.617	-0.048	0
C0H5K3_1714	PLAF7	C0H5K3	PF3D7_1362800	1714	conserved Plasmodium protein, unknown function	K.STLDS#DDDIYDNTNENR.N	NKSTLDSDDDIYD	n	19637.4	16923.4	17650.9	17706.7	20259.1	22582.2	17501.4	16438	19599.7	19906.7	0.138	-0.048	-0.109
Q8ILZ2_3397	PLAF7	Q8ILZ2	PF3D7_1410300	3397	WD repeat-containing protein, putative	K.DINES#DEEYIK.K	SKDINESDEEYIK	y	41086.2	35316.5	42246.2	43173.7	28270.6	22533.7	24310.6	26224.3	31804.5	27927.2	-0.74	-0.048	0.232
Q8I3J7_335;344	PLAF7	Q8I3J7	PF3D7_0526800	335;344	conserved Plasmodium protein, unknown function	R.SNNNS#TVNM*EQANS#QISSNKR.S	SRSNNNSTVNMEQ;NMEQANSQISSNK	y	54412.4	47165.4	37035.1	47272.7	52074.9	34813.5	40610.5	53480.4	60090.5	42198.5	-0.841	-0.047	1.092
Q8IC15_959	PLAF7	Q8IC15	PF3D7_0705500	959	inositol-phosphate phosphatase, putative	K.NNNSFGSSQVVGGNIS#TETK.E	VVGGNISTETKEQ	y	26493.9	25832.2	26665.5	28889.3	16744.2	16983.8	13205.1	13881.1	15337.6	14609.7	-0.772	-0.047	0.11
C0H4P9_449	PLAF7	C0H4P9	PF3D7_0728900	449	RNA-binding protein, putative	K.YDLQNVNS#NEDLNEDTK.D	DLQNVNSNEDLNE	y	61065.3	53152.3	57025.5	57302.9	68505	72141.9	66549.8	40877	48106.1	43454.3	0.034	-0.047	-0.484
Q8II04_965	PLAF7	Q8II04	PF3D7_1136000	965	conserved Plasmodium protein, unknown function	K.YTS#NNISNK.S	NINKYTSNNISNK	y	11236.1	8342.45	10663.2	7431.11	2025.67	1152.79	1633.42	5815.33	8405.77	4785.79	-0.389	-0.047	0.333
Q8I630_114	PLAF7	Q8I630	PF3D7_1201500	114	XPA binding protein 1, putative	K.REVSDLNTYS#DNDVNVNINNSSNNIEK.E	SDLNTYSDNDVNV	y	8174.48	8687.43	7938.4	7347.01	4815.68	7175.53	5672.69	7123.47	7379.53	7134.82	-0.679	-0.047	0.387
Q8I538_862	PLAF7	Q8I538	PF3D7_1238500	862	conserved Plasmodium protein, unknown function	K.IS#NQIAVDM*SDK.I	DMSDKISNQIAVD	y	11763.1	11736.4	11762.5	10680.7	4297.34	4718.55	4467.58	4911.75	5116.14	4435.9	0.24	-0.047	-0.477
O96127_534;543	PLAF7	O96127	PF3D7_0202400	534;543	translation-enhancing factor	K.DEEGT#DYEEDTDDS#DKDEETK.V	EKDEEGTDYEEDT;EEDTDDSDKDEET	y	20711.6	19757.9	22895.5	22736.7	30996.9	36113.7	21814.3	15241.5	18078.1	11787.5	0.84	-0.046	-1.371
Q8I418_635	PLAF7	Q8I418	PF3D7_0508500	635	guanidine nucleotide exchange factor	K.EINDNDS#DDDLIK.Y	EINDNDSDDDLIK	y	151376	148083	148265	141057	97565.7	96680.6	94125.1	102765	107397	104831	-0.383	-0.046	0.081
C6S3C9_1824	PLAF7	C6S3C9	PF3D7_1018200	1824	serine/threonine protein phosphatase 8, putative	R.NNNSQLINDM*GS#VNIYK.E	LINDMGSVNIYKE	y	12755.5	11221.7	10500.4	11205.1	2800.61	2156.07	3513.82	5553.21	7223.67	6337.87	-0.028	-0.046	-0.181
Q8IK93_453	PLAF7	Q8IK93	PF3D7_1474500	453	splicing factor 3A subunit 1, putative	K.LYEHTYEDNS#DDNYEDK.L	HTYEDNSDDNYED	y	320326	306361	255620	256373	279214	268008	247975	246888	276010	218752	-0.413	-0.046	0.418
Q76NN8_760;762;763	PLAF7	Q76NN8	PF3D7_0106300	760;762;763	calcium-transporting ATPase	R.KAGS#RS#S#NNNNNNNNNLDNK.M	INRKAGSRSSNNN;RKAGSRSSNNNNN;KAGSRSSNNNNNN	y	2319.52	2352.95	1815.06	2440.68	1155.37	342.665	1586.89	1092.25	2098.88	1047.17	-0.98	-0.045	0.771
Q8I3M0_82	PLAF7	Q8I3M0	PF3D7_0524500	82	conserved Plasmodium protein, unknown function	K.INEES#DDNVEYK.I	LKINEESDDNVEY	y	285097	282666	252707	247138	206560	170203	170324	227999	236954	196790	-0.42	-0.045	0.331
C6KT82_1898	PLAF7	C6KT82	PF3D7_0624600	1898	SNF2 helicase, putative	K.GVGTTFLSDGS#M*R.F	TFLSDGSMRFEKD	y	18885.5	25945.4	18555.1	18938	11010.7	16755.7	10586.9	11682.5	10151.6	9639.51	0.217	-0.045	-0.438
C0H4R3_334	PLAF7	C0H4R3	PF3D7_0804600	334	tRNA pseudouridine synthase, putative	K.NGDNIDSM*NSTTNNNS#K.D	STTNNNSKDFSCT	y	3563.86	3013.59	3650.48	3920.55	10881.1	8733.56	9973.17	4271.09	4426.3	3338.34	0.282	-0.045	-1.023
Q8I5X5_67	PLAF7	Q8I5X5	PF3D7_1207000	67	conserved Plasmodium protein, unknown function	K.ENS#EIES#DIEANK.I	KIYKENSEIESDI	y	39841.1	35644.4	36995.4	35333.2	12262.9	14573.6	14000.2	26028.2	33788.2	36486.9	0.66	-0.045	0.039
Q8I544_743	PLAF7	Q8I544	PF3D7_1237900	743	conserved Plasmodium protein, unknown function	K.EEIIYDNNNIS#DR.E	YDNNNISDREQVI	y	73193.1	79101.2	67395.5	80017.3	107845	161789	127362	71255.2	54999.6	82607.2	-0.21	-0.045	-0.062
O96243_207	PLAF7	O96243	PF3D7_0216400	207	vacuolar protein sorting-associated protein 45, putative	K.QYNNNNNINS#NNNYSSDGR.Y	NNNNINSNNNYSS	y	12704.5	12534.8	12428	11997.4	4570.67	5149.53	4546.41	7993.48	9386.35	8830.01	-0.84	-0.044	0.538
C0H4C4_5602	PLAF7	C0H4C4	PF3D7_0504800	5602	conserved Plasmodium protein, unknown function	K.NNNIHM*NQLSIS#NDLNTSLR.V	MNQLSISNDLNTS	y	14892.9	11654.6	13390.9	14419.4	7641.36	5746.99	6657.61	8853.83	9962.17	7023.17	0.849	-0.044	-0.889
Q8I2N3_444	PLAF7	Q8I2N3	PF3D7_0927600	444	RNA-binding protein, putative	K.QADS#NNIVIK.K	SFKQADSNNIVIK	y	17791.9	11663.8	16071.8	14010.1	8788.02	7074.8	10249.5	16158.2	22467	15845.9	-0.53	-0.044	0.294
Q8IIQ7_938	PLAF7	Q8IIQ7	PF3D7_1110400	938	RNA-binding protein, putative	K.DDNNS#NNIVNGETGNEK.H	NKDDNNSNNIVNG	y	562688	592961	515098	543492	421012	391528	334312	561292	659745	510425	-1.282	-0.044	0.889
Q8IES4_312	PLAF7	Q8IES4	PF3D7_1304100	312	DNA ligase I	K.SIPNLIGSNS#QQK.K	NLIGSNSQQKKRE	y	1984.94	2102.77	2530.3	2530.21	4867.71	5946.23	4231.94	2164.16	3108.32	3006.99	-1.064	-0.044	-0.363
Q8IL35_1520	PLAF7	Q8IL35	PF3D7_1443600	1520	gamma-tubulin complex component, putative	R.NNFNINNS#NDEK.M	NFNINNSNDEKME	y	229557	272030	198824	276803	36872.7	45627.8	45069.5	63980.5	56064	80271.7	-0.444	-0.044	-0.001
Q8IKP6_155	PLAF7	Q8IKP6	PF3D7_1458500	155	spindle assembly abnormal protein 4, putative	K.EDTNTLY#EER.K	EDTNTLYEERKDE	y	11755.8	7934.65	8837.64	9819.31	3663.45	2910.46	3661.01	6370.81	6218.15	4976.68	0.644	-0.044	0.304
Q8IKF6_2123;2129	PLAF7	Q8IKF6	PF3D7_1468100	2123;2129	conserved Plasmodium protein, unknown function	K.EAKDS#DENNNS#SSNNNGEENIENTNECK.Q	DKEAKDSDENNNS;SDENNNSSSNNNG	y	45295.6	40871.3	39360.2	37196.7	16221.7	12646	14848.6	18778.8	20726.3	19395.6	-0.599	-0.044	0.42
O96127_158	PLAF7	O96127	PF3D7_0202400	158	translation-enhancing factor	K.LSGNNEQQNNS#IPK.S	NEQQNNSIPKSIQ	y	6744.44	5894.52	6759.23	7523.75	2229.79	1568.47	2387.26	2464.57	3396.89	2497.01	-1.326	-0.043	0.042
O96127_540;543	PLAF7	O96127	PF3D7_0202400	540;543	translation-enhancing factor	K.DEEGTDYEEDT#DDS#DKDEETK.V	TDYEEDTDDSDKD;EEDTDDSDKDEET	y	31717.7	28578	34739	33394.6	70278.1	83144.3	49834.9	25923.3	25930.9	20512.3	1.458	-0.043	-1.882
O97239_2195	PLAF7	O97239	PF3D7_0305500	2195	conserved Plasmodium protein, unknown function	R.GHNINS#NENVNQNDLNNNSNYNYNR.G	RGHNINSNENVNQ	y	72832.7	84908.5	76635.5	81492.1	35704.4	27965.2	36328.3	52789.8	64656	53485	-0.906	-0.043	0.11
Q8IAW5_576	PLAF7	Q8IAW5	PF3D7_0813000	576	conserved Plasmodium protein, unknown function	K.SYNALNSLNSDVS#NNSISR.N	SLNSDVSNNSISR	y	6374.62	5213.41	5228.99	4732.43	10256.3	9702.89	6901.02	4564.34	4017.1	2816.32	0.462	-0.043	-1.183
Q8IIW0_12	PLAF7	Q8IIW0	PF3D7_1104200	12	chromatin remodeling protein	K.SS#NDVNEEK.K	RDYFKSSNDVNEE	y	106061	106513	98136.2	100758	18905	17762.3	22329.2	27455.2	25785.8	38671.4	-2.072	-0.043	0.522
Q8I5F3_603	PLAF7	Q8I5F3	PF3D7_1226400	603	conserved Plasmodium protein, unknown function	K.NFEENNNTELNDS#NIK.K	NTELNDSNIKKEN	y	14392.9	14466.4	15917.1	14812.2	6607.47	6706.15	6467.08	6338.42	7119.44	7517.22	-0.16	-0.043	-0.827
Q8I586_4325	PLAF7	Q8I586	PF3D7_1233600	4325	asparagine and aspartate rich protein 1	K.NTLTM*NLDHS#NNLIINDNHK.R	TMNLDHSNNLIIN	y	6177.62	4410.55	5533.24	5973.22	1085.63	1623.27	1656.99	2936.12	2861.63	2346.54	-2.006	-0.043	1.035
Q8I548_1602	PLAF7	Q8I548	PF3D7_1237500	1602	conserved Plasmodium protein, unknown function	K.DNFEEDNFS#QDNELSDISSK.D	FEEDNFSQDNELS	y	12158.8	13110.7	11128.5	11756	8525.87	9295.34	7899.35	8227.24	7025.19	6341.17	0.18	-0.043	-0.054
Q8IKU4_238;239	PLAF7	Q8IKU4	PF3D7_1453400	238;239	gamma-tubulin complex component, putative	K.ENT#S#DEDM*K.L	KTSKENTSDEDMK;TSKENTSDEDMKL	y	3811.67	3322.74	3088.31	4039.08	376.671	384.942	493.344	503.315	458.544	1134.02	-1.044	-0.043	0.191
C0H4K6_2268	PLAF7	C0H4K6	PF3D7_0704600	2268	E3 ubiquitin-protein ligase	K.EHGVLGNGM*NES#FENNNLIK.H	GNGMNESFENNNL	y	6004.21	4372.93	5282.64	5925.33	14510	15301.7	12804.6	4811.93	5225.36	4529.22	1.77	-0.042	-1.474
Q8IID2_1447	PLAF7	Q8IID2	PF3D7_1123100	1447	calcium-dependent protein kinase 7	K.S#QDGIEADVIK.Q	RGSFSKSQDGIEA	y	42708.3	41743.7	49893.4	45640.1	23215.1	23472.4	18637.4	24787.9	29092.3	31206.9	-1.162	-0.042	0.426
Q8I4U7_835	PLAF7	Q8I4U7	PF3D7_1248700	835	conserved Plasmodium protein, unknown function	K.S#DLNNDSTK.N	DEEEKKSDLNNDS	y	101388	108626	107290	107358	114613	142125	113358	88836.5	100146	101592	0.466	-0.042	-0.398
B9ZSI9_249	PLAF7	B9ZSI9	PF3D7_0111400	249	conserved Plasmodium protein, unknown function	K.S#IINNNNNNNSNNNNSNNYLNNIEEK.R	ETNSLKSIINNNN	y	8082.67	7813.88	6381.21	7237.88	2245.87	2071.18	1960.09	2155.87	3012.52	2845.39	0.365	-0.041	0.483
Q8IC12_180	PLAF7	Q8IC12	PF3D7_0707700	180	E3 ubiquitin-protein ligase, putative	K.QSYNHGES#QGNIQNIGLGNK.N	SYNHGESQGNIQN	y	2154.85	1929.95	1588.67	2070.71	5972.15	6190.12	5098.51	2432.45	3044.51	1386.02	1.591	-0.041	-1.335
C0H571_117	PLAF7	C0H571	PF3D7_0929400	117	high molecular weight rhoptry protein 2	K.SLYGNNNNNNAGSES#DVTLK.S	NNAGSESDVTLKS	y	6476.53	6225.13	5351.32	6373.38	4303.6	5543.7	5751.98	4607.29	5352.52	4978.2	0.396	-0.041	-0.608
Q8I2H7_146	PLAF7	Q8I2H7	PF3D7_0934100	146	TFIIH basal transcription factor complex helicase XPD subunit	K.NDDVNDVINNDDEEGANNS#LDGS#K.E	EEGANNSLDGSKE	y	160905	144063	142005	163286	188598	210312	177066	154165	158998	132936	-0.261	-0.041	0.029
C0H4L6_679	PLAF7	C0H4L6	PF3D7_0706500	679	conserved Plasmodium protein, unknown function	K.NNNNIDSNHQY#GDNNINNNNNNNITGEDVVLK.D	IDSNHQYGDNNIN	y	21487.9	23843.1	21727.6	20420.5	8512.19	6777.04	9708.02	15861.8	16750.9	18456.2	-1.607	-0.04	1.138
C0H4X7_1403	PLAF7	C0H4X7	PF3D7_0825000	1403	conserved Plasmodium protein, unknown function	R.S#NIQNFYEYK.M	LDYHRRSNIQNFY	y	9223.37	9029.79	6751.57	10087.5	1443.43	977.991	1440.17	2094.76	1717.43	2003.92	-1.003	-0.04	-0.422
Q8ILA1_952	PLAF7	Q8ILA1	PF3D7_1436300	952	translocon component PTEX150	K.NNSNDDDDM*DNGYVT#FDGK.N	MDNGYVTFDGKNK	y	21682.4	19464.4	20948.1	20632.5	44060.5	37366.6	34975.7	24723.8	21483.8	17940	0.881	-0.04	-0.841
Q8IJZ4_616;618	PLAF7	Q8IJZ4	PF3D7_1004300	616;618	E3 ubiquitin-protein ligase, putative	R.S#DY#NESHDETNENNEK.E	QVEETRSDYNESH;EETRSDYNESHDE	y	17606.9	15221.8	18171.4	15604.9	8707.5	10326.6	10031.6	14676.1	18867.9	14509.4	-0.686	-0.039	0.647
Q8IIT6_832;835	PLAF7	Q8IIT6	PF3D7_1106700	832;835	DNA replication ATP-dependent helicase/nuclease DNA2, putative	K.DHINNDLS#EDS#DDYNNNM*LTK.L	HINNDLSEDSDDY;NDLSEDSDDYNNN	y	49998.6	52603	58132.3	48022.7	40189.7	40062	41834.4	45758.5	50345.3	41154	-0.456	-0.039	0.026
Q8I586_641	PLAF7	Q8I586	PF3D7_1233600	641	asparagine and aspartate rich protein 1	K.S#PAYNTNDDNK.N	YKNRKKSPAYNTN	y	26699.4	29434.3	31318.4	29882.5	15973.3	18781.4	16496.9	24073.5	24529.5	24733.2	-0.859	-0.039	0.652
C6KT20_411	PLAF7	C6KT20	PF3D7_0618000	411	conserved Plasmodium membrane protein, unknown function	K.NDLNIQNDENICS#R.E	NDENICSRENRIY	y	72174.9	73278	65474.1	61545.1	102811	105180	110928	59666.2	56235.3	67128.2	0.74	-0.038	-1.594
C6KT82_1737	PLAF7	C6KT82	PF3D7_0624600	1737	SNF2 helicase, putative	K.SYYM*SNTS#FSQMGR.D	YYMSNTSFSQMGR	y	38899	46961.3	41251.1	30937.9	81904.1	74630.4	66956.7	43466.5	44052.9	36628.7	1.822	-0.038	-1.001
C6KTB7_4680	PLAF7	C6KTB7	PF3D7_0628100	4680	HECT-domain (ubiquitin-transferase), putative	K.HYNIITYDNSQIT#SSDK.N	YDNSQITSSDKNN	y	2209.62	2573.41	2232.84	3032.13	1729.83	420.204	1641.11	1569.84	1454.45	1721.7	0.233	-0.038	-0.933
Q8IAX8_88	PLAF7	Q8IAX8	PF3D7_0814200	88	DNA/RNA-binding protein Alba 1	R.CGSTVITDQYVSGQDNS#EHVVQEK.T	VSGQDNSEHVVQE	y	52828.8	60513.4	55598.1	41527.4	30786.4	28944	29653.1	43637.7	51922.5	39128.7	-0.833	-0.038	0.548
C6S3C9_380	PLAF7	C6S3C9	PF3D7_1018200	380	serine/threonine protein phosphatase 8, putative	K.KVS#DDDDNK.K	DDDKKVSDDDDNK	y	139470	125046	119527	121344	22956.9	24654.6	27556.3	84376.7	92317.5	101982	-0.342	-0.038	0.535
C0H5L8_174	PLAF7	C0H5L8	PF3D7_1369700	174	U2 small nuclear ribonucleoprotein A', putative	K.DRELANSTMENFNENDDENEES#S.-	DDENEESSxxxxx	y	905887	898625	787650	827933	576987	574670	507188	551598	558998	532053	-0.878	-0.038	0.344
Q8ILI3_518	PLAF7	Q8ILI3	PF3D7_1428200	518	major facilitator superfamily domain-containing protein, putative	K.SSS#IPYENYK.K	VLLKSSSIPYENY	y	17205.8	20826	18389.4	17958.5	41456.3	38934.6	44644.5	18981.7	17438.7	18858.8	0.648	-0.038	-0.29
C6KSN9_1815	PLAF7	C6KSN9	PF3D7_0604100	1815	AP2 domain transcription factor	K.VNGDNDIESNT#LLGEDNNK.I	NDIESNTLLGEDN	y	88653.2	92887.3	86487.3	96839.2	28742.8	32773.7	26370.7	27135.7	29816.8	27248.2	1.32	-0.037	-0.265
Q8IJL2_2215	PLAF7	Q8IJL2	PF3D7_1019000	2215	eukaryotic translation initiation factor subunit eIF2A, putative	K.NVNNNNPLNNNNNNS#NNNK.T	NNNNNNSNNNKTL	y	14555.9	12311.3	12648.8	12754.4	4731	4334	3856.61	6137.45	5340.06	7408.7	-2.285	-0.037	0.609
Q8IHP1_336	PLAF7	Q8IHP1	PF3D7_1148000	336	serine/threonine protein kinase, putative	K.CEEDAQQEDEET#T#IEEENK.K	QEDEETTIEEENK	y	21299.5	23868.1	25331.6	21245.5	8110.3	5672.38	5445.25	5629.3	7299.62	9858.67	-0.593	-0.037	0.515
Q9TY99_599;608	PLAF7	Q9TY99	PF3D7_0202000	599;608	knob-associated histidine-rich protein	K.GAST#TAGSTTGAT#TGANAVQSK.D	ATKGASTTAGSTT;GSTTGATTGANAV	y	6653.51	5459.4	5049.43	5961.47	4989.96	6093.19	5358.23	6207.77	8443.53	7039.56	-0.364	-0.036	0.692
Q8IC43_15	PLAF7	Q8IC43	PF3D7_0702400	15	small exported membrane protein 1	K.QQNEEGAAT#AANTQEK.K	NEEGAATAANTQE	y	38347.6	45721.1	44941.8	48502	24849.5	27256.1	21223.4	32447.5	37523.8	24888.7	-0.005	-0.036	-0.282
Q8IE00_241	PLAF7	Q8IE00	PF3D7_1332800	241	eukaryotic translation initiation factor 6, putative	K.SS#IIQTM*I.-	TFKYKSSIIQTMI	y	20944.1	18954.5	19641.6	20936.5	12844.9	12703	9917.42	4943.24	5942.8	4968.14	-0.535	-0.036	-0.747
Q8IKH3_1020;1024	PLAF7	Q8IKH3	PF3D7_1466300	1020;1024	26S proteasome regulatory subunit RPN2, putative	R.TAQDDNS#SVLS#DGK.S	TAQDDNSSVLSDG;DNSSVLSDGKSMK	y	106434	92544.1	95559.8	112552	116066	107817	79779.4	88246.3	115982	104861	-0.226	-0.036	0.258
C0H487_800	PLAF7	C0H487	PF3D7_0403400	800	conserved Plasmodium protein, unknown function	K.IETIHS#DTLNNNDNNLGGK.E	KIETIHSDTLNNN	y	11644.1	9856.73	11288.2	12426.3	4823.85	4721.89	3938.89	5414.5	6008.64	6312.67	-0.911	-0.035	0.478
Q8I3B3_1109	PLAF7	Q8I3B3	PF3D7_0903500	1109	conserved Plasmodium protein, unknown function	K.NISPT#YNQQLNK.D	SKNISPTYNQQLN	y	23558.2	21991.5	20839.6	22981	3413.66	4354.38	4212.5	7645.6	9164.86	8036.68	-2.768	-0.035	1.593
C6S3C9_833	PLAF7	C6S3C9	PF3D7_1018200	833	serine/threonine protein phosphatase 8, putative	R.EVVHS#ENEQAEK.C	VREVVHSENEQAE	y	457087	433484	387922	424466	113311	130047	134789	221004	257321	228557	0.237	-0.035	-0.453
Q8IHN4_2540	PLAF7	Q8IHN4	PF3D7_1149000	2540	antigen 332, DBL-like protein	K.EES#VTEEIVR.Q	IVEKEESVTEEIV	y	22938.4	22277.5	21306.8	22460.5	3960.6	3949.62	3778.42	3882.06	4003.96	4764.57	-1.267	-0.035	-0.494
C0H5H4_1101	PLAF7	C0H5H4	PF3D7_1345400	1101	conserved Plasmodium protein, unknown function	K.EADVM*ESNSLT#DNK.E	MESNSLTDNKENT	y	80457	67615	67326.3	81904	33125.3	39097.1	35629.2	72588.5	75946.7	66159.1	0.066	-0.035	0.48
Q8IKH3_361	PLAF7	Q8IKH3	PF3D7_1466300	361	26S proteasome regulatory subunit RPN2, putative	K.ENES#NAIT#NEQQDENNNEK.E	DNKENESNAITNE	y	217262	180449	195128	221156	189185	171175	153732	213268	216582	201397	-0.466	-0.035	0.528
C6KTB7_3986	PLAF7	C6KTB7	PF3D7_0628100	3986	HECT-domain (ubiquitin-transferase), putative	K.HYNDNNNNNNDDNNS#NNNNDYNNK.D	NNDDNNSNNNNDY	y	33516.5	39728.1	40839.1	39998.2	9573.11	10152.6	11838.5	39712.9	41609.7	41271	-0.646	-0.034	0.701
Q8I3A0_2114	PLAF7	Q8I3A0	PF3D7_0904900	2114	copper-transporting ATPase	R.NNYDESS#LSGDK.N	NNYDESSLSGDKN	y	453847	496402	418701	422667	194687	162419	232143	484311	408408	378078	-0.466	-0.034	-0.028
Q8I6Z7_245	PLAF7	Q8I6Z7	PF3D7_1321500	245	3',5'-cyclic nucleotide phosphodiesterase, putative	R.NSIS#FNDNIK.I	KVRNSISFNDNIK	y	5005.18	9847.6	5230.62	9026.33	2363.58	3408.47	4319.32	7584.23	5316.91	8588.29	-0.799	-0.034	0.781
O77324_306;307	PLAF7	O77324	PF3D7_0308300	306;307	conserved Plasmodium protein, unknown function	K.SDLPS#S#NIDEGSCK.G	AKSDLPSSNIDEG;KSDLPSSNIDEGS	y	133173	142256	97270.6	86512	151639	122622	183417	196662	163362	194306	-0.669	-0.033	-0.414
C6KSY3_252	PLAF7	C6KSY3	PF3D7_0614200	252	cytosolic Fe-S cluster assembly factor NAR1, putative	K.NISSYSNNS#SNK.F	SSYSNNSSNKFSL	y	42296.6	47191.6	41429.4	44817.7	18095.5	19660.7	19275.3	19593.3	24400	22239.6	-0.866	-0.033	0.268
C6KSY4_435	PLAF7	C6KSY4	PF3D7_0614300	435	major facilitator superfamily-related transporter, putative	K.S#IDDSTDNSK.N	NISSGKSIDDSTD	y	178592	191584	144283	153319	117425	139710	212972	279576	236513	244728	0.62	-0.033	-0.16
Q8IC38_898	PLAF7	Q8IC38	PF3D7_0703200	898	conserved Plasmodium protein, unknown function	K.ENDAS#EIDEDIK.E	QKENDASEIDEDI	y	36803.5	38326.1	33670.4	40562.8	29278	23245.8	22008.6	25990.4	33681.4	32632.6	-0.313	-0.033	0.409
Q8IJR3_82	PLAF7	Q8IJR3	PF3D7_1013200	82	conserved Plasmodium protein, unknown function	R.TDS#NIPDSNENVENK.I	KIERTDSNIPDSN	y	17673.7	22559.9	17698.8	18218.8	66502.5	70717	55209.6	18957.5	22730.4	13789.1	1.011	-0.033	-1.345
Q8IJL1_1662	PLAF7	Q8IJL1	PF3D7_1019100	1662	conserved Plasmodium protein, unknown function	K.NDVYPNS#EEPITK.E	NDVYPNSEEPITK	y	20889.1	26073	21234.3	21825	2124.13	3684.44	2592.38	9007.35	11418.2	11012.9	-1.168	-0.033	0.974
Q8IJI3_985	PLAF7	Q8IJI3	PF3D7_1022000	985	RNA-binding protein, putative	K.YSNYNYIEENNS#EK.N	YIEENNSEKNESS	y	4267.24	4149.58	4141.6	4162.1	2338.26	2111.59	3430.06	2851.85	3401.51	1819.71	-0.482	-0.033	0.052
Q8I4R5_1703;1704	PLAF7	Q8I4R5	PF3D7_1252100	1703;1704	rhoptry neck protein 3	K.DKSDDDQSTTADVLS#T#DTDDSETDAEK.T	TTADVLSTDTDDS;TADVLSTDTDDSE	y	101827	106219	114904	105032	53951.9	45008.3	42123.4	86467.3	92276.6	81937.9	-1.632	-0.033	1.103
Q8IDV0_240	PLAF7	Q8IDV0	PF3D7_1338300	240	elongation factor 1-gamma, putative	K.DDNNNNNNNDADNQHADLLS#DDLAEK.K	QHADLLSDDLAEK	y	296239	336652	464626	471503	264837	313028	234556	628825	731770	804108	-0.904	-0.033	0.661
O77314_906	PLAF7	O77314	PF3D7_0303100	906	conserved Plasmodium protein, unknown function	R.GTIGS#CPGFNNNSGNNR.R	NRGTIGSCPGFNN	y	5587.06	3984.67	5770.46	4489.86	6613.95	6517.47	4358.88	5347.35	5466.16	5962.72	-0.466	-0.032	-0.087
Q8IC26_825	PLAF7	Q8IC26	PF3D7_0704400	825	phosphoinositide-binding protein, putative	K.SIIYNNAS#QDNIPYDNTK.Q	IIYNNASQDNIPY	y	8029.92	7134.08	8388.15	5731.39	5198.77	6271.41	5120.17	8601.66	9068.74	8756.1	0.517	-0.032	0.068
Q8I3A0_262;264	PLAF7	Q8I3A0	PF3D7_0904900	262;264	copper-transporting ATPase	K.NENINSNY#NS#TNNK.G	ENINSNYNSTNNK;INSNYNSTNNKGD	y	583362	595086	486867	557698	209313	200403	216090	495481	477521	469336	-0.69	-0.032	0.068
Q8IIR0_1028	PLAF7	Q8IIR0	PF3D7_1110200	1028	pre-mRNA-processing factor 6, putative	K.S#VNNTTASNISK.S	NMDGSKSVNNTTA	y	754881	710118	699881	677245	481240	345012	407641	437359	443166	363173	-0.837	-0.032	0.319
Q8III9_1106	PLAF7	Q8III9	PF3D7_1117900	1106	conserved Plasmodium protein, unknown function	K.DVQM*IQNDIS#NNTNNLNYER.E	MIQNDISNNTNNL	y	9823.6	9868.66	9547.23	8896.31	4904.28	5550.57	4824.15	6360.74	6222.38	6151.43	-0.26	-0.032	-0.113
Q8IDT8_684	PLAF7	Q8IDT8	PF3D7_1339700	684	conserved Plasmodium protein, unknown function	K.IYST#DVTDSTNDQDDK.T	KLKIYSTDVTDST	y	17013.5	15362.3	15208.8	15515.5	5019.64	5782.47	3583.9	5812.62	7054.33	7026.11	0.411	-0.032	0.644
Q8IM09_6916	PLAF7	Q8IM09	PF3D7_1408700	6916	conserved protein, unknown function	R.DEINLLS#NTNQQNNINK.M	DEINLLSNTNQQN	y	21161.3	16290	17545.5	19877	7521.72	8639.05	6582.67	10266	11369.7	10835.7	-1.148	-0.032	0.478
Q8IL69_574;577	PLAF7	Q8IL69	PF3D7_1440100	574;577	conserved Plasmodium protein, unknown function	R.SDTNDVLNNSNS#LAS#EK.N	VLNNSNSLASEKN;NSNSLASEKNNQL	y	165567	171858	169869	159514	41415	42620.1	44772.7	35510.6	41847.7	40832.4	0.372	-0.032	0.105
Q8I296_116;119	PLAF7	Q8I296	PF3D7_0104300	116;119	ubiquitin carboxyl-terminal hydrolase 1, putative	K.NNDTYDDQDKDEQYVDT#DDS#FSLSNTK.K	DEQYVDTDDSFSL;YVDTDDSFSLSNT	y	5294.63	4168.3	3827.26	5655.02	8514.97	8254.37	8458.81	8850.04	7266.78	7734.12	0.171	-0.031	-0.075
C6KSR5_182	PLAF7	C6KSR5	PF3D7_0606700	182	coatomer alpha subunit, putative	K.GDHLDSS#INNNNNNNIGR.G	GDHLDSSINNNNN	y	144972	154396	157710	157849	26558.1	38593.4	24544.8	28385.3	31261.8	33265.4	-2.089	-0.031	-0.353
Q8I3A0_361	PLAF7	Q8I3A0	PF3D7_0904900	361	copper-transporting ATPase	K.NYNNSNDNYNS#NNNYYYDYNEEK.L	SNDNYNSNNNYYY	y	23678.8	25997.9	21768.3	22293.6	10055.5	11687.7	11112.1	29380.1	27745.6	22239.1	-0.374	-0.031	0.136
Q8ILJ1_291	PLAF7	Q8ILJ1	PF3D7_1427300	291	conserved Plasmodium protein, unknown function	K.NNS#VYSSINK.M	ANEKNNSVYSSIN	y	62976.3	58341.1	59073	56533.5	6591.1	9415.65	11059.3	9882.94	8343.58	11763	-0.898	-0.031	-0.311
Q8IBF4_1018	PLAF7	Q8IBF4	PF3D7_0730500	1018	conserved Plasmodium protein, unknown function	K.M*NSFYS#DNNIIIR.S	KMNSFYSDNNIII	y	23704.9	21022	18942.9	20841	12306.9	15810.6	12590.3	14061.4	15315.5	14793.8	-0.354	-0.03	0.122
Q8IIR0_900;903	PLAF7	Q8IIR0	PF3D7_1110200	900;903	pre-mRNA-processing factor 6, putative	K.HYTTTNNNDDDANNDS#SCT#SNNFHNK.Q	DDANNDSSCTSNN;NNDSSCTSNNFHN	y	6755.73	5999.6	5691.38	6312.48	4597.83	3468.23	3892.29	6301.76	8641.7	4138.37	-0.682	-0.03	0.981
Q8IHP1_220	PLAF7	Q8IHP1	PF3D7_1148000	220	serine/threonine protein kinase, putative	K.TDDST#NADSNNTTIPINTICEENSSK.E	LKTDDSTNADSNN	y	4727.13	5715.7	5790.04	5032.65	3120.4	3127.2	3080.99	2426.95	3315.77	2612.88	0.476	-0.03	0.111
C0H5N0_747;748	PLAF7	C0H5N0	PF3D7_1372400	747;748	acyl-CoA synthetase	K.LSGS#S#TGSM*NNGER.C	EEKLSGSSTGSMN;EKLSGSSTGSMNN	y	4876.14	5124.99	4927.72	4826.49	1621.97	1132.25	1202.07	2783.24	3614	2899.41	-1.014	-0.03	0.543
Q8IL69_31	PLAF7	Q8IL69	PF3D7_1440100	31	conserved Plasmodium protein, unknown function	R.EETNQENS#PNHHQIVLYGGSIR.N	ETNQENSPNHHQI	y	200428	236193	198117	228551	103810	135235	103828	198205	155359	162837	1.413	-0.03	0.819
Q8IL47_1877;1885	PLAF7	Q8IL47	PF3D7_1442400	1877;1885	conserved Plasmodium protein, unknown function	K.NDNIQSAINNS#NDNLDSIS#NK.N	QSAINNSNDNLDS;DNLDSISNKNSKL	y	31073.4	27931	24101.4	28606.4	10421.9	11089.1	11233.3	17456.2	15272.7	16568.8	-0.72	-0.03	0.207
Q8I425_1213	PLAF7	Q8I425	PF3D7_0507800	1213	conserved Plasmodium protein, unknown function	R.NNNNFSSS#NNTNELVSK.V	NNNFSSSNNTNEL	y	6028.77	6072.12	5677.39	5752.74	2989.71	2777.37	2784.24	3226.71	2438.79	3753.75	-0.994	-0.029	-0.074
Q6LFN2_297	PLAF7	Q6LFN2	PF3D7_0603400	297	trophozoite exported protein 1	K.VITS#DNGK.S	DEKVITSDNGKSY	y	12005.3	14533.2	10539.8	14630.8	11890.5	12815.1	10221.8	9915.94	9725.21	10245.8	-0.217	-0.029	-0.019
Q8I534_462	PLAF7	Q8I534	PF3D7_1238900	462	protein kinase 2	K.TSM*DSIS#LNK.K	TSMDSISLNKKDY	y	11450.2	10178.2	5256.23	5004.78	9925.85	9911.86	11463.7	13342.7	13728.5	13298.3	-0.444	-0.029	-0.159
Q8I4U3_387	PLAF7	Q8I4U3	PF3D7_1249100	387	conserved Plasmodium protein, unknown function	K.FNISS#FNEDS.-	RKFNISSFNEDSx	y	15783.3	13932.9	23244.6	19060.5	77631.3	81182.4	73885.3	58083.7	66871.4	64120.1	-0.121	-0.029	0.015
C0H5C0_77	PLAF7	C0H5C0	PF3D7_1316900	77	conserved Plasmodium protein, unknown function	K.ICEDS#EEEK.N	FKICEDSEEEKNI	y	170970	161067	139068	123786	40554.9	46490.1	53783.7	48454.7	53795.3	41383.8	-0.578	-0.029	0.066
Q8I6Z7_30	PLAF7	Q8I6Z7	PF3D7_1321500	30	3',5'-cyclic nucleotide phosphodiesterase, putative	R.SNS#NTINDQNENINK.N	NRRRSNSNTINDQ	y	62510.7	57719	57974.3	57830.4	66483.1	53565.4	74653.2	115008	101065	102707	0.454	-0.029	0.401
Q8IKN0_14;16	PLAF7	Q8IKN0	PF3D7_1460100	14;16	FYVE and coiled-coil domain-containing protein	K.EVNGSPS#DS#LNGDAENENENER.K	EVNGSPSDSLNGD;NGSPSDSLNGDAE	y	32080.7	30717.6	24919.2	25058.4	49960.7	46867.1	45200.5	13915.4	14269.4	13182.9	-0.439	-0.029	0.046
O77380_356	PLAF7	O77380	PF3D7_0317700	356	CPSF (cleavage and polyadenylation specific factor), subunit A, putative	K.S#YDFVGTM*NYDNNDCRPNSINK.L	KLLKKKSYDFVGT	y	3438.15	5427.4	5576.78	4411.36	6291.91	5064.1	4579.22	5025.46	7516.77	4627.01	0.638	-0.028	-0.058
C6KT20_793	PLAF7	C6KT20	PF3D7_0618000	793	conserved Plasmodium membrane protein, unknown function	K.SHTIEGS#M*V.-	SHTIEGSMVxxxx	y	40986	38154.7	34781.3	34798.9	49889.7	46147.2	54920.2	82138	85266	71505.9	0.539	-0.028	-0.131
Q8IBJ8_412;424	PLAF7	Q8IBJ8	PF3D7_0725300	412;424	conserved Plasmodium protein, unknown function	K.DENIS#DDENNDDQHNNS#DK.D	DKDENISDDENND;DDQHNNSDKDDDQ	y	183532	146225	171883	202901	358102	447181	334479	212729	278937	250092	0.108	-0.028	-0.327
Q8I2P1_1188	PLAF7	Q8I2P1	PF3D7_0926800	1188	conserved Plasmodium protein, unknown function	K.IM*NTSINFDDTQNLS#DEDK.F	DDTQNLSDEDKFI	y	8457.45	8805.03	7688.56	7446.59	4449.89	3616.99	4009.05	3760.59	4078.57	4152.64	1.422	-0.028	-0.157
Q8IIL7_182	PLAF7	Q8IIL7	PF3D7_1114500	182	conserved Plasmodium protein, unknown function	K.FENIFSHS#PQR.E	ENIFSHSPQREKY	y	29248.4	24850.5	28904.9	29427.6	11649.2	11864.9	12255.5	19454	20433	21414.5	-1.65	-0.028	0.538
Q8II32_1284	PLAF7	Q8II32	PF3D7_1133200	1284	conserved Plasmodium protein, unknown function	K.DPDLS#LDVNAETK.E	HKDPDLSLDVNAE	y	108384	113673	135939	119385	17308.9	23773.5	20313.1	14443.3	13964.1	5420.15	0.41	-0.028	-1.278
C6KT74_1482	PLAF7	C6KT74	PF3D7_0623800	1482	tyrosine kinase-like protein, putative	K.SLGIQTNDPNT#LDK.E	QTNDPNTLDKEHC	y	2721.62	2769.72	2591.06	3217.51	24875.5	26245.3	16210.9	11596.6	9118.36	8713.3	-0.137	-0.027	0.599
Q8IC42_210;217	PLAF7	Q8IC42	PF3D7_0702500	210;217	Plasmodium exported protein, unknown function	R.HY#SLGGQPS#SSGR.S	STSSRHYSLGGQP;SLGGQPSSSGRSF	y	22494.3	24966.6	23775.2	24455.7	7730.24	7295	8508.2	14448.8	15158.6	15237.5	-0.535	-0.027	0.108
Q8IBX6_70	PLAF7	Q8IBX6	PF3D7_0711400	70	histone deacetylase complex subunit SAP18, putative	K.S#NNVVHDNVSK.E	DDDNNKSNNVVHD	y	56891.2	58835.1	51462.1	56567.7	29368.9	30576.1	33935.1	45690.2	56295.7	47243.6	-1.105	-0.027	1.101
Q8IBP4_956	PLAF7	Q8IBP4	PF3D7_0720700	956	phosphoinositide-binding protein, putative	R.S#M*DS#NIIINNDNNK.N	NNRSMDSNIIINN	y	72310.5	70953.7	77751.2	73485.5	34712.4	27068.5	33502.7	37652.8	41147.4	39851	-0.695	-0.027	-0.251
Q8IBF2_2098	PLAF7	Q8IBF2	PF3D7_0730900	2098	EMP1-trafficking protein	K.GVNVQSS#NTNK.H	GVNVQSSNTNKHM	y	12186.2	9941	11405.9	10407.8	6670.94	5598.59	6236.19	11150.9	18164.7	12288.2	-0.48	-0.027	0.24
Q8IAW0_80	PLAF7	Q8IAW0	PF3D7_0812400	80	karyopherin alpha	K.GNQNDSTNDSIYNTSS#NNSSNTLEM*LK.K	SIYNTSSNNSSNT	y	28423.1	28827.4	31651.5	32580.3	18124.8	19426.5	15456.1	20107.6	23223.4	22529.9	-1.309	-0.027	0.657
Q8IIE1_239	PLAF7	Q8IIE1	PF3D7_1122500	239	conserved Plasmodium protein, unknown function	K.S#LVS#NDDEIDDYK.T	LDKSLVSNDDEID	y	160413	172302	174279	160652	27458	7034.86	31392.9	37258	40455.9	48292.9	-0.449	-0.027	0.048
Q8IHN4_1379	PLAF7	Q8IHN4	PF3D7_1149000	1379	antigen 332, DBL-like protein	R.EGS#INEDIVK.E	VIEREGSINEDIV	y	747107	675005	700793	682589	170066	173558	226231	347233	332414	327271	-0.635	-0.027	0.213
Q8I5T3_69	PLAF7	Q8I5T3	PF3D7_1211900	69	non-SERCA-type Ca2+ -transporting P-ATPase	K.KNEVLNNS#NNVEDGDNENSK.F	NEVLNNSNNVEDG	y	95624.2	91567.1	77087.4	74445.3	32958.3	34053.6	46321.7	99079.4	77503.7	93805.1	-0.76	-0.027	0.866
Q8I5S4_715	PLAF7	Q8I5S4	PF3D7_1212900	715	bromodomain protein 2, putative	K.SSM*YM*TSAST#NTLK.N	YMTSASTNTLKNN	y	6715.49	8184.83	7062.92	6244.33	5022.48	5961.72	5601.64	2379.53	3152.16	2600.86	0.797	-0.027	-1.051
Q8I548_167	PLAF7	Q8I548	PF3D7_1237500	167	conserved Plasmodium protein, unknown function	K.QGSINQNS#PNK.N	GSINQNSPNKNNS	y	147158	103107	119278	109873	21302.9	19821	21392.2	17216.4	22195.7	22333.7	-1.847	-0.027	0.181
Q8IKC5_73	PLAF7	Q8IKC5	PF3D7_1471400	73	diacylglycerol kinase, putative	K.GFS#AS#SLNNK.S	YESKGFSASSLNN	y	201530	188354	188972	136609	580440	445089	571525	205109	304567	225839	1.466	-0.027	-1.285
Q8IBY8_398	PLAF7	Q8IBY8	PF3D7_0710200	398	conserved Plasmodium protein, unknown function	K.DNINNDNNNNNNYHQNFS#FGK.E	NYHQNFSFGKENY	y	1915.26	1944.75	2397.88	1554.04	974.497	442.047	1086.33	493.384	1633.65	608.444	0.786	-0.026	-0.909
Q8ILV2_215	PLAF7	Q8ILV2	PF3D7_1414300	215	60S ribosomal protein L10, putative	K.DINT#VLES.-	IYKDINTVLESxx	y	39032.2	42529.3	32849.6	37313.5	82931.1	86038.4	68479.8	34351.4	32830.5	27833.4	0.797	-0.026	-1.124
Q8ILS4_2409	PLAF7	Q8ILS4	PF3D7_1417200	2409	NOT family protein, putative	R.NM*DNNPS#NQFDQK.V	NMDNNPSNQFDQK	y	99043.5	86643.8	89848.3	86989.4	36597.7	43396.8	30306.6	54083.9	48125.3	55938.2	-1.627	-0.026	0.738
Q8IL41_356	PLAF7	Q8IL41	PF3D7_1443000	356	serine/threonine protein kinase	K.CNS#PIFGINER.N	SSNKCNSPIFGIN	y	4344.11	4834.04	4891.82	5051.9	2574.68	2913.34	2785.05	2603.13	2719.18	2825.69	-0.846	-0.026	0.217
Q8I403_1275	PLAF7	Q8I403	PF3D7_0510100	1275	conserved Plasmodium protein, unknown function	K.KEEEVTNTSTLNS#SNVLK.F	NTSTLNSSNVLKF	y	1451.34	1187.61	1477.09	1159.41	316.729	316.994	362.803	416.89	1133.25	495.178	-0.616	-0.025	0.766
C6KSP3_1718	PLAF7	C6KSP3	PF3D7_0604500	1718	conserved Plasmodium protein, unknown function	R.NNTSISSS#VNVTLDK.S	NTSISSSVNVTLD	y	6650.33	6126.16	6825.87	5267.4	4851.17	3837.69	2663.41	4053.26	4489.32	3909.79	-0.512	-0.025	-0.23
C0H4Z1_801;803	PLAF7	C0H4Z1	PF3D7_0829500	801;803	conserved Plasmodium protein, unknown function	R.CSYQINPTYIHNY#IY#K.K	PTYIHNYIYKKTS;YIHNYIYKKTSYI	n	8671.74	8526.73	8218.27	8684.35	6450.97	6153.24	6319.28	6880.98	6708.57	8431.86	-0.447	-0.025	0.219
Q8II04_3101	PLAF7	Q8II04	PF3D7_1136000	3101	conserved Plasmodium protein, unknown function	K.NSNS#YNNYDNVEK.E	FPKNSNSYNNYDN	y	95317.2	102750	90052.4	95734.6	18553.8	18705.7	17474.2	53183.7	68798.8	53904.7	-0.22	-0.025	0.035
Q8ID45_428	PLAF7	Q8ID45	PF3D7_1366300.n	428		K.ENS#PNNNNNNDLK.K	SSDKENSPNNNNN	y	131422	120944	120846	130078	83020.2	96894	80862.9	57626.8	67230	66612.6	-0.466	-0.025	0.018
Q8ID37_374	PLAF7	Q8ID37	PF3D7_1367100	374	U1 small nuclear ribonucleoprotein 70 kDa homolog, putative	K.HHNS#DNPYDNSTK.D	HDKHHNSDNPYDN	y	38495.8	31855.6	35055.5	31932.3	18508.5	15326.5	18507.1	27076.3	36519.4	30759.5	-1.241	-0.025	1.261
Q8IJG6_2169	PLAF7	Q8IJG6	PF3D7_1023900	2169	chromodomain-helicase-DNA-binding protein 1 homolog, putative	K.DEEDNNASTTGSNNITTIS#CDDSNK.Q	NNITTISCDDSNK	y	84252.8	73063.2	69221.3	71478.4	32119.1	37257.9	35249.4	33817.5	35006.3	26432	0.209	-0.024	0.113
Q8IIR7_109	PLAF7	Q8IIR7	PF3D7_1108600	109	endoplasmic reticulum-resident calcium binding protein	K.QVQAEM*GQIDS#DK.D	EMGQIDSDKDGFI	y	48369.4	31714.9	54819.3	54448.4	47461.1	69855.4	57907.3	37447.2	42021.4	34247.6	-0.682	-0.024	-0.806
Q8II04_579	PLAF7	Q8II04	PF3D7_1136000	579	conserved Plasmodium protein, unknown function	K.NSNNLNTS#NGFK.K	SNNLNTSNGFKKI	y	4778.47	7635.78	5338.08	6313.35	1383.58	999.106	378.669	1940.78	2504.81	1959.76	-0.533	-0.024	-0.435
Q8I5X5_2451	PLAF7	Q8I5X5	PF3D7_1207000	2451	conserved Plasmodium protein, unknown function	K.QEM*IIENS#NNM*NK.V	EMIIENSNNMNKV	y	92947.3	70367.5	74183.4	84601.9	16705.8	15642.6	20532.4	28824.1	30581.8	30110.3	-0.08	-0.024	-0.439
Q8I3I6_669	PLAF7	Q8I3I6	PF3D7_0528100	669	AP-1 complex subunit beta, putative	K.S#M*DLIGLNDDESK.P	ADDSKKSMDLIGL	y	76933.6	69380.3	66232.8	62139.4	77923.8	90023.7	65145.8	53105.5	68647.7	58519.7	0.305	-0.023	-0.268
C0H4P2_539;541	PLAF7	C0H4P2	PF3D7_0724700	539;541	conserved Plasmodium protein, unknown function	R.TNSQHLYYEDS#DS#LNEDDNM*GSR.M	HLYYEDSDSLNED;YYEDSDSLNEDDN	y	75630.8	65305.9	73586.1	65262.1	115175	88604	125096	145145	126884	150027	1.236	-0.023	0.221
Q8IJR0_876	PLAF7	Q8IJR0	PF3D7_1013500	876	phosphoinositide-specific phospholipase C	K.NS#DSNNNVSIEK.E	QLYMKNSDSNNNV	y	27704	29359.5	31307	31185.5	15184.9	17829.3	19676.5	50616.5	55095.1	54350.9	-1.372	-0.023	1.677
Q8II83_595	PLAF7	Q8II83	PF3D7_1128000	595	conserved Plasmodium protein, unknown function	K.TSASIVS#PDSM*GDVNNVIEDDNK.S	TSASIVSPDSMGD	y	10470	9902.08	8427.18	9268.58	9161.49	9373	8503.09	5033.89	5925.01	6269.22	0.439	-0.023	-0.584
Q8I5H4_276	PLAF7	Q8I5H4	PF3D7_1224300	276	polyadenylate-binding protein, putative	K.KEEATAS#TSGAANQTT#GTDADK.T	KEEATASTSGAAN	y	19765.1	19836.4	16856.1	20922.5	14899	19632.6	20945.9	13321.1	13235.6	14843.4	-0.343	-0.023	-0.436
C0H5H6_3314	PLAF7	C0H5H6	PF3D7_1346400	3314	conserved Plasmodium protein, unknown function	K.Y#DDISDINNNSSSNNNNINNNNNNNQTNSYR.D	YKRGMKYDDISDI	y	1970.16	2408.23	2042.19	2283.47	917.089	839.932	996.079	1179.43	1511.58	1291.03	-0.883	-0.023	0.371
Q8IKG8_1368	PLAF7	Q8IKG8	PF3D7_1466900	1368	conserved Plasmodium protein, unknown function	K.YDANIEAQNVM*DNS#NNEEQIK.K	QNVMDNSNNEEQI	y	65102.5	44755.5	46722.9	58312.1	27907.6	20835.7	18332.3	16224	18468	14052.8	-1.025	-0.023	-0.549
Q8I406_1126	PLAF7	Q8I406	PF3D7_0509800	1126	phosphatidylinositol 4-kinase	R.SVSM*PS#YLNNNLEK.C	RSVSMPSYLNNNL	y	11497.4	10841	11930.5	11832.8	9052.13	8002.95	7663.8	8535.98	12357.9	10684	-1.497	-0.022	0.921
Q8IIQ3_429	PLAF7	Q8IIQ3	PF3D7_1110900	429	ES2 protein, putative	K.NNDNYEYVNT#PLIQAGK.G	NYEYVNTPLIQAG	y	7868.59	6557.72	6224.22	6716.27	4678	4601.21	3692.49	3767.9	4171.61	5243.45	-0.635	-0.022	0.597
Q8I574_210	PLAF7	Q8I574	PF3D7_1234800	210	splicing factor 3B subunit 3, putative	K.QINEELENENDDEDKS#DEERK.D	NDDEDKSDEERKD	y	102612	100598	92643.9	96420.9	78930.7	75610.2	67208.7	71375	69256.7	68340.3	-0.357	-0.022	0.229
Q8IED7_616	PLAF7	Q8IED7	PF3D7_1317900	616	nucleolar complex protein 4, putative	K.LNIS#PNNSNNENVK.E	KEKLNISPNNSNN	y	20084.7	21525.8	22425.3	20365.3	10641.1	9358.29	8958.74	5169.35	7446.66	5286.43	-0.221	-0.022	-0.479
Q8IDY3_343;349	PLAF7	Q8IDY3	PF3D7_1334500	343;349	MSP7-like protein	R.TNIYDS#DEESES#SEETSK.D	RTNIYDSDEESES;SDEESESSEETSK	y	776552	827822	873181	829969	247932	246831	214753	334429	368618	372092	-0.5	-0.022	-0.209
Q8IKG8_1150	PLAF7	Q8IKG8	PF3D7_1466900	1150	conserved Plasmodium protein, unknown function	K.EYIHS#DNVS#YDDDIK.N	EKEYIHSDNVSYD	y	56042	52295.8	49824.1	53817.5	48778.7	47589.8	44613.2	61819.5	78907.7	65137.1	0.066	-0.022	0.457
Q8IBF4_294	PLAF7	Q8IBF4	PF3D7_0730500	294	conserved Plasmodium protein, unknown function	K.GNS#NNNDM*NESDVVK.N	NSKKGNSNNNDMN	y	172994	154691	134575	158626	106950	107772	102567	92105	140105	110288	-0.265	-0.021	0.115
Q8IJP6_1220;1222	PLAF7	Q8IJP6	PF3D7_1014900	1220;1222	conserved Plasmodium protein, unknown function	K.NLS#NS#NNHNNNNINYM*NNVDK.Y	SLNKNLSNSNNHN;NKNLSNSNNHNNN	y	9415.7	9422.49	7272.62	8044.85	2042.27	1861.78	2893.3	5705.54	7252.85	7991.88	-0.292	-0.021	0.919
Q8IHM7_180	PLAF7	Q8IHM7	PF3D7_1149600	180	DnaJ protein, putative	R.NDS#NTNIQEK.V	SLERNDSNTNIQE	y	212787	217534	212551	201386	189747	210005	214367	135654	130329	142828	-1.771	-0.021	1.006
Q8IEE9_512;513	PLAF7	Q8IEE9	PF3D7_1316600	512;513	choline-phosphate cytidylyltransferase	K.SDSTYDNSLDKES#S#NEK.K	NSLDKESSNEKKL;SLDKESSNEKKLS	y	127362	122356	121274	125179	54155.6	51490.1	58177.6	117156	146857	139617	-0.835	-0.021	0.969
Q8IKG8_1232	PLAF7	Q8IKG8	PF3D7_1466900	1232	conserved Plasmodium protein, unknown function	K.NEILGSQNST#NSVVK.A	LGSQNSTNSVVKA	y	19134.1	18541.2	18198.1	17875.8	54191.6	43167.3	36512.5	12220.9	10151.2	8864.12	1.515	-0.021	-2.188
Q8IKC8_234	PLAF7	Q8IKC8	PF3D7_1471100	234	exported protein 2	K.YEFDVDS#SETDSTK.D	YEFDVDSSETDST	y	434365	437875	442855	441067	730633	776835	727405	351046	341746	319022	1.008	-0.021	-1.254
Q8IK86_127	PLAF7	Q8IK86	PF3D7_1475200	127	conserved protein, unknown function	K.QYEDIQQYDEDSY#YEK.V	QYDEDSYYEKVNM	y	18118.2	20986.5	20400	19560.6	13225.8	12525.4	13168.6	10760.8	12272.9	11324.9	-0.604	-0.021	0.104
Q8I3Z1_3938	PLAF7	Q8I3Z1	PF3D7_0511500	3938	RNA pseudouridylate synthase, putative	K.NQNIQSNEQSVT#PNR.N	SNEQSVTPNRNIE	y	13563.8	13118.9	14914.7	13236.8	4008.08	3129.55	4300.96	3374.78	3029.09	3240.18	-1.939	-0.02	0.068
Q8IBJ1_1348	PLAF7	Q8IBJ1	PF3D7_0726500	1348	ubiquitin carboxyl-terminal hydrolase, putative	K.DIS#NDASNK.K	TCEKDISNDASNK	y	862679	862442	844761	906399	324173	337913	387950	582407	596963	628389	-1.198	-0.02	0.682
[truncated: 2,368 more rows]
