# Supplementary material for: Co-option of Plasmodium falciparum PP1 for egress from host erythrocytes
Source: Nat Commun. 2020 Jul 15;11:3532. doi: 10.1038/s41467-020-17306-1 (PMC7363832; doi:10.1038/s41467-020-17306-1)
Supplement: Supplementary file 7 — Source Data [file 41467_2020_17306_MOESM7_ESM.xlsx]

## Sheet: Figure 1a
Figure 1a

## Sheet: Figure 1b
Figure 1b

## Sheet: Figure 1c
Raw data Figure 1c: proliferation (parasitemia) and DNA (genome equivalent)
MFI : Mean Fluorescence Intensity
Genome eq. : Genome equivalent based on the linear regression curve
treatment	hpi	Triplicate	Parasitemia (%)	MFI	Genome eq.				MFI			MFI RBC
DMSO	5h	A	1.4	471	0.87308				1N	2N	3N
		B	1.85	566	1.02668			A	600	1193	1813	5.58
		C	1.61	587	1.06063			B	526	1111	1782
Rapa	5h	A	1.36	560	1.01698			C	553	1139	1795
		B	1.33	611	1.09943
		C	1.33	527	0.963622			1N	559.667
DMSO	24h	A	1.98	559	1.01536			2N	1147.67
		B	2.16	628	1.12692			3N	1796.67
		C	1.83	571	1.03476
Rapa	24h	A	1.8	529	0.966855
		B	2.07	680	1.21099
		C	2.12	755	1.33226
DMSO	30h	A	1.11	913	1.58771
		B	1.58	903	1.57154
		C	1.79	857	1.49717
Rapa	30h	A	1.76	899	1.56508
		B	1.9	915	1.59095
		C	1.69	850	1.48585
DMSO	38h	A	0.82	3312	5.46645
		B	1.34	3051	5.04446
		C	1.51	2737	4.53678
Rapa	38h	A	0.57	2429	4.0388
		B	1.04	2289	3.81245
		C	1.41	2519	4.18432
DMSO	42h	A	1.65	6492	10.6079
		B	1.21	8006	13.0558
		C	1.49	5954	9.73808
Rapa	42h	A	1.34	4302	7.0671
		B	1.26	4277	7.02668
		C	1.12	4603	7.55376
DMSO	45h	A	4.18	13319	21.6459
		B	3.61	10198	16.5998
		C	3.99	11479	18.671
Rapa	45h	A	1.05	6591	10.768
		B	1.13	6131	10.0243
		C	1.11	6395	10.4511
DMSO	57h	A	13.9
		B	13.7
		C	13.2
Rapa	57h	A	0.59
		B	0.46
		C	0.42

## Sheet: Figure 1d
	anti-HA blot
	anti-histone H3 blot
	MW (kDa) indicated
	bands in manuscript figure in red boxes

## Sheet: Figure 1e
		D10,Shld1			D10,No Shld1			PfPP1-DD,Shld1			PfPP1-DD,No Shld1
	Cycles	R1	R2	R3	R1	R2	R3	R1	R2	R3	R1	R2	R3
	0	0.36	0.44	0.37	0.43	0.39	0.4	0.39	0.34	0.37	0.37	0.38	0.36
	1	3.96	3.78	3.88	4.36	3.93	4.14	3.34	3.26	3.29	0.16	0.14	0.14
	2	24.1	23.8	23.3	23.5	23.5	22.8	22.5	21.3	21.7	0.25	0.089	0.064
		Measurements are total parasitemia reported in figure
		R1,R2,R3 indicate separate technical replicates

## Sheet: Figure 1f
	PfPP1-DD: induce at 4 hpi				PfPP1-DD: induce at 22 hpi				PfPP1-DD: induce at 33 hpi
	Shld1		NoShld1		Shld1		NoShld1		Shld1		NoShld1
hpi	R1	R2	R1	R2	R1	R2	R1	R2	R1	R2	R1	R2
4	1.07833	1.27069	1.07833	1.27069
22	1.05779	1.19457	1.25388	1.33562	1.2135	1.34347	1.2135	1.34347
28.5	1.45934	1.50214	1.29577	1.32137	1.27802	1.25803	1.34405	1.2513
32.5	1.49063	1.50298	1.05532	1.1018	1.51173	1.43606	1.51935	1.45944	1.54623	1.54623	1.54623	1.54623
39.5	2.76726	2.62979	1.43562	1.29197	2.59732	2.56802	2.45334	2.60341	2.92731	2.7184	2.71342	2.68132
46	5.28437	5.19848	1.79024	1.93677	6.05246	5.35118	4.77501	4.58736	6.00471	6.38787	5.19606	6.00591
48	6.25231	6.42825	2.12168	2.19823	7.07571	6.09231	6.01158	7.21873	7.7662	6.23971	7.10957	7.189
52	7.05134	7.21562	2.17022	2.10007	7.21571	6.41474	5.88424	5.86085	7.43995	8.25242	6.88897	7.43711

## Sheet: Figure 1g
	Independent Experiment No.	Shld1	No Shld1
	1	11.88	9.377
	2	8.965	5.481
	3	12.83	11.52
	4	12.0625	10.1042
		average of nuclei number per schizont in each Shld1-condition in each experiment

## Sheet: Figure 1h
	DNA content (nuclei equivalents)
		PfPP1-DD/Shld1								PfPP1-DD/NoShld1
	hpi	R1	R2	R3	R4	R5	R6	R7	R8	R1	R2	R3	R4	R5	R6	R7	R8
	44	11.1535	11.2192	11.3069	11.3642	12.3191	12.5518	13.028	12.6541	11.5371	11.1498	12.5749	11.5067	12.0585	12.6724	12.6784	12.8977
	46	13.2607	13.849							14.4677	14.8721
	48	14.0816	15.4263							14.0938	15.2278
	54	15.6736	16.7747							15.9391	15.7016
	Schizonts (percent of total erythrocytes)
		PfPP1-DD/Shld1								PfPP1-DD/NoShld1
	hpi	R1	R2	R3	R4	R5	R6	R7	R8	R1	R2	R3	R4	R5	R6	R7	R8
	44	3.67	4.21	4.12	3.83	4.21	4.38	4.29	4.73	3.93	3.8	3.14	3.68	4.44	4.13	4.67	4.75
	46	3.5	3.8							4.3	3.85
	48	2.79	3.15							3.25	3.99
	54	0.8	0.83							3.09	3.81
	Rings (percent of total erythrocytes)
		PfPP1-DD/Shld1								PfPP1-DD/NoShld1
	hpi	R1	R2	R3	R4	R5	R6	R7	R8	R1	R2	R3	R4	R5	R6	R7	R8
	44	0.89	0.84	0.77	0.71	0.96	1.01	1	1.01	1.03	1.11	0.64	0.91	1	1.11	0.95	1.18
	46	1.1	1.39							1.13	0.92
	48	3.21	3.38							0.67	0.85
	54	17	18.2							0.7	0.78

## Sheet: Figure 1i
	Independent Experiment No.	Shld1	No Shld1
	1	15.07	15.86
	2	14.3	14.75
	3	12.08	13.16
	4	12.5875	13.9125
		average of nuclei number per schizont in each Shld1-condition in each experiment

## Sheet: Figure 1j
		Egress-to-invasion (%)				Egress (%)
	[Shld1] (nM)	E1	E2	E3	E4	E1	E2	E3	E4
	200	93.9179	99.8621	102.084	93.0631	99.9633	99.6549	103.887	99.0071
	115	91.7572	76.0548	72.33	46.845	96.6522	79.9862	72.5948	56.5131
	90	69.6297	49.3979	55.2968	16.799	86.8021	41.6839	34.6939	-3.45512
	72	44.9414	35.9776	38.6948	6.05934	51.6828	32.7122	42.4684	-7.6251
		E1,E2,E3,E4:	i.e 4 independent experiments
		Egress-to-invasion and egress in each experiment calculated as described in manuscript

[truncated: 50 more sheets: Figure 2a, Figure 2b, Figure 2c, Figure 2h, Figure 2i, Figure 2j, Figure 3b, Figure 3f, Figure 3g, Figure 4b, Figure 4c, Figure 4d, Figure 4e, Figure 4f, Figure 4g, Supplementary Figure 1c, Supplementary Figure 1d, Supplementary Figure 1f, Supplementary Figure 1g, Supplementary Figure 1h …]
